# Supplementary material for: Impact and mechanism of sulphur-deficiency on modern wheat farming nitrogen-related sustainability and gliadin content
Source: Commun Biol. 2021 Aug 6;4:945. doi: 10.1038/s42003-021-02458-7 (PMC8346565; doi:10.1038/s42003-021-02458-7)
Supplement: Supplementary file 4 — Supplementary Data 2 [file 42003_2021_2458_MOESM4_ESM.xlsx]

## Sheet: GS_RNA-seq_data
RNA-seq_data
Differential_expression_analysis
Gene_id	HS7 vs LS7	HS14 vs LS14	HS21 vs LS21	Blast swiss prot
Traes_6AL_2017727C4	-1.2569	0	0	sp|Q06378|GLNA3_HORVU Glutamine synthetase OS=Hordeum vulgare PE=2 SV=1//3.93391e-18
Traes_6BL_95C7F7123	-1.112	0	0	sp|Q06378|GLNA3_HORVU Glutamine synthetase OS=Hordeum vulgare PE=2 SV=1//0
Traes_6DL_24A8AB125	-0.90166	0	0	sp|Q06378|GLNA3_HORVU Glutamine synthetase OS=Hordeum vulgare PE=2 SV=1//0
FPKM_value
Streat	Traes_6AL_2017727C4	Traes_6BL_95C7F7123	Traes_6DL_24A8AB125
LS7	21.7935	70.5277	138.334
LS7	26.6627	74.8109	145.211
LS7	16.4006	59.8949	121.58
LS14	13.8794	30.445	23.0379
LS14	9.18365	33.9102	24.9915
LS14	12.2871	36.0363	39.6646
LS21	12.3986	20.2904	15.5725
LS21	19.8268	34.0956	26.6715
LS21	14.1193	21.6695	17.3959
HS7	7.05132	32.524	48.3558
HS7	8.48815	26.5232	71.066
HS7	9.68136	28.8317	83.5938
HS14	16.3152	46.6128	40.0077
HS14	7.00127	27.2239	29.3728
HS14	16.1838	41.3573	32.1981
HS21	12.7467	32.1604	17.1693
HS21	23.0198	64.2885	27.5358
HS21	30.4583	44.2931	30.834
T-test (P value)
library	Traes_6AL_2017727C4	Traes_6BL_95C7F7123	Traes_6DL_24A8AB125
HS7 vs LS7	0.0124659	0.00120073	0.00568928
HS14 vs LS14	0.703064	0.458059	0.492641
HS21 vs LS21	0.302496	0.105494	0.378953
P<0.05	*
P<0.01	**
P<0.001	***
