# Supplementary material for: Impact and mechanism of sulphur-deficiency on modern wheat farming nitrogen-related sustainability and gliadin content
Source: Commun Biol. 2021 Aug 6;4:945. doi: 10.1038/s42003-021-02458-7 (PMC8346565; doi:10.1038/s42003-021-02458-7)
Supplement: Supplementary file 5 — Supplementary Data 3 [file 42003_2021_2458_MOESM5_ESM.xlsx]

## Sheet: 1004_DEGs
Gene ID	HS14 vs HS7	pval	HS21 vs HS14	pval	LS14 vs LS7	pval	LS21 vs LS14	pval	Blast.swiss.prot
Traes_1AL_0226AAD07	1.4975	0.00017336	NA	NA	2.7718	5.5437e-05	NA	NA	sp|P10848|ADH3_HORVU Alcohol dehydrogenase 3 OS=Hordeum vulgare GN=ADH3 PE=3 SV=1//0
Traes_1AL_031E97FA1	NA	NA	-1.5286	4.9078e-06	NA	NA	NA	NA	NA
Traes_1AL_0815BD32E	NA	NA	NA	NA	-1.5402	2.0365e-06	NA	NA	NA
Traes_1AL_0F39673AF1	NA	NA	-3.7297	2.1605e-06	-0.88952	3.986e-05	-2.492	1.3011e-14	NA
Traes_1AL_1A9810B01	NA	NA	-2.0722	1.449e-05	NA	NA	-1.4541	0.00035786	NA
Traes_1AL_1DC9BD199	NA	NA	NA	NA	0.84468	1.7315e-05	-0.88334	0.00052002	NA
Traes_1AL_2EC98608D	NA	NA	NA	NA	-0.70374	0.0041895	1.198	0.002536	NA
Traes_1AL_37E52E57D	NA	NA	-1.7743	2.4698e-05	-1.1539	5.2963e-06	-1.7212	9.8324e-06	NA
Traes_1AL_429AA3929	-1.9137	1.8879e-05	1.3642	0.0014119	-2.2254	1.0529e-13	NA	NA	sp|F4HVY0|CER1_ARATH Protein ECERIFERUM 1 OS=Arabidopsis thaliana GN=CER1 PE=1 SV=1//1.82831e-171
Traes_1AL_43793ABCE	NA	NA	1.6256	0.0004205	NA	NA	1.7079	2.7588e-05	NA
Traes_1AL_46F40DCDD	1.5745	0.00033885	1.1574	0.0015788	NA	NA	1.7456	1.4929e-05	sp|Q9SBQ9|F3PH_PETHY Flavonoid 3&apos;-monooxygenase OS=Petunia hybrida GN=CYP75B2 PE=2 SV=1//9.18617e-149
Traes_1AL_4A7E8FE4E	NA	NA	3.8192	4.1901e-11	NA	NA	7.6156	1.1088e-23	NA
Traes_1AL_4F38F3938	-1.1857	1.5939e-05	NA	NA	NA	NA	NA	NA	sp|Q43704|MCM31_MAIZE DNA replication licensing factor MCM3 homolog 1 OS=Zea mays GN=ROA1 PE=2 SV=2//0
Traes_1AL_6E5BA9C6F	NA	NA	-2.6213	0.00015339	NA	NA	-1.9549	2.5323e-09	NA
Traes_1AL_7531AC097	NA	NA	NA	NA	1.8233	3.0138e-09	-1.2805	0.00015793	NA
Traes_1AL_7C91EF27D	-0.78716	0.002309	NA	NA	-0.8919	2.582e-05	NA	NA	sp|P12782|PGKH_WHEAT Phosphoglycerate kinase, chloroplastic OS=Triticum aestivum PE=2 SV=1//0
Traes_1AL_82B241CB7	NA	NA	-2.648	4.8414e-07	1.3643	1.973e-05	-2.9895	1.4648e-10	NA
Traes_1AL_8E8E7401B	-1.9942	1.2279e-05	-1.4869	0.00096628	-2.0336	2.0852e-18	-1.9567	6.8216e-08	sp|Q8L7S6|HEXO3_ARATH Beta-hexosaminidase 3 OS=Arabidopsis thaliana GN=HEXO3 PE=1 SV=1//0
Traes_1AL_8EA518264	-1.0519	0.0013894	NA	NA	-0.80813	0.0043862	NA	NA	sp|Q55BF2|NMD3_DICDI 60S ribosomal export protein NMD3 OS=Dictyostelium discoideum GN=nmd3 PE=3 SV=1//4.92256e-43
Traes_1AL_931BB17DA	NA	NA	NA	NA	2.8655	2.0765e-20	-1.5366	0.00089088	NA
Traes_1AL_9D3A2CA99	NA	NA	NA	NA	NA	NA	1.614	8.063e-07	NA
Traes_1AL_A0B81FF76	NA	NA	NA	NA	NA	NA	1.107	3.2378e-05	NA
Traes_1AL_A11AD1B0D	NA	NA	4.6702	0.0011029	NA	NA	NA	NA	NA
Traes_1AL_A1B2A8EB0	0.7602	0.0022831	NA	NA	1.7899	2.4727e-07	NA	NA	sp|P12299|GLGL2_WHEAT Glucose-1-phosphate adenylyltransferase large subunit, chloroplastic/amyloplastic OS=Triticum aestivum GN=AGP-L PE=2 SV=2//0
Traes_1AL_C42DE440F	NA	NA	-1.1765	0.0011571	NA	NA	NA	NA	NA
Traes_1AL_C65571370	NA	NA	3.4533	0.0011707	-1.9664	0.0015279	NA	NA	NA
Traes_1AL_D0CB07C73	1.5868	2.2349e-09	NA	NA	2.4308	3.4543e-26	NA	NA	sp|Q40784|AAPC_CENCI Putative glucose-6-phosphate 1-epimerase OS=Cenchrus ciliaris PE=2 SV=1//1.56763e-124
Traes_1AL_D1D0C2774	-0.94139	0.00070619	NA	NA	NA	NA	NA	NA	sp|B8BKI8|MCM2_ORYSI DNA replication licensing factor MCM2 OS=Oryza sativa subsp. indica GN=OsI_36121 PE=3 SV=1//0
Traes_1AL_DA0EE1337	4.0611	1.2361e-22	1.3613	6.3901e-05	4.7228	0.002621	2.3129	8.2919e-11	sp|Q9SDL8|F16P2_ORYCO Fructose-1,6-bisphosphatase, cytosolic OS=Oryza coarctata PE=2 SV=1//0
Traes_1AL_E5E41283E	2.0236	0.00081485	NA	NA	3.4921	1.1198e-17	-1.4668	3.2105e-05	sp|Q6AVA8|PPDK1_ORYSJ Pyruvate, phosphate dikinase 1, chloroplastic OS=Oryza sativa subsp. japonica GN=PPDK1 PE=1 SV=1//0
Traes_1AL_E9BA105D1	1.3585	0.00048884	NA	NA	NA	NA	NA	NA	sp|Q9LVQ0|PME31_ARATH Pectinesterase 31 OS=Arabidopsis thaliana GN=PME31 PE=1 SV=1//3.59167e-162
Traes_1AL_EA8BACE9E	#NAME?	0.00013106	NA	NA	#NAME?	0.00099111	NA	NA	sp|Q2KNB5|HXK10_ORYSJ Hexokinase-10 OS=Oryza sativa subsp. japonica GN=HXK10 PE=2 SV=1//0
Traes_1AS_1168F5209	2.7621	8.7458e-05	NA	NA	2.929	4.4972e-11	NA	NA	sp|A1L4Y2|ADHL3_ARATH Alcohol dehydrogenase-like 3 OS=Arabidopsis thaliana GN=At1g32780 PE=2 SV=1//1.03463e-40
Traes_1AS_15042FFA7	0.87701	0.0014071	-2.5533	2.5879e-12	1.5884	1.4252e-08	-1.1533	0.002044	sp|Q94A02|TAR2_ARATH Tryptophan aminotransferase-related protein 2 OS=Arabidopsis thaliana GN=TAR2 PE=2 SV=1//7.89449e-94
Traes_1AS_171AA28CA	-0.81841	0.0017976	NA	NA	-0.57631	0.0065726	NA	NA	sp|Q9M5K3|DLDH1_ARATH Dihydrolipoyl dehydrogenase 1, mitochondrial OS=Arabidopsis thaliana GN=LPD1 PE=1 SV=2//0
Traes_1AS_60E39D0AE	2.0516	2.8941e-05	NA	NA	3.0512	1.422e-09	NA	NA	sp|Q8VZ49|ADHL4_ARATH Alcohol dehydrogenase-like 4 OS=Arabidopsis thaliana GN=At1g64710 PE=2 SV=1//1.98966e-31
Traes_1AS_901DE7BD0	NA	NA	NA	NA	-4.2826	0.001817	NA	NA	NA
Traes_1AS_AEED1F1D7	-2.8001	0.00030716	-4.0305	0.00066229	-2.4009	7.163e-21	-4.1815	1.0018e-05	sp|Q42843|HEM11_HORVU Glutamyl-tRNA reductase 1, chloroplastic OS=Hordeum vulgare GN=HEMA1 PE=1 SV=1//0
Traes_1AS_C1BD73C48	1.5039	7.4181e-07	NA	NA	2.1521	5.7845e-15	NA	NA	sp|A1L4Y2|ADHL3_ARATH Alcohol dehydrogenase-like 3 OS=Arabidopsis thaliana GN=At1g32780 PE=2 SV=1//1.29379e-83
Traes_1AS_EB43CB105	NA	NA	NA	NA	NA	NA	Inf	0.0017539	NA
Traes_1AS_F1EF8F9EA	-0.80826	0.0034815	NA	NA	NA	NA	-1.3354	0.0002313	sp|B8AZX3|MCM6_ORYSI DNA replication licensing factor MCM6 OS=Oryza sativa subsp. indica GN=MCM6 PE=3 SV=1//0
Traes_1AS_F471D2A01	-1.0414	0.00020132	NA	NA	-0.78962	0.00077468	NA	NA	sp|A8MS68|PLPD1_ARATH Dihydrolipoyl dehydrogenase 1, chloroplastic OS=Arabidopsis thaliana GN=LPD1 PE=2 SV=1//0
Traes_1BL_0C1AA36CC	NA	NA	NA	NA	1.0971	0.00040074	-1.2961	0.00087838	NA
Traes_1BL_0D5375344	NA	NA	-3.0455	1.3541e-05	-0.88137	6.6968e-05	-1.9399	8.1791e-08	NA
Traes_1BL_0D7C2EB91	NA	NA	-1.5866	1.1745e-06	1.3489	1.4905e-10	-1.2488	5.011e-06	NA
Traes_1BL_10F7957C1	-1.559	0.00021764	NA	NA	-0.88737	0.005748	-2.2334	4.0308e-05	sp|Q43704|MCM31_MAIZE DNA replication licensing factor MCM3 homolog 1 OS=Zea mays GN=ROA1 PE=2 SV=2//0
Traes_1BL_282ACB9CF	-1.8634	1.3354e-07	NA	NA	-2.2702	9.013e-23	NA	NA	sp|Q9MAB3|NOP5B_ARATH Probable nucleolar protein 5-2 OS=Arabidopsis thaliana GN=NOP5-2 PE=2 SV=1//0
Traes_1BL_3071A7152	NA	NA	-1.1609	0.00095815	1.1938	2.0965e-06	NA	NA	NA
Traes_1BL_34814DE4A	NA	NA	-1.2718	2.363e-05	0.70568	0.0018409	-0.98767	0.00013199	NA
Traes_1BL_3CF664331	-1.9951	3.3175e-05	NA	NA	-1.4601	0.00070633	NA	NA	sp|Q15269|PWP2_HUMAN Periodic tryptophan protein 2 homolog OS=Homo sapiens GN=PWP2 PE=2 SV=2//3.30512e-138
Traes_1BL_51D441018	NA	NA	2.927	0.0010581	NA	NA	NA	NA	NA
Traes_1BL_60E2B386F	NA	NA	#NAME?	0.00055177	-2.4137	1.9527e-13	-4.2676	6.1056e-06	NA
Traes_1BL_61C78B94D	NA	NA	4.7999	0.00053739	NA	NA	3.7219	0.0012524	NA
Traes_1BL_850B64FB8	-1.2136	3.5027e-05	NA	NA	NA	NA	NA	NA	sp|B8BKI8|MCM2_ORYSI DNA replication licensing factor MCM2 OS=Oryza sativa subsp. indica GN=OsI_36121 PE=3 SV=1//0
Traes_1BL_858B71505	NA	NA	1.6589	0.00024247	1.6029	0.003375	1.5408	0.00024698	NA
Traes_1BL_91A98E876	NA	NA	-1.7173	1.1272e-07	0.73122	0.00044335	-1.0802	0.00011268	NA
Traes_1BL_9908E325A	NA	NA	NA	NA	-1.9066	3.6226e-09	NA	NA	NA
Traes_1BL_AA77D6F83	NA	NA	4.3019	1.4616e-21	NA	NA	5.236	2.3911e-25	NA
Traes_1BL_AAC4D956E	2.3506	1.2232e-05	NA	NA	3.8411	8.4176e-49	-1.1405	0.00013433	sp|Q6AVA8|PPDK1_ORYSJ Pyruvate, phosphate dikinase 1, chloroplastic OS=Oryza sativa subsp. japonica GN=PPDK1 PE=1 SV=1//1.78269e-96
Traes_1BL_B393CB581	NA	NA	NA	NA	NA	NA	2.8566	0.0018641	NA
Traes_1BL_BB910DD0A	NA	NA	3.1673	0.0016919	NA	NA	3.7477	5.7504e-05	NA
Traes_1BL_C2C83A846	NA	NA	NA	NA	NA	NA	4.5844	9.8073e-09	NA
Traes_1BL_CDA467E56	Inf	0.00079876	1.7149	0.00030637	NA	NA	3.3576	2.1842e-10	sp|Q60DX8|BGL22_ORYSJ Beta-glucosidase 22 OS=Oryza sativa subsp. japonica GN=BGLU22 PE=2 SV=1//4.64808e-119
Traes_1BL_D2EDF576B	NA	NA	-1.9939	6.4712e-06	NA	NA	-1.5684	2.7043e-05	NA
Traes_1BL_D4C3EE5DD	4.7801	0.0010729	2.438	1.2619e-09	6.4247	0.00026957	NA	NA	sp|Q8GW43|BIOF_ARATH 8-amino-7-oxononanoate synthase OS=Arabidopsis thaliana GN=BIOF PE=1 SV=2//2.27262e-153
Traes_1BL_D66BA864F	1.8378	4.7675e-11	NA	NA	1.9335	3.1434e-16	NA	NA	sp|Q40784|AAPC_CENCI Putative glucose-6-phosphate 1-epimerase OS=Cenchrus ciliaris PE=2 SV=1//2.37028e-132
Traes_1BL_E38BBC0DA1	NA	NA	-2.3738	0.0016344	NA	NA	-1.467	3.732e-07	NA
Traes_1BS_19899B6B7	-1.3078	0.00049305	NA	NA	-1.0506	0.0025526	NA	NA	sp|Q65XV7|RFA1C_ORYSJ Replication protein A 70 kDa DNA-binding subunit C OS=Oryza sativa subsp. japonica GN=RPA1C PE=1 SV=1//0
Traes_1BS_22548D2EE	-0.95502	0.00044483	NA	NA	-0.80902	0.00033136	NA	NA	sp|A8MS68|PLPD1_ARATH Dihydrolipoyl dehydrogenase 1, chloroplastic OS=Arabidopsis thaliana GN=LPD1 PE=2 SV=1//0
Traes_1BS_36169E4A1	NA	NA	NA	NA	1.6116	0.0040587	NA	NA	NA
Traes_1BS_55BE23975	3.1526	0.00010652	NA	NA	4.3139	1.2579e-06	2.6416	4.6514e-05	sp|Q7GCM7|XIP1_ORYSJ Xylanase inhibitor protein 1 OS=Oryza sativa subsp. japonica GN=RIXI PE=1 SV=1//3.5422e-134
Traes_1BS_625234AEF	NA	NA	-2.8563	0.00022156	NA	NA	-2.2038	0.00069942	NA
Traes_1BS_6A84E22E2	NA	NA	NA	NA	NA	NA	2.656	0.0013605	NA
Traes_1BS_757804D58	NA	NA	NA	NA	1.0234	1.3979e-06	NA	NA	NA
Traes_1BS_85C42AB87	1.3918	4.7192e-07	-1.3729	4.3513e-05	1.3242	0.0017633	NA	NA	sp|Q94A02|TAR2_ARATH Tryptophan aminotransferase-related protein 2 OS=Arabidopsis thaliana GN=TAR2 PE=2 SV=1//2.2422e-121
Traes_1BS_862991C97	NA	NA	NA	NA	NA	NA	3.3395	2.8175e-09	NA
Traes_1BS_926E33B9F	NA	NA	NA	NA	1.2316	0.0048411	NA	NA	NA
Traes_1BS_9AD3B3BE2	-1.3673	3.474e-06	NA	NA	-0.72633	0.0029621	NA	NA	sp|Q6F353|MCM6_ORYSJ DNA replication licensing factor MCM6 OS=Oryza sativa subsp. japonica GN=Os05g0235800 PE=3 SV=1//0
Traes_1BS_9DE1487A4	NA	NA	1.6239	1.8189e-05	NA	NA	NA	NA	NA
Traes_1BS_C26CCE0E9	4.9138	1.3482e-06	-2.4223	0.0017402	NA	NA	NA	NA	sp|Q43210|PALY_WHEAT Phenylalanine ammonia-lyase OS=Triticum aestivum GN=PAL PE=3 SV=1//0
Traes_1BS_CD0B11493	NA	NA	1.4269	0.00016747	NA	NA	NA	NA	NA
Traes_1BS_EEE51F4ED	2.3922	3.6271e-07	NA	NA	2.175	0.00026893	3.5882	1.1596e-07	sp|Q7GCM7|XIP1_ORYSJ Xylanase inhibitor protein 1 OS=Oryza sativa subsp. japonica GN=RIXI PE=1 SV=1//2.24129e-80
Traes_1BS_F16CD9F23	NA	NA	Inf	3.7161e-07	NA	NA	Inf	0.0010447	NA
Traes_1DL_14CCD1497	NA	NA	NA	NA	-0.91076	1.3614e-05	-1.2391	0.00020386	NA
Traes_1DL_18BBECFD8	-2.8714	0.00057492	#NAME?	0.00031473	-1.9759	7.1775e-11	-5.6761	3.518e-09	sp|P07369|CB2G_SOLLC Chlorophyll a-b binding protein 3C, chloroplastic OS=Solanum lycopersicum GN=CAB3C PE=3 SV=1//5.82383e-104
Traes_1DL_1AEFC9365	3.9806	0.0013238	NA	NA	NA	NA	2.1018	2.5891e-05	sp|Q56YU0|AL2C4_ARATH Aldehyde dehydrogenase family 2 member C4 OS=Arabidopsis thaliana GN=ALDH2C4 PE=1 SV=2//1.00004e-110
Traes_1DL_4E4F196E7	-1.0912	0.00070594	NA	NA	-0.87803	0.0019178	-1.9503	6.7632e-05	sp|Q8L7S6|HEXO3_ARATH Beta-hexosaminidase 3 OS=Arabidopsis thaliana GN=HEXO3 PE=1 SV=1//0
Traes_1DL_510806884	NA	NA	-1.7244	0.00051674	-0.99308	0.00015562	-1.2243	0.0018846	NA
Traes_1DL_5F9174AB2	Inf	0.00073208	NA	NA	NA	NA	2.6	0.00022892	sp|Q9XF47|F16P2_MUSAC Fructose-1,6-bisphosphatase, cytosolic OS=Musa acuminata GN=FBPban1 PE=2 SV=1//3.05859e-30
Traes_1DL_77A0F46E8	NA	NA	-1.8101	1.724e-05	NA	NA	NA	NA	NA
Traes_1DL_84C15D335	NA	NA	-2.4885	1.3092e-05	NA	NA	-2.0218	1.5197e-09	NA
Traes_1DL_88D2ACD05	1.107	7.1565e-06	NA	NA	2.2624	6.4541e-28	-0.9418	0.00024474	sp|Q42368|PPDK2_MAIZE Pyruvate, phosphate dikinase 2 OS=Zea mays GN=PPDK2 PE=1 SV=2//1.52238e-132
Traes_1DL_8902C5092	-2.212	0.0025771	NA	NA	-2.2127	1.9966e-06	NA	NA	sp|P25635|PWP2_YEAST Periodic tryptophan protein 2 OS=Saccharomyces cerevisiae (strain ATCC 204508 / S288c) GN=PWP2 PE=1 SV=2//2.57819e-45
Traes_1DL_9F02FFABA	4.876	0.0002025	1.6085	0.00017373	NA	NA	3.1194	2.2156e-11	sp|Q60DX8|BGL22_ORYSJ Beta-glucosidase 22 OS=Oryza sativa subsp. japonica GN=BGLU22 PE=2 SV=1//0
Traes_1DL_A6E0B4612	NA	NA	-6.1054	3.2504e-05	-1.2607	6.2053e-06	-4.398	3.0956e-12	NA
Traes_1DL_B390265A2	NA	NA	-2.363	1.423e-06	0.94003	0.0032693	-1.8241	2.7296e-05	NA
Traes_1DL_BA7674D7C	NA	NA	-1.7747	4.8641e-08	1.2333	0.00014227	-0.95261	0.0018097	NA
Traes_1DL_BFC72DDF8	-1.5019	8.8941e-08	NA	NA	-0.99815	0.0030021	NA	NA	sp|Q43704|MCM31_MAIZE DNA replication licensing factor MCM3 homolog 1 OS=Zea mays GN=ROA1 PE=2 SV=2//0
Traes_1DL_C49D3DA38	-1.2082	0.0027163	NA	NA	-1.6256	2.0823e-07	NA	NA	sp|Q40546|KPYG_TOBAC Pyruvate kinase isozyme G, chloroplastic OS=Nicotiana tabacum PE=2 SV=1//0
Traes_1DL_C4BCF25A2	NA	NA	-1.2332	4.1078e-05	NA	NA	-0.91413	0.00066357	NA
Traes_1DL_D5F3DA85C	NA	NA	-1.8944	3.2203e-09	NA	NA	-1.5738	4.2925e-09	NA
Traes_1DL_E0BBD66F4	NA	NA	-2.3464	1.0013e-05	1.4692	1.1539e-09	-2.3177	1.9366e-12	NA
Traes_1DL_E23AC4445	4.2625	2.8463e-17	NA	NA	NA	NA	2.2416	6.7126e-08	sp|Q9SDL8|F16P2_ORYCO Fructose-1,6-bisphosphatase, cytosolic OS=Oryza coarctata PE=2 SV=1//0
Traes_1DL_E4C722A62	-0.96095	0.0012451	NA	NA	NA	NA	-1.5779	0.0025698	sp|B8BKI8|MCM2_ORYSI DNA replication licensing factor MCM2 OS=Oryza sativa subsp. indica GN=OsI_36121 PE=3 SV=1//0
Traes_1DL_E53D205AE	4.3394	1.9018e-05	1.7946	0.00061145	NA	NA	3.8888	4.8608e-10	sp|Q9SDL8|F16P2_ORYCO Fructose-1,6-bisphosphatase, cytosolic OS=Oryza coarctata PE=2 SV=1//9.94886e-159
Traes_1DL_FD9D52784	NA	NA	3.8721	1.2543e-07	NA	NA	4.8127	4.2388e-10	NA
Traes_1DS_0435E9A1F	NA	NA	NA	NA	1.2847	7.5232e-09	NA	NA	NA
Traes_1DS_08DB46EF9	1.3284	8.4908e-05	NA	NA	2.154	2.2484e-11	NA	NA	sp|A1L4Y2|ADHL3_ARATH Alcohol dehydrogenase-like 3 OS=Arabidopsis thaliana GN=At1g32780 PE=2 SV=1//1.8565e-166
Traes_1DS_55D10B1E9	NA	NA	-2.1213	4.4275e-09	NA	NA	-1.5607	6.2752e-07	NA
Traes_1DS_789E43A29	NA	NA	NA	NA	-1.03	0.00046711	-1.5528	0.00058043	NA
Traes_1DS_8BCA18CB2	-0.90596	0.00168	NA	NA	NA	NA	NA	NA	sp|Q6F353|MCM6_ORYSJ DNA replication licensing factor MCM6 OS=Oryza sativa subsp. japonica GN=Os05g0235800 PE=3 SV=1//0
Traes_1DS_A4EA9281D	NA	NA	5.6103	1.0968e-06	NA	NA	NA	NA	NA
Traes_1DS_B73475505	-2.5979	0.00016116	NA	NA	-2.2291	2.1857e-14	-2.7865	1.3012e-05	sp|Q42843|HEM11_HORVU Glutamyl-tRNA reductase 1, chloroplastic OS=Hordeum vulgare GN=HEMA1 PE=1 SV=1//0
Traes_1DS_D46002062	NA	NA	NA	NA	-0.70805	0.0015615	NA	NA	NA
Traes_1DS_DB6D05EE4	NA	NA	3.5966	0.00079427	NA	NA	4.7471	2.7623e-05	NA
Traes_2AL_0158D6AD3	NA	NA	NA	NA	NA	NA	1.5138	0.0022222	NA
Traes_2AL_02A33DC90	NA	NA	NA	NA	-0.63586	0.002697	NA	NA	NA
Traes_2AL_0FD8B0953	-1.1087	0.0018265	NA	NA	-1.2806	3.1695e-05	NA	NA	sp|Q7XRX1|RFC4_ORYSJ Replication factor C subunit 4 OS=Oryza sativa subsp. japonica GN=RFC4 PE=2 SV=2//0
Traes_2AL_14B62F6C1	NA	NA	-1.5984	1.1964e-06	-0.60228	0.0035285	-1.0426	0.00010344	NA
Traes_2AL_180E4BAFE	3.6086	3.4822e-10	1.6937	1.1215e-05	NA	NA	2.6352	1.0697e-09	sp|B2X050|MNR1_CAPAN (+)-neomenthol dehydrogenase OS=Capsicum annuum GN=MNR1 PE=1 SV=1//5.35287e-71
Traes_2AL_210FE485C	4.3266	0.00021605	NA	NA	8.0729	8.1781e-10	2.0023	2.0403e-08	sp|Q9SQ57|PXG_SESIN Peroxygenase OS=Sesamum indicum GN=SOP1 PE=1 SV=1//3.3783e-107
Traes_2AL_2224DCC1A	NA	NA	4.4606	4.5583e-15	-1.2054	0.006347	3.3846	9.7253e-07	NA
Traes_2AL_229EBA080	NA	NA	4.275	0.0012741	NA	NA	5.7976	5.4194e-12	NA
Traes_2AL_45CEAFCF2	-7.7975	5.8808e-10	NA	NA	-5.754	5.4997e-38	NA	NA	sp|Q653V7|AGLU_ORYSJ Probable alpha-glucosidase Os06g0675700 OS=Oryza sativa subsp. japonica GN=Os06g0675700 PE=1 SV=1//0
Traes_2AL_4885854CD	NA	NA	NA	NA	NA	NA	0.9439	0.0012096	NA
Traes_2AL_490129FAB	NA	NA	1.4869	8.8874e-05	NA	NA	1.2693	0.00016988	NA
Traes_2AL_6A8D574C4	1.2679	0.0012796	NA	NA	NA	NA	1.7019	1.8651e-05	sp|Q7FAX1|PXG_ORYSJ Peroxygenase OS=Oryza sativa subsp. japonica GN=PXG PE=2 SV=1//7.7638e-132
Traes_2AL_75396858D	NA	NA	2.731	0.00095278	NA	NA	2.579	0.00020795	NA
Traes_2AL_77043B634	0.93251	0.002286	-1.1212	0.00030956	2.0394	2.8912e-20	NA	NA	sp|Q08047|GLGB_MAIZE 1,4-alpha-glucan-branching enzyme 2, chloroplastic/amyloplastic OS=Zea mays GN=SBE1 PE=1 SV=1//2.60626e-56
Traes_2AL_78B25BEC4	NA	NA	2.1134	0.00015122	NA	NA	1.7968	0.0019999	NA
Traes_2AL_792D890C7	NA	NA	-3.6081	4.1092e-06	NA	NA	-2.7639	1.3495e-20	NA
Traes_2AL_805027C23	NA	NA	5.4187	5.9653e-06	NA	NA	NA	NA	NA
Traes_2AL_830D29808	-2.1436	5.9724e-11	-2.0454	2.8625e-08	-1.6814	5.1935e-12	-2.3153	0.0022141	sp|B9FFD2|OPR12_ORYSJ Putative 12-oxophytodienoate reductase 12 OS=Oryza sativa subsp. japonica GN=OPR12 PE=2 SV=2//7.19405e-151
Traes_2AL_8DA6ECACE	2.149	0.000188	NA	NA	NA	NA	1.3258	0.0025439	sp|Q2UXF7|6FEH_WHEAT Fructan 6-exohydrolase OS=Triticum aestivum GN=6-FEH PE=1 SV=1//0
Traes_2AL_8E8343BA5	1.442	0.00065423	NA	NA	3.7107	2.6886e-12	NA	NA	sp|Q7XNX6|SUS7_ORYSJ Sucrose synthase 7 OS=Oryza sativa subsp. japonica GN=SUS7 PE=2 SV=2//0
Traes_2AL_90AC53EFF	4.9463	9.4936e-08	NA	NA	NA	NA	NA	NA	sp|Q66HG4|GALM_RAT Aldose 1-epimerase OS=Rattus norvegicus GN=Galm PE=1 SV=1//9.62424e-85
Traes_2AL_9D78F85E2	NA	NA	NA	NA	NA	NA	4.3023	2.5158e-05	NA
Traes_2AL_A0A36D568	NA	NA	NA	NA	NA	NA	-3.1238	1.5559e-07	NA
Traes_2AL_A45F6AEBE	NA	NA	NA	NA	NA	NA	1.2564	5.6397e-05	NA
Traes_2AL_AA9826E22	NA	NA	NA	NA	-1.0743	0.00026529	NA	NA	NA
Traes_2AL_ACC48534E	NA	NA	NA	NA	Inf	0.0034064	4.0254	3.9395e-05	NA
Traes_2AL_AEB11A672	NA	NA	Inf	0.001095	NA	NA	NA	NA	NA
Traes_2AL_B01F4C113	-1.2104	0.0013627	NA	NA	NA	NA	NA	NA	-//-
Traes_2AL_B6190F6BA	-1.5938	0.00068953	NA	NA	-2.0465	1.2881e-05	NA	NA	sp|Q5U2W5|TBL3_RAT Transducin beta-like protein 3 OS=Rattus norvegicus GN=Tbl3 PE=2 SV=1//3.50401e-07
Traes_2AL_C743B8664	-1.9333	9.7425e-05	NA	NA	-1.9594	8.27e-06	NA	NA	sp|Q84WJ2|PRI2_ARATH Probable DNA primase large subunit OS=Arabidopsis thaliana GN=At1g67320 PE=2 SV=2//0
Traes_2AL_C9805C935	NA	NA	3.7208	5.1614e-06	NA	NA	4.7536	1.0772e-21	NA
Traes_2AL_CC968FC52	NA	NA	-1.0445	0.00060921	0.90564	6.5895e-06	-1.0551	3.327e-05	NA
Traes_2AL_CD28AB70E	NA	NA	NA	NA	0.86637	6.5507e-05	-0.77566	0.0025857	NA
Traes_2AL_D0DDA4776	NA	NA	1.2703	0.0012472	NA	NA	NA	NA	NA
Traes_2AL_D2FF0ECB4	NA	NA	Inf	0.00014355	NA	NA	4.5069	0.0013181	NA
Traes_2AL_D6DB7DA57	-1.6626	8.3041e-08	NA	NA	-1.7903	4.5478e-14	NA	NA	sp|P17070|PCNA_ORYSJ Proliferating cell nuclear antigen OS=Oryza sativa subsp. japonica GN=Os02g0805200 PE=2 SV=2//8.56663e-174
Traes_2AL_D9106B0A2	NA	NA	1.546	4.9071e-05	-1.0197	0.00014513	2.389	4.0726e-16	NA
Traes_2AL_D917E21F6	6.2066	5.9666e-05	NA	NA	Inf	0.0023396	2.5587	2.2244e-07	sp|P49175|INV1_MAIZE Beta-fructofuranosidase 1 OS=Zea mays GN=IVR1 PE=3 SV=1//1.4397e-96
Traes_2AL_DF262E611	NA	NA	-1.4117	5.0069e-06	0.79357	9.4804e-05	NA	NA	NA
Traes_2AL_E0AC9DBC7	NA	NA	-4.0323	0.00029493	NA	NA	NA	NA	NA
Traes_2AL_E7B360A43	NA	NA	-1.8524	5.8847e-07	NA	NA	-1.0912	4.9715e-05	NA
Traes_2AL_E80BC759C	4.5249	0.00058969	NA	NA	7.5737	5.0191e-10	NA	NA	sp|Q2UXF7|6FEH_WHEAT Fructan 6-exohydrolase OS=Triticum aestivum GN=6-FEH PE=1 SV=1//0
Traes_2AL_E99159E61	3.0198	2.3369e-29	NA	NA	4.4813	3.9164e-12	1.5771	0.0012908	sp|G1JSL4|PXG1_AVESA Peroxygenase 1 OS=Avena sativa PE=1 SV=1//1.53724e-121
Traes_2AL_ED4D3BEC1	NA	NA	6.4555	1.4408e-38	NA	NA	5.9001	1.3259e-37	NA
Traes_2AL_EEBA32A49	NA	NA	NA	NA	1.4214	0.00078169	1.3213	2.7645e-05	NA
Traes_2AL_F83C1236C	NA	NA	NA	NA	-1.8306	3.0587e-08	1.6172	0.0002128	NA
Traes_2AL_FC76D3EB9	NA	NA	-1.2874	0.0010354	NA	NA	NA	NA	NA
Traes_2AL_FE11B55BA	NA	NA	-1.4941	0.0010493	2.4154	1.1445e-09	-1.3395	5.8221e-05	NA
Traes_2AS_0F2464DE7	-1.3428	6.5244e-07	NA	NA	-1.536	2.3945e-12	NA	NA	sp|Q9MAB3|NOP5B_ARATH Probable nucleolar protein 5-2 OS=Arabidopsis thaliana GN=NOP5-2 PE=2 SV=1//0
Traes_2AS_1B8504694	NA	NA	NA	NA	0.88836	4.2933e-05	NA	NA	NA
Traes_2AS_1F35CBAEE	NA	NA	-3.0059	7.527e-05	-2.2755	0.00010817	-1.9526	0.00037305	NA
Traes_2AS_3953901E4	NA	NA	-2.6028	3.0502e-07	-1.1002	0.00012135	-2.2534	6.4371e-11	NA
Traes_2AS_3C5CB1C2C	1.3848	0.00035919	NA	NA	2.1803	6.4203e-07	NA	NA	sp|Q8LI30|DPE1_ORYSJ 4-alpha-glucanotransferase DPE1, chloroplastic/amyloplastic OS=Oryza sativa subsp. japonica GN=DPE1 PE=2 SV=2//0
Traes_2AS_4BE07943E	NA	NA	NA	NA	-1.8	0.00010293	#NAME?	0.0003704	NA
Traes_2AS_4CB8AF22D	-1.7648	5.6293e-10	NA	NA	-2.0008	8.2853e-17	NA	NA	sp|O00567|NOP56_HUMAN Nucleolar protein 56 OS=Homo sapiens GN=NOP56 PE=1 SV=4//0
Traes_2AS_65AE95B94	NA	NA	3.8685	4.5243e-11	NA	NA	5.2672	2.4764e-14	NA
Traes_2AS_6B8CE04FD	NA	NA	-1.5238	2.9923e-06	NA	NA	-0.83425	0.0022863	NA
Traes_2AS_6CAD77868	4.7931	1.4192e-08	NA	NA	4.6562	0.00011965	NA	NA	sp|Q9FM79|PME62_ARATH Pectinesterase QRT1 OS=Arabidopsis thaliana GN=QRT1 PE=2 SV=1//5.85934e-99
Traes_2AS_7DFCB009C	NA	NA	-1.8773	0.00089449	NA	NA	NA	NA	NA
Traes_2AS_817653A8F	-1.8464	1.446e-05	NA	NA	-2.0284	1.5385e-14	NA	NA	sp|Q9LD90|CBF5_ARATH H/ACA ribonucleoprotein complex subunit 4 OS=Arabidopsis thaliana GN=CBF5 PE=1 SV=1//0
Traes_2AS_901012670	-2.4407	0.00043725	NA	NA	-2.1971	3.1189e-10	NA	NA	sp|Q9LD90|CBF5_ARATH H/ACA ribonucleoprotein complex subunit 4 OS=Arabidopsis thaliana GN=CBF5 PE=1 SV=1//0
Traes_2AS_901D984FE	2.086	6.6995e-14	2.0401	1.4953e-10	1.8619	4.3108e-05	2.3281	6.2202e-10	sp|A3BMZ5|BGL26_ORYSJ Beta-glucosidase 26 OS=Oryza sativa subsp. japonica GN=BGLU26 PE=1 SV=1//0
Traes_2AS_A4A5BE528	NA	NA	NA	NA	-0.87459	0.0050885	NA	NA	NA
Traes_2AS_BDB406ADE	NA	NA	NA	NA	NA	NA	1.6206	1.6584e-07	NA
Traes_2AS_C3EF3A27F	NA	NA	-2.8235	0.00045872	-1.3405	1.5106e-09	-2.917	7.3924e-10	NA
Traes_2AS_D26D32A7C	NA	NA	-1.422	3.6399e-05	NA	NA	-0.9364	0.0012964	NA
Traes_2AS_DCACC5AF9	NA	NA	-1.1911	0.00042815	NA	NA	-1.0741	0.00026308	NA
Traes_2AS_E509AB03B	NA	NA	Inf	5.7731e-10	NA	NA	Inf	1.7152e-06	NA
Traes_2AS_E6E3B4B88	5.2002	6.4845e-08	2.3473	2.3474e-10	NA	NA	2.9857	1.7797e-20	sp|Q7SIC9|TKTC_MAIZE Transketolase, chloroplastic OS=Zea mays PE=1 SV=1//0
Traes_2AS_F2967D6F7	NA	NA	-2.1731	7.1927e-08	1.6927	4.1141e-17	-2.2044	9.3498e-17	NA
Traes_2AS_FFDC54E99	NA	NA	2.4106	0.00010349	NA	NA	3.7437	4.8624e-09	NA
Traes_2BL_037B89A3A	-1.3937	1.0494e-07	-2.0604	5.2978e-09	-1.065	5.986e-07	-2.3108	3.4975e-08	sp|B9FFD2|OPR12_ORYSJ Putative 12-oxophytodienoate reductase 12 OS=Oryza sativa subsp. japonica GN=OPR12 PE=2 SV=2//0
Traes_2BL_04FAB4405	NA	NA	NA	NA	1.881	3.8351e-05	1.827	0.00055686	NA
Traes_2BL_07EC87598	NA	NA	4.6405	6.2318e-12	NA	NA	Inf	1.0821e-09	NA
Traes_2BL_0E1E397A8	NA	NA	-1.1384	0.00021169	1.1384	1.7588e-08	-1.0328	5.622e-05	NA
Traes_2BL_0ED5DCF4B	NA	NA	1.3296	0.00010961	NA	NA	1.4531	0.00018059	NA
Traes_2BL_16B7CE123	1.785	0.00014053	NA	NA	NA	NA	1.5479	1.0904e-07	sp|Q2UXF7|6FEH_WHEAT Fructan 6-exohydrolase OS=Triticum aestivum GN=6-FEH PE=1 SV=1//0
Traes_2BL_232B84604	-2.2908	0.00016519	NA	NA	NA	NA	NA	NA	sp|Q28GD9|RNH2B_XENTR Ribonuclease H2 subunit B OS=Xenopus tropicalis GN=rnaseh2b PE=2 SV=1//2.72593e-15
Traes_2BL_24D7D2D19	NA	NA	NA	NA	1.0199	1.3183e-05	-1.2383	4.8547e-05	NA
Traes_2BL_2B45081D4	NA	NA	4.4563	0.00016219	NA	NA	4.9883	1.2222e-05	NA
Traes_2BL_2C16150A2	-1.5327	7.6123e-05	NA	NA	-1.2224	0.00024114	NA	NA	sp|Q7XRX1|RFC4_ORYSJ Replication factor C subunit 4 OS=Oryza sativa subsp. japonica GN=RFC4 PE=2 SV=2//0
Traes_2BL_2C62185EE	NA	NA	NA	NA	2.5495	5.8293e-08	-1.9756	4.3824e-06	NA
Traes_2BL_309B78688	4.4853	0.00037604	1.3398	0.0015156	7.8471	3.5002e-08	2.1461	7.8804e-09	sp|Q9SQ57|PXG_SESIN Peroxygenase OS=Sesamum indicum GN=SOP1 PE=1 SV=1//1.85703e-108
Traes_2BL_3BEFDDAA1	NA	NA	3.8216	0.0013022	NA	NA	NA	NA	NA
Traes_2BL_433D3147C	-1.148	3.0876e-05	NA	NA	-1.5124	2.5943e-10	NA	NA	sp|P17070|PCNA_ORYSJ Proliferating cell nuclear antigen OS=Oryza sativa subsp. japonica GN=Os02g0805200 PE=2 SV=2//0
Traes_2BL_4AA60700A	NA	NA	3.0201	0.00089433	NA	NA	NA	NA	NA
Traes_2BL_52480A403	NA	NA	NA	NA	NA	NA	Inf	1.1917e-06	NA
Traes_2BL_5880DAAC3	NA	NA	NA	NA	NA	NA	1.3295	0.00044968	NA
Traes_2BL_5B0460EA4	NA	NA	-1.7475	2.9907e-08	2.0046	5.8539e-08	-1.531	1.2099e-05	NA
Traes_2BL_68B449D21	NA	NA	-1.5413	4.5623e-06	NA	NA	-1.2845	7.8331e-06	NA
Traes_2BL_716275274	-4.3362	1.2759e-06	NA	NA	-3.8397	1.3102e-11	NA	NA	sp|Q653V7|AGLU_ORYSJ Probable alpha-glucosidase Os06g0675700 OS=Oryza sativa subsp. japonica GN=Os06g0675700 PE=1 SV=1//0
Traes_2BL_773BDCEBD	#NAME?	0.00080561	NA	NA	#NAME?	1.065e-15	NA	NA	sp|Q653V7|AGLU_ORYSJ Probable alpha-glucosidase Os06g0675700 OS=Oryza sativa subsp. japonica GN=Os06g0675700 PE=1 SV=1//4.40614e-152
Traes_2BL_789FD6D01	NA	NA	2.8798	7.9514e-09	NA	NA	2.8878	3.5934e-06	NA
Traes_2BL_7911433A3	#NAME?	1.295e-05	NA	NA	#NAME?	2.3294e-19	NA	NA	sp|Q653V7|AGLU_ORYSJ Probable alpha-glucosidase Os06g0675700 OS=Oryza sativa subsp. japonica GN=Os06g0675700 PE=1 SV=1//0
Traes_2BL_7CB2355CF	4.1655	1.1182e-06	2.2384	1.9148e-05	NA	NA	2.6988	1.6253e-06	sp|Q2UXF7|6FEH_WHEAT Fructan 6-exohydrolase OS=Triticum aestivum GN=6-FEH PE=1 SV=1//0
Traes_2BL_7E386E5FA	NA	NA	-1.7518	2.8968e-08	NA	NA	-0.86451	0.0012954	NA
Traes_2BL_7F9F8D481	3.2541	1.4404e-08	NA	NA	6.2428	1.1479e-05	NA	NA	sp|Q2UXF7|6FEH_WHEAT Fructan 6-exohydrolase OS=Triticum aestivum GN=6-FEH PE=1 SV=1//0
Traes_2BL_8E3548827	-1.7565	0.0015331	NA	NA	-2.3645	4.5705e-06	NA	NA	sp|Q84WJ2|PRI2_ARATH Probable DNA primase large subunit OS=Arabidopsis thaliana GN=At1g67320 PE=2 SV=2//0
Traes_2BL_8F37B9962	NA	NA	NA	NA	NA	NA	3.0368	2.0729e-06	NA
Traes_2BL_A21853144	NA	NA	-3.4995	5.4857e-06	NA	NA	NA	NA	NA
Traes_2BL_A3FAE4AE7	NA	NA	NA	NA	1.7904	5.2106e-16	-1.4199	2.2484e-07	NA
Traes_2BL_B08CE8517	NA	NA	2.6539	0.00074144	NA	NA	3.6006	1.1357e-14	NA
Traes_2BL_B36482127	NA	NA	NA	NA	NA	NA	4.1294	1.561e-06	NA
Traes_2BL_B38832294	4.4455	3.2907e-05	NA	NA	5.7306	0.0035966	2.4476	4.2489e-08	sp|P49175|INV1_MAIZE Beta-fructofuranosidase 1 OS=Zea mays GN=IVR1 PE=3 SV=1//0
Traes_2BL_B614F03D1	NA	NA	-1.9342	8.3792e-06	-0.81931	0.00016118	-1.3522	1.4168e-06	NA
Traes_2BL_B6CA439C5	NA	NA	NA	NA	NA	NA	-1.5441	4.995e-05	NA
Traes_2BL_BB77D1B1A	NA	NA	NA	NA	NA	NA	-1.2906	0.00048189	NA
Traes_2BL_BD059842B	NA	NA	-2.8934	0.00033356	NA	NA	-2.8669	1.2694e-14	NA
Traes_2BL_BF579ED6B	NA	NA	NA	NA	-1.2481	1.3858e-05	1.0103	0.0018221	NA
Traes_2BL_C80835336	2.9277	1.5834e-14	NA	NA	3.4632	1.1848e-17	NA	NA	sp|Q7XSK2|BGL16_ORYSJ Beta-glucosidase 16 OS=Oryza sativa subsp. japonica GN=BGLU16 PE=3 SV=2//0
Traes_2BL_C963272C8	NA	NA	NA	NA	0.91394	0.0005833	1.033	0.00042077	NA
Traes_2BL_D4E0B8FE11	-0.98701	0.0027647	-2.88	1.4138e-06	NA	NA	-2.7959	4.0323e-13	sp|O48928|C77A3_SOYBN Cytochrome P450 77A3 OS=Glycine max GN=CYP77A3 PE=2 SV=1//0
Traes_2BL_D506EE7D2	NA	NA	1.2249	0.00062548	NA	NA	1.2983	4.7398e-05	NA
Traes_2BL_D816C9174	NA	NA	Inf	0.00050055	NA	NA	NA	NA	NA
Traes_2BL_E366A5226	-2.1818	6.1145e-07	2.6865	8.1178e-13	-2.4552	0.00012752	2.2215	2.8691e-10	sp|O04138|CHI4_ORYSJ Chitinase 4 OS=Oryza sativa subsp. japonica GN=Cht4 PE=2 SV=2//2.61172e-95
Traes_2BL_E3C1E6450	3.3053	9.857e-11	4.3884	1.5924e-07	NA	NA	4.9103	4.2566e-09	sp|P28038|FL3H_HORVU Naringenin,2-oxoglutarate 3-dioxygenase OS=Hordeum vulgare PE=2 SV=1//0
Traes_2BL_E761CDF1A	NA	NA	Inf	0.00046069	NA	NA	NA	NA	NA
Traes_2BL_F032351C0	NA	NA	2.4319	8.9184e-08	-1.1937	0.00017035	3.1594	5.1185e-25	NA
Traes_2BL_F22336B90	NA	NA	-3.2682	0.00015348	NA	NA	-2.5813	9.6726e-21	NA
Traes_2BL_F95E57A0C	NA	NA	NA	NA	0.70311	0.00053418	NA	NA	NA
Traes_2BL_FD8F6184B	NA	NA	NA	NA	NA	NA	-0.92343	0.00065084	NA
Traes_2BS_06BA9F0D9	3.5754	9.1041e-07	NA	NA	4.9071	0.0017536	NA	NA	sp|Q9FM79|PME62_ARATH Pectinesterase QRT1 OS=Arabidopsis thaliana GN=QRT1 PE=2 SV=1//2.14365e-118
Traes_2BS_0FA5E53AD	NA	NA	3.4885	2.78e-05	NA	NA	3.0964	2.0558e-06	NA
Traes_2BS_1CC6B989C	NA	NA	NA	NA	NA	NA	4.8682	0.00011545	NA
Traes_2BS_2349FA0BB	NA	NA	2.4068	2.5241e-05	NA	NA	3.7857	1.5662e-08	NA
Traes_2BS_23E094F33	NA	NA	NA	NA	-1.6165	0.0014328	-2.282	0.00045079	NA
Traes_2BS_24FFAB957	4.3355	2.1735e-40	-2.686	1.0802e-13	NA	NA	NA	NA	sp|Q42580|PER21_ARATH Peroxidase 21 OS=Arabidopsis thaliana GN=PER21 PE=1 SV=1//2.15551e-24
Traes_2BS_2EDCB210E	2.7536	2.8168e-07	2.8086	2.5419e-15	NA	NA	3.4858	2.0259e-25	sp|A3BMZ5|BGL26_ORYSJ Beta-glucosidase 26 OS=Oryza sativa subsp. japonica GN=BGLU26 PE=1 SV=1//0
Traes_2BS_42BB38B51	1.7959	0.0019871	NA	NA	NA	NA	1.5493	0.0021436	sp|Q7XI41|TPP3_ORYSJ Probable trehalose-phosphate phosphatase 3 OS=Oryza sativa subsp. japonica GN=TPP3 PE=2 SV=1//2.29126e-122
Traes_2BS_4FF4CEA9F	NA	NA	7.6597	3.9355e-10	NA	NA	Inf	2.0259e-23	NA
Traes_2BS_640D008BF	NA	NA	NA	NA	-1.8591	3.3117e-16	-1.2486	0.00017266	NA
Traes_2BS_7C5E4A8F7	-1.6087	4.1924e-09	NA	NA	-1.5517	3.4121e-12	NA	NA	sp|O00567|NOP56_HUMAN Nucleolar protein 56 OS=Homo sapiens GN=NOP56 PE=1 SV=4//0
Traes_2BS_8D01B66C0	1.7219	8.898e-08	NA	NA	1.8391	2.2498e-08	1.095	0.001612	sp|Q8LI30|DPE1_ORYSJ 4-alpha-glucanotransferase DPE1, chloroplastic/amyloplastic OS=Oryza sativa subsp. japonica GN=DPE1 PE=2 SV=2//0
Traes_2BS_8F766B5E9	NA	NA	5.3992	2.5148e-06	NA	NA	Inf	6.9966e-10	NA
Traes_2BS_96ECE84C2	NA	NA	-2.2431	3.4572e-07	1.1818	2.7865e-09	-2.1687	1.9709e-16	NA
Traes_2BS_9AC399080	NA	NA	-2.6331	1.6872e-06	NA	NA	-2.4228	3.4361e-15	NA
Traes_2BS_9AC70EA61	NA	NA	NA	NA	NA	NA	3.3742	9.7501e-06	NA
Traes_2BS_9F970FFE5	NA	NA	Inf	1.2124e-05	NA	NA	NA	NA	NA
Traes_2BS_A3FACFBB7	NA	NA	NA	NA	NA	NA	3.6117	0.00049516	NA
Traes_2BS_A5BF49CE9	NA	NA	NA	NA	NA	NA	1.9599	0.00015489	NA
Traes_2BS_ADC2F0EB8	NA	NA	NA	NA	-0.91088	9.4394e-05	-2.0598	3.0351e-09	NA
Traes_2BS_B6E90913E	1.3427	5.6504e-07	NA	NA	1.2185	0.00033728	1.1954	8.9475e-06	sp|Q75W16|AROG_ORYSJ Phospho-2-dehydro-3-deoxyheptonate aldolase 2, chloroplastic OS=Oryza sativa subsp. japonica GN=DAHPS2 PE=2 SV=1//0
Traes_2BS_C02C5A463	NA	NA	3.4207	1.9107e-08	NA	NA	5.1817	6.2423e-15	NA
Traes_2BS_C25203771	NA	NA	-1.1336	0.00071376	NA	NA	-1.2996	1.5986e-05	NA
Traes_2BS_CA64D790B	-1.6097	6.4977e-07	NA	NA	-1.9207	4.0197e-15	NA	NA	sp|Q9LD90|CBF5_ARATH H/ACA ribonucleoprotein complex subunit 4 OS=Arabidopsis thaliana GN=CBF5 PE=1 SV=1//0
Traes_2BS_CADAA49C9	4.689	6.8232e-05	NA	NA	9.0969	4.4724e-14	2.1704	1.7668e-06	sp|Q6W8Q2|REHY_WHEAT 1-Cys peroxiredoxin PER1 OS=Triticum aestivum GN=PER1 PE=2 SV=1//1.15714e-160
Traes_2BS_D45DA069F	NA	NA	3.055	6.4502e-05	NA	NA	4.0055	0.00027758	NA
Traes_2BS_D7F40DF36	NA	NA	NA	NA	-0.87407	6.0424e-05	NA	NA	NA
Traes_2BS_E15A746F5	NA	NA	NA	NA	-1.4078	0.0020702	NA	NA	NA
Traes_2BS_E63580979	NA	NA	NA	NA	NA	NA	2.9111	0.00020938	NA
Traes_2BS_EAB2C09D0	NA	NA	Inf	1.6684e-05	NA	NA	Inf	0.00036176	NA
Traes_2BS_F83DB6517	-1.3954	0.0015318	NA	NA	-2.5139	2.0658e-09	NA	NA	sp|Q9MAB3|NOP5B_ARATH Probable nucleolar protein 5-2 OS=Arabidopsis thaliana GN=NOP5-2 PE=2 SV=1//0
Traes_2DL_0032C6179	NA	NA	-2.1112	3.9053e-05	NA	NA	-2.3066	1.0184e-05	NA
Traes_2DL_00618F315	NA	NA	NA	NA	NA	NA	1.3851	0.00063894	NA
Traes_2DL_06E6A2543	-1.6042	3.8255e-07	1.1752	0.00044689	-1.5059	5.3308e-12	NA	NA	sp|P37830|G6PD_SOLTU Glucose-6-phosphate 1-dehydrogenase, cytoplasmic isoform OS=Solanum tuberosum GN=G6PDH PE=2 SV=1//0
Traes_2DL_22482812B	NA	NA	1.275	0.00030814	1.931	0.00077448	1.2515	3.1191e-05	NA
Traes_2DL_24AC58D40	2.5727	1.499e-09	NA	NA	2.0493	0.00023682	1.5208	4.9682e-06	sp|Q7XSK2|BGL16_ORYSJ Beta-glucosidase 16 OS=Oryza sativa subsp. japonica GN=BGLU16 PE=3 SV=2//0
Traes_2DL_30F23E577	NA	NA	-1.2973	4.8661e-05	NA	NA	NA	NA	NA
Traes_2DL_36135420B	NA	NA	-3.682	0.00079309	NA	NA	NA	NA	NA
Traes_2DL_3C229EB92	NA	NA	-3.5169	0.00021228	NA	NA	-2.5964	3.3397e-16	NA
Traes_2DL_3C51B3AAE	NA	NA	NA	NA	-0.8774	0.00068969	NA	NA	NA
Traes_2DL_429D20505	NA	NA	3.0574	1.2505e-07	NA	NA	3.7605	8.7094e-12	NA
Traes_2DL_45B648B2D	NA	NA	2.5705	8.1415e-09	NA	NA	3.1486	3.2799e-05	NA
Traes_2DL_4C86F28DC	NA	NA	NA	NA	NA	NA	6.1518	0.00025844	NA
Traes_2DL_51458586B1	NA	NA	NA	NA	NA	NA	-3.597	1.7064e-07	NA
Traes_2DL_527E6E688	4.1521	0.00031913	NA	NA	7.1289	2.872e-09	2.007	1.0478e-11	sp|Q9SQ57|PXG_SESIN Peroxygenase OS=Sesamum indicum GN=SOP1 PE=1 SV=1//9.86599e-108
Traes_2DL_5A1CE8406	NA	NA	-1.6661	1.1221e-06	1.2353	0.00013247	-1.6931	8.3568e-07	NA
Traes_2DL_611BC53C7	-1.5212	0.0015949	NA	NA	-1.6286	3.7494e-05	NA	NA	sp|Q5U2W5|TBL3_RAT Transducin beta-like protein 3 OS=Rattus norvegicus GN=Tbl3 PE=2 SV=1//0
Traes_2DL_647B61E84	NA	NA	-0.94479	0.0018191	1.1517	1.7877e-08	-0.97637	0.00015588	NA
Traes_2DL_66F9CEA3C	NA	NA	NA	NA	NA	NA	2.2066	7.6855e-06	NA
Traes_2DL_676AA4883	NA	NA	NA	NA	NA	NA	1.3263	0.0020806	NA
Traes_2DL_69EB061DB	NA	NA	1.0169	0.00077212	-1.2869	8.8178e-10	1.0927	8.3127e-05	NA
Traes_2DL_6CA449145	NA	NA	-2.8701	0.0018393	1.9077	0.00014388	-2.532	9.7625e-06	NA
Traes_2DL_7FA15081B	NA	NA	NA	NA	NA	NA	Inf	0.00044142	NA
Traes_2DL_8BDBBE693	NA	NA	NA	NA	NA	NA	1.6241	0.00056742	NA
Traes_2DL_955B1070C	NA	NA	NA	NA	NA	NA	-1.1715	3.7012e-05	NA
Traes_2DL_9AD287243	4.683	4.1089e-52	2.1628	4.441e-12	8.0693	1.9712e-06	3.005	3.771e-08	sp|G1JSL4|PXG1_AVESA Peroxygenase 1 OS=Avena sativa PE=1 SV=1//5.56318e-94
Traes_2DL_A8A840559	NA	NA	3.1652	2.8001e-05	NA	NA	NA	NA	NA
Traes_2DL_B18351047	-1.248	0.00014393	NA	NA	NA	NA	NA	NA	sp|Q9C8Z4|HEAT1_ARATH Uncharacterized protein At3g06530 OS=Arabidopsis thaliana GN=At3g06530 PE=1 SV=3//4.97129e-155
Traes_2DL_B574C3BD1	NA	NA	NA	NA	-2.2641	8.6886e-16	-1.4832	0.0012955	NA
Traes_2DL_B896BF8FB	NA	NA	1.1798	0.0012377	NA	NA	1.1517	0.00057383	NA
Traes_2DL_B9574CFF6	NA	NA	NA	NA	NA	NA	3.5206	9.4912e-07	NA
Traes_2DL_BC7F606B9	NA	NA	5.777	4.8103e-29	NA	NA	Inf	2.3019e-30	NA
Traes_2DL_BCE40F3F4	NA	NA	-3.6777	1.7526e-05	NA	NA	NA	NA	NA
Traes_2DL_CB0208DE0	-1.8759	1.0351e-05	NA	NA	-1.7235	1.8348e-11	NA	NA	sp|P17070|PCNA_ORYSJ Proliferating cell nuclear antigen OS=Oryza sativa subsp. japonica GN=Os02g0805200 PE=2 SV=2//1.22603e-104
Traes_2DL_D11B74156	#NAME?	0.001006	NA	NA	#NAME?	5.7638e-06	NA	NA	sp|Q43763|AGLU_HORVU Alpha-glucosidase OS=Hordeum vulgare PE=2 SV=1//3.4927e-49
Traes_2DL_DF2F64147	-1.2983	0.00090053	-3.4428	4.8688e-05	NA	NA	-3.2477	3.0882e-07	sp|B9FFD2|OPR12_ORYSJ Putative 12-oxophytodienoate reductase 12 OS=Oryza sativa subsp. japonica GN=OPR12 PE=2 SV=2//3.23791e-78
Traes_2DL_E075C5750	NA	NA	-2.227	9.8735e-05	-0.74621	0.004501	-1.4932	2.6586e-07	NA
Traes_2DL_E1E8E26E3	NA	NA	-1.7931	4.0529e-08	-0.70632	0.0005564	-1.079	6.4219e-05	NA
Traes_2DL_F47B9B20E	1.9737	0.0011896	4.3721	7.8999e-06	NA	NA	4.8435	3.287e-06	sp|P28038|FL3H_HORVU Naringenin,2-oxoglutarate 3-dioxygenase OS=Hordeum vulgare PE=2 SV=1//3.10532e-115
Traes_2DL_F8CF41335	3.2757	8.6007e-09	1.3899	0.00054617	3.6638	0.00098086	NA	NA	sp|A4UHT7|SALR_PAPBR Salutaridine reductase OS=Papaver bracteatum GN=SALR PE=1 SV=1//9.21884e-84
Traes_2DL_FBE8DBDCF	NA	NA	-1.7496	5.9796e-05	1.2693	0.00032452	-1.5206	5.0329e-05	NA
Traes_2DS_0028CD306	NA	NA	NA	NA	1.0445	7.0341e-06	-0.91173	0.0016579	NA
Traes_2DS_0DF5B5D76	NA	NA	NA	NA	NA	NA	3.0297	9.5114e-10	NA
Traes_2DS_15F511161	1.501	0.00059279	NA	NA	1.631	0.0020215	NA	NA	sp|Q7XI41|TPP3_ORYSJ Probable trehalose-phosphate phosphatase 3 OS=Oryza sativa subsp. japonica GN=TPP3 PE=2 SV=1//1.78028e-72
Traes_2DS_1966D084E	NA	NA	NA	NA	-0.75213	0.00038942	NA	NA	NA
Traes_2DS_1DFE5EFEC	NA	NA	2.0623	0.0002446	NA	NA	NA	NA	NA
Traes_2DS_22500FA4F	NA	NA	NA	NA	-0.96586	0.002388	NA	NA	NA
Traes_2DS_30152CC87	-2.1066	0.00022805	NA	NA	-1.9485	2.2183e-12	NA	NA	sp|Q9LD90|CBF5_ARATH H/ACA ribonucleoprotein complex subunit 4 OS=Arabidopsis thaliana GN=CBF5 PE=1 SV=1//3.81232e-20
Traes_2DS_3017E946B	3.1278	1.5169e-05	NA	NA	3.4731	6.3752e-05	1.2558	0.0017671	sp|Q8H1H9|AMO_ARATH Primary amine oxidase OS=Arabidopsis thaliana GN=At1g62810 PE=2 SV=1//0
Traes_2DS_3CC5F156F	NA	NA	-1.9999	0.00016799	-0.75687	0.00066016	-1.272	1.7818e-05	NA
Traes_2DS_432EA86CA	NA	NA	NA	NA	NA	NA	1.428	0.0019246	NA
Traes_2DS_4C162DAFF	NA	NA	NA	NA	NA	NA	1.0567	0.0021548	NA
Traes_2DS_538378717	5.2473	3.4619e-16	1.5777	2.7955e-05	Inf	0.00013399	2.5545	1.1706e-07	sp|Q7SIC9|TKTC_MAIZE Transketolase, chloroplastic OS=Zea mays PE=1 SV=1//5.28011e-171
Traes_2DS_53A082B2C	NA	NA	NA	NA	NA	NA	-2.3199	2.4172e-05	NA
Traes_2DS_5427EA332	NA	NA	Inf	0.0010098	NA	NA	4.5939	0.0013681	NA
Traes_2DS_577286E6C	NA	NA	5.9303	9.5669e-07	NA	NA	Inf	1.6631e-13	NA
Traes_2DS_5814764C5	NA	NA	-1.2621	0.00067315	NA	NA	NA	NA	NA
Traes_2DS_5B00410CD	NA	NA	NA	NA	NA	NA	1.7254	0.00030452	NA
Traes_2DS_65B31416B	2.5819	1.0161e-14	3.312	1.7339e-11	NA	NA	3.8735	9.5664e-16	sp|A3BMZ5|BGL26_ORYSJ Beta-glucosidase 26 OS=Oryza sativa subsp. japonica GN=BGLU26 PE=1 SV=1//0
Traes_2DS_6FA5738431	NA	NA	NA	NA	#NAME?	1.0815e-06	Inf	0.00061866	NA
Traes_2DS_7088D2211	-1.5916	7.4919e-05	NA	NA	-2.0529	2.9792e-08	NA	NA	sp|Q9LD90|CBF5_ARATH H/ACA ribonucleoprotein complex subunit 4 OS=Arabidopsis thaliana GN=CBF5 PE=1 SV=1//2.48431e-98
Traes_2DS_708F03DA3	NA	NA	NA	NA	NA	NA	Inf	1.8158e-13	NA
Traes_2DS_733027CCF	-1.9	1.1141e-06	NA	NA	-1.9178	3.7778e-16	NA	NA	sp|Q9LD90|CBF5_ARATH H/ACA ribonucleoprotein complex subunit 4 OS=Arabidopsis thaliana GN=CBF5 PE=1 SV=1//6.49944e-39
Traes_2DS_7F07924BE	NA	NA	NA	NA	NA	NA	1.1188	0.00055467	NA
Traes_2DS_82AF233B4	5.1614	1.1666e-31	1.3967	2.1547e-05	Inf	1.8349e-10	1.7174	4.0667e-08	sp|P52572|REHY_HORVU 1-Cys peroxiredoxin PER1 OS=Hordeum vulgare GN=PER1 PE=2 SV=1//1.74105e-15
Traes_2DS_895D44BD6	0.90303	0.0013902	NA	NA	0.90557	0.0004453	NA	NA	sp|Q43117|KPYA_RICCO Pyruvate kinase isozyme A, chloroplastic OS=Ricinus communis PE=1 SV=1//0
Traes_2DS_8B3A38755	NA	NA	NA	NA	NA	NA	3.3816	0.00010648	NA
Traes_2DS_9AAA669E3	1.204	4.0424e-06	NA	NA	1.4537	7.8429e-11	NA	NA	sp|Q9GKX6|GALM_PIG Aldose 1-epimerase OS=Sus scrofa GN=GALM PE=2 SV=1//1.8382e-94
Traes_2DS_A8B6703C5	NA	NA	2.5787	0.00040805	NA	NA	3.9908	6.3134e-13	NA
Traes_2DS_B81752301	-1.4057	0.00012684	NA	NA	-1.8476	1.847e-16	NA	NA	sp|Q9MAB3|NOP5B_ARATH Probable nucleolar protein 5-2 OS=Arabidopsis thaliana GN=NOP5-2 PE=2 SV=1//0
Traes_2DS_BBACA8F7F	4.7415	0.002889	NA	NA	7.1241	9.4639e-07	2.3316	0.00066629	sp|P52572|REHY_HORVU 1-Cys peroxiredoxin PER1 OS=Hordeum vulgare GN=PER1 PE=2 SV=1//2.09135e-67
Traes_2DS_C4237A91B	4.2123	1.7754e-12	1.5623	8.0537e-06	7.4944	1.5251e-07	2.1285	7.8355e-13	sp|Q7SIC9|TKTC_MAIZE Transketolase, chloroplastic OS=Zea mays PE=1 SV=1//0
Traes_2DS_D5428D609	NA	NA	4.2065	0.0009974	NA	NA	Inf	1.6866e-05	NA
Traes_2DS_D6FC51893	1.6087	5.0488e-07	1.0776	0.0013614	1.5755	0.00014037	1.6004	2.3555e-08	sp|Q8LI30|DPE1_ORYSJ 4-alpha-glucanotransferase DPE1, chloroplastic/amyloplastic OS=Oryza sativa subsp. japonica GN=DPE1 PE=2 SV=2//0
Traes_2DS_E231054BE	1.0418	0.00018812	1.2556	0.00010414	NA	NA	1.7086	6.2536e-10	sp|Q75W16|AROG_ORYSJ Phospho-2-dehydro-3-deoxyheptonate aldolase 2, chloroplastic OS=Oryza sativa subsp. japonica GN=DAHPS2 PE=2 SV=1//1.9938e-180
Traes_2DS_ECBFB4D8C	NA	NA	-2.3365	2.0106e-10	0.92778	2.95e-06	-2.2419	4.45e-17	NA
Traes_2DS_FA532168A	NA	NA	#NAME?	0.00089943	-2.4412	3.9116e-10	NA	NA	NA
Traes_3AL_197871859	NA	NA	4.2386	0.00025584	NA	NA	3.1954	7.2439e-05	NA
Traes_3AL_2D160C2E5	NA	NA	2.1179	0.00019541	NA	NA	NA	NA	NA
Traes_3AL_33F680740	NA	NA	3.7004	0.00020453	NA	NA	3.5665	0.0018065	NA
Traes_3AL_3D5C860FD	NA	NA	NA	NA	NA	NA	-1.1402	9.5635e-06	NA
Traes_3AL_416AB0A5B	2.6804	6.4189e-06	1.6045	1.3111e-06	5.5814	6.4463e-11	1.9996	1.5736e-11	sp|P51615|MAOX_VITVI NADP-dependent malic enzyme OS=Vitis vinifera PE=2 SV=1//3.97603e-113
Traes_3AL_441C0AE1B	NA	NA	NA	NA	0.9652	1.7382e-06	NA	NA	NA
Traes_3AL_4553CB1EA	NA	NA	4.0175	4.5502e-06	NA	NA	5.9146	2.0969e-08	NA
Traes_3AL_57252611A	-1.0923	0.0032874	NA	NA	NA	NA	NA	NA	sp|O48653|DPOLA_ORYSJ DNA polymerase alpha catalytic subunit OS=Oryza sativa subsp. japonica GN=Os01g0868300 PE=2 SV=2//0
Traes_3AL_6771AB197	NA	NA	NA	NA	-0.67283	0.0012838	NA	NA	NA
Traes_3AL_681758236	1.3312	1.109e-06	-1.1543	0.00045466	1.813	7.7999e-14	NA	NA	sp|P29193|CAPP1_SACHY Phosphoenolpyruvate carboxylase, housekeeping isozyme OS=Saccharum hybrid PE=3 SV=1//0
Traes_3AL_7476159C8	0.89749	0.00033498	-1.4885	1.1875e-06	1.5689	2.1268e-11	NA	NA	sp|P48495|TPIS_PETHY Triosephosphate isomerase, cytosolic OS=Petunia hybrida GN=TPIP1 PE=2 SV=1//3.06306e-145
Traes_3AL_7A164FCC0	NA	NA	NA	NA	NA	NA	1.7938	0.00010323	NA
Traes_3AL_7A43B49B3	-0.92252	0.00047569	-2.0202	4.6163e-09	-0.65193	0.0021518	-1.681	1.4407e-08	sp|O80437|GPAT6_ARATH Glycerol-3-phosphate 2-O-acyltransferase 6 OS=Arabidopsis thaliana GN=GPAT6 PE=1 SV=1//8.54318e-107
Traes_3AL_822D8A43D	NA	NA	NA	NA	NA	NA	-1.4003	2.4229e-05	NA
Traes_3AL_85A7AF612	NA	NA	-1.1207	0.00051236	NA	NA	NA	NA	NA
Traes_3AL_8D04D14EA	-1.5401	1.0339e-06	NA	NA	-1.1757	0.0055486	NA	NA	sp|Q8VZT0|NLAL1_ARATH Putative H/ACA ribonucleoprotein complex subunit 1-like protein 1 OS=Arabidopsis thaliana GN=At3g03920 PE=2 SV=1//4.44525e-45
Traes_3AL_98C6EC421	1.4483	1.324e-05	-1.4334	9.5252e-05	1.2657	4.9524e-09	-1.2809	3.2918e-06	sp|Q9SIJ9|PME11_ARATH Putative pectinesterase 11 OS=Arabidopsis thaliana GN=PME11 PE=3 SV=1//1.20893e-82
Traes_3AL_9ADFB3DEA	NA	NA	3.8191	0.0010711	NA	NA	6.1079	6.2677e-17	NA
Traes_3AL_B37D1E415	NA	NA	-2.3949	0.00014964	-1.4126	6.5059e-10	-2.2113	2.1515e-09	NA
Traes_3AL_B6192AB1E	NA	NA	2.0227	0.00040568	NA	NA	2.7943	1.5222e-05	NA
Traes_3AL_C156AB041	NA	NA	3.5722	4.7962e-05	NA	NA	4.3518	2.5838e-05	NA
Traes_3AL_D3A1F0D64	NA	NA	2.3879	3.7856e-05	NA	NA	3.1278	4.4015e-05	NA
Traes_3AL_D83C5F7D4	NA	NA	-2.2568	0.00054437	NA	NA	-1.9364	5.8716e-07	NA
Traes_3AL_DA008F010	4.024	4.9116e-19	1.2672	0.00013919	5.6198	3.1048e-09	2.1123	1.0922e-12	sp|P12628|MAOX_PHAVU NADP-dependent malic enzyme OS=Phaseolus vulgaris GN=ME1 PE=2 SV=1//6.78267e-153
Traes_3AL_E9A97403A	NA	NA	-1.1673	0.00038365	1.065	6.6716e-07	NA	NA	NA
Traes_3AL_EFC1F089B	NA	NA	3.9314	5.1395e-07	3.1707	0.0061039	4.1941	2.1452e-07	NA
Traes_3AL_FCD4C03D1	-3.0589	0.00065172	NA	NA	-2.4478	0.00049884	NA	NA	sp|Q5JK35|BGL05_ORYSJ Beta-glucosidase 5 OS=Oryza sativa subsp. japonica GN=BGLU5 PE=2 SV=1//8.4453e-101
Traes_3AS_11871046C	2.1234	0.00090551	NA	NA	3.6783	1.0125e-08	NA	NA	sp|A2XFI3|PDC2_ORYSI Pyruvate decarboxylase 2 OS=Oryza sativa subsp. indica GN=PDC2 PE=2 SV=2//2.21231e-177
Traes_3AS_30CF6661C	NA	NA	NA	NA	NA	NA	2.7372	0.0001675	NA
Traes_3AS_3CB8A9C01	1.5624	0.0014298	2.4268	2.2512e-12	NA	NA	2.865	6.9872e-10	sp|Q07346|DCE_PETHY Glutamate decarboxylase OS=Petunia hybrida GN=GAD PE=1 SV=1//0
Traes_3AS_51DE1D50C	5.6757	1.2167e-05	3.39	9.1184e-23	Inf	0.0012348	3.8942	2.51e-37	sp|P31752|ASNS_ASPOF Asparagine synthetase [glutamine-hydrolyzing] OS=Asparagus officinalis PE=2 SV=2//0
Traes_3AS_5A0EB37C5	1.0818	2.785e-05	NA	NA	1.044	8.5116e-07	1.0101	9.3678e-05	sp|P43279|MAOC_ORYSJ NADP-dependent malic enzyme, chloroplastic OS=Oryza sativa subsp. japonica GN=ME6 PE=2 SV=2//0
Traes_3AS_66523A57F1	NA	NA	-1.236	0.00022054	NA	NA	NA	NA	NA
Traes_3AS_6B10E85CF	-1.1083	0.0029431	NA	NA	NA	NA	NA	NA	sp|Q9SDK9|RFA3_ORYSJ Replication protein A 14 kDa subunit OS=Oryza sativa subsp. japonica GN=RPA3 PE=1 SV=1//6.20465e-45
Traes_3AS_7D0D8B4BA	NA	NA	NA	NA	-0.60165	0.0044365	-0.90932	0.00087989	NA
Traes_3AS_8FA8B828E	NA	NA	NA	NA	2.5609	0.0024285	1.9935	7.826e-08	NA
Traes_3AS_925DAF2BE	1.5397	1.3761e-06	-1.2913	0.00086986	NA	NA	NA	NA	sp|Q39786|PGLROSHI Polygalacturonase OS=Gossypium hirsutum GN=G9 PE=2 SV=1//2.79939e-50
Traes_3AS_AE3D5013D	NA	NA	NA	NA	0.77206	9.0421e-05	NA	NA	NA
Traes_3AS_CC857D372	NA	NA	2.3926	0.0002148	NA	NA	NA	NA	NA
Traes_3AS_D3265D72B	Inf	6.849e-05	3.1011	2.6809e-15	Inf	0.0057675	4.4089	4.4636e-12	sp|P49078|ASNS1_ARATH Asparagine synthetase [glutamine-hydrolyzing] 1 OS=Arabidopsis thaliana GN=ASN1 PE=2 SV=2//2.54091e-54
Traes_3AS_D687968CC	NA	NA	NA	NA	1.6404	4.6185e-06	-1.9002	3.6028e-05	NA
Traes_3AS_DA283116F	NA	NA	NA	NA	NA	NA	2.2284	0.00030498	NA
Traes_3AS_DD21AD44C	1.6807	4.5537e-06	NA	NA	2.0113	0.00089038	NA	NA	sp|Q9M060|IF62_ARATH Eukaryotic translation initiation factor 6-2 OS=Arabidopsis thaliana GN=EIF6-2 PE=2 SV=1//5.2833e-17
Traes_3AS_E8F7CBED7	NA	NA	-0.97041	0.0013958	1.3758	1.5801e-07	-0.85992	0.0009497	NA
Traes_3AS_FC23F0238	NA	NA	1.5811	5.4688e-05	NA	NA	1.4791	1.6617e-05	NA
Traes_3B_1E2E0E177	5.9354	7.4799e-07	NA	NA	6.9403	0.00035538	2.3096	0.00015322	sp|Q9ZW13|TRNH6_ARATH Tropinone reductase homolog At2g29290 OS=Arabidopsis thaliana GN=At2g29290 PE=2 SV=1//5.78149e-63
Traes_3B_6BA42EB65	0.96161	0.0031383	NA	NA	NA	NA	1.1639	4.4273e-05	sp|Q94A08|RFS2_ARATH Probable galactinol--sucrose galactosyltransferase 2 OS=Arabidopsis thaliana GN=RFS2 PE=2 SV=2//3.06811e-32
Traes_3B_F6ADC8A29	NA	NA	NA	NA	NA	NA	-1.3187	1.6005e-06	NA
Traes_3DL_082C9DD8D	NA	NA	NA	NA	NA	NA	-0.83637	0.0019035	NA
Traes_3DL_1EBA52CC3	3.5518	5.8813e-07	NA	NA	3.6299	0.0040171	NA	NA	sp|Q5JK35|BGL05_ORYSJ Beta-glucosidase 5 OS=Oryza sativa subsp. japonica GN=BGLU5 PE=2 SV=1//0
Traes_3DL_2AAF732B7	NA	NA	NA	NA	1.3094	4.216e-10	NA	NA	NA
Traes_3DL_2E7AEF61D	NA	NA	-1.1006	0.0013998	NA	NA	NA	NA	NA
Traes_3DL_345C2A3A8	NA	NA	3.5475	2.2444e-09	NA	NA	3.7205	2.0736e-10	NA
Traes_3DL_6207B0CD3	NA	NA	NA	NA	NA	NA	-1.2731	8.0622e-06	NA
Traes_3DL_6DE7463D7	6.6239	0.00015614	2.1627	0.0014685	Inf	0.0019128	3.1636	6.4859e-12	sp|P12628|MAOX_PHAVU NADP-dependent malic enzyme OS=Phaseolus vulgaris GN=ME1 PE=2 SV=1//0
Traes_3DL_A2EB73B1D	NA	NA	3.0856	0.00055408	NA	NA	5.7219	7.2136e-08	NA
Traes_3DL_A51D7C6E3	-1.1669	0.00047744	NA	NA	NA	NA	NA	NA	sp|Q2KNB4|HXK3_ORYSJ Hexokinase-3 OS=Oryza sativa subsp. japonica GN=HXK3 PE=2 SV=1//3.01694e-171
Traes_3DL_B63AF687B	-1.4574	0.00018224	NA	NA	NA	NA	NA	NA	sp|O48653|DPOLA_ORYSJ DNA polymerase alpha catalytic subunit OS=Oryza sativa subsp. japonica GN=Os01g0868300 PE=2 SV=2//0
Traes_3DL_BEA7AEA81	-1.1434	6.0782e-05	NA	NA	NA	NA	-1.6873	1.7537e-05	sp|Q5JKB0|MCM4_ORYSJ DNA replication licensing factor MCM4 OS=Oryza sativa subsp. japonica GN=MCM4 PE=3 SV=2//0
Traes_3DL_C9B8AE021	NA	NA	5.0907	8.9285e-05	NA	NA	Inf	0.0017539	NA
Traes_3DL_D8504A5BF	-1.7141	2.4627e-07	NA	NA	-1.5618	1.5403e-07	NA	NA	sp|Q8VZT0|NLAL1_ARATH Putative H/ACA ribonucleoprotein complex subunit 1-like protein 1 OS=Arabidopsis thaliana GN=At3g03920 PE=2 SV=1//6.15214e-40
Traes_3DL_F982BF0FB	NA	NA	1.768	0.00097542	NA	NA	NA	NA	NA
Traes_3DS_116082A6F	NA	NA	NA	NA	-0.93846	0.0004457	NA	NA	NA
Traes_3DS_24D3ADC8F	NA	NA	1.4059	1.6248e-05	NA	NA	1.4904	1.6403e-07	NA
Traes_3DS_2F6D484B6	NA	NA	-1.2699	0.001584	NA	NA	-0.92179	0.0021794	NA
Traes_3DS_372EECC6D	NA	NA	4.1285	4.4722e-06	NA	NA	3.4809	6.9859e-05	NA
Traes_3DS_3A1682B3D	NA	NA	2.9391	0.00072953	NA	NA	3.81	0.00023072	NA
Traes_3DS_3E6619A9E	NA	NA	2.1739	0.0015596	NA	NA	NA	NA	NA
Traes_3DS_4311F22B1	3.3861	1.8658e-05	NA	NA	5.0602	5.0845e-08	NA	NA	sp|P51851|PDC2_PEA Pyruvate decarboxylase 2 (Fragment) OS=Pisum sativum GN=PDC2 PE=2 SV=1//2.81342e-81
Traes_3DS_492D5EEA8	1.2868	9.0172e-05	NA	NA	2.3025	2.047e-13	NA	NA	sp|Q05326|PDC2_MAIZE Pyruvate decarboxylase 2 (Fragment) OS=Zea mays GN=PDC2 PE=2 SV=1//1.1888e-19
Traes_3DS_5322188D6	NA	NA	3.6864	6.9158e-05	NA	NA	3.3792	4.0305e-05	NA
Traes_3DS_5D934B1CE	NA	NA	1.4924	1.0303e-05	NA	NA	1.4204	1.3245e-06	NA
Traes_3DS_73D9DA0AA	1.6014	7.9187e-10	NA	NA	1.6578	9.1629e-15	0.86834	0.0007769	sp|P43279|MAOC_ORYSJ NADP-dependent malic enzyme, chloroplastic OS=Oryza sativa subsp. japonica GN=ME6 PE=2 SV=2//0
Traes_3DS_7512B723D	1.9301	0.0003047	NA	NA	2.2358	0.0011103	NA	NA	sp|P24548|PGLR_OENOR Exopolygalacturonase (Fragment) OS=Oenothera organensis PE=2 SV=1//4.28828e-06
Traes_3DS_89BA3AC73	1.6687	2.9877e-06	NA	NA	2.3636	7.4695e-06	NA	NA	sp|A2XFI3|PDC2_ORYSI Pyruvate decarboxylase 2 OS=Oryza sativa subsp. indica GN=PDC2 PE=2 SV=2//3.22891e-51
Traes_3DS_9625D3639	3.5836	2.3409e-09	NA	NA	5.5236	3.9054e-07	NA	NA	sp|P51845|PDC1_TOBAC Pyruvate decarboxylase 1 (Fragment) OS=Nicotiana tabacum GN=PDC1 PE=2 SV=1//1.61306e-64
Traes_3DS_98E2565D1	-0.99395	0.00041284	NA	NA	-0.8501	0.00030299	NA	NA	sp|O49453|Y4844_ARATH Uncharacterized protein At4g28440 OS=Arabidopsis thaliana GN=At4g28440 PE=1 SV=1//1.06037e-23
Traes_3DS_9C173AB38	NA	NA	NA	NA	0.66936	0.00068606	NA	NA	NA
Traes_3DS_9C313E1BB	1.9823	0.0009708	NA	NA	3.0751	1.8671e-22	NA	NA	sp|P51845|PDC1_TOBAC Pyruvate decarboxylase 1 (Fragment) OS=Nicotiana tabacum GN=PDC1 PE=2 SV=1//0
Traes_3DS_B18232005	NA	NA	2.8024	5.1469e-06	NA	NA	NA	NA	NA
Traes_3DS_B1B60B81C	NA	NA	1.8585	0.00030644	-1.1774	0.0036286	NA	NA	NA
Traes_3DS_E756029E7	1.6644	0.0004844	1.578	6.2115e-05	NA	NA	1.5257	0.00077314	sp|Q07346|DCE_PETHY Glutamate decarboxylase OS=Petunia hybrida GN=GAD PE=1 SV=1//8.71848e-148
Traes_4AL_0BE08D907	0.87973	0.00071017	NA	NA	NA	NA	NA	NA	sp|Q75I93|BGL07_ORYSJ Beta-glucosidase 7 OS=Oryza sativa subsp. japonica GN=BGLU7 PE=1 SV=1//0
Traes_4AL_0FE4AF9D9	NA	NA	NA	NA	NA	NA	3.5128	0.0018789	NA
Traes_4AL_208F43F36	NA	NA	NA	NA	NA	NA	-1.5885	0.00090194	NA
Traes_4AL_267FD0D43	-1.1993	0.00087705	NA	NA	-1.064	0.00088417	NA	NA	sp|Q8BHB4|WDR3_MOUSE WD repeat-containing protein 3 OS=Mus musculus GN=Wdr3 PE=1 SV=1//0
Traes_4AL_2BC235062	2.7237	1.7671e-07	NA	NA	3.2613	0.0010591	1.8687	0.0026658	sp|P31924|SUS1_ORYSJ Sucrose synthase 1 OS=Oryza sativa subsp. japonica GN=SUS1 PE=1 SV=1//0
Traes_4AL_351DA9BAE	NA	NA	NA	NA	NA	NA	4.7258	0.00037154	NA
Traes_4AL_4B09F91AE	NA	NA	NA	NA	NA	NA	1.0646	2.9765e-05	NA
Traes_4AL_4C3B1561B	3.8032	7.1526e-05	NA	NA	4.7993	6.3373e-06	1.8947	0.0018168	sp|Q9FSV7|SST_FESAR Sucrose:sucrose 1-fructosyltransferase OS=Festuca arundinacea GN=1-SST PE=1 SV=1//6.50824e-10
Traes_4AL_5147AF747	0.77529	0.0024991	NA	NA	0.74158	0.00041359	NA	NA	sp|Q9AUV6|UGDH3_ORYSJ UDP-glucose 6-dehydrogenase 3 OS=Oryza sativa subsp. japonica GN=UGD3 PE=2 SV=1//0
Traes_4AL_6401281CF	-1.6978	0.0014912	NA	NA	NA	NA	NA	NA	sp|Q9LRE6|DPOD1_ORYSJ DNA polymerase delta catalytic subunit OS=Oryza sativa subsp. japonica GN=POLD1 PE=2 SV=1//1.25517e-89
Traes_4AL_6564AE92F	NA	NA	-3.8728	1.4724e-07	NA	NA	-3.172	5.4292e-06	NA
Traes_4AL_66D3F8329	1.2231	0.00016493	NA	NA	NA	NA	NA	NA	sp|Q9SEE5|GALK1_ARATH Galactokinase OS=Arabidopsis thaliana GN=GAL1 PE=1 SV=2//0
Traes_4AL_6DE969274	NA	NA	4.8295	5.8887e-07	NA	NA	NA	NA	NA
Traes_4AL_7EF656C52	2.4959	0.00060848	NA	NA	2.0377	0.0005034	NA	NA	sp|P48979|PGLR_PRUPE Polygalacturonase OS=Prunus persica PE=2 SV=1//6.78274e-24
Traes_4AL_82AB2E772	Inf	1.5471e-07	NA	NA	NA	NA	NA	NA	sp|Q9FSV7|SST_FESAR Sucrose:sucrose 1-fructosyltransferase OS=Festuca arundinacea GN=1-SST PE=1 SV=1//0
Traes_4AL_82DD84446	NA	NA	-1.8818	2.491e-05	NA	NA	-1.0284	0.00028295	NA
Traes_4AL_84CD4FDBD	NA	NA	-1.6934	0.00020676	NA	NA	-0.88169	0.00062325	NA
Traes_4AL_9A608867D	NA	NA	-2.4237	5.3023e-10	NA	NA	-2.4592	6.2975e-11	NA
Traes_4AL_9BCB37710	NA	NA	1.6507	1.2756e-05	NA	NA	2.1756	1.4228e-11	NA
Traes_4AL_A73AD2DAD	NA	NA	3.3055	5.2522e-13	NA	NA	4.0319	8.7315e-20	NA
Traes_4AL_B6D1BAF0D	NA	NA	NA	NA	NA	NA	-1.8168	0.00019465	NA
Traes_4AL_C3729F680	NA	NA	NA	NA	-0.70983	0.0004979	NA	NA	NA
Traes_4AL_C9F401064	-1.8453	0.00013754	NA	NA	-2.5587	1.3363e-24	NA	NA	sp|Q9FSV7|SST_FESAR Sucrose:sucrose 1-fructosyltransferase OS=Festuca arundinacea GN=1-SST PE=1 SV=1//1.06254e-158
Traes_4AL_D25430175	NA	NA	3.0238	2.3034e-05	NA	NA	4.4738	2.3292e-06	NA
Traes_4AL_DA5D4FAE4	2.4171	7.5246e-05	NA	NA	2.8669	8.4158e-16	NA	NA	sp|Q9SK87|ADHL2_ARATH Alcohol dehydrogenase-like 2 OS=Arabidopsis thaliana GN=At1g22440 PE=2 SV=1//1.23963e-80
Traes_4AL_DD83F1A44	NA	NA	3.3731	0.0005491	NA	NA	4.2202	1.3505e-10	NA
Traes_4AL_DF55853C2	2.7097	0.00066718	2.2519	1.0275e-06	NA	NA	2.4897	4.2396e-08	sp|A7NY33|PER4_VITVI Peroxidase 4 OS=Vitis vinifera GN=GSVIVT00023967001 PE=1 SV=1//3.3214e-140
Traes_4AL_E6D679339	NA	NA	-2.0026	0.00032082	NA	NA	NA	NA	NA
Traes_4AL_FE0C5AEF4	-1.1229	0.0010723	NA	NA	-1.3057	7.4283e-11	NA	NA	sp|Q9FSV7|SST_FESAR Sucrose:sucrose 1-fructosyltransferase OS=Festuca arundinacea GN=1-SST PE=1 SV=1//0
Traes_4AS_0812D941C	1.6621	7.0212e-05	NA	NA	NA	NA	1.881	1.5658e-08	sp|O65195|INO1_HORVU Inositol-3-phosphate synthase OS=Hordeum vulgare PE=2 SV=1//0
Traes_4AS_200AE261A	-2.0445	3.8327e-07	NA	NA	-1.0122	0.0019838	NA	NA	sp|Q9XIK4|U202A_ARATH UPF0202 protein At1g10490 OS=Arabidopsis thaliana GN=At1g10490 PE=2 SV=2//2.22959e-101
Traes_4AS_254B6D654	1.6813	0.00027664	NA	NA	1.9787	0.00019657	1.1121	0.00086581	sp|Q9SLZ0|PCKA_MAIZE Phosphoenolpyruvate carboxykinase [ATP] OS=Zea mays PE=2 SV=1//0
Traes_4AS_3BF02DA54	NA	NA	NA	NA	NA	NA	Inf	0.0010244	NA
Traes_4AS_3C32B4B06	-0.95309	0.0005005	NA	NA	-1.0398	7.365e-06	NA	NA	sp|Q6P8E9|NH2L1_XENTR NHP2-like protein 1 OS=Xenopus tropicalis GN=snu13 PE=2 SV=1//4.61091e-57
Traes_4AS_4348EDC8F	-1.2825	9.7011e-06	NA	NA	-1.3045	1.1075e-07	NA	NA	sp|Q8VZT0|NLAL1_ARATH Putative H/ACA ribonucleoprotein complex subunit 1-like protein 1 OS=Arabidopsis thaliana GN=At3g03920 PE=2 SV=1//1.77347e-53
Traes_4AS_60155447D	NA	NA	1.3341	0.00016411	NA	NA	1.5256	7.7257e-09	NA
Traes_4AS_6B9C879AF	-1.4123	0.00085097	NA	NA	-1.6679	1.0397e-05	NA	NA	sp|Q15061|WDR43_HUMAN WD repeat-containing protein 43 OS=Homo sapiens GN=WDR43 PE=1 SV=3//9.6471e-19
Traes_4AS_80C28495A	NA	NA	-5.594	1.5513e-25	NA	NA	-4.0987	3.1013e-10	NA
Traes_4AS_85759B908	NA	NA	2.596	8.8111e-06	NA	NA	3.104	1.9142e-06	NA
Traes_4AS_85F059C27	NA	NA	-2.2818	0.00014524	NA	NA	-2.4437	3.0527e-05	NA
Traes_4AS_91D4C5213	NA	NA	NA	NA	-0.73922	0.0019772	NA	NA	NA
Traes_4AS_B1E660CB61	NA	NA	3.4485	0.00068894	NA	NA	3.8132	7.2522e-05	NA
Traes_4AS_C19AB3A1A	NA	NA	-4.6369	6.766e-07	NA	NA	-3.3367	6.3358e-10	NA
Traes_4AS_C983F8C8B	NA	NA	2.4636	0.0005775	NA	NA	1.5597	0.0025615	NA
Traes_4AS_CECD2CB54	2.123	3.191e-13	-2.4854	7.2253e-11	3.1982	8.955e-33	-2.1186	9.3542e-11	sp|A5H452|PER70_MAIZE Peroxidase 70 OS=Zea mays GN=PER70 PE=1 SV=1//1.42412e-127
Traes_4AS_E54C88DDB	NA	NA	NA	NA	0.88511	0.00022363	-0.89708	0.0018762	NA
Traes_4BL_0A8199503	2.8454	1.3038e-09	NA	NA	2.7611	0.0023728	1.8944	7.8161e-09	sp|O65195|INO1_HORVU Inositol-3-phosphate synthase OS=Hordeum vulgare PE=2 SV=1//0
Traes_4BL_0BEA66632	1.2835	1.2701e-05	1.0453	0.0017673	NA	NA	NA	NA	sp|Q940M2|AGT21_ARATH Alanine--glyoxylate aminotransferase 2 homolog 1, mitochondrial OS=Arabidopsis thaliana GN=AGT2 PE=2 SV=1//0
Traes_4BL_0E455CCE8	-0.97846	0.00020976	NA	NA	-1.1585	1.1854e-07	NA	NA	sp|Q6P8E9|NH2L1_XENTR NHP2-like protein 1 OS=Xenopus tropicalis GN=snu13 PE=2 SV=1//2.65801e-57
Traes_4BL_1C9103753	NA	NA	2.388	3.3982e-09	1.9726	4.3021e-05	1.5458	5.0667e-05	NA
Traes_4BL_28618DD29	-1.5299	6.0543e-05	NA	NA	-1.2167	0.00039374	NA	NA	sp|Q8BHB4|WDR3_MOUSE WD repeat-containing protein 3 OS=Mus musculus GN=Wdr3 PE=1 SV=1//1.64434e-180
Traes_4BL_365ACF4A9	NA	NA	NA	NA	NA	NA	1.5989	0.0015212	NA
Traes_4BL_3A819B961	4.3073	8.842e-08	NA	NA	NA	NA	3.1697	1.1971e-21	sp|P35493|PMGI_RICCO 2,3-bisphosphoglycerate-independent phosphoglycerate mutase OS=Ricinus communis PE=1 SV=2//0
Traes_4BL_3BBD6D752	NA	NA	NA	NA	NA	NA	1.449	2.1325e-07	NA
Traes_4BL_523D155E21	NA	NA	3.9406	0.00062978	NA	NA	NA	NA	NA
Traes_4BL_5C52625BF1	NA	NA	2.7254	3.1575e-08	-1.116	0.00085639	2.8818	0.0024441	NA
Traes_4BL_5D0BF4744	NA	NA	2.9662	0.00015682	NA	NA	5.5176	2.0444e-06	NA
Traes_4BL_606BED645	-1.2222	0.002373	NA	NA	NA	NA	NA	NA	sp|Q15061|WDR43_HUMAN WD repeat-containing protein 43 OS=Homo sapiens GN=WDR43 PE=1 SV=3//7.50751e-20
Traes_4BL_78D895AE8	NA	NA	NA	NA	NA	NA	3.0638	0.0011681	NA
Traes_4BL_9254C78FD	3.1798	1.1254e-05	NA	NA	4.4768	1.6007e-11	NA	NA	sp|Q9SK87|ADHL2_ARATH Alcohol dehydrogenase-like 2 OS=Arabidopsis thaliana GN=At1g22440 PE=2 SV=1//2.62379e-132
Traes_4BL_9A5A51DCB	NA	NA	NA	NA	NA	NA	4.7412	0.00037299	NA
Traes_4BL_A4E24EA8F	NA	NA	NA	NA	NA	NA	1.0176	0.00022327	NA
Traes_4BL_AACDA9208	NA	NA	NA	NA	NA	NA	-3.9947	0.0026105	NA
Traes_4BL_B5F347660	NA	NA	2.7973	0.00058737	NA	NA	NA	NA	NA
Traes_4BL_C1C42A8B6	-1.3796	2.7441e-05	NA	NA	NA	NA	NA	NA	sp|Q9XIK4|U202A_ARATH UPF0202 protein At1g10490 OS=Arabidopsis thaliana GN=At1g10490 PE=2 SV=2//0
Traes_4BL_C3267759F	NA	NA	-1.2056	0.0013628	NA	NA	-1.0474	0.00051944	NA
Traes_4BL_CE89EFA19	NA	NA	NA	NA	1.7968	2.048e-05	-2.7612	3.7647e-06	NA
Traes_4BL_E5F9242FF	-1.7784	1.4977e-10	NA	NA	-1.1956	0.00011373	NA	NA	sp|Q10Q08|RFA1B_ORYSJ Replication protein A 70 kDa DNA-binding subunit B OS=Oryza sativa subsp. japonica GN=RPA1B PE=1 SV=1//0
Traes_4BL_F78937F6D	NA	NA	2.9635	1.5279e-09	NA	NA	2.9519	3.8941e-11	NA
Traes_4BS_00408C6C6	NA	NA	3.1808	6.827e-05	NA	NA	5.572	1.2177e-06	NA
Traes_4BS_11DDF29B31	NA	NA	2.2981	0.0011095	NA	NA	2.5605	7.7815e-10	NA
Traes_4BS_23B3F9BB5	-1.5892	0.0024083	NA	NA	-1.5487	0.00070291	NA	NA	sp|Q9LIK0|PKP1_ARATH Plastidial pyruvate kinase 1, chloroplastic OS=Arabidopsis thaliana GN=PKP1 PE=1 SV=1//0
Traes_4BS_2F7CA2DBD	4.2714	3.2387e-22	0.98511	0.0010667	8.6688	1.7613e-09	1.8054	0.0025707	sp|P84516|PER1_SORBI Cationic peroxidase SPC4 OS=Sorghum bicolor GN=Sb03g046810 PE=1 SV=2//8.24159e-38
Traes_4BS_87F27944E	2.5379	2.9118e-12	NA	NA	3.0024	0.0016363	NA	NA	sp|P48979|PGLR_PRUPE Polygalacturonase OS=Prunus persica PE=2 SV=1//2.93887e-110
Traes_4BS_9754ADD9E	-1.2643	0.0026976	NA	NA	NA	NA	NA	NA	sp|Q9LRE6|DPOD1_ORYSJ DNA polymerase delta catalytic subunit OS=Oryza sativa subsp. japonica GN=POLD1 PE=2 SV=1//0
Traes_4BS_A1CB7E67A	NA	NA	NA	NA	-1.4521	0.002486	NA	NA	NA
Traes_4BS_A4FF7F3EA	NA	NA	1.288	8.8796e-05	NA	NA	NA	NA	NA
Traes_4BS_A666283DF	NA	NA	-1.7281	0.0012635	NA	NA	-0.91363	0.00043088	NA
Traes_4BS_C9070AEA4	NA	NA	NA	NA	-0.83229	0.00029911	0.88893	0.0018337	NA
Traes_4BS_CBBA8D8D1	1.0399	0.0013866	NA	NA	0.89388	0.0025507	NA	NA	sp|Q84R49|GUN10_ORYSJ Endoglucanase 10 OS=Oryza sativa subsp. japonica GN=GLU2 PE=2 SV=1//0
Traes_4BS_D12DBE6D3	NA	NA	NA	NA	-0.8098	7.6213e-05	NA	NA	NA
Traes_4BS_D497C4CC9	NA	NA	NA	NA	-0.59737	0.0033034	NA	NA	NA
Traes_4BS_E5AE005AB	2.1309	1.3577e-07	NA	NA	NA	NA	NA	NA	sp|Q84R49|GUN10_ORYSJ Endoglucanase 10 OS=Oryza sativa subsp. japonica GN=GLU2 PE=2 SV=1//9.7042e-34
Traes_4BS_E85B59834	NA	NA	2.0885	4.7098e-06	-1.2957	0.0028957	2.7355	1.0109e-08	NA
Traes_4BS_F5897EA74	NA	NA	NA	NA	NA	NA	5.5804	4.9073e-07	NA
Traes_4BS_FF3F5B3C51	5.8202	5.7303e-06	NA	NA	NA	NA	2.7194	9.1005e-07	sp|Q7GCM7|XIP1_ORYSJ Xylanase inhibitor protein 1 OS=Oryza sativa subsp. japonica GN=RIXI PE=1 SV=1//4.8841e-112
Traes_4DL_06C6DB821	NA	NA	NA	NA	NA	NA	-2.8735	2.2499e-07	NA
Traes_4DL_1A67E5A11	-1.4112	0.0002903	NA	NA	-1.2864	0.0042026	NA	NA	-//-
Traes_4DL_26605FD20	NA	NA	NA	NA	NA	NA	-1.8585	0.0013162	NA
Traes_4DL_27C195FDE	NA	NA	NA	NA	NA	NA	2.4451	2.6044e-05	NA
Traes_4DL_2A7895E16	NA	NA	NA	NA	-0.83437	0.00088876	NA	NA	NA
Traes_4DL_2FA43439B	6.5575	0.00032978	2.3893	3.8917e-05	NA	NA	3.5701	1.3025e-19	sp|P35493|PMGI_RICCO 2,3-bisphosphoglycerate-independent phosphoglycerate mutase OS=Ricinus communis PE=1 SV=2//1.22507e-128
Traes_4DL_33631592E	-2.435	1.0899e-05	NA	NA	-1.8057	2.2523e-05	NA	NA	sp|Q8BHB4|WDR3_MOUSE WD repeat-containing protein 3 OS=Mus musculus GN=Wdr3 PE=1 SV=1//4.36713e-07
Traes_4DL_360A072FA	1.8074	0.00056124	1.8222	1.0984e-07	NA	NA	1.7723	1.3567e-08	sp|O22788|PXG3_ARATH Probable peroxygenase 3 OS=Arabidopsis thaliana GN=PXG3 PE=1 SV=1//2.85751e-80
Traes_4DL_3DD859576	NA	NA	NA	NA	1.4654	2.4451e-06	-2.1447	1.144e-07	NA
Traes_4DL_42EA23191	-1.0401	0.0001011	NA	NA	-1.019	4.7206e-06	NA	NA	sp|Q6P8E9|NH2L1_XENTR NHP2-like protein 1 OS=Xenopus tropicalis GN=snu13 PE=2 SV=1//9.58592e-58
Traes_4DL_4DC86DBED	NA	NA	-1.6093	0.00029276	0.77822	0.005491	NA	NA	NA
Traes_4DL_54A769EAC	3.4633	0.0002771	NA	NA	2.9865	0.0057502	2.3138	2.3016e-16	sp|O65195|INO1_HORVU Inositol-3-phosphate synthase OS=Hordeum vulgare PE=2 SV=1//0
Traes_4DL_5624AF463	-1.2015	0.0021762	NA	NA	NA	NA	NA	NA	sp|Q9XIK4|U202A_ARATH UPF0202 protein At1g10490 OS=Arabidopsis thaliana GN=At1g10490 PE=2 SV=2//4.90727e-39
Traes_4DL_5A130B210	NA	NA	5.0414	3.9008e-07	NA	NA	Inf	5.3761e-07	NA
Traes_4DL_5A3D8F519	NA	NA	NA	NA	NA	NA	5.6347	4.6264e-05	NA
Traes_4DL_614C6B143	3.9372	0.001586	2.4944	8.0213e-07	5.1317	0.0060363	3.4375	2.1717e-20	sp|P35493|PMGI_RICCO 2,3-bisphosphoglycerate-independent phosphoglycerate mutase OS=Ricinus communis PE=1 SV=2//2.74523e-77
Traes_4DL_65AF8424F	NA	NA	NA	NA	2.8823	1.3134e-36	NA	NA	NA
Traes_4DL_68EAC9343	NA	NA	2.6524	0.0011489	NA	NA	NA	NA	NA
Traes_4DL_6C2F36471	NA	NA	2.1928	7.2684e-05	NA	NA	3.7285	6.654e-09	NA
Traes_4DL_6CA7BA51C	NA	NA	2.5336	1.4584e-09	NA	NA	2.0662	1.86e-07	NA
Traes_4DL_6F5D84957	NA	NA	2.4477	3.7067e-05	NA	NA	3.6898	1.9324e-29	NA
Traes_4DL_7114A38BD	NA	NA	-3.7254	0.0017296	NA	NA	NA	NA	NA
Traes_4DL_80F9D8740	NA	NA	2.9459	0.0012947	-2.0029	0.0016787	NA	NA	NA
Traes_4DL_90DB24B4F	NA	NA	2.9582	5.3757e-06	NA	NA	2.8655	0.0005086	NA
Traes_4DL_924C61515	NA	NA	4.7172	0.00075193	NA	NA	NA	NA	NA
Traes_4DL_A369CA2B0	NA	NA	-3.3753	0.00016721	NA	NA	NA	NA	NA
Traes_4DL_A74B9AF77	NA	NA	-1.6824	0.0013681	NA	NA	-1.4454	0.0013477	NA
Traes_4DL_A8E45AC21	NA	NA	NA	NA	NA	NA	-1.1712	0.0016536	NA
Traes_4DL_A96F886D3	NA	NA	NA	NA	-2.4277	4.0803e-11	1.4909	0.0026568	NA
Traes_4DL_B85270B53	NA	NA	NA	NA	NA	NA	3.42	1.1882e-14	NA
Traes_4DL_BEB3EC10F	2.1526	7.7563e-07	NA	NA	3.8415	2.2977e-20	NA	NA	sp|Q9FH04|ADHL7_ARATH Alcohol dehydrogenase-like 7 OS=Arabidopsis thaliana GN=At5g42250 PE=2 SV=1//4.52178e-29
Traes_4DL_C3B650F31	NA	NA	1.5228	7.6064e-07	NA	NA	2.0833	7.2565e-15	NA
Traes_4DL_CB8E1061C	NA	NA	-1.0587	0.00070675	-0.96656	2.2445e-06	-1.2041	0.00032921	NA
Traes_4DL_CBBA40A58	NA	NA	1.2715	0.0015213	-1.3749	2.8865e-06	NA	NA	NA
Traes_4DL_CDDD5E13E	NA	NA	NA	NA	NA	NA	-1.0848	7.5402e-05	NA
Traes_4DL_D2423513A	NA	NA	NA	NA	NA	NA	-1.0358	0.00051033	NA
Traes_4DL_D7237EFB9	1.9601	2.2509e-07	NA	NA	2.0676	2.8574e-06	NA	NA	sp|Q9SLZ0|PCKA_MAIZE Phosphoenolpyruvate carboxykinase [ATP] OS=Zea mays PE=2 SV=1//0
Traes_4DL_E4CF2BFBC	-1.2252	0.00082209	NA	NA	NA	NA	NA	NA	sp|Q15061|WDR43_HUMAN WD repeat-containing protein 43 OS=Homo sapiens GN=WDR43 PE=1 SV=3//4.25777e-19
Traes_4DL_F08462AD2	NA	NA	1.7478	0.0011231	NA	NA	1.4102	7.6946e-05	NA
Traes_4DS_29F298799	NA	NA	NA	NA	NA	NA	-0.88934	0.001321	NA
Traes_4DS_47A04A098	NA	NA	NA	NA	NA	NA	1.4003	8.6043e-08	NA
Traes_4DS_5862C19E6	1.606	8.9907e-05	-1.2602	3.4412e-05	3.3204	2.0313e-53	-0.95486	0.00016071	sp|Q9ZRI8|FDH_HORVU Formate dehydrogenase, mitochondrial OS=Hordeum vulgare PE=2 SV=1//0
Traes_4DS_78D7F1E8E	NA	NA	-2.2771	4.8149e-07	0.59294	0.0043936	-1.4627	1.4213e-07	NA
Traes_4DS_86CE18C61	NA	NA	NA	NA	NA	NA	-2.9246	6.4598e-06	NA
Traes_4DS_90B3A8BF0	NA	NA	NA	NA	NA	NA	3.1599	8.0221e-05	NA
Traes_4DS_94005294B	NA	NA	NA	NA	NA	NA	1.0324	0.00073246	NA
Traes_4DS_A22E1D4E5	-2.0566	5.6025e-10	NA	NA	-1.9573	1.8382e-09	NA	NA	sp|Q8VZT0|NLAL1_ARATH Putative H/ACA ribonucleoprotein complex subunit 1-like protein 1 OS=Arabidopsis thaliana GN=At3g03920 PE=2 SV=1//1.70794e-53
Traes_4DS_CC9F9317E	NA	NA	-1.5277	0.001572	NA	NA	NA	NA	NA
Traes_4DS_F311D64BE	NA	NA	NA	NA	-0.67563	0.0009258	NA	NA	NA
Traes_4DS_F33F58A71	8.736	0.00074848	3.1711	1.1174e-22	9.4845	0.003152	3.9373	2.811e-28	sp|Q8L5C6|XIP1_WHEAT Xylanase inhibitor protein 1 OS=Triticum aestivum GN=XIPI PE=1 SV=2//0
Traes_4DS_F56950AC81	0.83192	0.0014588	NA	NA	1.0943	2.4138e-07	NA	NA	sp|Q9AUV6|UGDH3_ORYSJ UDP-glucose 6-dehydrogenase 3 OS=Oryza sativa subsp. japonica GN=UGD3 PE=2 SV=1//0
Traes_5AL_0B9E87942	NA	NA	NA	NA	-0.81964	0.00064637	NA	NA	NA
Traes_5AL_133FEF770	2.0491	8.0225e-10	NA	NA	2.6566	1.1142e-05	1.3377	3.0296e-06	sp|B7F7K7|BGL31_ORYSJ Beta-glucosidase 31 OS=Oryza sativa subsp. japonica GN=BGLU31 PE=2 SV=1//0
Traes_5AL_145D5296D	NA	NA	3.8665	2.332e-22	Inf	0.0046983	4.664	6.0931e-31	NA
Traes_5AL_16F3640B6	NA	NA	-4.2389	2.8642e-10	NA	NA	-3.6877	3.7899e-18	NA
Traes_5AL_1DD952467	NA	NA	2.514	1.1113e-08	2.1254	0.00022951	1.6447	5.9057e-05	NA
Traes_5AL_31CDB68F2	NA	NA	1.2575	0.00019537	NA	NA	0.98335	0.0012891	NA
Traes_5AL_33C6EAA3A	NA	NA	3.9288	3.9173e-14	NA	NA	4.0771	0.0001636	NA
Traes_5AL_3AF3E7C87	NA	NA	-2.1647	0.00066302	-0.90741	7.5267e-05	-1.925	1.157e-08	NA
Traes_5AL_3BA70504C	NA	NA	-1.3401	0.0002403	-0.84214	0.0026193	-0.90343	0.00088104	NA
Traes_5AL_4210A8A6E	NA	NA	1.8491	0.0002534	NA	NA	1.6809	0.0014087	NA
Traes_5AL_52D8C19CB	-2.1161	3.597e-05	NA	NA	-1.5981	0.00037347	NA	NA	sp|Q6NRY2|NOL6_XENLA Nucleolar protein 6 OS=Xenopus laevis GN=nol6 PE=2 SV=2//2.98317e-74
Traes_5AL_727C588D0	NA	NA	2.3293	0.00022968	NA	NA	2.7318	0.0020414	NA
Traes_5AL_829C0A478	-7.6997	2.2388e-19	NA	NA	-5.0153	5.9359e-66	NA	NA	sp|P08117|AMY3_WHEAT Alpha-amylase AMY3 OS=Triticum aestivum GN=AMY1.1 PE=2 SV=1//3.06867e-110
Traes_5AL_89F608111	NA	NA	-1.006	0.0011069	NA	NA	NA	NA	NA
Traes_5AL_92651A012	-0.97175	0.00023901	NA	NA	-0.93117	1.4553e-05	NA	NA	sp|P15280|GLGS_ORYSJ Glucose-1-phosphate adenylyltransferase small subunit, chloroplastic/amyloplastic OS=Oryza sativa subsp. japonica GN=AGPS PE=2 SV=4//0
Traes_5AL_98C605C48	1.0186	0.00013532	NA	NA	1.7948	1.1794e-07	NA	NA	sp|Q94AH8|TPS6_ARATH Alpha,alpha-trehalose-phosphate synthase [UDP-forming] 6 OS=Arabidopsis thaliana GN=TPS6 PE=1 SV=2//1.45561e-148
Traes_5AL_9BB3D36D2	NA	NA	#NAME?	0.00057212	NA	NA	-4.2868	0.0020437	NA
Traes_5AL_A2F15F340	NA	NA	-4.0779	4.724e-07	1.5137	1.309e-13	-3.8549	8.7348e-39	NA
Traes_5AL_A33DF5E3A	-1.0853	5.8842e-05	NA	NA	-1.0859	9.7292e-07	NA	NA	sp|P46225|TPIC_SECCE Triosephosphate isomerase, chloroplastic OS=Secale cereale PE=1 SV=1//9.82712e-172
Traes_5AL_AB5831D39	-1.6664	6.4692e-05	NA	NA	-1.2498	0.00092945	NA	NA	sp|Q9C9C4|ENO1_ARATH Enolase 1, chloroplastic OS=Arabidopsis thaliana GN=ENO1 PE=1 SV=1//0
Traes_5AL_AD0034878	NA	NA	NA	NA	-1.2556	3.6836e-10	-1.1889	4.3906e-06	NA
Traes_5AL_B507D4790	NA	NA	-1.214	0.00086691	1.5374	8.8339e-10	-1.3581	1.7755e-05	NA
Traes_5AL_B9943E321	-1.6816	2.8054e-06	NA	NA	-1.3588	5.1999e-05	NA	NA	sp|O00566|MPP10_HUMAN U3 small nucleolar ribonucleoprotein protein MPP10 OS=Homo sapiens GN=MPHOSPH10 PE=1 SV=2//3.93425e-41
Traes_5AL_C25D1FB2E	NA	NA	2.4211	1.2884e-12	NA	NA	2.5197	8.0122e-17	NA
Traes_5AL_DCFE164D1	-2.0219	6.6363e-08	-2.3281	3.5834e-05	-1.2968	5.1906e-07	-2.7662	2.0246e-06	sp|Q9XIA9|LACS2_ARATH Long chain acyl-CoA synthetase 2 OS=Arabidopsis thaliana GN=LACS2 PE=2 SV=1//0
Traes_5AL_E5F3A387D	#NAME?	1.0317e-13	NA	NA	-4.802	2.018e-19	NA	NA	sp|P08117|AMY3_WHEAT Alpha-amylase AMY3 OS=Triticum aestivum GN=AMY1.1 PE=2 SV=1//1.40785e-13
Traes_5AL_ED21C722B	NA	NA	-1.5739	6.8572e-06	1.6486	8.3614e-06	-1.2415	0.00046614	NA
Traes_5AL_F32C664AF	NA	NA	-1.7752	7.6317e-06	NA	NA	NA	NA	NA
Traes_5AL_FBE044F39	NA	NA	3.5088	1.0469e-08	NA	NA	3.5463	0.00011141	NA
Traes_5AS_07D391F79	-1.6704	4.9513e-05	NA	NA	-1.4175	0.00012754	NA	NA	sp|Q7ZVR1|WDR75_DANRE WD repeat-containing protein 75 OS=Danio rerio GN=wdr75 PE=2 SV=2//3.10961e-41
Traes_5AS_116663495	NA	NA	-1.2765	2.0689e-05	NA	NA	-1.0991	0.0025368	NA
Traes_5AS_B639E026B	-1.6831	0.00019343	NA	NA	-1.9757	5.5056e-06	NA	NA	sp|Q9FXM3|RFC2_ORYSJ Replication factor C subunit 2 OS=Oryza sativa subsp. japonica GN=RFC2 PE=2 SV=1//7.67229e-46
Traes_5AS_BAB2E495B	-1.2733	0.0020119	NA	NA	-1.4315	7.4501e-05	NA	NA	sp|Q9C578|RCL1_ARATH Probable RNA 3&apos;-terminal phosphate cyclase-like protein OS=Arabidopsis thaliana GN=At5g22100 PE=2 SV=1//8.07201e-108
Traes_5AS_CF2580F16	-2.157	8.5252e-15	-5.9643	4.097e-25	NA	NA	-6.8782	3.2346e-07	sp|Q9FXT4|AGAL_ORYSJ Alpha-galactosidase OS=Oryza sativa subsp. japonica GN=Os10g0493600 PE=1 SV=1//0
Traes_5AS_F0A90707C	NA	NA	2.172	0.00069907	NA	NA	1.8651	0.00023274	NA
Traes_5AS_F24765BD1	NA	NA	-1.6938	0.0017634	NA	NA	NA	NA	NA
Traes_5BL_023F3390F	-2.0527	6.0694e-07	NA	NA	-1.7217	5.2764e-07	NA	NA	sp|O00566|MPP10_HUMAN U3 small nucleolar ribonucleoprotein protein MPP10 OS=Homo sapiens GN=MPHOSPH10 PE=1 SV=2//6.65221e-41
Traes_5BL_0333145DD	NA	NA	-1.2956	0.0013436	NA	NA	-1.4798	0.00020622	NA
Traes_5BL_044AAF401	NA	NA	-1.1726	0.00055023	NA	NA	NA	NA	NA
Traes_5BL_14C8FE0DE	NA	NA	NA	NA	-0.76165	0.0007719	NA	NA	NA
Traes_5BL_171EB1A01	1.1937	0.00020735	NA	NA	0.8636	0.0033079	1.2185	0.00010652	sp|A2XNK3|ASA1_ORYSI Anthranilate synthase alpha subunit 1, chloroplastic OS=Oryza sativa subsp. indica GN=ASA1 PE=3 SV=1//0
Traes_5BL_29847C42C	NA	NA	-1.7856	0.0010253	NA	NA	NA	NA	NA
Traes_5BL_2C06592B7	NA	NA	-3.6289	2.5071e-07	NA	NA	-2.9059	1.6768e-09	NA
Traes_5BL_3093A1A63	NA	NA	2.2828	0.00027187	NA	NA	2.3841	0.00021272	NA
Traes_5BL_316BF8190	NA	NA	NA	NA	NA	NA	3.4009	0.00015146	NA
Traes_5BL_36B4733ED	2.5418	1.0555e-10	NA	NA	2.407	0.00017526	NA	NA	sp|Q652A8|UGE3_ORYSJ UDP-glucose 4-epimerase 3 OS=Oryza sativa subsp. japonica GN=UGE-3 PE=2 SV=1//0
Traes_5BL_3892C17DC	NA	NA	NA	NA	NA	NA	1.6207	1.3118e-06	NA
Traes_5BL_38E2D5024	NA	NA	NA	NA	NA	NA	4.2188	8.0759e-05	NA
Traes_5BL_3ED1B0234	NA	NA	1.6204	0.00073813	NA	NA	2.1912	3.6186e-06	NA
Traes_5BL_402FB4A3F	NA	NA	2.8632	6.4146e-15	7.0286	0.0010299	3.3482	6.4481e-21	NA
Traes_5BL_4329BF6A2	-8.1606	7.5588e-13	NA	NA	-7.6277	6.7391e-94	NA	NA	sp|P08117|AMY3_WHEAT Alpha-amylase AMY3 OS=Triticum aestivum GN=AMY1.1 PE=2 SV=1//9.78992e-67
Traes_5BL_48ACBA3E0	NA	NA	-3.519	1.5138e-12	1.6261	3.647e-05	-3.0151	2.2861e-10	NA
Traes_5BL_4BED1CA17	NA	NA	NA	NA	NA	NA	1.1445	0.0008713	NA
Traes_5BL_5081CE9EC	NA	NA	-2.2743	0.0014771	NA	NA	-2.8806	0.00069904	NA
Traes_5BL_5343EFE77	NA	NA	-1.4608	1.2643e-05	NA	NA	NA	NA	NA
Traes_5BL_54B0E7503	NA	NA	2.2638	1.313e-05	NA	NA	1.9337	0.00012155	NA
Traes_5BL_58CAE6F7B	3.4006	0.00033346	NA	NA	4.5921	5.9999e-13	NA	NA	sp|B7F7K7|BGL31_ORYSJ Beta-glucosidase 31 OS=Oryza sativa subsp. japonica GN=BGLU31 PE=2 SV=1//0
Traes_5BL_5BCA1F69E1	NA	NA	NA	NA	-1.4319	2.6661e-06	-0.90292	0.00045338	NA
Traes_5BL_62D9B877B	NA	NA	NA	NA	1.1217	6.0901e-08	NA	NA	NA
Traes_5BL_64831FC35	NA	NA	-1.0542	0.0014815	NA	NA	NA	NA	NA
Traes_5BL_6AD1640CB	NA	NA	NA	NA	-0.96131	0.00074608	1.1607	0.00040259	NA
Traes_5BL_6FB7A4B58	NA	NA	-1.5015	0.00026358	NA	NA	NA	NA	NA
Traes_5BL_7C7817ACA	5.337	2.0054e-11	-2.6659	2.7969e-05	NA	NA	NA	NA	sp|Q9LIS3|GAE6_ARATH UDP-glucuronate 4-epimerase 6 OS=Arabidopsis thaliana GN=GAE6 PE=1 SV=1//1.38412e-174
Traes_5BL_7D5EC9052	NA	NA	-1.7834	2.413e-08	NA	NA	-1.3231	7.9553e-07	NA
Traes_5BL_7F59B65A3	NA	NA	-0.99063	0.0015287	NA	NA	NA	NA	NA
Traes_5BL_881FB6FDE	NA	NA	-2.0891	1.7195e-06	-2.3252	3.2157e-13	-1.8485	3.507e-06	NA
Traes_5BL_8CFC93CE8	NA	NA	Inf	1.556e-06	NA	NA	4.885	0.00015829	NA
Traes_5BL_8E0EA70D9	NA	NA	-4.0559	0.0016131	-1.6813	2.2089e-12	-4.5922	4.4534e-20	NA
Traes_5BL_8E1A52A4F	-1.5476	0.0018373	NA	NA	-1.6083	5.1768e-09	-0.94625	0.00029987	sp|P00871|RBS1_WHEAT Ribulose bisphosphate carboxylase small chain PWS4.3, chloroplastic OS=Triticum aestivum PE=3 SV=2//2.50374e-119
Traes_5BL_8E9DF17A7	3.8904	1.0454e-16	1.9576	2.1357e-08	4.7758	1.2289e-12	2.0861	4.1562e-11	sp|Q9LDV4|ALAT2_ARATH Alanine aminotransferase 2, mitochondrial OS=Arabidopsis thaliana GN=ALAAT2 PE=2 SV=1//0
Traes_5BL_8F67396AE	NA	NA	NA	NA	NA	NA	1.5364	1.42e-05	NA
Traes_5BL_904E192A8	NA	NA	NA	NA	-0.65238	0.0054212	NA	NA	NA
Traes_5BL_94F42F9A7	1.2444	0.00032021	NA	NA	2.3608	7.6575e-16	NA	NA	sp|Q94AH8|TPS6_ARATH Alpha,alpha-trehalose-phosphate synthase [UDP-forming] 6 OS=Arabidopsis thaliana GN=TPS6 PE=1 SV=2//0
Traes_5BL_A2B216782	NA	NA	-1.0897	0.0010888	NA	NA	NA	NA	NA
Traes_5BL_AA69820C5	NA	NA	NA	NA	-1.7319	4.7778e-05	#NAME?	0.00045467	NA
Traes_5BL_AC845F1C1	-8.0895	1.0685e-15	NA	NA	-7.9188	5.3287e-25	NA	NA	sp|P08117|AMY3_WHEAT Alpha-amylase AMY3 OS=Triticum aestivum GN=AMY1.1 PE=2 SV=1//0
Traes_5BL_B007160F8	NA	NA	1.5242	0.0013208	NA	NA	1.442	9.5887e-05	NA
Traes_5BL_B37F69F82	-2.0272	1.0466e-05	NA	NA	-1.638	8.8331e-05	NA	NA	sp|Q6NRY2|NOL6_XENLA Nucleolar protein 6 OS=Xenopus laevis GN=nol6 PE=2 SV=2//1.27419e-120
Traes_5BL_B4537ED84	-1.2019	1.8645e-05	-2.0283	4.9406e-07	NA	NA	NA	NA	sp|Q9C9C4|ENO1_ARATH Enolase 1, chloroplastic OS=Arabidopsis thaliana GN=ENO1 PE=1 SV=1//1.09082e-20
Traes_5BL_B72FB70EA	NA	NA	2.6953	3.6267e-06	NA	NA	2.18	0.00016296	NA
Traes_5BL_BBF7FDD73	NA	NA	-1.4526	8.0933e-06	1.0438	9.5601e-07	-1.3055	3.0188e-06	NA
Traes_5BL_CA33BB947	NA	NA	-1.9384	0.00046617	1.6179	6.048e-06	-1.7434	4.9146e-06	NA
Traes_5BL_CDB206601	-2.5908	0.00011113	NA	NA	NA	NA	NA	NA	sp|Q9SEZ6|RNH2A_ARATH Ribonuclease H2 subunit A OS=Arabidopsis thaliana GN=At2g25100 PE=2 SV=2//2.19181e-115
Traes_5BL_D1DF6C31E	#NAME?	4.3052e-08	NA	NA	#NAME?	3.2949e-42	NA	NA	sp|P08117|AMY3_WHEAT Alpha-amylase AMY3 OS=Triticum aestivum GN=AMY1.1 PE=2 SV=1//1.76781e-79
Traes_5BL_D5F2A5070	NA	NA	NA	NA	-1.1108	7.1281e-06	NA	NA	NA
Traes_5BL_E3BC16326	NA	NA	-1.7713	0.0013516	NA	NA	NA	NA	NA
Traes_5BL_EB8877B9B	-2.6642	1.1591e-05	NA	NA	NA	NA	NA	NA	sp|Q8H215|PFKA_WHEAT ATP-dependent 6-phosphofructokinase (Fragment) OS=Triticum aestivum GN=PFK PE=2 SV=1//1.76929e-27
Traes_5BL_F1E1934A0	-2.7749	1.2141e-07	NA	NA	-2.2265	1.4311e-07	-1.794	0.0018559	sp|Q43153|CYSC_SPIOL Bifunctional L-3-cyanoalanine synthase/cysteine synthase, mitochondrial OS=Spinacia oleracea GN=CYSC PE=1 SV=1//9.70141e-180
Traes_5BL_FADBBD901	NA	NA	2.2776	0.00086153	-1.9711	0.0030152	3.3951	7.0585e-05	NA
Traes_5BS_34EDA6E3A	NA	NA	2.5487	2.8872e-05	NA	NA	2.0406	0.0020626	NA
Traes_5BS_5C3BA5328	NA	NA	-2.8488	0.0016425	NA	NA	NA	NA	NA
Traes_5BS_66CC1F128	-1.2703	0.00081014	NA	NA	-1.1275	0.00059097	NA	NA	sp|Q7ZVR1|WDR75_DANRE WD repeat-containing protein 75 OS=Danio rerio GN=wdr75 PE=2 SV=2//1.52777e-47
Traes_5BS_681A69B60	NA	NA	-1.401	0.00066846	1.5927	1.5221e-09	NA	NA	NA
Traes_5BS_81D0B22AE	NA	NA	-3.8607	1.1785e-05	2.0987	3.1222e-06	-3.547	1.0764e-07	NA
Traes_5BS_BA0400E10	-1.5981	5.219e-06	NA	NA	-1.6942	3.0872e-07	NA	NA	sp|Q2QNS6|CSLD4_ORYSJ Cellulose synthase-like protein D4 OS=Oryza sativa subsp. japonica GN=CSLD4 PE=2 SV=1//0
Traes_5BS_BD107D52D	NA	NA	-3.5098	1.5252e-08	1.4089	7.827e-06	-3.3608	4.7075e-15	NA
Traes_5BS_E7ADA47A4	NA	NA	NA	NA	-1.6756	8.9902e-12	-1.1945	0.0017845	NA
Traes_5BS_F56E72D93	NA	NA	-1.4821	3.0866e-05	NA	NA	-1.3825	0.00056747	NA
Traes_5DL_0251861181	NA	NA	1.2372	0.0012071	NA	NA	NA	NA	NA
Traes_5DL_0927957E4	NA	NA	1.4403	1.6495e-05	NA	NA	0.88798	0.0020971	NA
Traes_5DL_11B81FEA2	NA	NA	-2.7488	4.345e-15	1.4314	0.0005464	-2.6257	8.447e-08	NA
Traes_5DL_160DE1CF7	-1.6311	0.00026743	NA	NA	-1.8009	1.5525e-05	NA	NA	sp|Q6NRY2|NOL6_XENLA Nucleolar protein 6 OS=Xenopus laevis GN=nol6 PE=2 SV=2//1.54418e-121
Traes_5DL_17E38786F	NA	NA	NA	NA	-1.0117	8.9193e-06	NA	NA	NA
Traes_5DL_1A322A379	NA	NA	-1.1901	0.00021093	NA	NA	NA	NA	NA
Traes_5DL_1F44EFC2C	NA	NA	-3.5161	0.00010692	-0.8939	0.003685	-3.7511	1.187e-08	NA
Traes_5DL_2C6BEA648	-0.97005	0.00083647	NA	NA	-0.79687	0.0012823	NA	NA	sp|Q9SMV6|XPO1A_ARATH Protein EXPORTIN 1A OS=Arabidopsis thaliana GN=XPO1 PE=1 SV=1//0
Traes_5DL_343F3EE59	NA	NA	-1.8673	6.0815e-06	NA	NA	NA	NA	NA
Traes_5DL_34500E36F	NA	NA	-4.4384	0.0014746	NA	NA	-3.2652	4.8012e-05	NA
Traes_5DL_3B463825A	NA	NA	-1.469	9.1877e-05	NA	NA	NA	NA	NA
Traes_5DL_3BEACBDF2	-1.4456	6.9361e-05	NA	NA	-1.2493	5.9036e-05	NA	NA	sp|Q9FXM3|RFC2_ORYSJ Replication factor C subunit 2 OS=Oryza sativa subsp. japonica GN=RFC2 PE=2 SV=1//0
Traes_5DL_43046228D	4.4649	5.0303e-11	NA	NA	NA	NA	2.3136	9.4629e-06	sp|Q6ERW5|CAD8D_ORYSJ Probable cinnamyl alcohol dehydrogenase 8D OS=Oryza sativa subsp. japonica GN=CAD8D PE=2 SV=1//1.63691e-176
Traes_5DL_4FF500E86	NA	NA	NA	NA	-0.85524	6.3846e-05	NA	NA	NA
Traes_5DL_50FD4CFF8	-4.5252	0.0023873	NA	NA	-4.4561	1.0354e-28	NA	NA	-//-
Traes_5DL_514F6294B	NA	NA	2.9554	4.7379e-05	NA	NA	2.4194	0.00054421	NA
Traes_5DL_5E3329221	NA	NA	#NAME?	3.5366e-05	NA	NA	NA	NA	NA
Traes_5DL_60C61B6C0	NA	NA	-3.2344	7.096e-06	NA	NA	-1.869	2.06e-07	NA
Traes_5DL_64F27292C	NA	NA	-1.2319	5.5482e-05	1.1573	8.492e-05	-1.133	0.00051409	NA
Traes_5DL_724B74784	NA	NA	2.6801	0.0004326	NA	NA	2.9567	0.0001935	NA
Traes_5DL_7BF5AD398	1.1933	2.2537e-05	NA	NA	2.1676	2.1333e-11	NA	NA	sp|Q94AH8|TPS6_ARATH Alpha,alpha-trehalose-phosphate synthase [UDP-forming] 6 OS=Arabidopsis thaliana GN=TPS6 PE=1 SV=2//2.42132e-86
Traes_5DL_7C48D896E	NA	NA	5.7222	3.9563e-07	NA	NA	Inf	1.0808e-05	NA
Traes_5DL_7DB3B9A14	NA	NA	-1.6701	1.7144e-06	NA	NA	-0.92206	0.0019404	NA
Traes_5DL_86102CD25	NA	NA	NA	NA	NA	NA	1.0982	0.00041028	NA
Traes_5DL_885A58CBA	5.4623	0.00056698	1.8296	8.2079e-06	9.5841	4.4173e-07	2.4115	2.8256e-08	sp|Q6H4G3|SDHB2_ORYSJ Succinate dehydrogenase [ubiquinone] iron-sulfur subunit 2, mitochondrial OS=Oryza sativa subsp. japonica GN=SDH2-2 PE=1 SV=1//4.83216e-146
Traes_5DL_89190A61A	NA	NA	-1.6662	1.4886e-06	NA	NA	-1.4256	0.00042253	NA
Traes_5DL_91B56C21D	-6.8357	2.4549e-09	NA	NA	-6.1211	1.0097e-31	NA	NA	sp|P08117|AMY3_WHEAT Alpha-amylase AMY3 OS=Triticum aestivum GN=AMY1.1 PE=2 SV=1//0
Traes_5DL_98AA0CF23	NA	NA	3.4436	2.2042e-05	NA	NA	NA	NA	NA
Traes_5DL_9F128B9DC	NA	NA	4.7384	0.00076733	NA	NA	Inf	0.00022649	NA
Traes_5DL_A2A5A19B4	NA	NA	NA	NA	1.0867	1.2276e-07	NA	NA	NA
Traes_5DL_A4599E8A7	6.2027	1.1192e-07	2.8152	7.1759e-17	7.2141	0.00063837	3.3064	2.4601e-25	sp|Q9LDV4|ALAT2_ARATH Alanine aminotransferase 2, mitochondrial OS=Arabidopsis thaliana GN=ALAAT2 PE=2 SV=1//0
Traes_5DL_A6F262275	NA	NA	-3.4977	0.00014226	NA	NA	-2.2704	0.00050275	NA
Traes_5DL_A8D42B14C	NA	NA	NA	NA	NA	NA	#NAME?	0.002321	NA
Traes_5DL_B511EE5E8	NA	NA	-4.5034	0.00026155	NA	NA	-2.9838	3.119e-05	NA
Traes_5DL_BB2DEEC83	3.0552	0.00011998	NA	NA	NA	NA	2.0965	9.1468e-06	sp|Q6ERW5|CAD8D_ORYSJ Probable cinnamyl alcohol dehydrogenase 8D OS=Oryza sativa subsp. japonica GN=CAD8D PE=2 SV=1//2.10065e-16
Traes_5DL_BC5B8EE23	NA	NA	1.2907	0.00076036	NA	NA	1.4197	0.00074223	NA
Traes_5DL_C3F949BDC	NA	NA	NA	NA	NA	NA	-2.5116	0.0012132	NA
Traes_5DL_C9BA7BC3C	NA	NA	2.843	0.00070686	NA	NA	NA	NA	NA
Traes_5DL_CADFEAFEF	NA	NA	NA	NA	-1.1826	0.0014726	-2.4589	0.00075409	NA
Traes_5DL_CB059AB1D	NA	NA	-1.658	8.5587e-05	NA	NA	-1.2842	0.00050769	NA
Traes_5DL_CBFCCC451	NA	NA	NA	NA	0.67206	0.0033979	-0.99815	0.00086199	NA
Traes_5DL_CD95EFB8F	1.3661	9.486e-08	0.99055	0.0015052	NA	NA	NA	NA	sp|Q9SJA7|SOX_ARATH Probable sarcosine oxidase OS=Arabidopsis thaliana GN=At2g24580 PE=2 SV=1//7.53641e-107
Traes_5DL_CF0C31BF0	NA	NA	1.9418	2.1087e-07	1.3011	0.00099203	1.7792	1.999e-07	NA
Traes_5DL_D3F3569E1	NA	NA	NA	NA	NA	NA	1.0331	0.00036815	NA
Traes_5DL_D7DBD15C8	NA	NA	2.0794	0.0010901	NA	NA	2.0639	6.0991e-05	NA
Traes_5DL_D93D4EE55	NA	NA	2.6972	1.301e-09	NA	NA	3.0098	4.6376e-05	NA
Traes_5DL_DC125C5DA	NA	NA	-2.1655	8.3781e-05	NA	NA	-2.5039	5.2511e-10	NA
Traes_5DL_DD86DDE40	NA	NA	NA	NA	-0.9787	8.7324e-06	NA	NA	NA
Traes_5DL_E0E9376BF	1.3166	1.5835e-06	NA	NA	1.5689	3.9563e-11	NA	NA	sp|Q9SEE5|GALK1_ARATH Galactokinase OS=Arabidopsis thaliana GN=GAL1 PE=1 SV=2//0
Traes_5DL_E4D3B835D	NA	NA	NA	NA	-0.91584	4.3437e-06	-0.9086	0.00044811	NA
Traes_5DL_E62052DC0	2.4779	1.9092e-06	NA	NA	2.3734	0.0023191	NA	NA	sp|Q652A8|UGE3_ORYSJ UDP-glucose 4-epimerase 3 OS=Oryza sativa subsp. japonica GN=UGE-3 PE=2 SV=1//3.78824e-170
Traes_5DL_ED441B7EB	NA	NA	-3.1113	5.0577e-18	1.0531	6.1229e-07	-2.9791	2.5203e-22	NA
Traes_5DL_F30005957	NA	NA	NA	NA	-1.6952	5.7822e-05	NA	NA	NA
Traes_5DL_FB0303411	NA	NA	2.6723	0.00090731	NA	NA	2.4487	0.00030464	NA
Traes_5DS_6429161E7	NA	NA	-1.1162	0.00018288	NA	NA	NA	NA	NA
Traes_5DS_9277AC663	NA	NA	1.3938	0.00040075	NA	NA	NA	NA	NA
Traes_5DS_9FEBEFFA9	-1.7004	6.292e-05	1.8001	0.00016348	-1.8366	1.8052e-06	NA	NA	sp|Q9FF10|HPSE1_ARATH Heparanase-like protein 1 OS=Arabidopsis thaliana GN=At5g07830 PE=2 SV=1//0
Traes_5DS_C9357B54F	-2.8105	0.0017816	NA	NA	-2.9748	1.6607e-14	NA	NA	sp|Q9FXT4|AGAL_ORYSJ Alpha-galactosidase OS=Oryza sativa subsp. japonica GN=Os10g0493600 PE=1 SV=1//0
Traes_5DS_CA6A5246B	NA	NA	NA	NA	NA	NA	#NAME?	0.0016641	NA
Traes_5DS_D49B88C00	-2.2548	0.00032439	NA	NA	NA	NA	NA	NA	sp|Q9C578|RCL1_ARATH Probable RNA 3&apos;-terminal phosphate cyclase-like protein OS=Arabidopsis thaliana GN=At5g22100 PE=2 SV=1//9.30844e-24
Traes_5DS_F55FF8108	NA	NA	NA	NA	NA	NA	-1.1764	0.00095293	NA
Traes_6AL_02ECEFFB7	2.7077	7.3121e-06	NA	NA	NA	NA	NA	NA	sp|Q7XNX6|SUS7_ORYSJ Sucrose synthase 7 OS=Oryza sativa subsp. japonica GN=SUS7 PE=2 SV=2//0
Traes_6AL_174253A751	NA	NA	-1.2514	0.00015253	NA	NA	-1.0713	0.0012565	NA
Traes_6AL_1B67CE462	-1.6655	0.0030145	NA	NA	NA	NA	NA	NA	sp|Q5RA17|RRP7A_PONAB Ribosomal RNA-processing protein 7 homolog A OS=Pongo abelii GN=RRP7A PE=2 SV=1//4.80751e-10
Traes_6AL_51D8375EF	-1.7518	0.00019707	1.4813	0.00054571	-2.4378	2.6924e-22	NA	NA	sp|Q9FEF8|MD36B_ARATH Probable mediator of RNA polymerase II transcription subunit 36b OS=Arabidopsis thaliana GN=MED36B PE=1 SV=1//1.74025e-128
Traes_6AL_561563DC7	NA	NA	NA	NA	-0.7227	0.0013665	NA	NA	NA
Traes_6AL_56A5F98E3	-1.3646	4.004e-05	NA	NA	-1.0012	0.00044793	NA	NA	sp|Q6YZ54|RFC3_ORYSJ Replication factor C subunit 3 OS=Oryza sativa subsp. japonica GN=RFC3 PE=2 SV=1//0
Traes_6AL_5DF4A5674	NA	NA	1.0752	0.00058369	NA	NA	NA	NA	NA
Traes_6AL_62ADE10A8	-2.0405	1.4329e-08	NA	NA	-2.0043	1.1067e-11	NA	NA	sp|Q6KAJ4|MCM5_ORYSJ DNA replication licensing factor MCM5 OS=Oryza sativa subsp. japonica GN=MCM5 PE=2 SV=1//0
Traes_6AL_6E7FFF693	-1.1487	0.00076002	NA	NA	-1.0409	0.00047419	NA	NA	sp|O35130|NEP1_MOUSE Ribosomal RNA small subunit methyltransferase NEP1 OS=Mus musculus GN=Emg1 PE=1 SV=1//3.3891e-63
Traes_6AL_7139677C8	NA	NA	-1.1974	0.00025743	1.0697	4.2325e-07	-0.87634	0.0015665	NA
Traes_6AL_77FE7A3DC	NA	NA	NA	NA	NA	NA	0.95057	0.0004438	NA
Traes_6AL_815BEC676	NA	NA	2.04	0.0004669	NA	NA	NA	NA	NA
Traes_6AL_856B15B49	NA	NA	-1.0848	0.00091685	0.67839	0.0058138	NA	NA	NA
Traes_6AL_94CA6F0D8	NA	NA	-3.3279	4.7642e-05	NA	NA	-2.1275	0.00022143	NA
Traes_6AL_AE01DC0EA	NA	NA	1.2352	0.0013528	-0.92006	0.0029226	1.2025	0.00084228	NA
Traes_6AL_AE7423361	-1.1802	0.00082492	NA	NA	-0.94586	0.001566	NA	NA	sp|Q6K9U2|RFA2A_ORYSJ Replication protein A 32 kDa subunit A OS=Oryza sativa subsp. japonica GN=RPA2A PE=1 SV=1//9.50385e-155
Traes_6AL_B5696E73D	NA	NA	-1.2882	0.0013316	NA	NA	-1.2816	0.00049482	NA
Traes_6AL_BFB21AE09	NA	NA	-3.1386	3.4202e-05	NA	NA	NA	NA	NA
Traes_6AL_C7D2C37F4	NA	NA	2.5374	0.0017035	NA	NA	NA	NA	NA
Traes_6AL_CDC715B50	NA	NA	-1.6082	7.1196e-05	-1.5638	1.2186e-09	-1.5448	1.1303e-05	NA
Traes_6AL_D7175AB99	NA	NA	-2.7345	1.6573e-08	0.91513	0.0050607	-2.0997	2.5501e-06	NA
Traes_6AL_E321E35A0	-1.9018	5.659e-05	NA	NA	-2.2452	7.7495e-09	NA	NA	sp|P17070|PCNA_ORYSJ Proliferating cell nuclear antigen OS=Oryza sativa subsp. japonica GN=Os02g0805200 PE=2 SV=2//3.01974e-168
Traes_6AL_EB6D01B8E	NA	NA	NA	NA	NA	NA	1.3938	0.0019195	NA
Traes_6AL_F6620C224	-1.0215	0.00056921	NA	NA	-0.76791	0.0031717	NA	NA	sp|Q93XX8|NOP10_ARATH H/ACA ribonucleoprotein complex subunit 3-like protein OS=Arabidopsis thaliana GN=At2g20490 PE=2 SV=2//1.01983e-27
Traes_6AS_482B76EBE	NA	NA	Inf	0.00021173	NA	NA	NA	NA	NA
Traes_6AS_49369258C	2.0906	0.00042231	NA	NA	4.4771	4.5731e-21	-1.4969	0.00018729	sp|Q5JJV0|INV4_ORYSJ Beta-fructofuranosidase, insoluble isoenzyme 4 OS=Oryza sativa subsp. japonica GN=CIN4 PE=2 SV=1//0
Traes_6AS_5BAD56BB6	NA	NA	Inf	0.00019983	NA	NA	Inf	4.1267e-06	NA
Traes_6AS_626388FA8	-1.4559	1.7277e-05	NA	NA	-1.7473	2.2104e-06	NA	NA	sp|P22988|LDHA_HORVU L-lactate dehydrogenase A OS=Hordeum vulgare PE=1 SV=1//0
Traes_6AS_70B2F2AE4	NA	NA	Inf	0.00016239	#NAME?	0.0062128	NA	NA	NA
Traes_6AS_8ED966774	NA	NA	4.3792	1.0255e-29	NA	NA	5.4495	4.1166e-24	NA
Traes_6AS_97AF799DD	3.3854	9.6035e-07	NA	NA	5.8033	1.7493e-09	1.5696	2.2267e-06	sp|Q96522|PER45_ARATH Peroxidase 45 OS=Arabidopsis thaliana GN=PER45 PE=1 SV=1//2.11627e-32
Traes_6AS_98389F095	NA	NA	1.8892	0.00092157	NA	NA	1.4744	0.0012136	NA
Traes_6AS_A34A8593D	NA	NA	1.0572	0.0011058	NA	NA	1.0253	0.00031639	NA
Traes_6AS_E2A8B7A3E	NA	NA	-1.9097	5.4512e-08	NA	NA	-1.1719	8.9294e-05	NA
Traes_6BL_02C69069F	NA	NA	5.4294	0.0016484	NA	NA	Inf	1.0541e-05	NA
Traes_6BL_0A6B5575F	NA	NA	-1.004	0.0015254	0.76074	0.0024941	-1.2738	0.00013801	NA
Traes_6BL_0D20315E2	NA	NA	NA	NA	NA	NA	1.3086	0.00029898	NA
Traes_6BL_0D293749F	-0.82804	0.0023308	NA	NA	NA	NA	NA	NA	sp|Q9LEY9|NHP2_ARATH H/ACA ribonucleoprotein complex subunit 2-like protein OS=Arabidopsis thaliana GN=At5g08180 PE=1 SV=1//4.37621e-58
Traes_6BL_3C1D75E6F	NA	NA	-3.8019	0.00013453	-2.9736	9.3738e-23	NA	NA	NA
Traes_6BL_4660848A8	NA	NA	NA	NA	NA	NA	-0.95878	0.0010249	NA
Traes_6BL_5B613F9E5	NA	NA	2.3548	2.2831e-07	NA	NA	2.3264	0.0021895	NA
Traes_6BL_7A67E53BB	-1.8709	0.00020731	NA	NA	-2.3963	1.8664e-07	NA	NA	sp|Q5RA17|RRP7A_PONAB Ribosomal RNA-processing protein 7 homolog A OS=Pongo abelii GN=RRP7A PE=2 SV=1//6.76457e-10
Traes_6BL_99D26BD69	NA	NA	-1.9531	0.00043142	1.1682	0.0024941	-2.1829	3.8717e-05	NA
Traes_6BL_A012FAD0E	-1.9326	1.0426e-10	NA	NA	-1.4877	5.2465e-09	NA	NA	sp|Q6KAJ4|MCM5_ORYSJ DNA replication licensing factor MCM5 OS=Oryza sativa subsp. japonica GN=MCM5 PE=2 SV=1//0
Traes_6BL_B0E975EF6	8.5021	2.7096e-21	-3.1226	3.8703e-08	NA	NA	NA	NA	sp|Q9FK05|PME61_ARATH Probable pectinesterase/pectinesterase inhibitor 61 OS=Arabidopsis thaliana GN=PME61 PE=2 SV=1//8.71082e-09
Traes_6BL_B66D07D87	-1.4956	0.00013816	NA	NA	-1.7543	2.9963e-11	NA	NA	sp|Q93XX8|NOP10_ARATH H/ACA ribonucleoprotein complex subunit 3-like protein OS=Arabidopsis thaliana GN=At2g20490 PE=2 SV=2//9.06715e-29
Traes_6BL_B95E66E93	NA	NA	-1.1576	0.00010885	NA	NA	-0.96516	0.0013854	NA
Traes_6BL_C9E94B924	NA	NA	NA	NA	NA	NA	1.0698	0.00016233	NA
Traes_6BL_DCA0C935A	-1.7052	7.2985e-05	NA	NA	-1.074	0.0034995	NA	NA	sp|Q6K9U2|RFA2A_ORYSJ Replication protein A 32 kDa subunit A OS=Oryza sativa subsp. japonica GN=RPA2A PE=1 SV=1//2.0255e-28
Traes_6BL_FBA80D37C	-1.1977	0.00014102	NA	NA	-1.4968	2.4649e-08	NA	NA	sp|Q9FEF8|MD36B_ARATH Probable mediator of RNA polymerase II transcription subunit 36b OS=Arabidopsis thaliana GN=MED36B PE=1 SV=1//8.25795e-97
Traes_6BL_FBF9DA7CE	NA	NA	NA	NA	-0.65416	0.0061714	0.84766	0.0026171	NA
Traes_6BS_1C714CE3E	NA	NA	1.7357	8.8879e-08	NA	NA	1.633	6.1616e-09	NA
Traes_6BS_2848AC23A	NA	NA	#NAME?	0.0011047	4.8039	0.00087914	NA	NA	NA
Traes_6BS_31A878D4E	3.0182	1.1073e-09	1.1114	0.00091098	3.4459	7.8317e-05	1.5896	0.00043841	sp|Q96510|PER35_ARATH Peroxidase 35 OS=Arabidopsis thaliana GN=PER35 PE=1 SV=1//7.95608e-24
Traes_6BS_45E6FBE8B	1.6334	0.0008621	NA	NA	NA	NA	1.3941	0.00053391	sp|B6DZC8|1FEH3_WHEAT Fructan 1-exohydrolase w3 OS=Triticum aestivum GN=1-FEHw3 PE=1 SV=1//0
Traes_6BS_6477278C5	NA	NA	NA	NA	NA	NA	1.4813	0.0019647	NA
Traes_6BS_7508E51F3	NA	NA	-1.2276	0.00035521	NA	NA	NA	NA	NA
Traes_6BS_970784007	NA	NA	NA	NA	-0.99935	0.00090289	NA	NA	NA
Traes_6DL_0134751D2	6.3357	2.6885e-14	-2.1348	0.0012535	9.1647	0.0011156	NA	NA	sp|O04886|PME1_CITSI Pectinesterase 1 OS=Citrus sinensis GN=PECS-1.1 PE=2 SV=1//9.62503e-94
Traes_6DL_095F545B8	NA	NA	-1.4976	0.00080685	-1.0592	5.9121e-07	-1.0521	0.0009527	NA
Traes_6DL_1BCF08167	-1.8748	8.0408e-05	NA	NA	-2.3452	2.1939e-06	NA	NA	sp|P17070|PCNA_ORYSJ Proliferating cell nuclear antigen OS=Oryza sativa subsp. japonica GN=Os02g0805200 PE=2 SV=2//0
Traes_6DL_22C536081	NA	NA	NA	NA	NA	NA	-0.89146	0.001755	NA
Traes_6DL_33F8A5EF4	1.207	1.1232e-05	NA	NA	2.0222	0.00094302	NA	NA	sp|Q9ZV48|TPS11_ARATH Probable alpha,alpha-trehalose-phosphate synthase [UDP-forming] 11 OS=Arabidopsis thaliana GN=TPS11 PE=2 SV=1//0
Traes_6DL_3FC2CA591	NA	NA	NA	NA	NA	NA	2.2799	2.5036e-05	NA
Traes_6DL_519260702	NA	NA	NA	NA	NA	NA	-2.0082	6.6512e-05	NA
Traes_6DL_5F12F1D71	-1.8653	2.6448e-07	1.3481	0.0014362	-2.0116	1.5302e-18	NA	NA	sp|Q9FEF8|MD36B_ARATH Probable mediator of RNA polymerase II transcription subunit 36b OS=Arabidopsis thaliana GN=MED36B PE=1 SV=1//7.23286e-157
Traes_6DL_763A2ADFB	NA	NA	-1.1262	0.00044871	1.0326	1.1522e-06	-0.99322	0.00030312	NA
Traes_6DL_84E14AD8D	NA	NA	-2.5449	1.2794e-06	1.3104	7.4671e-05	-2.2976	3.21e-07	NA
Traes_6DL_89F7A3672	-1.2022	0.00055908	NA	NA	NA	NA	-2.9693	1.3253e-05	sp|Q75WV3|TPP1_ORYSJ Probable trehalose-phosphate phosphatase 1 OS=Oryza sativa subsp. japonica GN=TPP1 PE=1 SV=1//0
Traes_6DL_8AA03BE4F	NA	NA	-2.7482	8.8329e-13	1.1284	0.00033476	-1.5113	4.3208e-06	NA
Traes_6DL_961B6AFC5	-0.77542	0.0034445	NA	NA	-0.64686	0.0029483	-0.85687	0.0026614	sp|P46248|AAT5_ARATH Aspartate aminotransferase, chloroplastic OS=Arabidopsis thaliana GN=ASP5 PE=1 SV=2//0
Traes_6DL_AD73B8007	-0.81905	0.0022721	-1.8431	4.2258e-06	NA	NA	-1.8168	4.9741e-11	sp|Q9FMY1|C86B1_ARATH Cytochrome P450 86B1 OS=Arabidopsis thaliana GN=CYP86B1 PE=2 SV=1//4.28517e-75
Traes_6DL_B3AD4834A	NA	NA	-1.3041	1.35e-05	NA	NA	NA	NA	NA
Traes_6DL_C3EF1F678	-1.1956	0.0010905	NA	NA	-1.2261	0.0001055	NA	NA	sp|O35130|NEP1_MOUSE Ribosomal RNA small subunit methyltransferase NEP1 OS=Mus musculus GN=Emg1 PE=1 SV=1//1.29564e-63
Traes_6DL_C8292F26F	NA	NA	-2.6271	2.6142e-06	-1.5277	1.4573e-11	-2.1866	2.2075e-10	NA
Traes_6DL_D0F16DC8E	-2.433	1.4793e-06	NA	NA	-1.2227	0.0032644	NA	NA	sp|Q5RA17|RRP7A_PONAB Ribosomal RNA-processing protein 7 homolog A OS=Pongo abelii GN=RRP7A PE=2 SV=1//1.0382e-09
Traes_6DL_E1A1D63D9	6.1495	1.6203e-05	NA	NA	NA	NA	NA	NA	sp|Q9LYT5|PME35_ARATH Probable pectinesterase/pectinesterase inhibitor 35 OS=Arabidopsis thaliana GN=PME35 PE=2 SV=1//4.34515e-24
Traes_6DL_E3AEC5E67	NA	NA	-1.2451	0.00039406	0.90847	0.00062557	NA	NA	NA
Traes_6DL_E534517F1	7.1342	2.6933e-26	-2.3522	6.603e-07	NA	NA	NA	NA	sp|Q70E96|AL3F1_ARATH Aldehyde dehydrogenase family 3 member F1 OS=Arabidopsis thaliana GN=ALDH3F1 PE=2 SV=2//7.9594e-129
Traes_6DL_EEB916595	NA	NA	NA	NA	NA	NA	-2.862	0.0011362	NA
Traes_6DL_FC2D4958C	-1.9574	3.9732e-09	NA	NA	-1.7235	1.8658e-09	NA	NA	sp|Q6KAJ4|MCM5_ORYSJ DNA replication licensing factor MCM5 OS=Oryza sativa subsp. japonica GN=MCM5 PE=2 SV=1//0
Traes_6DS_0D9BB546D	NA	NA	NA	NA	NA	NA	1.3076	0.0005992	NA
Traes_6DS_204661A07	4.4719	0.00012478	-4.5325	0.00015522	NA	NA	NA	NA	sp|Q9FSV7|SST_FESAR Sucrose:sucrose 1-fructosyltransferase OS=Festuca arundinacea GN=1-SST PE=1 SV=1//0
Traes_6DS_573CAD5E0	NA	NA	NA	NA	0.90692	0.00055862	-1.1953	0.00038745	NA
Traes_6DS_5DBF48560	NA	NA	NA	NA	NA	NA	1.7293	0.00030028	NA
Traes_6DS_762984823	NA	NA	2.0151	8.6442e-06	NA	NA	1.5868	2.5844e-06	NA
Traes_6DS_A879508C3	NA	NA	1.4336	7.6552e-06	NA	NA	1.4744	1.5608e-07	NA
Traes_6DS_B8F70E63B	3.5823	3.7376e-05	NA	NA	NA	NA	NA	NA	sp|Q9FSV7|SST_FESAR Sucrose:sucrose 1-fructosyltransferase OS=Festuca arundinacea GN=1-SST PE=1 SV=1//0
Traes_6DS_CDB16CE3F	NA	NA	-1.104	0.00022777	NA	NA	NA	NA	NA
Traes_7AL_0443F324A	NA	NA	1.8277	0.0008001	NA	NA	NA	NA	NA
Traes_7AL_0F6AEC3A5	-1.9631	7.7371e-06	NA	NA	-1.7105	2.0789e-05	NA	NA	sp|Q14181|DPOA2_HUMAN DNA polymerase alpha subunit B OS=Homo sapiens GN=POLA2 PE=1 SV=2//5.39085e-65
Traes_7AL_226028C17	NA	NA	NA	NA	-1.0552	0.0023727	NA	NA	NA
Traes_7AL_32B645073	-1.1451	0.0010926	NA	NA	-1.1486	0.00016262	NA	NA	sp|Q5R947|IMP4_PONAB U3 small nucleolar ribonucleoprotein protein IMP4 OS=Pongo abelii GN=IMP4 PE=2 SV=2//3.95694e-94
Traes_7AL_3A04EE2E8	NA	NA	NA	NA	NA	NA	-2.8569	5.4018e-05	NA
Traes_7AL_3E96F374E	NA	NA	2.4886	6.0436e-06	NA	NA	2.5176	2.526e-05	NA
Traes_7AL_49DFB511F	1.5825	7.6257e-05	NA	NA	1.673	7.54e-06	NA	NA	sp|Q01401|GLGB_ORYSJ 1,4-alpha-glucan-branching enzyme, chloroplastic/amyloplastic OS=Oryza sativa subsp. japonica GN=SBE1 PE=1 SV=2//0
Traes_7AL_5262BD5AE	NA	NA	NA	NA	-1.0565	0.00038325	-1.5043	0.0013031	NA
Traes_7AL_54790F481	NA	NA	1.642	0.00031491	-1.1772	0.0013364	NA	NA	NA
Traes_7AL_60828B26D	NA	NA	NA	NA	NA	NA	-1.3288	0.0025824	NA
Traes_7AL_698CE4ED4	-1.5109	3.0348e-05	-2.0604	1.2678e-05	-1.9515	3.0101e-15	NA	NA	sp|Q0J6T3|CADH5_ORYSJ Putative cinnamyl alcohol dehydrogenase 5 OS=Oryza sativa subsp. japonica GN=CAD5 PE=3 SV=2//0
Traes_7AL_74239EBEC	NA	NA	2.5734	0.00011641	NA	NA	2.7687	0.00097945	NA
Traes_7AL_7B5ACA69E	NA	NA	3.272	6.1273e-12	2.5978	0.0029665	3.4114	2.2894e-07	NA
Traes_7AL_8481A6FD7	NA	NA	NA	NA	NA	NA	-1.3302	7.775e-05	NA
Traes_7AL_96CE50D0D	NA	NA	-1.2204	0.0011917	NA	NA	NA	NA	NA
Traes_7AL_AA28D70BF	2.6327	5.6943e-16	NA	NA	3.4732	2.6504e-11	1.8207	8.7001e-05	sp|Q01401|GLGB_ORYSJ 1,4-alpha-glucan-branching enzyme, chloroplastic/amyloplastic OS=Oryza sativa subsp. japonica GN=SBE1 PE=1 SV=2//0
Traes_7AL_B17CA28E3	NA	NA	NA	NA	1.9885	4.897e-09	-1.2463	0.0013612	NA
Traes_7AL_D93FC054C	NA	NA	NA	NA	0.74596	0.00015713	NA	NA	NA
Traes_7AL_DDB77B9FF	NA	NA	2.6476	7.8432e-05	NA	NA	NA	NA	NA
Traes_7AL_FBCF18845	3.0686	0.00064536	NA	NA	NA	NA	NA	NA	sp|Q339X2|BGL34_ORYSJ Beta-glucosidase 34 OS=Oryza sativa subsp. japonica GN=BGLU34 PE=2 SV=1//8.68631e-89
Traes_7AS_0A1BAEEAD	NA	NA	-1.6455	1.8646e-06	NA	NA	-1.2052	2.0748e-05	NA
Traes_7AS_0F250EED1	NA	NA	4.6194	5.0374e-06	NA	NA	3.2701	4.881e-05	NA
Traes_7AS_110BBC196	NA	NA	3.9003	0.00071132	NA	NA	NA	NA	NA
Traes_7AS_15546E52B	1.7143	0.0025307	NA	NA	2.1759	5.0446e-06	NA	NA	sp|Q654V6|ODPA2_ORYSJ Pyruvate dehydrogenase E1 component subunit alpha-2, mitochondrial OS=Oryza sativa subsp. japonica GN=Os06g0246500 PE=2 SV=1//1.57499e-51
Traes_7AS_1B2A8C929	1.2933	0.00081549	-0.98316	0.0010025	2.9205	3.4447e-23	-0.88534	0.00037389	sp|P55238|GLGS_HORVU Glucose-1-phosphate adenylyltransferase small subunit, chloroplastic/amyloplastic OS=Hordeum vulgare PE=2 SV=1//0
Traes_7AS_1F679FE25	NA	NA	NA	NA	0.7373	0.00049515	-1.0263	0.00020119	NA
Traes_7AS_25F9FEF52	NA	NA	1.4433	0.00016814	1.3529	1.0152e-05	1.3191	1.6291e-05	NA
Traes_7AS_2742DDF6C	NA	NA	-1.2928	2.6013e-05	0.68311	0.00058051	NA	NA	NA
Traes_7AS_513830189	5.9662	6.325e-05	NA	NA	6.8354	0.00012217	2.698	7.9734e-14	sp|Q9FSV7|SST_FESAR Sucrose:sucrose 1-fructosyltransferase OS=Festuca arundinacea GN=1-SST PE=1 SV=1//2.00893e-97
Traes_7AS_60F755E22	NA	NA	2.1959	6.8638e-05	3.1811	0.0016857	2.2453	1.1562e-05	NA
Traes_7AS_63A586587	NA	NA	NA	NA	1.8724	0.0012653	-2.5167	0.0015406	NA
Traes_7AS_6B30CACDB	1.1667	0.0027542	NA	NA	NA	NA	NA	NA	sp|Q9FSV7|SST_FESAR Sucrose:sucrose 1-fructosyltransferase OS=Festuca arundinacea GN=1-SST PE=1 SV=1//6.45223e-96
Traes_7AS_712114E89	1.2604	0.00025208	-1.4614	2.0588e-06	2.2258	3.3922e-27	-1.0842	2.1721e-05	sp|Q9ZRI8|FDH_HORVU Formate dehydrogenase, mitochondrial OS=Hordeum vulgare PE=2 SV=1//0
Traes_7AS_8A1CED9C7	NA	NA	-2.7941	6.4809e-14	NA	NA	-2.9553	2.2762e-12	NA
Traes_7AS_8FB9704D9	NA	NA	NA	NA	NA	NA	1.3423	0.0018961	NA
Traes_7AS_BD45B6DF6	-2.0649	2.9083e-09	NA	NA	-2.358	6.2666e-29	NA	NA	sp|Q9FSV7|SST_FESAR Sucrose:sucrose 1-fructosyltransferase OS=Festuca arundinacea GN=1-SST PE=1 SV=1//2.34568e-180
Traes_7AS_C8A53B2DA	NA	NA	-2.2617	4.8412e-05	0.94447	0.0029708	-2.4342	2.7746e-07	NA
Traes_7AS_D2C7C1F43	NA	NA	-3.5804	0.0014839	-1.2067	3.3417e-06	-1.7933	1.9542e-05	NA
Traes_7AS_DB2B4E3DE	NA	NA	-1.3622	2.8095e-05	NA	NA	-1.0296	0.00018972	NA
Traes_7AS_E0B491148	1.0653	0.00090991	NA	NA	NA	NA	1.0261	0.0010189	sp|Q8S2T1|DDPS6_ARATH Dehydrodolichyl diphosphate synthase 6 OS=Arabidopsis thaliana GN=At2g17570 PE=2 SV=2//6.10399e-53
Traes_7AS_EFB88C40E	-1.6992	0.001311	NA	NA	-2.2638	1.2496e-06	NA	NA	sp|Q9C5J7|PFKA7_ARATH ATP-dependent 6-phosphofructokinase 7 OS=Arabidopsis thaliana GN=PFK7 PE=1 SV=1//5.67011e-24
Traes_7AS_F8E5ECB63	2.4719	2.471e-06	NA	NA	4.1189	2.2179e-11	NA	NA	sp|Q6ZGP8|TPP4_ORYSJ Probable trehalose-phosphate phosphatase 4 OS=Oryza sativa subsp. japonica GN=TPP4 PE=2 SV=1//1.80071e-109
Traes_7AS_FE1EDFC3A	NA	NA	NA	NA	1.1628	8.7547e-05	-1.2078	0.0011794	NA
Traes_7BL_11C5C7BC4	2.4633	2.2079e-18	NA	NA	3.7896	9.4013e-12	NA	NA	sp|Q01401|GLGB_ORYSJ 1,4-alpha-glucan-branching enzyme, chloroplastic/amyloplastic OS=Oryza sativa subsp. japonica GN=SBE1 PE=1 SV=2//0
Traes_7BL_12EBCA739	NA	NA	-1.2847	0.00045193	NA	NA	-1.2919	8.6702e-05	NA
Traes_7BL_55901A131	NA	NA	NA	NA	NA	NA	-2.5756	8.5496e-05	NA
Traes_7BL_580CFC05F	NA	NA	-1.5566	5.6616e-05	NA	NA	NA	NA	NA
Traes_7BL_82850CC15	NA	NA	NA	NA	NA	NA	-1.2233	0.000884	NA
Traes_7BL_850250C2D	-1.4749	0.0018839	NA	NA	NA	NA	NA	NA	sp|O62518|YHPK_CAEEL Brix domain-containing protein ZK795.3 OS=Caenorhabditis elegans GN=ZK795.3 PE=3 SV=1//4.22845e-27
Traes_7BL_8A1D0A241	2.8242	2.5763e-07	NA	NA	3.9322	0.0017436	1.32	0.0011512	sp|Q6ET36|CPS1_ORYSJ Ent-copalyl diphosphate synthase 1, chloroplastic OS=Oryza sativa subsp. japonica GN=CPS1 PE=2 SV=1//0
Traes_7BL_91C7CD5C5	1.2869	9.6448e-07	-1.0266	0.00086211	0.71316	0.00050116	NA	NA	sp|Q69XM7|RAN3_ORYSJ GTP-binding nuclear protein Ran-3 OS=Oryza sativa subsp. japonica GN=RAN3 PE=2 SV=1//7.60048e-134
Traes_7BL_AEA8574A0	-1.1233	0.0020654	NA	NA	-0.93006	0.003802	NA	NA	sp|Q04500|UTP14_YEAST U3 small nucleolar RNA-associated protein 14 OS=Saccharomyces cerevisiae (strain ATCC 204508 / S288c) GN=UTP14 PE=1 SV=1//3.28073e-21
Traes_7BL_B1CAB8F5E	NA	NA	1.6549	3.8901e-05	NA	NA	NA	NA	NA
Traes_7BL_B270DEE29	-1.261	0.00069935	NA	NA	-1.0696	0.0015996	NA	NA	sp|Q5U2W5|TBL3_RAT Transducin beta-like protein 3 OS=Rattus norvegicus GN=Tbl3 PE=2 SV=1//0
Traes_7BL_D5E233F60	NA	NA	NA	NA	1.1737	3.9295e-09	NA	NA	NA
Traes_7BL_E14B151E3	NA	NA	NA	NA	NA	NA	-0.92704	0.0021462	NA
Traes_7BL_F61FE7228	NA	NA	Inf	0.0011328	NA	NA	NA	NA	NA
Traes_7BS_165AAC97C	2.1487	2.6698e-07	NA	NA	3.7279	1.4145e-07	NA	NA	-//-
Traes_7BS_182F2A1F1	0.88042	0.001181	-1.2126	0.00011042	1.5359	2.4359e-14	NA	NA	sp|P31922|SUS1_HORVU Sucrose synthase 1 OS=Hordeum vulgare GN=SS1 PE=1 SV=1//0
Traes_7BS_1BF9F3D2C	-1.1336	0.00027292	-2.3338	1.4724e-06	NA	NA	-2.8926	0.00011542	sp|Q9FZP1|HPSE3_ARATH Heparanase-like protein 3 OS=Arabidopsis thaliana GN=At5g34940 PE=2 SV=2//4.29033e-22
Traes_7BS_3622C9D4C	1.7485	0.0014551	NA	NA	2.0082	0.00023727	NA	NA	sp|Q6ZGP8|TPP4_ORYSJ Probable trehalose-phosphate phosphatase 4 OS=Oryza sativa subsp. japonica GN=TPP4 PE=2 SV=1//3.60344e-90
Traes_7BS_36E05402F	2.543	1.3264e-21	NA	NA	3.9515	2.1836e-06	NA	NA	sp|P05149|GALM_ACICA Aldose 1-epimerase OS=Acinetobacter calcoaceticus GN=mro PE=1 SV=1//4.31028e-13
Traes_7BS_4DBCF2E29	2.5019	2.5982e-05	NA	NA	3.9295	5.4875e-07	NA	NA	-//-
Traes_7BS_4FBE4B00A	NA	NA	-1.1133	0.0003995	2.4873	1.1335e-21	-1.0533	2.753e-05	NA
Traes_7BS_7222935B8	NA	NA	-1.3162	1.7987e-05	1.6876	8.0213e-17	-1.1697	5.4797e-06	NA
Traes_7BS_7BEAF5EC0	NA	NA	NA	NA	2.164	9.3615e-11	-1.1892	2.0796e-05	NA
Traes_7BS_B2B2B5D1A	NA	NA	1.9664	4.0455e-05	4.55	9.7325e-08	2.0577	8.6179e-07	NA
Traes_7BS_F8389FAF6	NA	NA	2.0697	0.00091197	NA	NA	NA	NA	NA
Traes_7DL_067B618A0	NA	NA	NA	NA	NA	NA	-1.2836	0.00062371	NA
Traes_7DL_0C02D38AD	-1.0183	0.00096105	-2.1141	0.00010008	-0.78738	0.00028608	-2.313	1.7697e-08	sp|Q0J6T3|CADH5_ORYSJ Putative cinnamyl alcohol dehydrogenase 5 OS=Oryza sativa subsp. japonica GN=CAD5 PE=3 SV=2//0
Traes_7DL_1211AEDF2	NA	NA	2.3343	0.00074918	NA	NA	1.9909	1.4789e-07	NA
Traes_7DL_35652B3F0	1.6115	0.00222	NA	NA	2.3275	6.8459e-06	NA	NA	sp|Q01401|GLGB_ORYSJ 1,4-alpha-glucan-branching enzyme, chloroplastic/amyloplastic OS=Oryza sativa subsp. japonica GN=SBE1 PE=1 SV=2//7.81302e-172
Traes_7DL_3EC952C13	NA	NA	NA	NA	1.4117	2.034e-05	NA	NA	NA
Traes_7DL_50609FDAB	2.3991	7.7413e-21	NA	NA	3.6811	3.183e-10	NA	NA	sp|Q01401|GLGB_ORYSJ 1,4-alpha-glucan-branching enzyme, chloroplastic/amyloplastic OS=Oryza sativa subsp. japonica GN=SBE1 PE=1 SV=2//0
Traes_7DL_6DF800365	NA	NA	2.5703	0.0001739	NA	NA	2.3701	0.00071345	NA
Traes_7DL_6E5F4B350	5.2096	4.8496e-06	NA	NA	5.3982	0.00022884	NA	NA	sp|Q339X2|BGL34_ORYSJ Beta-glucosidase 34 OS=Oryza sativa subsp. japonica GN=BGLU34 PE=2 SV=1//0
Traes_7DL_7465925C6	8.6241	0.0011908	3.6995	0.00010066	10.82	0.0037599	4.6794	2.0444e-14	sp|Q9FRV0|CHIC_SECCE Basic endochitinase C OS=Secale cereale GN=rscc PE=1 SV=1//2.4373e-131
Traes_7DL_8E92487CF	NA	NA	NA	NA	0.92625	0.0001247	NA	NA	NA
Traes_7DL_961822B36	NA	NA	NA	NA	0.81181	3.7012e-05	NA	NA	NA
Traes_7DL_9A558BB33	-1.9683	5.8059e-05	NA	NA	-1.7206	8.8347e-05	NA	NA	sp|Q14181|DPOA2_HUMAN DNA polymerase alpha subunit B OS=Homo sapiens GN=POLA2 PE=1 SV=2//2.70791e-66
Traes_7DL_9A83FC7CF	NA	NA	1.9508	0.0015554	NA	NA	1.808	0.0010021	NA
Traes_7DL_A79EE6AAB	NA	NA	-1.0698	0.001417	NA	NA	NA	NA	NA
Traes_7DL_ADFCB28B3	-1.3137	0.0001755	NA	NA	-1.4805	5.3929e-07	NA	NA	sp|Q5E924|G3PP2_ARATH Glyceraldehyde-3-phosphate dehydrogenase GAPCP2, chloroplastic OS=Arabidopsis thaliana GN=GAPCP2 PE=2 SV=1//0
Traes_7DL_BDE14D8F9	NA	NA	NA	NA	-0.97754	8.631e-05	-1.2915	0.00030606	NA
Traes_7DL_C074DC1F6	NA	NA	NA	NA	NA	NA	Inf	0.0011804	NA
Traes_7DL_C8D5535E3	1.3524	3.2603e-07	NA	NA	0.89663	1.5347e-05	NA	NA	sp|Q69XM7|RAN3_ORYSJ GTP-binding nuclear protein Ran-3 OS=Oryza sativa subsp. japonica GN=RAN3 PE=2 SV=1//1.43214e-133
Traes_7DL_CA10CAC0C	-2.0726	0.0010606	NA	NA	-1.4791	0.0058356	NA	NA	sp|Q5U2W5|TBL3_RAT Transducin beta-like protein 3 OS=Rattus norvegicus GN=Tbl3 PE=2 SV=1//0
Traes_7DL_DB6471BF0	NA	NA	6.9951	3.5326e-27	NA	NA	Inf	9.0342e-34	NA
Traes_7DL_DF9BB0988	NA	NA	NA	NA	NA	NA	1.4938	0.001298	NA
Traes_7DL_E6C167469	1.1467	5.54e-05	-1.6049	1.1082e-05	1.4319	0.0028002	NA	NA	sp|O48780|KCS11_ARATH 3-ketoacyl-CoA synthase 11 OS=Arabidopsis thaliana GN=KCS11 PE=1 SV=1//0
Traes_7DL_FE457F7CD	NA	NA	3.0942	0.00016262	NA	NA	2.644	9.1573e-08	NA
Traes_7DS_02539EB3B	1.2191	0.0010282	-1.1205	0.00018118	2.7981	7.759e-40	-1.091	1.2205e-05	sp|P55238|GLGS_HORVU Glucose-1-phosphate adenylyltransferase small subunit, chloroplastic/amyloplastic OS=Hordeum vulgare PE=2 SV=1//0
Traes_7DS_15236AEA2	NA	NA	#NAME?	2.188e-12	NA	NA	-5.8219	8.8459e-15	NA
Traes_7DS_226F2DC27	NA	NA	-1.6655	2.0359e-07	NA	NA	-1.1881	6.3404e-06	NA
Traes_7DS_23A24DA87	NA	NA	NA	NA	0.95011	6.7291e-06	-1.0396	0.00015267	NA
Traes_7DS_3A44BE7A3	NA	NA	NA	NA	1.6394	4.7098e-05	1.2984	0.00022272	NA
Traes_7DS_51C39958A	1.5669	1.0655e-06	NA	NA	2.8845	5.0304e-11	NA	NA	-//-
Traes_7DS_529BAB150	NA	NA	-1.2895	2.1897e-05	1.072	6.7938e-08	NA	NA	NA
Traes_7DS_6E6567D4A	NA	NA	Inf	0.00093283	NA	NA	NA	NA	NA
Traes_7DS_7094F3B4D	NA	NA	-2.7167	1.0104e-08	2.9502	3.1498e-42	-2.3776	4.3279e-18	NA
Traes_7DS_71E4FC22E	NA	NA	NA	NA	3.1414	0.006072	NA	NA	NA
Traes_7DS_79C1AF899	NA	NA	NA	NA	NA	NA	#NAME?	1.8036e-05	NA
Traes_7DS_7D2A67FC7	NA	NA	-2.957	9.968e-14	1.1315	2.4657e-06	-3.5898	1.3716e-22	NA
Traes_7DS_7E8A31C82	NA	NA	1.5871	0.0016716	NA	NA	NA	NA	NA
Traes_7DS_80FFAA42F	1.8221	8.8376e-07	NA	NA	2.5125	7.6373e-11	NA	NA	sp|Q0DDI1|TPP8_ORYSJ Probable trehalose-phosphate phosphatase 8 OS=Oryza sativa subsp. japonica GN=TPP8 PE=2 SV=3//5.2555e-143
Traes_7DS_8C23DD4C2	Inf	0.0021698	2.0832	3.7308e-05	Inf	0.00082624	3.1173	8.3761e-09	sp|Q6YZX6|ACOC_ORYSJ Putative aconitate hydratase, cytoplasmic OS=Oryza sativa subsp. japonica GN=Os08g0191100 PE=3 SV=1//0
Traes_7DS_971969F5A	4.6033	1.0992e-06	NA	NA	4.624	0.00093868	1.9272	0.0013359	sp|Q9FSV7|SST_FESAR Sucrose:sucrose 1-fructosyltransferase OS=Festuca arundinacea GN=1-SST PE=1 SV=1//0
Traes_7DS_9A0A2A1F9	NA	NA	NA	NA	3.3857	1.4431e-09	NA	NA	NA
Traes_7DS_9D77532EB1	3.3629	2.7857e-07	NA	NA	7.4329	5.968e-23	1.6337	8.0519e-06	sp|P84516|PER1_SORBI Cationic peroxidase SPC4 OS=Sorghum bicolor GN=Sb03g046810 PE=1 SV=2//1.24097e-76
Traes_7DS_ADBEEEC10	2.1031	0.00095709	NA	NA	2.6076	1.0649e-05	NA	NA	sp|Q9GKX6|GALM_PIG Aldose 1-epimerase OS=Sus scrofa GN=GALM PE=2 SV=1//3.6181e-27
Traes_7DS_B30C70553	NA	NA	-1.1096	0.00022902	1.8637	4.146e-20	-1.0793	2.2192e-05	NA
Traes_7DS_B5E80CF2C	Inf	6.142e-05	NA	NA	NA	NA	2.4547	5.2122e-05	sp|Q8L9C4|KCR1_ARATH Very-long-chain 3-oxoacyl-CoA reductase 1 OS=Arabidopsis thaliana GN=KCR1 PE=1 SV=1//2.86439e-12
Traes_7DS_B6172A3E6	NA	NA	-1.4416	0.0013296	NA	NA	NA	NA	NA
Traes_7DS_B99710EAD	1.8378	2.5042e-10	NA	NA	2.7973	3.4471e-10	NA	NA	sp|P05149|GALM_ACICA Aldose 1-epimerase OS=Acinetobacter calcoaceticus GN=mro PE=1 SV=1//6.67228e-14
Traes_7DS_DB49BB558	5.0656	1.0512e-06	NA	NA	NA	NA	1.9734	0.00063598	sp|Q9FYL6|KCR2_ARATH Very-long-chain 3-oxoacyl-CoA reductase-like protein At1g24470 OS=Arabidopsis thaliana GN=KCR2 PE=2 SV=1//2.02544e-25
Traes_7DS_E34DA2F50	-2.2352	1.7033e-05	NA	NA	-2.5092	7.4761e-29	NA	NA	sp|Q9FSV7|SST_FESAR Sucrose:sucrose 1-fructosyltransferase OS=Festuca arundinacea GN=1-SST PE=1 SV=1//3.6197e-58
Traes_7DS_E373FDD65	-2.7865	2.2649e-07	NA	NA	-2.8231	1.0074e-39	NA	NA	sp|Q9FSV7|SST_FESAR Sucrose:sucrose 1-fructosyltransferase OS=Festuca arundinacea GN=1-SST PE=1 SV=1//1.47944e-151
Traes_7DS_E488AA1F2	-1.5785	0.002933	NA	NA	-2.1805	4.1153e-20	NA	NA	sp|Q9FSV7|SST_FESAR Sucrose:sucrose 1-fructosyltransferase OS=Festuca arundinacea GN=1-SST PE=1 SV=1//3.07727e-136
Traes_7DS_E6C8AF743	NA	NA	-1.9867	6.9661e-05	2.2506	2.2007e-12	-1.3741	2.1563e-07	NA
Traes_7DS_E8721D2B0	NA	NA	-3.6419	4.4319e-07	NA	NA	-3.6692	3.8237e-07	NA
Traes_7DS_EA5FA69B3	NA	NA	-2.1195	0.0010072	1.266	0.0023099	-2.6355	1.2198e-05	NA
TRAES3BF008700010CFD	NA	NA	NA	NA	NA	NA	-0.95137	0.00039685	NA
TRAES3BF011700010CFD	NA	NA	6.0305	0.00010489	NA	NA	5.2228	1.3977e-15	NA
TRAES3BF012300010CFD	NA	NA	-1.5264	0.00048788	NA	NA	-1.3597	4.6118e-07	NA
TRAES3BF013000030CFD	2.7408	0.00048476	NA	NA	2.9469	0.00083458	1.4579	7.6926e-06	sp|Q9C7Z9|SCP18_ARATH Serine carboxypeptidase-like 18 OS=Arabidopsis thaliana GN=SCPL18 PE=2 SV=2//8.46173e-145
TRAES3BF016200050CFD	NA	NA	NA	NA	NA	NA	1.7938	0.0012304	NA
TRAES3BF016700010CFD	NA	NA	NA	NA	NA	NA	-1.3144	0.00018046	NA
TRAES3BF026100050CFD	1.3547	2.3233e-07	NA	NA	1.1499	2.9337e-08	NA	NA	sp|Q9SIJ9|PME11_ARATH Putative pectinesterase 11 OS=Arabidopsis thaliana GN=PME11 PE=3 SV=1//3.41598e-101
TRAES3BF026100070CFD	NA	NA	2.1672	1.871e-05	-0.88153	0.0021943	NA	NA	NA
TRAES3BF030900010CFD	-2.0692	2.9472e-08	NA	NA	-1.5777	2.6643e-07	NA	NA	sp|Q8VZT0|NLAL1_ARATH Putative H/ACA ribonucleoprotein complex subunit 1-like protein 1 OS=Arabidopsis thaliana GN=At3g03920 PE=2 SV=1//2.67556e-48
TRAES3BF032000030CFD	3.5738	0.00010786	NA	NA	NA	NA	2.8351	6.271e-09	sp|Q9LHT0|TRNHF_ARATH Tropinone reductase homolog At5g06060 OS=Arabidopsis thaliana GN=At5g06060 PE=2 SV=1//1.63384e-80
TRAES3BF042200040CFD	NA	NA	NA	NA	-1.1745	4.0892e-05	1.2219	0.00028992	NA
TRAES3BF043700120CFD	NA	NA	NA	NA	NA	NA	-1.0204	0.00098487	NA
TRAES3BF044000030CFD	NA	NA	-1.0335	0.00060993	NA	NA	NA	NA	NA
TRAES3BF045900050CFD	NA	NA	-2.6682	0.00030825	NA	NA	-2.8142	2.8798e-06	NA
TRAES3BF048200040CFD	NA	NA	1.1913	0.00022099	-0.87265	6.6687e-05	1.2632	3.34e-06	NA
TRAES3BF050800360CFD	NA	NA	2.2878	8.0324e-08	NA	NA	2.851	1.3728e-07	NA
TRAES3BF051200040CFD	NA	NA	Inf	2.2588e-06	NA	NA	NA	NA	NA
TRAES3BF063400100CFD	NA	NA	NA	NA	NA	NA	2.151	4.932e-05	NA
TRAES3BF066200020CFD	1.9122	2.0309e-09	NA	NA	2.0873	0.003923	NA	NA	sp|O23147|ADPG1_ARATH Polygalacturonase ADPG1 OS=Arabidopsis thaliana GN=ADPG1 PE=2 SV=1//6.70363e-78
TRAES3BF066400020CFD	NA	NA	-1.3998	3.6016e-05	NA	NA	-1.4056	1.1205e-06	NA
TRAES3BF066900020CFD	NA	NA	NA	NA	-1.0895	0.0011938	NA	NA	NA
TRAES3BF066900080CFD	NA	NA	1.6675	0.00037932	6.887	4.581e-05	2.4827	1.093e-15	NA
TRAES3BF072300070CFD	NA	NA	NA	NA	NA	NA	6.0225	9.8685e-23	NA
TRAES3BF072500020CFD	NA	NA	NA	NA	NA	NA	6.8509	3.2057e-09	NA
TRAES3BF072500040CFD	NA	NA	3.1856	5.2113e-05	NA	NA	5.0042	2.9822e-32	NA
TRAES3BF075200030CFD	-1.7049	1.7877e-09	-2.1313	0.00061293	NA	NA	NA	NA	sp|Q96575|PME22_SOLLC Pectinesterase 2.2 OS=Solanum lycopersicum GN=PME2.2 PE=3 SV=1//1.02906e-167
TRAES3BF078000040CFD	NA	NA	1.3514	7.3211e-05	NA	NA	1.3502	1.1023e-05	NA
TRAES3BF079100070CFD	NA	NA	NA	NA	0.77549	8.7239e-05	NA	NA	NA
TRAES3BF082300050CFD	NA	NA	2.6274	2.9623e-08	NA	NA	2.4703	8.2546e-08	NA
TRAES3BF082400010CFD	1.761	3.2421e-08	NA	NA	1.6573	1.6145e-10	1.4123	4.5831e-08	sp|P43279|MAOC_ORYSJ NADP-dependent malic enzyme, chloroplastic OS=Oryza sativa subsp. japonica GN=ME6 PE=2 SV=2//0
TRAES3BF087900030CFD	5.8635	1.2284e-77	1.4623	2.7474e-06	10.126	1.6361e-07	2.0182	4.2626e-06	sp|C5X2M4|THI42_SORBI Thiamine thiazole synthase 2, chloroplastic OS=Sorghum bicolor GN=THI1-2 PE=3 SV=1//6.34331e-161
TRAES3BF091600250CFD	NA	NA	2.4148	1.8106e-06	NA	NA	3.2108	2.6214e-06	NA
TRAES3BF091900040CFD	3.6456	0.0016518	NA	NA	5.0791	0.0038048	NA	NA	sp|P51851|PDC2_PEA Pyruvate decarboxylase 2 (Fragment) OS=Pisum sativum GN=PDC2 PE=2 SV=1//1.0495e-109
TRAES3BF091900050CFD	4.0282	1.1134e-06	NA	NA	4.9054	0.00011439	NA	NA	sp|Q10MW3|PDC2_ORYSJ Pyruvate decarboxylase 2 OS=Oryza sativa subsp. japonica GN=PDC2 PE=2 SV=1//6.95431e-117
TRAES3BF096900050CFD	NA	NA	NA	NA	NA	NA	1.6915	6.191e-06	NA
TRAES3BF099300010CFD	1.2644	9.628e-06	NA	NA	NA	NA	NA	NA	sp|Q94A08|RFS2_ARATH Probable galactinol--sucrose galactosyltransferase 2 OS=Arabidopsis thaliana GN=RFS2 PE=2 SV=2//0
TRAES3BF107400010CFD	NA	NA	NA	NA	1.0631	1.671e-07	NA	NA	NA
TRAES3BF115600250CFD	1.5301	0.00097154	NA	NA	NA	NA	1.2936	0.0013714	sp|Q94IW5|C90D2_ORYSJ Cytochrome P450 90D2 OS=Oryza sativa subsp. japonica GN=CYP90D2 PE=1 SV=1//0
TRAES3BF128500150CFD	NA	NA	NA	NA	-3.5538	0.00013183	NA	NA	NA
TRAES3BF130100010CFD	1.4134	1.2459e-05	NA	NA	1.7252	5.8576e-09	NA	NA	sp|A2XFI3|PDC2_ORYSI Pyruvate decarboxylase 2 OS=Oryza sativa subsp. indica GN=PDC2 PE=2 SV=2//0
TRAES3BF132300040CFD	NA	NA	NA	NA	-0.92438	8.7326e-05	NA	NA	NA
TRAES3BF171700070CFD	NA	NA	4.2152	0.00088947	Inf	0.00024617	5.0874	2.4461e-06	NA
TRAES3BF266400020CFD	NA	NA	NA	NA	NA	NA	-2.0562	0.00012287	NA
TRAES3BF273200020CFD	NA	NA	2.3548	3.5977e-07	NA	NA	2.689	9.3213e-10	NA
TRAES3BF280800020CFD	NA	NA	3.5017	5.5843e-05	NA	NA	3.7425	3.0796e-34	NA
Traes_1BL_5AD1617A8	NA	NA	-1.704	5.6522e-05	NA	NA	NA	NA	NA
Traes_1BL_BB286FB67	NA	NA	-1.3014	0.00013805	-0.78861	0.00037217	NA	NA	NA
Traes_1BL_D1954B55C	NA	NA	-1.0256	0.001811	-1.1499	7.5736e-07	-1.1556	0.00022636	NA
Traes_1BL_FE986890F	NA	NA	NA	NA	1.2463	3.0008e-08	-1.0929	4.3396e-05	NA
Traes_1DL_4B7506819	2.139	5.2362e-11	NA	NA	2.5999	3.8916e-20	NA	NA	sp|Q40784|AAPC_CENCI Putative glucose-6-phosphate 1-epimerase OS=Cenchrus ciliaris PE=2 SV=1//2.8159e-119
Traes_2AL_6DEEE3C3E	NA	NA	NA	NA	-2.351	3.6534e-08	-1.1091	0.000841	NA
Traes_2AS_A18A69CB0	NA	NA	-1.7438	0.0016609	NA	NA	NA	NA	NA
Traes_2AS_A9F768C2B	NA	NA	4.3504	4.6015e-05	NA	NA	NA	NA	NA
Traes_2BS_7C174F31D	NA	NA	NA	NA	NA	NA	3.1907	6.9236e-05	NA
Traes_2DL_1CB540BCC	-2.4487	1.3913e-13	2.6547	2.0141e-12	-2.891	4.2588e-05	2.5013	9.4136e-05	sp|O04138|CHI4_ORYSJ Chitinase 4 OS=Oryza sativa subsp. japonica GN=Cht4 PE=2 SV=2//1.21119e-86
Traes_2DL_B16768850	0.99451	0.0016372	NA	NA	NA	NA	NA	NA	sp|Q9GKX6|GALM_PIG Aldose 1-epimerase OS=Sus scrofa GN=GALM PE=2 SV=1//1.22632e-49
Traes_3AL_BAAD1325D	NA	NA	-2.2828	0.0017537	NA	NA	-2.6677	0.00013034	NA
Traes_3DL_EB6A17449	NA	NA	NA	NA	NA	NA	-1.2148	0.0022161	NA
Traes_3DL_F5AAA74C3	NA	NA	-1.5621	2.0081e-05	NA	NA	NA	NA	NA
Traes_4AS_B1E660CB6	NA	NA	3.4962	0.00011107	NA	NA	4.8413	1.2125e-07	NA
Traes_4BL_B49C2A51C	NA	NA	NA	NA	NA	NA	1.661	4.1792e-06	NA
Traes_4DL_9F7C8C343	NA	NA	NA	NA	NA	NA	2.3994	0.00074749	NA
Traes_5BL_53D4BC731	NA	NA	5.216	8.3807e-09	NA	NA	5.4859	1.1057e-06	NA
Traes_5BS_B626C522B	NA	NA	NA	NA	NA	NA	1.9056	3.8857e-05	NA
Traes_5DL_8BBB72707	NA	NA	-1.092	0.0014812	-0.94372	2.2386e-06	-0.84922	0.00099755	NA
Traes_6AS_680CEF9F6	NA	NA	-1.7976	0.00013025	NA	NA	NA	NA	NA
Traes_7AS_53CAFB43A	NA	NA	-1.6048	3.7315e-07	1.5975	8.7472e-12	-1.1376	1.7645e-05	NA
Traes_7BS_5DA7F1381	NA	NA	Inf	2.2539e-06	NA	NA	Inf	1.6047e-05	NA
Traes_7BS_F85138C8A	NA	NA	5.2876	2.1745e-05	NA	NA	NA	NA	NA
Traes_7DL_1A46C6743	NA	NA	-1.1964	0.00030006	NA	NA	-1.0212	0.00025604	NA
Traes_7DS_9D77532EB	4.1726	1.6684e-12	NA	NA	8.0958	2.5661e-07	1.6323	0.00014932	sp|P84516|PER1_SORBI Cationic peroxidase SPC4 OS=Sorghum bicolor GN=Sb03g046810 PE=1 SV=2//1.24097e-76
Traes_7DS_E4A098B12	NA	NA	3.2174	0.00019494	NA	NA	Inf	9.253e-05	NA
TRAES3BF104600020CFD	NA	NA	NA	NA	1.1868	0.00032291	NA	NA	NA
Note: The "1,004 DEGs" indicates "a total of 1,004 DEGs were identified from the significantly enriched GO items and KEGG pathways (P ≤ 0.05)".
