# Supplementary material for: Impact and mechanism of sulphur-deficiency on modern wheat farming nitrogen-related sustainability and gliadin content
Source: Commun Biol. 2021 Aug 6;4:945. doi: 10.1038/s42003-021-02458-7 (PMC8346565; doi:10.1038/s42003-021-02458-7)
Supplement: Supplementary file 6 — Supplementary Data 4 [file 42003_2021_2458_MOESM6_ESM.xlsx]

## Sheet: 1kb_promoter_sequence
No.	TRAES ID	TGAC ID	Promoter sequence
1	Traes_1AL_0226AAD07	TRIAE_CS42_1AL_TGACv1_000396_AA0011050	AATGCTCACAAGGAATATGAATACAACCCCTAAAAATTTCAGATCCAAACTCGAAATTTACTTTGAGAAACAAAAAAGACAAATTCAGATATGGATAGTGTCTAATGTTGCTTTTGTCTTTTTATGACACTATTTATGCTAGATTTCACATTTTCGATTCTCAATTTTCATTTAGAGCACCCCAAGGATGGGAGCACCTGATATTTCCCCCCACACGCACGTCTCCACGACTCCACCACTTCTTACTCCACCCGGCGGCCGACGCAGCGAACCCTAACTAGTGCGGCGGCGCCGGCTAGCCAGGTCGCCAGGACAAGGCGGGTGACCGCACCGGGGCAGCCAACGGCAGTTGGCCAGGTCGCTAGGACGAGGCAGGCGACCGCGACGGGGCAGCCAACG…
2	Traes_1AL_031E97FA1	TRIAE_CS42_1AL_TGACv1_000344_AA0009560	CGATGTACGATAGCACCATCTATCGAAACCATGCCAAAAATCTTCGTGTCTCAATTGCGTTCACCTTCTCCAAATCCTTACATTTACCTTCATATACAATGTTTTACATTGCGCTGCTATACTCTTAGAATTGCATGCGTAGGTTGATTACTTGACTTGTAATAATTGCTAAAATCTGCTCACAACTAAAATTGAAAAAAGGAAAAAACTTATATTTGGTCAAATAGTCTAATCATCCCCTCTAGACATACTTTCGATCCTACATTTGCACTATATGTTGATGAACTATCGTCCTTTTCCGCGGCGATGAAATGGTGTTCCGGGCCGTATAGAGATGAACTTTGCGTCGATCGTATTTGTACATAGCATTGCATGAGTTGCATGGGTTTGAGATTTCAG…
3	Traes_1AL_0815BD32E	TRIAE_CS42_1AL_TGACv1_002865_AA0045670	AAAGTTTTTCTAGCTGAGCGTGGGCAGTTTTGGAGGAGGATGTACGTGGTGGAAGGAGTGGAAGGTGTGCGGCGGCGTTATATTTGGCTAATGTGTTTTCCCAATTACATGATATATGTTGTCATGATTTATTTCCTAATGAAAGTGTAATTGAGATGAAATGATTCCTATTTTAGTGTTCTGATGATTATATGTGACGTGATGCTTTGTATCCTAATGAAGGTATACTTAAGGTGCAATAATTCCTATTTAAGATATTACGGAGATGGTTAAAATTAATTAGTAAATATGTGAATTTGATGTGATACAACATTGGGACAATCTGGTCAATTGATGAATGATGGATATGTGGTTGAGATCTAATATTTCTGCCTCAACTTGTTTGTTTAATAGTAGTGG…
4	Traes_1AL_0F39673AF1	TRIAE_CS42_1AL_TGACv1_009365_AA0055660	TTAACATGAAATCCTTTGAAGAGTTAAGCGTTTTTGAGAATTCAGTTAGTGATGCTCTAAGATGTCAAAATAACGCTGTGGCAATTGATGCTCTCTGTGGACAAGTTTGTGTTTGCCTTTGGTGTTATTTACTCTTTAGTTAAAAAAATCACACTTAACATGTTCTTGTTTTTCAAGACGTGGCTCATTTTGGTAATGCCTTTATTCTAGTAGGAGTAAAAGAGGCGAACTTTTATTTTTACATGGCGTATTCTCGGATGTTGAGGCTTTCATGTATAGTTCACCAGCAAAGAAAGTAATAAAGAAATAAATAATGATCGTATGGCCTAAAATTGCCATCACTTTCTTGACCACACTTGCGCCGCCTACTTCATCAGAGACAAGTTTACTGCCACGTTG…
5	Traes_1AL_1A9810B01	TRIAE_CS42_1AL_TGACv1_000553_AA0014570	ATTGATTTTCCTTCTGTAAATGGAGAAATCAATTACCTTGAGTACTAATGCGAATCGGCGTTGGATGGCGATACTTACGGCAACTCCCATTAATCCGAAAGAACCTAAGTACCTAACTGCCAAACATCTTTTGGAATTAGGGCAACTCAATGTTGCACATCAAACCGCTTAATGCATCTTCATATTATTCTTGAATGGCCGAGGGTGATTTTTTTTTTGTTTTCTGCTGCATTTCCCAACAGACAGCCACCATCGCTGGGAGGCAGAGCCACAGCCATCGGCCCTTGCTGCCGCAACCCACGCTGCCTGTCGACCTAATCTAGTCGCCACGCCTAGATTAGGTCGACAGGCAGCGTGGGTCTTAACCCGCTGCACTGCAGGCTCCTCGGTCCACCGCCA…
6	Traes_1AL_1DC9BD199	TRIAE_CS42_1AL_TGACv1_000056_AA0001780	ATAGCTGATGTTCAAACTACTAAGTGAGTCCGAGAAGAAGCAAGCAATATATGCATGTACAAATAACGCATAGAGCATGAGTAAGAAAAAAAATATGTCATGTGTGCAAGTGAGTATCATATGACAAATGAATACCACGTTGTTACAATAGCAAAAAAACATAGAAGATAAAGATAATGCTGACTATGTAATTGATCATTTATGTCGTTCTAAGTATTATAGTTTTATGTGAATAACATTCACATGGATGGAGAAAATAGAAAGGATGATGAATAGAGTGGGGGAGAGTGCTTAGAAATGTTAGTTTTGTTATCAAGGATTTTGCAATATATGTAAAAGAAAAGTATATACAAATTCTAGCCGCGCAAATGCACAGGCCACGCTGCTAGTTCCTGTAAA…
7	Traes_1AL_2EC98608D	TRIAE_CS42_1AL_TGACv1_001101_AA0024930	CCAGCTATTTATTTATCACCAGGAGTCCAGAGCCACCTGCCCCCAACCAAGAAAAAAGAGCAAAGGGTGAGCCAAGGGCCGCTGCCTCCGCCCACCAACCGCCGACGCCCCCTCGGGCCGCGCTTCGCCGCCGCAGCTCCCCTACTTCATCGGCCTCCGGAGCATCCTGCCGCTCTCTCCACCCCGTCTCACTCCCTGCGGACTGATTGGGTCTCCTTCCTTCCAGGTATGAGCAGATAGGTTGGTTCGTCAGTTTCTCTCTGTTGTTAAAATCAATCGATCCCGCCAGGGTAGGGAGGGGCCTTCACAATTTCAGAGCGTGTCGGCACACTATTTAGTTTTAGATCCGCCCCTGCGAGTCGCGGCAACGTATCGTATGGCGTCATAGGTTACTGATTG…
8	Traes_1AL_37E52E57D	TRIAE_CS42_1AL_TGACv1_004824_AA0054220	CCTAACATTCCCATAGAATTCAGTACAAAGGAATCCCTAGAAAAAGTCTTCCGATGTGATTCAATACTATGAATTAAACAATCAGCGTAGAAAAAAATTCTAAGTATTCCCATCCTCCAATTTCTTTATGAAAATCCTTTGAATCAAAGCGGCCCTGAAAGCCAAAGAAACTAGGCTAGCGCTACCGGCAAGGCTCACAACGACACAACAAAACTAGCAGTATCATTCCAGTAGGGCGAGCTGAATTTTGCCAGTGACACTCTCTAAACAAGGGGCGGCCACGAGCAACCAAGGCTCATCATTAGTGGGCTTTCACAACTGTAGGGCGGCCATGAATTTGCCAGTGGCACACTCTCTCATAATGTGGGAAACACTACAAATGGAGGTGAAGCACCAAAA…
9	Traes_1AL_429AA3929	TRIAE_CS42_1AL_TGACv1_000860_AA0020560	TCCTTTTATTGACGGACGAGCTATGCTGTGGAGCCACTAATTTGTACTCTAAAACTCTCCTTCTTTATTAATGAATGAGGCAAGTCTTTTGCCTCTATTTCAAAAAAAAAACTAGTAACTTGTAAGGGTCGACTAAGTCTGGGTAAGGGTGCAAAGGCACCCCTCTGGATCGCCCTGAGGGAAGCAACCGAAAAAGAACGGAGACTTGGTGTCGATGAGTGGAGATCGTGTGAACCAAGTCATGTGTCCGTTCCCCAAAGATCAGAATCGCCTGTGCCTAGCCCTGCCACTCGAAACCCTAGAAAATGGTTCGGGGTTCACGTATGTTCAAAAGGCATGTCTAGCCTTGTCATGATTCCTCCTTATTATATCCTCAAACACGGTAAAAGGAGCGAACCA…
10	Traes_1AL_43793ABCE	TRIAE_CS42_1AL_TGACv1_004364_AA0053330	AGAGCTTCATTGCAGCACCGCAGCCGGCGAGCTCCACGGGGGTCGCAGCACCGCGTGTGCTGCACTGAGAGCGCCGGCGAGCTCCATTGGAGTACCGAGCGCTGCACTGCAGCTCGACATCACACCGACGAGCGCTGCAACGCAGCACCAAGAGCCGCCGGCGAGCGCTCCATTGCAGCACTGCCGCCGACGAGCTCCATGGGGTCGCAACGCCGCTTGTGCTGCACTGCATCTCCGCCGCCGTCGCGAGATCCACAGGGACGCAGCTACCTCCGGCGATGAGCGGCGCCCAACTCCGGCCTCCCCGTGTTCGCTGCAGCACCGGCGACGAGCAGCGCCAGCCTCCGGCCTCCTGCTTCATGTTGTGGCGCCGGCCTCAGGCTCTTTCTCTTGCTTGTG…
11	Traes_1AL_46F40DCDD	TRIAE_CS42_1AL_TGACv1_000659_AA0016580	AAAGGATGTCGAGCGTGCCTTTGGTGTTTTGCAATCTCGATGGGGCATCGTTCCGTATCCTACTAATACTTGGAGCACGCAGAAACTACGGGAGGTGATGACTGCTTGTGTGATCATGCACAATATGATCGTAGAAGACGAGCGCCCGGAACGTCTGCACGATCAAGGCTTTCAGTTTCAAGGTGAGAATGTTGTGCCTGAGCATGGAGTAGCGGCAACATTTAAGCAATTCACTCAGTTTCATGAAGACATGCGTGATTGGGAAACTCACATGCAACTGCAAAATGATTTTGTTGAGTATATGTGGACTCATGTTGGTAATCAATAGATGTATCTTTTTTTATTCGTTTGCAAAACTATGTGAAACATTTTTATTTTTATTTGGCCTGTAATACTATT…
12	Traes_1AL_4A7E8FE4E	TRIAE_CS42_1AL_TGACv1_001033_AA0023840	TCGGTTCATCAGATTCAGACGAGGAAGATGTTGAAATGATGTTGATAATAAGCATCCAGGAAGAGATTGACAAGTGGAGCATGTTTTGAGCTTCAAGGCTTCCATAAAGGACAGGAGAGTTGTTCCCGAGGATAGGATCGTTGGCGCACGGCTTCTCTACAAGGATTACTTCAAACCTAGTATAACATACCATGAAGGGTTTTTTCGACGTCGCTTCAGGAGCAGACCATTGTTCTTGTGCATAGTGAATGATGTGGAGGAATATGATCCTTATTTCAAACCGAGGAAGAATTGTTGCGGACAACTGTCATTCTATCCTACGAAGAAATGCACGACTGCTATGAGAAGGTTTGCATATGGTAAAGCCGCAGATGGCGTTGATGAGATTGTCTAGATGGG…
13	Traes_1AL_4F38F3938	TRIAE_CS42_1AL_TGACv1_000388_AA0010880	CATCTTCCCCGACTTCGGCGACGACAACATTGGCCTGAACCCAATGGGCGGTGGCATGTCGAGGCAAGACTGGCCTCTACAATGGCAAGGATGATGATGATGAGTAGTCTAGATTAGGGTTTAGTGTAGTTTAAGTTTGAATTTATGTTTGAAGTTCGGTTGTCAAGACAATGTGTTCGACTAGGTTAAACTTATGTTTAAATTTATTCAAATTTCGGTCAAAACTAGGTTGAACTGTGCATATTTGATTTTTACTCTGTTATATAGAGGATCGGTTAGGTCCGGCTAAATCTTACTGTTAAGAGTTTCCTCGGCCGGATCCTCGGTAGGATCAGTTAGAAATGCCCAGTACTTACCCAGGTTTATTTGTGGTTTGAAGCGTGGATGCGCCGCCGTGTT…
14	Traes_1AL_6E5BA9C6F	TRIAE_CS42_1AL_TGACv1_003749_AA0051360	TAAATGAGACTAATGAAATGGTGGCATATGTGTGATCAATGAAAAGGAGGGAAGAATCTGCATTGACTTTGAAACTAGTGGCTGTCGCTTAAATTTTCTGAGATCTTATATAGTTTGAAAATAAGAAGAAGGAACCAAAAAGAAACGCCTAGGCACGCCAAGTGATACAATGTCTGAATAGCAGGGACAGTAGAAATTATTCCAGATAGAACGGGAGGAAGAACATGCTAGATGCAAGGAAGGAGAAGCACCTTGATAGCTTGATTTATTTAACATTTTTAACAAGAATAATTTTTTGAGGACATGATGCAATTGAGCAAAGCTTTTTATTGTTCTCAGTACTTCCGTCAGATGAAGTGTTTGTGCAGGTCATTGTATTTCAAAAGTATTGATATGCAT…
15	Traes_1AL_7531AC097	TRIAE_CS42_1AL_TGACv1_003899_AA0051890	GCCAGAAAAGAAATGACGGAGAAGGGAAGCAAGCCCCGTCCCTAAAAAATACCATGGATAAAAATCATGAAAAATCCTCCAAAAGTACTCCAAACGGAATGAGCACTGATTATAGAAAAGCTAAAAGAAATAAGAAACCATACAAACTTAGGAGAGCGTCTAGTAATTCATCTTTTAAAAAAAACAATGTGTATCATTTGAAGAAGGAAAAATAAAGACCGATCTCATATAGATATGATTGATATCTAGGTAAACATACTATATTGCTGCAATTCATCTTCATCATCGACTCATCGTACTACTCGAATCTACATATATTGCATGTTTTCATCGCCTACGAGGTGCGTGTAATGACTTTGTTAATCTCAATATATTGTGCAAGGTGTATGTTACATGGCT…
16	Traes_1AL_7C91EF27D	TRIAE_CS42_1AL_TGACv1_002632_AA0044010	ACCCTTAATTTTGTTTTTTCACCGAGGAAGCATTGCTATCCCGTTTCGCATGAAAATTCTCAAGCACGCTTGTTCTAACATGAACGTTCACAAATTTTTTTTTGAATAATTGAAATTTATTTACTACTCCCTCCATCTTAAAATTCTTGTCTTAGATTTGTCTAGATACATCCTTATCAAGACAAATCTAAGACAAGAATTTTGGAACGAAGGGAGTATTTGTTTTGATTTTATTGTTCATCCCTGGAGCAAAAACGGCCGTCCAGTATACCGTAAAAAAGAACACAAATGGCACAAGGTAACACTACTTAAGGTTTTTATAACTAAAATTGCCATCCAAAAGAAACAAACCCCCAAAAAACTGGAACTTGCTATCCAAACAAAAAGTTGCCATACTTC…
17	Traes_1AL_82B241CB7	TRIAE_CS42_1AL_TGACv1_002115_AA0038820	CCCTACACTCTCGGCTACCTCGACATCGGCACAAAGGGCTATCATCCGCTTGAGCAACTCGTCGGCTTCCTCTACAGTCAACGCGTCCGTGACGCGACACCGTTCACGATTGGTACCGCTATGAGTGTCGGGGGGGGGGGGGGGGGGGGGGGGGGGGGGGGGGGGGGGGGGGTCAGCCTGTCGGCTGCTATTCTATCCAGTCTGACCGTCCGCGACGCTCCTGATGTCTGCGCCGCTACCGCTACGACTGCGGGGGATGTTAGAGTATATAGACATATCTTTGTATATGGTAGACTATGATTTGTAGTCATCTCCTGCCTTATCTCTAGGAGATGCTTCTTGCCCAGCCTTGTACTCTATATAAACCGCCCGAGAGGCTTAATACAGCATCCATCATAT…
18	Traes_1AL_8E8E7401B	TRIAE_CS42_1AL_TGACv1_003227_AA0048810	ACGAGCGCATGTGAGCGGTGAGCCCCAATCCAAGGCAAATCGCTCCTGCACTGCACTGCAGAGACCTACTATTACTATTCCTTTTGGCATCGGTGCGACCGATCCTTCTCCTCGGAATGGATGCCCCTCTTCGAACGAACGTTGCTTCTTGTAGTAGCAGATCGGAACCGCTCCACGCACGACAAGGCGCGGGCGATAACCGCACGGCCAAGAATCGTATGGTACGTCAGAGTTCCCCTGGAGCAGGTGCGTGTGCGTGTGCGTGTACGGAGCGCGCAAGGTACCACAGATTCCAGGATATATCAATCGTCCCCTGGCATTTGCATTTGGCCATCCCAAAGTTGGAACTCCAAAAGTGAGGCACGCCAGCATCCTTCTCTGCCCGAGTCACCACTCACC…
19	Traes_1AL_8EA518264	TRIAE_CS42_1AL_TGACv1_000222_AA0006610	CACAGAGAATGCCAGAAGCTTGGCGCCACTTCATCCATCCGTCTTTGATTCGATGGCTCACATCTTCATCAATACCCCCATCCTCCTGCAACATTGACCCCAAATACCGAAAGGTGTCCTTCCGAGGTACCATCTGGCCATCAAGGCTAACCTCCTCCTCCTCACAGCTAGTAGTACTGAAACCGCACATCATGTACTCGGTTTTAGTTTTACTAAGCCTAAACCCTTTCGATTCCAAGGTTTGTCTCCATAACTCTAACTTCCTATTTACCCCCGTCCGACTATCGTCAACTAGTACCACATCATCCGCAAAGAGCATACACCATGGGATATCTCCTTGTATATCCCTTGTGACCTCATCCATCACCAATGCAAAAAGATAAGGGCTCAAAGCTGACC…
20	Traes_1AL_931BB17DA	TRIAE_CS42_1AL_TGACv1_003549_AA0050330	GGCTCTGG
21	Traes_1AL_9D3A2CA99	TRIAE_CS42_1AL_TGACv1_000473_AA0012920	GGACTCGGAACAGGGCAAGCCAGCGAACATCCTTGATCAGATCTTCAACTTCCTCCGAGAAGTCCAGCTCTTCCTCCTCCCTTCCATGCAGTGTCATCCCCGCGAACTGGTCCTCCAGATCTGGATCGGGTCCGAGGTAATCCCCGAACTCTTCTTCGTCTACTTCAGCTTGGTTTCGGACGTCCTGCAATCTATAGCCAGACCCTTCCCTACGTCTATCTTCCTCCGCACCCGCTTCCTTTGCTGTTCCCGAACCACTCGGCCTCCCTGCCGCCGCCAAAGTTTCCGTCGTCGCCATCTCTCCCTCCTCGCCCCCTAACACCTGTTGCGATGGATCCGCCATGCACGCACGCGCGCGTGGCAGTAGAAGGTAGATCTCACCCGTGGCCGGGCAAGCCG…
22	Traes_1AL_A0B81FF76	TRIAE_CS42_1AL_TGACv1_000089_AA0002910	AGCATAGTACTATGCGTTTGCATGATTGAATAACAATATGTGTTTGCTTCTGTCAATGCTATGCTAGTGATCTATTTTTGGATTAAATTAATAAAAAAATTGCCTATTTACTCAACACAAACTACGTAACGATGTATATAGACATATTTTAGAGTGTATATTCACCCATTTTACTCGTATGTAGTGCATATTCAAATCTCTAAATTGACTCGTACTCCCTCCGTTCCTAAATATTTGCCTTTTTAGAGATTTTAAATGAACTATCATATACAGATGTATATAGACATATTTTAGAGTGTAGATTCACTCATTTTCGCTTCGTATATACTCCCTCCGTCCGCGAATAAGTGTACTTCTAACTTTTGTCCTAAGTCAAAGTTTTAAATTTTTGATTAACTT…
23	Traes_1AL_A11AD1B0D	TRIAE_CS42_1AL_TGACv1_000384_AA0010680	NNNNNNNNNNNNNNNNNNNNNNNNNNNNNNNNNNNNNNNNNNNNNNNNNNNNNNNNNNNNNNNNNNNNNNNNNNNNNNNNNNNNNNNNNNNNNNNNNNNNNNNNNNNNNNNNNNNNNNNNNNNNNNNNNNNNNNNNNNNNNNNNNNNNNNNNNNNNNNNNNNNNNNNNNNNNNNNNNNNNNNNNNNNNNNNNNNNNNNNNNNNNNNNNNNNNNNNNNNNNNNNNNNNNNNNNNNNNNNNNNNNNNNNNNNNNNNNNNNNNNNNNNNNNNNNNNNNNNNNNNNNNNNNNNNNNNNNNNNNNNNNNNNNNNNNNNNNNNNNNNNNNNNNNNNNNNNNNNNNNNNNNNNNNNNNNNNNNNNNNNNNNNNNNNNNNNNNNNNNNNNNNNNNNNNNNNNNNNNN…
24	Traes_1AL_A1B2A8EB0	TRIAE_CS42_1AL_TGACv1_000939_AA0022300	GACCGATTGGGCGGGCGGCGGTGCGTACATGTGGGGGCGGGCGTGAGGTGAGTGAGTGACACCGCGCGCGCGGCGCCGGCGGCGTGGTTGGTGGGCCAGCGGCCGGCGAGGAGGAAGGAGGACGGATCTTGTTGCCGACTTAATTTCAGGATCACGGCCCCTCGGTTTCTCATCAACGGGAGAAGCAGTACCATGTTGATTTATTACACTAGTTTTCTCTTGTCTGAATTAGTAACTGATGCCAACGACTGAACATCACCACTTCAGTCATTTCATTCGTGCTCGCTGTAAAAAGGAGGAGGCTCGCCGGTGATTGGGGTCCTCCTTTCCTTTCCTTTCCTTTCCTCGATCTCTACCTGTGCCCAGTGGTGACTGCAGGAGCATTTGTTTTGCGTTCCC…
25	Traes_1AL_C42DE440F	TRIAE_CS42_1AL_TGACv1_000099_AA0003250	TTCTCGTGCAACCCTAGACCCCATCTACTTTTTCTCTCACTATGCTGCTTCCAACGTTCCCATCCCGACGACCGCGTGCACGGTTGTTCCAGAGAGCAGGTGCCTTCGGAACCCTATCCTTCAAGATCCTGCTCGAGAGAAGGGCGATAAGGTTTTTGGGAGCGTCTCGGCATGACTGCTCCCGATCGTTTCCCGTCTCCATCCTCCTCTGCTTCCACTACTTCCCCTGCGTCAACATCATGGCCGATGACGAAATCGCCAAGAAGAAGGTCGCGGACAACGCCGAGGCTGCTGTAGCCCCGCTGCATCGGCCTGGCCAATCGAATGGTATAATTTGTTCATCCCTACATGCTCCTTCATGTATTGGTCATATATGTTGTGTTCATAGATATTTCGGTT…
26	Traes_1AL_C65571370	TRIAE_CS42_1AL_TGACv1_000860_AA0020560
27	Traes_1AL_D0CB07C73	TRIAE_CS42_U_TGACv1_641204_AA2088320	CGGCTCAAAGATTGATAAATAAATAAATTCCCCGGCGGCAAACAGGAAGGCCAGTACAGCAGCTAGGCGTCAAGACTCAAGAGCGGTGCCTGGAGCTGAATGAAAGCCGTGGCAGCGGGAAACGCCTTGAGAAGCGCCAAAATCGGCTACGAGCTACTGCTAGGAGACTCGACCGTTGCTGGCAAGCCGACGAGGAGGGTCGGCAAGAGGACACGCGCGCGCAGGCCAAGCGAGCCAGTCACTGACTCACTCAGTCGGCACCTCGCCCCCGGACGCGGCACGCGCTAGCGCACGTGGCAGCGGCCGCCCCTCCGCCCCGCCCCGCCCCGGATCTCGCCTCGGATCCTCCCTCCCTCTCTTCCGGCACCAGCCAGCCCAGTACGGGAGTACTACTGCTAC…
28	Traes_1AL_D1D0C2774	TRIAE_CS42_1AL_TGACv1_002646_AA0044220	AGGAGGTTGGAGTATGCCACTTCAAAATTGATTTTGAAAAAAAATGCACTATGTAGTACTAAAATTGCAGCATGTAGTAATAAGGTCGCACCATATCACACCAAAGTTGACATTGATTTTTTTTGTCCATTAACGTCAAGAGGATCCTAACAATGAAAAAGGATATTAATTCTGATGCGGGGTTAAAAGACATGACCTTTTGATTTTATGTGAAAATACACGTAAGGTTGCATGCAACTCATGTATGATGGCCTCGTACGTCTGCAAAAAAAAAACCCACTAAGCCTTCACGCATGCATGCAGAGTGTCGCAATCTTGTTTCAGTTTGTTTTGTGGCGTAGCTCGGCCACTCATTTTCATCAAATTGTGTGCGCACACGATCTAGAATTTATGTTGAAA…
29	Traes_1AL_DA0EE1337	TRIAE_CS42_1AL_TGACv1_001137_AA0025700	GCGTTAGATCCAGGGTGGGCGCCCCCGAGGCCACCACACCCTGCCAGCACCATTCGCCCGCTACCTTGCTATCCGCACGACCAAGGGAGGCGGGCAACACCTACGGCAGCCGCTGGCTGTGAGCACTGTCACACCACCTCTTGAGGCCGCCGCTGGCTGTGAGCACTGTCACACCACCTCTGGAGGCCGCCGCGTCGGTTCCAAAGCCCCCCGCGCGCGGCAGGGCGGACATATCCTTGCCGCCACTTTTCCCGACGGTCGCGCGGCGTTTCGGTGACCCCCTTCGATGGCGGCTAGGGAGAGGAGAGGAGAGAGGGGAGGAGCGGCGGGCGGCGGGCGGCGGGCTAGGGTTAGGGCCACCTGAGCGTCCTTGCGGGAGTGACCCAGGGGCCGAGCGGT…
30	Traes_1AL_E5E41283E	TRIAE_CS42_U_TGACv1_640973_AA2081100	AATGCCGGGGCTTAGCCCTACCACTAGTCTCTAACAGCGGCAAGGTGGCGGAAGGACAGCAGTGGCGGAGCTTGAAGCCCAACTCTGGGCGGGCCAAAATGAAAAAAATAGCCTATGGGCTGGTGTTCTAAGGCTCAATAGTAAAAAAAAAGTGTATAAATTTCAAAATGTTGGGCAGGGCATGGCCCATCCGGCCTTGTTGTAGCTCCGCCATTGGATGACAGAGAGGTAGGTGGCGGCAGCGGCGGCAACTAGGAAGTGAAATCGAGGTGGAGGCGGCGGTTGTTCAGTTGGGATGAGAGAGTGCCGTGCAAGCTAAGGATTAATCCCTCAAACCAGAAATTTTCGCTCTAAATATGATTTTTGGAGATCTGCTAGAGAAGCCCTTAGGCAGGAATT…
31	Traes_1AL_E9BA105D1	TRIAE_CS42_1AL_TGACv1_002242_AA0039980	TTCAAGATTTCAAAAATACAAGTAGGAGAACTATTATATCAATTCTTGGTACCATGTGTCACCCTTCTAGATCGAGAGGTGGTTAGCGCCTGTGAATTTAGTCAGCCGGGATGATACTACTGCTGGAGGTATATAGCTAGAATTTTCCCGCGTATTAGCAGTCTTATACTGCAGAATGTTAGCACCGATTGAAGAGACACGATTCCCTATCTCTCGGCTGCATTGAAGAACTACGTGAGTTGGACCCTCAGACCCCTCTTCCCCTTCGTCTGGATTTTCATCTCCGTGAACCGAATCAAGAAGAGACTTGAATCTCACATCCCATCTACTCACATTTCCCATCATCAACTCTCATCCTCCAACCAAGCGTAAATCTCTTAGTAACCAGCTTAGTCTCAT…
32	Traes_1AL_EA8BACE9E	TRIAE_CS42_1AL_TGACv1_000019_AA0000590	ACACTTCTTACTTCCTTGATAGTTGCGTCAAGCGAGATTGTCTTTTGTTAGCACAACTCCTCTATGAAGATACCACATGAAAATCTTAACTTGGCGTGAACCAATCTGTGGTTGGATGGTTAGAGGGACAGTGGTATTCCCAGTCCACCAGGGTTCAAGTCCTGGTGCTCGCATTATTCCTGAATTTATTTTAGGATTTTCGATGATGTGCTTTCGGTGGAAGATGAGTGTACGAGCGCTTGCGTCTGCACTGTGTTAAAAAAATACATTTTCTCCAATATACATATGTGGTTTCAGAGGCGTGTGAGTAGTAATTGTTAAATTTGACCCATGGTAGAAGATGTTTCCATCATCATCTCGAGATAATGTTGAAGATTAAGAGAATGATCTTCTTCAACA…
33	Traes_1AS_1168F5209	TRIAE_CS42_1AS_TGACv1_019816_AA0071780	GTTTTTTTTCAGCTCGTCTTTTGCTTGCTGGTTTGCTATTTTAGGAAAAAGCCATCGGTTTTCTTCGGTCATATTTGAAATAGACAAAAATCAAATTTCTCCACAAATTTGGACATGTTCAATAATTTAAAAAACTTCATGAATTTGAAAAAGAATACACGAATTTGAAAAAATTTCATGAATTTGAAAGGAGTTTGCTAATTTGGAAAAATTTCACAATGTTTTAAAAATATCACAAATCTGAAAGCACTCGGTGGACATTGAAAAAAAGCTTGTGCAAAACGTTACAAAAAAGGTAAGGAATTTAAGAACTGCACAAATTGTAAAAACATATTATAATTTTCTGGAAAATCAAGAATTTGAAGAAAAGACCAAAAATCAAAAAGGGAAAGGAAAAGA…
34	Traes_1AS_15042FFA7	TRIAE_CS42_1AS_TGACv1_021179_AA0081240	TCCCCTTACATGCCACCACCCAGTGGACCTGTTCCTCCTTTCTATGGGCCAAACCCTGGCATGTACGAGCCTCCAGCAGTCAGGCCTAACTCTGGTCCACCACCGCCCTACAGCGCTGGATACAAGCAGCAGGGAGGAGGCGGTTTTCCTGAGCAGTATGGATACAGCGGGTCTCCGTCTCACCGTGGTAATGCTGGAATGAACTCGCCTTCACCCTTTGCCCCCACTGGCCCCTCCTCGGCTGGAAGTGGCAACTACGGCAAGCTCCCTACAGCTCAAATACTGCCCCAAGCAGCGCCAGTGAGCTCTGCTCCGAGTGCCTCGTCCGGCAACAGGGTGGCGGTCGACGACGTGGTGGACAAGGTTTCAACGATGGGGTTCTCAAAGGAGCAAGTGAGG…
35	Traes_1AS_171AA28CA	TRIAE_CS42_1AS_TGACv1_019394_AA0066090	CACTGCAACTAGCCCACTCAACCCCAACACTACCAACTACTAAAATTCAAAAGTTCTAATCTGAACTACGGGAGGGGCTCTCCGCGGCGACTCCAACGCCGAACACGCTGGGAGTTAATGGTCCACGACCCCAAGGAGAACACACTGGTAATGAGGTAACTATTGGAGGTAGCGGGAGTATCCAAAAAATCTTCAAAGCTTAATCATCAAAGAAGTAGAAGAAGAAACATAAAAGATGAGATTCTCAACCTGGAAACGAAGGCATCGCTCCAGTCCGACGTTACCTACTCCCTCTGCCGATATTGCCCTCATGCCCTGGCCGCCACCTGATCTACCATGATGCCACACAAGAGATAAAACGAGATGGGGGAGGATAGGGTTTGGTCGGTGGACTCTTTT…
36	Traes_1AS_60E39D0AE	TRIAE_CS42_1AS_TGACv1_019816_AA0071780
37	Traes_1AS_901DE7BD0	TRIAE_CS42_U_TGACv1_642031_AA2109890	GTCACCAAGAACGAACACTTCAGGTTCGAAGATAAATCATCTCGCAATACGTTCATAAACTTCTCCTTGTGTTTACCCCATTGGAAAATCTCTTGATTGATCTCGTTTGCTGCCTCAGCTATTTAGACTTGAAGACGTGGCGATGGGAATATGGATCCAGCGATACAAAGACAGTGGTCAGCAAGTGAACTACGCCAACGATGAGCGCTTCTACAATGAAGGATGCGACTCTGATTACATCCTCGCCCACTATCAGAGCCCGAGGCTCATGATGTGCCTGTGGGAGAAGCTCCAGAAGGAATCTCAAGCGGTATGCTGCGAATAACTCTGAATCGGCGTCAACAAGGGGCTGTGCAAGGACGTGATAGATTAGGTAGCTAGTCTTGTTGTTGTTGTTGT…
38	Traes_1AS_AEED1F1D7	TRIAE_CS42_1AS_TGACv1_019129_AA0061060	CACCCTGACGCTTCCCCCTCGACCTACTGTGGTGTTGGGGAGTACTAAGCGGCGTCCTGCGGCCGCACCGTCACCCCTCTCACCTCCGTCGGCCGGGGACGAGGTGGATTCGGCCGATACCACGAGCACACACTTGGGCTCGATGACATTGCGATGTCGATGCCATGTACTCAAACGTGAGAAGCCGAGGCGGTGAACTGAGATCGAGGAGGTTGAGGAGAGTGAGTAACCAAGAGGAAGAGTAGGGCGGAGAAGTGCAAGATGGAGGAGGACAAGGCTTTTGTGCGGAGCTTGGGCCAACATCTTTCTTGTTGTCACAGATGGAGGAGTTCAAATTGTCTATGTGCTGTGTTGAAATGTGATCAACGAGACGAGGGACCCGACAAGACGAGGCGCCGA…
39	Traes_1AS_C1BD73C48	TRIAE_CS42_1AS_TGACv1_019816_AA0071780
40	Traes_1AS_EB43CB105	TRIAE_CS42_1AS_TGACv1_019606_AA0068940	AGAAAGAGTAGCTCGAAAGCTACTGGACATAAGATTCATTCCTACTGGTGATCAACTAGCTGATGGCTTTACAAAACCTCTTACCATGAGAAGGCTCAATGAATTCAAGTACAATCTCAACCTTGGTGTTCCTTAGGTTCAGATTGAGGGGGAGTGTTGGAATAGTTGTATTGAGATAGGACTAGTGTTTAAACTTGTAATCCTCTCCTATCTCTACTTCTGTCTACCTCCTCATGTACCGACCTTCTCTTGTAACTTCACGATCAATCTCCTGATCGTCAGACTTGTAAGCCACGGCATCCTCAATATAAATACAATCGCGGCCCGAGAAAAGGGTTTAACGCTTCCACAATATTTACAGTCTATACATCTGATCTAGAGCTGCAGCTTCTCGCAACA…
41	Traes_1AS_F1EF8F9EA	TRIAE_CS42_1AS_TGACv1_019881_AA0072380	GTCCGTCTCCGTCCGCCAGGAAAGGGCCAAGCCCCGGGCCGACGTAAAGGACTTCTACCTCCTGCCTCGGCGTCCATGGTGTAGCCCCGTCACAACACTTCAAGCCGGCCGCCTCGCCCTAGCCCGCTTAGTCGACCCTCTACTGTCACCAAGCACAAGAACAAAAGCAAGGCTCTTTTGGCATGGTGAGTTTGAATTTTGTGTATGATTTTATGCATTCATAGACTATACATAGATGTATAGATATGTGATGATACGATGTTTTTTTCCTGCATATATAAGTTGATAAGTATTGGTTTTCTGCCTATGCATGATGTATATAGCTGCTGTGATGAATGAGATCTTTTTATATAAGAGAAAAAATGTATTTGTTACTGAGATGAGCTCAGCGTAGCAAAT…
42	Traes_1AS_F471D2A01	TRIAE_CS42_1DS_TGACv1_081003_AA0256670	GTCGCCACCACCTCCTCCTCTCATGACAGAGGAGGAGGAGGCCCGGCTCCTTCAACGTGTCATGGAAGACTCCATGAACACGCACGACGAGCGCCAGTGGGAGGGCCTGGAGACCATGATGGCCCTCTCTGCCATGGAGCTGGTCGTGCACGGCTCCGGGCATGGCCGACGACGTGGGGGGCGTGAACTCGTGCCCCACGCCGCCGCGGTCACCGGAGCGCGAGGCGTCGCCACGGGAGGAGGTGGTGCAGGCACCTCCCGCCTTCCAGCAAGCTCCCGTGTACCAGGCACCGCCGTCCCACCTCTGGACGCCGCCGGCCTACGTCGACCTCGTCAGCGATGACGACGACAACGACGGCCACTGAGAAGACGGCGACGACCATGACATCAACGGGCACG…
43	Traes_1BL_0C1AA36CC	TRIAE_CS42_1BL_TGACv1_030342_AA0087400	TCGCCGCGCTGCCGTCTCTGAAGATCTTCTACTTCGGCGGCCATGGACAAACCAAGAGACAGCAAATTAAAGAACAATAATAAATACACTTATCCTCATCCTCCTGCCTCTCTGCACAGGTCGCCGGTTACCTCCTGGCTACGTTCCTTGCCGTAGACTATGCGGTGGAGGTCATGCCACGGAGTGACCCTCGCATGACGACGAATGCCGATGCTTGGCACCGCGAGGCCATGGAACATTGTCATGGTGGAGAGGCTGTAGAGAAACACCTGGGCGCGGCGTGACGGCGATACACGAGGAGTCAGTGGCACAGAAGGCTTGGAGCTAGTTGTGGACATGACGAACACCATCTTGGCCACCCGTTTACAATTCATGGTCAGCTCCTGGTTCCCCTCGACG…
44	Traes_1BL_0D5375344	TRIAE_CS42_1BL_TGACv1_033509_AA0140020	GAGGCGCCGTGGGCGCGAGAGGAGCAACGGGAATCTTTTGTTGAAATTTGGAGGCGCTCAAATTTATGCTAATCGGGAAGCTTACGAGGCTTAACTTCTTAAATTTGTTAGTTAACTGTTTGAGGTTTTGGTTAGCTACAGCTTAACTTCTCAAAATGAAATCCTTTGAAGAGTTAGGCGTTTTTGAGAATTCACAGTTAGTGATGCTCTAAGTTGCCAAAATAACGTTGTGGCAATTGATGCTCTCTGTGGGCAAGCTTGTGTTTACCATTGGTGTTATTTACTCTTTAATTAAAAATTCACACTTAACATGTCCTTGTTTTCAAGACGTGGCTCATTTTGGTAATGTCTTTATTCTAGTAGGAATAAAAGAGGCGAACTTATATTTTTACGTGGTGT…
45	Traes_1BL_0D7C2EB91	TRIAE_CS42_1BL_TGACv1_031497_AA0115100	GACATAGCGTACGACCGGTGTTGTAGATCCCAATGATCATTGAGAAGCCAAACCATCCTAGCAATTTGCAAGAAAGCTTTCTTNACTTCATAAAAATAACTCTTCCATAAACTAAACTAGGGTTCCACAAATCAAACAAACAAGGGTTCCCCAAATCAATCAAACAAATCAATACATGCAAAGTTCTAATACATGCAAGATTCAAATCTAATCTAATCAAACAAGGATTCCCCAAATCTTCAAAATATCATATTTTCTATGGATAGAAAGAAGGGGATCGGAAGAGAGTACCTTCTAGGATGGATTGGTGAAGAAATGCACGGACCAAATCGTCGGATCTGAAGGATTTGGGAGAGGGGATTGAGAGGGGGAGAGGAGGAACCCGCCGCGCCGCTGCTT…
46	Traes_1BL_10F7957C1	TRIAE_CS42_1BL_TGACv1_032599_AA0131840	AGAACCCCTTAACCCTCAAACCCTTAAATTTTTTTAAAGGTCCAACTCTCAAACCCTCTCCCAATCCTCAAAAGTAAGGGTTGGGGGGCAAAACCTACCCCAACCCTCATTTGGCGGTTATCCTCGCGCGGGAGGGAAAAATCCTCCCAACTCTCGCGCCCACGCCCGCGACCGCCGCTGCTAGTCGGCCACCCGGTCGACCTCCCGCGCGCAACGACAACGTCGTTCATGGGGAATATTTCATTATAAGGGTTGGGTTTGAGGGTTCTAATCTATATCCCTGTTTTTCAACCTGTAAAAGTGCATAAAAAAATTATTTTTGGACCCTTAAAACGCTAGTAAGGGTTTGAGGGTTTGAGGGTTCTACTAGTAATGCTCTTACCCAGGTTTATTTATGGT…
47	Traes_1BL_282ACB9CF	TRIAE_CS42_1BL_TGACv1_031752_AA0120070	GTGGCATTGGGCTTTGGCCTCGTTCCGTGTAGTGATGGCGTCTTTCATTGTGGAAGTGGAGTTGGCTTGGTCGCCCTCGCACCGACACTCATGCTCGTGCAAGTTGGATCTTTTCGGGCTGGTGACAATGGCCATTCCGAAAAGAGGTGTGCTTTTGTTGTCCTTATACTTGTGCCTGGATCCTTAGTTTCTCAATGTTGTTTAGGTTGTGGTTTTTGTTGTTTGGGTCGTGCCATCATTGGTGTTATATGGTGCCTTCTTGACGTTGCACTCTTCTTTCTATGAAATGAAATACTTTTGTTTTTTGCATGGAGTAAATGAAATACATGCAGCTCTCCTGCATGGTTATTGTTTTTTTTCATAATCAAAACTGGTCCGATACAAAGGCACTTCGATTAG…
48	Traes_1BL_3071A7152	TRIAE_CS42_1BL_TGACv1_031944_AA0123110	CACGTGAAATCAGCCATGGGGGCAAGTTGTCTTCCCATGAACAACGTTGCGTACGCCGATCGAGCAGTGTAAGCGCCACCCGGCTCCCAAGCCCACTTGATGACATCCGGAATCCCAACTTGTGTTTGTATGTTTCCATCGCGTTGCCATAATACCATGAACTCCATGAGGGTCGGTGCATCCATGTCCGGCCCCACGTCGTTGCCCACATCCATTCTCCAAGGCCTCATGCATACATAGTTGTGAGCGCACACGAGGGATACCATTCTCCCCGACGTTGAAGTACTTTGATGGATGACACAACGGTGACTTTGCACACGTGAAAGCACAGTAAAAAAATGTTTTCTGGAAGAATAGCAAATAAATGAATAAGGAAGAAACTTACTGCAAAACATGAAA…
49	Traes_1BL_34814DE4A	TRIAE_CS42_1BL_TGACv1_030950_AA0104200	AGAACTCTTGCTGTGAACTGCTACAGAACGCGGTGAACCTAGGGAGGAAGAAGGTGTCCGGCCGTGGCCCTAGGGTTTCCAGAGGGGGTGAAGTAGTGGAGGAGAGGAGAGGAATCTCCTCGGTAAGAACCGGCGGAGGGGGACGTCGACGCTCTGGCGGCGGCGGTGGGGCGTTCAAGATCCGGCGGCGAGGCACCTGCTCTCGGTGGCGACGGCGGTGCTCGTCCTCTCAGTGGCGGCGGCGAGGTGTTGAAGATCCAACGGCTGGGCGACGCTCTGTCTCGCGCGTCCAGTTCCGCGCGGGTGCCCCCGAGGCTCGCCAACCGCGTGGATAGGAGGGAAACGAAGGGGATCGAAGGGATTGGGCTGGGAAAACCCCGTGAAACAAATGAGACGACG…
50	Traes_1BL_3CF664331	TRIAE_CS42_1BL_TGACv1_032059_AA0124870	NNNNNNNNNNNNNNNNNNNNNNNNNNNNNNNNNNNNNNNNNNNNNNNNNNNNNNNNNNNNNNNNNNNNNNNNNNNNNNNNNNNNNNNNNNNNNNNNNNNNNNNNNNNNNNNNNNNNNNNNNNNNNNNNNNNNNNNNNNNNNNNNNNNNNNNNNNNNNNNNNNNNNNNNNNNNNNNNNNNNNNNNNNNNNNNNNNNNNNNTGCCATGATACATGCACGTAAAATTGCCATGGTTCATACAAAAAATAATTTTCATGGTCAAAGTACTGGAGTTGCCATCATCAAAATACTAAAATTGCCATGATCTACAAACTAAAATTGCCACATGGCAACTTTAGTTTAAGCCCTATGGCAACTGCAGTGTAAACATCGTGGCAACTTCTGGCAAAAAAAAAAATTCA…
51	Traes_1BL_51D441018	TRIAE_CS42_U_TGACv1_642815_AA2123630	GCTTGGTGGCTTCGCTAGCATAACAACTTTGCAAAAAGTACCGGCCACACCTGGAGATATTGTTTCTTACTACTTAAACATCAAATATTGCCTCGCCCGAGATATGCCCTCTCTGACTAGTTTATTACAGCTCCATATTCGTCGAAAACTATCCGCGGCGAGAATATGCCATCTCGAATTTGTCTATCAGTTCTTGCTCATCCTTCTTCTTTGGAATTTTTGAAGGACGAAGTGTATCAAGGGCATCACACAACTCGCATCGCTCATCTCCTTTCAGAATTATTGTCTGCAAATTCGGAGCTCGCTCCAGCATGGACTTTATAAACTGAGCGGGGGAGACTTTTATTTTTTGAGACAAAGACAAAGATACGATGAAAACAGATTCCACAACGACTGACA…
52	Traes_1BL_5AD1617A8	NA
53	Traes_1BL_60E2B386F	TRIAE_CS42_1BL_TGACv1_030910_AA0103600	CTGGGGCTCAAGGTTTAGATCTACAATGCCAACAACTCCAACATCTACACCGTCCGGTGCAGGAGGCACGGCAGCGCCAGCGACATCACTCAGGCCCTCTAGTTCGTCTGTCTAGTCTGAACCATGTGTAGTACTTTAAACCATGCGTAGTACTCTAAACTTAAGTAGTGTAGGTTTGAACTGAAGCCCAGTCGTCTCTTTTGCTGTCAACATGTCCATATTTTGCCCAGGGAGCAGCACCCTGGGTCCAGCAGGGGCATGTGATGCCCTATTGTTTTAAACTTATGCCTAGAAGCTTATGATTTGCATGTTCTTTGCTTGTTCTTGCTGTTATTGTGCTGTTGTGTGTGTTGTGTGTTGTCAAATGGGTGGTAACTCCACCACATTTGAAAGGGATGG…
54	Traes_1BL_61C78B94D	TRIAE_CS42_1BL_TGACv1_030924_AA0103870	ATGATGCTCAGCTCACCTATGTCGTCCCAGGCCACCCCCGAACTCCGGCAACCCCACGCAGGGCACCTCCACAGATTCCTCGTCCTCCGACTATGAGATCTGTGGCGTTCCAGCCATCCCTACATTTTCTTTAGCCGCTACTACCGTGACAAAGACGACAAGGGCAAGGGCAGTCGTCGGTGTGAAACTTTCATTGTCCTAGTCTAGTTTATTGTTGTGTTTTGTTGTCATGTGTTCCAGTGTTGAACAATGTCCTATGTTAAACTTTGTTCCTATGTGCATGCTATGTACATATATGATGATCGAGGTTGCATTTATTTGTATGAATTTGAGGATTGAAAAATGAGGGATTCGACTACCCGAACAAATGAAGGTTGAGTCCATGCTACCGGGGACACG…
55	Traes_1BL_850B64FB8	TRIAE_CS42_1BL_TGACv1_030496_AA0092330	AACAAATTTTGAAAAACCCCGAACAAATTTGGAAGCACAAACATTTTATGAAAACGTAAATATTTTATGAAATCCGGTACATTTTCAGCATTTCAAAGGTTTTGAACTTTTCTGTGTATCGAGAACAATTTTTGAATTTTGAGAACATATTTACGAAACTGAACATATTTTAGAAATACGAACAAAATTTGAATATTTTGAATTTCTTTTTAAGAAAAGAGAAGAAGAAAAACAAACAAAAAATCAGGAACATTTTTCGAAAATGTGAACGCTATTTCAGAAATATGAACAAATTTGGACAAAAAGAACATTTTTGAAAATTCTGAACCATATTTGAACTTTTTGAAAAGCTTAAAAATAAAATGGAAAAATATTAAAAAAATAAAAAACAAAGAAAAG…
56	Traes_1BL_858B71505	TRIAE_CS42_1BL_TGACv1_030290_AA0085630	CAGAGCTTTCCTGTGCCCAAGACCAAGAGGCGAGCGTTCGGAGTTACCCTGTTCAGAAAAATATGCTGAGCATTTTTCCATTTTTGTGCAGGGCATGCTTGATCGTATTACTCTTAATTTAGCACAGTTATTTGTTTATTGGAAAAGTATCAGTTAATCAGTAAGTCGGTTCAGTTAGCTGAAAATGACACTAAAGGTCTCAACAAGTGTCACTTGCTGCCCAAAATCAGCAGTTTCCAATTTTCTCCTCAATTTCTGCACAGAAAAGAAAGACGTTAGTTATTTAGATAAAAAACGCTGCACTGATAATTAGTTAAAGAGTGGAACTAGGAAATAATCCTGTTACACTGATACAAGGTGATTTGGTCATTTTTTGGAACTTTTAATTTCAATCTGTAC…
57	Traes_1BL_91A98E876	TRIAE_CS42_1BL_TGACv1_030839_AA0102020	TCTGGCGGCTCCGATGGGATGTCGAGCCTGTTGCGCGACGCAGAGCTCGACAATGTGGAGGAGATGGCAGAGATGGATGTGCGGCACCTCCATCGCAACAATACCAAGGCGCACAGACTCGCCATCGATCTGTCGGAGCGCGAGGCAAACAAGGAGGTGTCGGCCAAGGCGAAGCCGGCCCGGCATGCGAAAGAGTTGGACGGCTTGTTCCGGAGGCTATTAGGCCAAACATGCTTCGATGACTTTGAACTGACGAATGGCTCCACCTGCAACTCCGACGGCTACGCGCCGCCGCACGCCGGCGCGTACATGGAGGAGGTTCTTAGCCGCGCCAACAACTGCATGGGAAAGGGGCCGGCGAGAATATGGTGGTTTCCTTTGCCCTTCCCCGTTTTATCT…
58	Traes_1BL_9908E325A	TRIAE_CS42_1BL_TGACv1_030605_AA0095500	GAGATTCTTAGGGAGTTTAGCCAAGTGGACCTGTGACAAAAAGGACCCTGTGTTAGCACAATGGCACAAAATATTTATTCTGGACACAGACCCCATAGTCAAAATTATATTGAAACTCCTGAATTCAGTGAACTAGCATATTTTGTAATTGTAGGCTTGTAACTTCGATATTTTTGGGGACAGAACATTGTCGCAATCAGGGTGACTTCCACTAGCATTCTGACTGGTTAAGCTCCACGAGGTCTGGACAAGAATGAAAGCACACAAATAATCTAGAACTGTAATACCATGCTGCATCTGAACACTCCAGAGCAGTACTTTTGCAACTTTCTCAATGCCAATCAAAGCTCTCAATACTTGATATAAATCATAAATGTCCATAAAATGTTCAATGCGGTA…
59	Traes_1BL_AA77D6F83	TRIAE_CS42_1BL_TGACv1_032005_AA0124130	TCAAAAAACGTCTAACATTATGAAACGGAGGGAGTATTTATTTAGTTTTAAAAATGAAACAAACTACAAATATTATGAGGAGATCGAGGATTCAAGAAAAATCACAAATAATATGTGAACATTCACACAAATATATTTTTATGGTTTTTGCTGGTTGTTTGTAACTTACGTGTAAGTTAACATTATTTTCAAACTTCTTGATGAAATACTAAGATTTTCCTGTTTAACAAGTTCCTGGTTAAATCATATTTTTCATTCCCATTATTCTAAATTAGGAATAGTTTTATCATGAAGTTCAATAGAATTTTTTGTTTTGGTAATATTTTCCTTTGACCTCCTCCGAATTTCGTTGTGCGTGTATCATTTTTCTTCTTCTAAGTTTACTGCTATTTCGGGTGT…
60	Traes_1BL_AAC4D956E	TRIAE_CS42_1BL_TGACv1_030585_AA0094830	GCCGCCGAAGATCATCATGATTTGTGCGTTTGATGTTGTATTATTGACTATTTCTTGTATTTTTCAAAATATTATTTATTTGATGAGTTGTAATAAATTGAACTATTCATTTAAACTTGGTTGTGAATGATGTTTGTGATTTAAAAATTATGCCATGGCTATGTTTTGTGTGAAATGTGTTGTGAAAATGCAACAAATGTGGATGTGCGGCTGATCGCGCGCGCTGCATTTTAGCGCACTGCTGAAGCTGCGCGCGCTGCATTTTAGCGCGGCTGCTGGAGCCAACGCGCTACGCCGCGTCAAACATGGCGTTACGTGCGCCGCAAACCAGATTTTTGCGCGCCGCGCGTTGGGCGCCTGTTGGAGATGCTCTTAGGTATAGGAATTAACCATATTCTC…
61	Traes_1BL_B393CB581	TRIAE_CS42_1BL_TGACv1_031679_AA0118650	TGGGCAGTCCTTTTGGTGTTGTTTCCCCCCGAGCCTGCGCGCTCGTAAGTTTTGGCTGGTTATGCCATGTACTGCACTTTATCTTGCCGTCGTGACCTTTGTGGCATGCCTTAGAACTTGGTGACCTCCGTCTGTTTGGATGTTTCGTTTATATACGCTGCCTATGTTGAGGGCTTTATTAATTTAAAGCCGGACGTCCCTGACGTCTATGTTCTATAAAAAAGAAACTGAAATTGATTTCCATATTTCTAGCCTGTGCAAATGTACATTTTTACGCTGAAAAGTTGTGCATTTATAAATTGCGTGACTACCAAATAACCACTAATAAAGAATATGTGTTCAAGATCGCTTGAAAAAAATTCTTGTACAAAAATATTACACTATTGCATCATGCAGGCG…
62	Traes_1BL_BB286FB67	NA
63	Traes_1BL_BB910DD0A	TRIAE_CS42_1BL_TGACv1_031679_AA0118650
64	Traes_1BL_C2C83A846	TRIAE_CS42_1BL_TGACv1_031679_AA0118650
65	Traes_1BL_CDA467E56	TRIAE_CS42_1BL_TGACv1_031679_AA0118650
66	Traes_1BL_D1954B55C	NA
67	Traes_1BL_D2EDF576B	TRIAE_CS42_1BL_TGACv1_030603_AA0095440	TTTGATGAGCGAGCTGGTCAGGTCGGGTGCTTCCTTATATAACCTGCATGCGTGTGTGCATGAGTCTAGTCTTTATTTTTAGTAGAGAAGCAGGGAGCTAATTAATTGGTGGTCACGAATCCACTTGGTCTTCCTATCCACACATGTTTCACTGGTTTGCCCTGGGTTCCGCCGTACCTCTAGTGTTTTTCAGGGGTTGGACAATCACAAGAGGCAAAGAAACACATATTTACCTCTAGTATTTTTCAGGGAATGGACAATCACAAGAGGCAAAGAAACACATATTTACTCTTGTAGTCATGTCATGTGTGTACTGACCGTATGAAAAAATTTCTGGAACGATCAACGCCAGATAACAAATTTTTTTTCTCAAACGGAGACAAAATATTTGCCTAATCA…
68	Traes_1BL_D4C3EE5DD	TRIAE_CS42_1BL_TGACv1_031767_AA0120290	GCGAGAAGGCCATGGCGGTCATGGTGTGAAGAAAGGGATCGGAGGAGGATGACTGCGGTTATGGCCGAAGCTGGAGTTTACATAGCGGGCGGATATGGCAATGGGCCGCAACGGTGTGGTTAATGGTGGGTGACATATGGACAGACGGGTGGCGTCGAAGAAGGTTCATCGGCAATCGCATATCATTAGTGTAGGGCGACGGATCACCGGGGTGTCGTTTGAATGCGGAGAAGTCATGTGCACGGAAAGCGTTGATGTGATGTACGGTCACTGTTGACGGACACGTTCGGGCGCGTCCGTGGACGTTTGAGGGCCCAAATTTACGGTTTGCGGCTGTAGATGCTCCGGGGCAAGTATTTAAATATGGTGAGGGATGGCACAAACCATATCTGCCATGTT…
69	Traes_1BL_D66BA864F	TRIAE_CS42_1BL_TGACv1_031609_AA0117100	CTATCCGAACCTACTTTACGTCATATCCGATCCTACATGGCATGCGAGGCATCACCTTGAGGCTATGCATTGTACATGCCCTAATTGACCACATATCACCCAAAAAAAATGACCGCATACAATAAAAAGTTGGAGCGCGGAGGCGGCTCAAAAGTTCAAAAAATTGTTTTTCCGGTGGCAAACACCAAACAGGAAGGCCAGTACACCAGCTAGGCGTCAAAAGCGGGTGCGCCGTGGCAACGGGAAACGCCTCGAGAAGCGCCAAAATCGGCCACGGCCACGAGCTCAGCTACGAGGAGGGTCGGCAAGAGGACACGCGCGCGCGGGCCAAGCGAGCCAGTCACTCACTCACTCGGCACGGCAGTCGGCACCCCGCCTCCCTCCGGACGCGGCACGCGC…
70	Traes_1BL_E38BBC0DA1	TRIAE_CS42_1BL_TGACv1_033547_AA0140310	GAAGTTGTTCTTTACACGCAATTGTTATTTGTTGTCTTACATTTATTTTAAGTTATTTCATTCTTCTGAATAATAGTGTTTGAAGATTGAATGCTGATTCTTTGGTACACTTATATCTGTAAGGTGGCATAAAAAGGGTAAATTCCTCTGAACTTTTGATGAATGTTTTGCTGACCTTGTTCCCACATGAACTGTGAAAGTTGGGGAGAAGTGCTACTCGGTTTATCAAATCATTATTTCTCTACTATCCTTTGATGTTGTGTATGCATCAGCAGCATGTTGATATAAAGAACTGGAGTTGATATAAATAGAACTGCAGAAGCTGAATGTGGCAAGATTTTTGTGTTCAGTGGATTTGAGTTCTGAAAATTCTGACACAATTTTATGGATGTAGCATAT…
71	Traes_1BL_FE986890F	NA
72	Traes_1BS_19899B6B7	TRIAE_CS42_1BS_TGACv1_050165_AA0168370	TCGGCCCACACGCGAGCCGACTCAATACACGAGTCCAAGGCCCTGAGTGGGCGTGACGGTGGCTCACCTACTTACGCTCCAGTCGGCATCAGTAAGCGGCATCCAATGGATCACAGTTTGGCAACGGCGGCACGGCTCCTCCCTGTTCTTCAGATCCCCTTCCCCTTCCTCCCAATTCTTGTACCTTGCCTGTAATCACTACTGCTACCTGAATTCGTGAGTGGAGTGCTAGATCGATTAATATACCAATGGGCTGTTAACAGTGCAAGGTCAGGACACATCACAAAACGAGTAGGTGTAACGACACTTGTGTGTCATTCATGTATTTGTTTCGTCAGGCTCAGTTGAAAAATATAATAGAAATGGCTGTGTTTTTTTTTTTCTAAAAGTCACTAAGCA…
73	Traes_1BS_22548D2EE	TRIAE_CS42_1BL_TGACv1_030590_AA0094950	AACTCACGAATAAATCCCATGGCTAGCTTAGGAATCAATCCACCTGCTTGCTTGCTTGATTAGGTTAGCCTTTTGTACTTGCATCTCTTTCCGAAGCTATTAATCCCGTTTGAGCCCAACACATTCAGGTCGCTGAACAGCGTTGTACGGGGAACATAACGCCGGCGGCGAACCGCTCCTCACCGTCGGTGGGGCCTCCGCGACGAGGTGAGGCAGATCCAGGACGCTGCATACGACGTGCAGGGCCATCGAGCGCACACCACGAAAGAGGAAGACATCTCGCTCGCGGCTCTCCAAAGAAGCACCTCCGCGACGAAGCACCTCCTGCGCGGCCATGTCCCACGTCTCCTCGCCGTCGTGCATCTCGAAGAAAGAGCGCGGCTGCTCGTTGTCCATGAC…
74	Traes_1BS_36169E4A1	TRIAE_CS42_1BS_TGACv1_049466_AA0154250	TCGCTAATTAGTTGCTCTCTAATCGCACCCCTTATGCGCTAGTTTTTTTTCTTTTTGAGAAAACCTTATGCGTCATGGAAAACCCCCGATGGAAGTTGGTGGTGTTTGCGTCGAGGCTTCTGTGGCAAGGATGATGGGCATGTGCGATGTCGGAGACGCGGCAATGGTTGTGGTAGTCGGCTCTTCTCCGGCGTGTTTGTGGGATTACCTCGGGTTGTTTTGTTGCCGTGAAGTCGGAGCTGCAGCGGCGGGGCCCCTGTGGCGACGATGACAGGCAGCAGGTGGTCTGTTCGGTGGTCTTCCGCGGCGCCAGCCTTGCATAGTTCTCCTTCGAAGCTATCTTTCAGAGTCGGAGTTGTGATGTCCTTGTGCGGGTGGCTGAGTTTGGCGCGGGGTTTC…
75	Traes_1BS_55BE23975	TRIAE_CS42_1BS_TGACv1_050190_AA0168900	ACGATACGATAACGTTGCTCAGGGAGCGACTCTATCCTGCGTGCGTGGCTGGAGGAAGAAATGGTAAAATAGGAAGCCCGATTCTGCGTTGCGGGAATGTTCCTTGGCGCATCGTATTCTAATTTTTATCTAGCTTTTATTTAAAGAAAACTATTGTATCTAGCTTTAGGATGTATCTTAAATCTTTGACTGGGCTCGTACCTCAGCATACAAGAGCAAGGCGAATCAACCTGTGGTTGGATGGTTAGAGGGATTGTGGTATCCCCAGCCCACCAGAGTTCAAATCCTGGTGCTCGCATTTATTCCTGGATTTATTTCAGGAGTTCCGGCGATGCGCGTTCAGTGGGAGGAGACGTTTCCGTCGACGACGAGGTGCCTACGGTGACTTCGTAAATTTCA…
76	Traes_1BS_625234AEF	TRIAE_CS42_1BS_TGACv1_049763_AA0161050	TTTTTTCATACACACTGTACATTTTTGTATGAATCTATACTTTTTTATACATGTTTAACATTTTATTCTAGTACATGTTTTTGAACAGTTTCCGAACACGTGTTAAACAGTTTCCAAATACATGTTTAAACATTTTTTTGAATGATACGATTTTTTCAAACTATGTGAATTTTTTACATTCTATAAACATTTAAAAAATGCTTCAAACATATTTTTCAAATGCATGATTTTTCTAAACGCAGTATATATTTTTTTTGAATGGTACGAAACATTTTTCTAATTACACGAACAATTTTTACATTGTAGTAACATTTTTCAAAATGTTACATACATTTTTTTGACACACGTGAACATTTATTAAATGTCACATACTCTAAAAGTTGAGCGAACATTTTTTTA…
77	Traes_1BS_6A84E22E2	TRIAE_CS42_1BS_TGACv1_050013_AA0165940	ATTGGACGAACGGGAGTTTAAACATTATAAGATTGATAGATCACATAATAGAGTAGCCCATAGTCTTTCAAACTATGCTCGGACTGCTTGGAGCACACCCTGTTGGTTGCATAAGGCTTCAGATTTTCTTCGAAGTCTTGTAATGACTGATTGTAACTCTACTATATATGTGGTTGTTTGGATACAGTTCAGTTTTTAGAAAACGAAATTATAGGAAAACTAGTTTTAGTTAGTTATTCTGTTAACACAAGTTTTTGGAATTCTTTGTTTGGATTAAGAAGCTGTTTTTACAAAACCATGTTTGGGTAGATTAGACCCATCGATCTGAATGAACTGGATAAGTACGCTATCCAAACAACCCCTTATCCAAGCAATTTTAGTATTAAACGTGTTTTAGGA…
78	Traes_1BS_757804D58	TRIAE_CS42_1BS_TGACv1_050050_AA0166630	CGCCGGTCATACGAGCCTTTAGCACGACGACTTCCCGACTGTTTACTACTCCCTCCGTCCGGAAAAGTTTGTCCCTCAAATTGATGTATCTAGCACGAATTTAGTGCTAGATACATCCATTTAAGGAACAAGCATTGGACAAGTTTTTTCGGACGGAGGGAGTATAACAGGTTTTGCCCGGCTCCTGCGAGGGAGGAGTGATGTCGATGGGGCGCCTACGGCTCGCTTCATGCTTGCCGCAGTCGCCGGGTGGTCTACGGATCTGGATGTAGTTTTTATTATTTATTTATGGTGTTCCTTGCACCCACGTGATTGAAGATAGATTTTTTTTTAAAGAGAAAAGAAGGCGTCAACGGTGACACGCCCAAAAAACATCCACACGTGACGTGTCTGCAGAAA…
79	Traes_1BS_85C42AB87	TRIAE_CS42_1BS_TGACv1_050084_AA0167200	TGTGACTGATAATGTTGAGGTGGTCAGTATGTTGGCGTCTGAGCCCAGCCAGCCACTCGCCATTGTGGAGCGTGAAGGTTTGGATGTTACAGTCTCTCACTCGCATGAGACCGTTGGGCAGGTTTCTGTGTGTGACAAGGTCAATGATATTCTCTTTCAGATAGAGATTCACAGCTTGCTCAAATGTTTGGAGGCGGCTAGCCCTTGATCTGGCAAGGCGATTGTGGAGGAGGCTCTCGGGAGCAAGAGAATGAAGAGTGGCGCCACAAGAAAGTCGTCTGCAGCTGCTTGATGGATGGTCACCGGTCTCTTGAGTTGTCCTTTTGGTCTGATTTGTCTTCATGGATTTGGTGGTGCATGTGGTCTTCTACCGTGTTACTCTTGTAGAGGGTTTCTTTG…
80	Traes_1BS_862991C97	TRIAE_CS42_1BS_TGACv1_050190_AA0168900
81	Traes_1BS_926E33B9F	TRIAE_CS42_1BS_TGACv1_049704_AA0160190	TATTCTTTTTATTTCCTTTGAGCTGTTTATCGCTGGAATCAAGAAATCATCCGTAAGTAAATGAAAAGGTGATCTCCACTAAGCTAAAATGTCACATCAACACAGAATCATGCATAAAAAGGACCCATGCAATCATGCATGGGAAAATTATTTCCATTCTATTATGTTACCTATATTTAATAAACATTTACAGCTATACAATTATACAACAAAATAAATCTTACACACACAGATATATATATAGAGAGAGTAACACTATTTTAATCATGGTATTAGAATAGTTATTTGAACCACAGTCAGCCTTATAAGGGCCCGACGGCTTCCTTCCGAAACTTCCCGAACTCGCAGATGAGAAAAAAAGTCACGCCCCACGCCCACCACTTCCCCTCCCCGACCAAC…
82	Traes_1BS_9AD3B3BE2	TRIAE_CS42_1BS_TGACv1_050963_AA0176940
83	Traes_1BS_9DE1487A4	TRIAE_CS42_1BS_TGACv1_049673_AA0159370	CAAATATAGTTATAGTTCCCTTGCTCCTCTCATTGTAGGTGTGGTCTGAATAGAAAAAAAATACAACAACAATTTATTGACAAACTTGCATAAAGATAATATGGTGGACACAACAACCTTTTTTTTCGTAATTAATGGAGTTCCACATCAAGAAAATGGCTAGCTCAACAACCAACCACCTACTATACCCATGTAAGTATGTAATCTCCATGGTTCAGTTTTTTTAATATAAAGGCAGTGGGAGTTTTCTCTCACTGTCATTCAAGGTTCAATAAAAGTGCAAAGTTAGAGCATTTGGAAGGGCCTTAGAACGCTGGGTTACTTATCTTATAGGGATGATACAACAGTGCTACTCTGGAATTTGCTCGTCCTTTCTGCTATAAACAATTTGGGAAAACC…
84	Traes_1BS_C26CCE0E9	TRIAE_CS42_1BS_TGACv1_051029_AA0177320	ATGGACAAAGTCAAGTATCAACCTGCAAACAGAACAAGTAAAATATCAGACCATGCACGCCCGTTTGGTGCGCGCAATATTTCCGATAGACAGAACCATAACTTAATCAAAAACCTGACATGTATGTATGGTTGTATGTATGCGATGCAAATGAAGCAATTTTCAGGAAATCATTTCCATGCTACATTTTGGGTTAAAAATCGCCTTTTATCAAAGAAAAAAGGGAAATCATTTCCACCAAGCCACTATGCTTGCGACTGCGCTCACGATGGCGATGTTCAAGCGGATGTTGAGGATGGCAGCCATTTTTCTGGGGAATCTTGTCCACTAGAGGCAAGGTTGCCTCTATACACTGGAGATGCTCTGAGGAGAGTCAAGTGTGCACCAAGAAGTGAGACC…
85	Traes_1BS_CD0B11493	TRIAE_CS42_1BS_TGACv1_049467_AA0154300	ACCTTGTTCATGGCTGTGACTGTTTTCATAGGAAGATCCAATGCCATCATCGCATGTATGGGCATAGCACATAGGACAGATTGCATCAACGTAAGCCTACCACTTTTAGGCATAAGAGAAGCCTTCCATCTCGGCAATTGATTCGCCATCTGATCCACAAGATACTGTAGTTGCGTCGCTGATTGCTTTCTTATGGACAAGGGCAGCCCAAGATAGCGCACTGGGAACGATCCCACCGGGCAACTGAGTTCCTCACTCGCCATAGCTATGCATTGGTCTGAACACCGTATCGGTATCCCATCTTTGATCTCATGTTTATGTGCAAGCCCGACGCCTCACCAAAAAGATCAAAGACGTTTTTGTAAATAGCAAGATCCATCGGCTCTGGCTTGGTAAACA…
86	Traes_1BS_EEE51F4ED	TRIAE_CS42_1BS_TGACv1_050190_AA0168900
87	Traes_1BS_F16CD9F23	TRIAE_CS42_1BS_TGACv1_050261_AA0169740	GCACATGCATGCGTATTCATGTGTTTTTTTTCCAAAAATTTTAAGCACTTGTTTTGGTGGGTTCAAAATAAAGTACTCCGTTGCCCCATGTTCTGAAAATCCATTTTATTAAGTCAGGCCCTGATCGATGATAAGCCTAGTCAGATGCTTATTACTGTAAGAACCGATGCAGAGATGCCTGCAGTAAATTGTTAGGAAACAACATCCGTATCTTGTGAAATTATTTACAACAAGTACGATCTGACATGGATACTCTAATTTAGATCACAGTATCCGTGCATATGGGTACTAGTGCTGCAAAAATCTCTGCTGGTTTTTGGCATTGTTATCTTGATCCAGATAACAAATCGACATGGCTTGTGCAATGGGATTCCATTGTTGCATCAGCTCTCATAATTA…
88	Traes_1DL_14CCD1497	TRIAE_CS42_1DL_TGACv1_063078_AA0223690	CGAACTACAGATCTGGTAACTCTTGTACAATCCTCCAACTTTGACCCGGGGGGTGGGGGGGGGGGGGTGGAGGTTGATGAAAACATACTCCGATAATTTATTTGTAAATACCACGGTATTTTACGCATCGAAGATCTGATAACTTGTATACAAAACGCATTGGTAAATTTGAAAGGGGGTGTCGTTGTTCAAACATAGTACTTGTAAGTTCTATGTAAATAACACGGTAACTTACGCAACCTAGACCTGATAACTTGTGTACGAATACCATGGTAACTTTGACATGAGGAGAAATCGTGGTAATTTTCTGTAGTAACACAGTTGTAAAAAGAAGGGGTCAATTTTCTCTTGTTGAGCAACAAATCCTTAAGGGGTGAGTTGGTTGTGGTGGTGCGCTAT…
89	Traes_1DL_18BBECFD8	TRIAE_CS42_1DL_TGACv1_061593_AA0199390	TCGTGGTGGGGGCGGCTGGGTGGGGGGGGAGAAGGGGGTGGGGGCGGCCGGCCCGCGGTTTATATATGTCCACACCCTACCGCCAGAGACTCCGGCGGTAGGTTCAGACATCCTACCGCCAGGCGGAGCGGCGGTAGGGTGTGATGGAGGGGGCACGGAGGCCGTTATCGTTGTTGACGTGGATAAGTTTGCTACCGCCGCAGGTCTCGGTGGTAGGCTATAGGATCCTACCGCCGTGCCTCGTGGCGGTAGGGGAAAGGGTCAAATCACGAAAAACTTTCAAACGGGGGTCAGATCCCGATTTTGTTTGACAAAAGGGTCAAAACACGAAATTTGGCCGTGAGCTGATGATGTGAGAATCAACATGTGATCCATCATCCAATCACACGTCTCCATTCT…
90	Traes_1DL_1AEFC9365	TRIAE_CS42_1DL_TGACv1_062822_AA0220490	CTGGTTGGGCCTTATGCTGGCAACCAAACGCGCCCTACATGATGTTTCCTACTACTTAAATATCAAATATTGTCTCGCCTGAGATATGCCCTCTCTGACTAGTTTATTATAGCTCCATATTCATCGACAACTATCCGCGGCGAGAATATGCCATCTCGAATTTGTCTATCAGTTCCTGCTCATCCTTCTTCTTGGGAAATTTTGAAGGACGAGATGATCAAGGGCATCACACAACTCACGTCTCTCATCTCCTTTCAGAATTATCGTCTGCAAATTCAGAGCTTGCTCCAGCATGGACCTTATAAACTGAGCAGGGGAAGACTTTATTTTCTTGAGACAAAGATACGGTGAAAACTGATTCCACACCGACTGACAATGGGTCCCAGCGAGTACCCCAGC…
91	Traes_1DL_4B7506819	NA
92	Traes_1DL_4E4F196E7	TRIAE_CS42_1DL_TGACv1_062472_AA0214950	GCCGGTACCCGGTAGATACTGGAGCAGGGAGAAAAGGACGAGCACATGTGAGCGGTGAGCCCCAAACCAAGGCAAATTGCTCCTGCACTGCCCTTTTGGCATCGGTGCGACCGATCCTTCTCCTCGGAATGGATGCCCCTCTTCGAACGTTGCTTCTTGTAGTAGCAGATCGGAACTGCTCCGCCTCCACGCACGACAAAGTGTGGGCGATAACCGCACGGCCAAGAATCATATGATACGTCAGAGTTTTGGTCGATCTTATACCATCCCCCTAGAGCAGGTGCGTGTGCGCGTCCCGAGCGCGCAAGGCAACACAGATTCCAAGATATATCAATCGTCCCCTGGCATTTGGCCATCCCGAACTGGGAACTCCAAAAGTGAGGCACGCCAGCATCCTGT…
93	Traes_1DL_510806884	TRIAE_CS42_1DL_TGACv1_061593_AA0199390
94	Traes_1DL_5F9174AB2	TRIAE_CS42_1DL_TGACv1_062652_AA0217810	TATGTATTAAGTAGTATGAATAATCGTGTGCAAGTACAGCAAGGAGGCCACATAACATTGTGTCTCTCTCCTGTATCTGTATGTTCAAATTCTGAGAAGAAAGGAATCCTGTGCATCCAAACAGGTCGTGGTTAGCAACTTGAGTCATTTGATATTTCCAGCAAGCAATTCAAACAGTCGGGCAAACAACAACATTGGAACCATGGCAATTTCAAAATTTCAATTCCGGAGATGAGCTGGAATTTGCACTTGAGTTCTGCAGACCAATTCAATTCGTGCAACCAAGCGGAGGGCCTCAGAGATTTTCTGCAAACATTTGTTGATGAAAGTTGACCATGATATGGTTGATGATGGCTACTCCTACTAGTACATAGCAGCTGTTGCATCATGTATGGTTGA…
95	Traes_1DL_77A0F46E8	TRIAE_CS42_1DL_TGACv1_062737_AA0219050	AAATTCCTACTGACATCAGTGAGCTTAGCAAGAAACTTCTTAGTGAACAAAATGTTAGCCATATAATAAACAGGAATAGCTGAGAAAACAGAACGAATCAATTCCAACCTAGCAGCATGAGAAAGCATATTGGCTTTATAAGCAGGCAGTTTATTCTTAAACTTGTCAAGCACAAAGTTATAAGCAACACTTCTATTCTTAGCAGGAAGAATAAGTGGATGACCAAGATGGGTGAAATTACTATCCAAATTTGAAACAGAAAAAAATTGCTTAATCTCCTGAATAGTAGCTTGACTAACATGAGAACTAAAAAGATGAGAACTAAAAAGAATGGCAGATTTAGCCCAGTTTGGAGTTTGACCAGAGATAGAACAGAAATGATGGATGAGATGAGCCATA…
96	Traes_1DL_84C15D335	TRIAE_CS42_1DL_TGACv1_063802_AA0230960	AGTGCTTCCCTTGCTTGGAGAGGTTGTATGTCATTGTGAGTATAAAACACAGTTGCTTGCTTTAAATGTCAATATGAGCATTTGATTGATGTGTAATCTAGCCAACTATTGTATTGCTAACCTGTTGGATTTCTTTTGTATTGTTTCTCTATCTCCAGTTCCAGTCACCCTCATACAAGGATATGAATAATGTCCGGAAGTATGACCCACTGGACCCAATTGAATGTCTTGAGCTTCATCTAAAAAAAGTAGTGTTGAAGAATTATGACGGCACCAGAGATTCATCTATCAACTTTGCCAAGTTCTTTGTTCTGAATGCAAAAGTGCTAAAGGAAATGAAAATCACATTGCCTTACCACCGCCAGCATGGATGGTTTGCTAATCAATCCAGCCTGCTAC…
97	Traes_1DL_88D2ACD05	TRIAE_CS42_U_TGACv1_640973_AA2081110
98	Traes_1DL_8902C5092	TRIAE_CS42_1DL_TGACv1_061713_AA0202180	AACAATTCATTTTGAAATAAATGAAGATATTTTCAATGAAATGCAAAATGCATGAGAACTTCGAAATATGGGAGTAAGCTAATTGAGGAGTCTGTTCTAATCTGCTCATAATGTAATCCGAATCATTCTTTACTTTTAATTAAATTCAAACCATGCTTGAAAGTGTAAATGACATGCTTTTGTCATGCATACTAGCAAAAATTAGTTATCTTTTATAAATTAAAACAAATATTACATGGTACTAATTTACAAGTGAAAGACGAGCTCAACATGCAAATGAATAAGTGCTCGCTCCTTTCTAAAGTATAGTGCATGCCTACGAGTAGTATATTTCAAGTTTGGTTAAGTTTGTAAAACAAAATTACCATCCCTCAGAATATCAAACCAATGACATTAGAT…
99	Traes_1DL_9F02FFABA	TRIAE_CS42_1DL_TGACv1_063600_AA0228940	TGATATTGATGATGAGCATCCAGGAAGAAATTGAAAGTAAGTGGAGCATGTTTTAAGCTTCAAAGGTTCCATAAAGGCAGGAGAGTTGTTCCCAAGGATAGGATCATTGGCGCACGGCTTCTCTACAAGGATTGCTTCAAACCTGGTCTAACGTACCATGAAGGGTTATTTCGACGTCGCTTTCTGACGAGCAGACCATTGTTCTTGTGCATAGTGAATGATGTGGAGGAATATGGTTCTTATTTCAAGCCGAGGAAGAATTGTTGCGGACAACGGTCGTTCTCTCCTATAAAGAAATGCACGACTACTATGAGAAGGCTTGCATATGGTAAAGCCGCAGATGGCGTTGATGAGATTGTCTAGACGGGGGAGAGCACATACCTTGAGGCCACGATGAAA…
100	Traes_1DL_A6E0B4612	TRIAE_CS42_1DL_TGACv1_061593_AA0199400	TTTAAGTGTTACAAAATGTCCGGCTCTCTCTTTTTATTCTTTATTTTTTTACGGAGAAATGCCCCGCTCTGTCTTTGGGCTGCGCATTTAATTTGGTTAAGTCGTATCTTATTTTTTCCAAAAGACGAAGGTCATGTATTGAAAACAATTGACCCTTACAAAGTCATTCTTGTAAAAATTTAAAATTAAACATAGGTTTTTGGGAAAATCCACACCACCTTTCTCCTACACTCGTCGACGACGCGCCGTGAGCGGAACTAGATACTGCCTATGGACCAGCAAAACACCATCGGAGTCAGACAAATGTTGTTGATGCGGCAGCTGGAAGTCGTCGATCGAAGCTAGAAGATGCTGCCAATGATGATCTAAAACACAAATTGCCGTCCCAGAGAAAAGAAG…
101	Traes_1DL_B390265A2	TRIAE_CS42_1DL_TGACv1_062818_AA0220420	GGCAACTCAATGTCGTAAATCAAACCGCTTAATGCATCTTCATATTATTCCTATCAAACCGCTTAATGCATCTTTATATTATTCCTGAATGACTGTAGGTTTTGTTTTGTTTTCTACTGCGTTTCCCAACAGGTAGAGCCACAGCCATCGGCCCTTGCTGCCGTAGCCCGCGCTGCCTATCGACCTAATATGGTCGCCACGCCTAGGCACGCTCCGCCCGTCGCACTACAGGCTCCTTAGTCCACCGCCACCGCCACAGGGCACCGTCGTCACACCCAAACGCCGTCACGCCATGGTACCCAACACCAGCACCGCGCTTGACCATGGAGAGACCAGCCCGCGAAGGACCTGACACGCACGAGGATGCAAGCCCCCCACCCCCGCCGCCGAACGGGAATT…
102	Traes_1DL_BA7674D7C	TRIAE_CS42_1AL_TGACv1_000411_AA0011470	GCAGGCTTGAAGCAGGCTTGATGGAGAGTTGAAGGAGCGAAGCGTGCTGATAACGTGTTCCGCAACTCCTGCCGGCGAGTCCGGTCCAAGGTTGCAGAGCGGGAGCGAGCGTCGTAGTCGATCACACACAGGTACAGAAAGTAAATGGACACAGAGATGTAAAGGGGAGTCTTTCTTTATTAATCATCATCAACTGTACATACACAGGGTGCTCTCCTCTTTATATATCTAGGGGTGGAAGGATAAGTGCCCACTTTAACGTTAAGTGGAGGGACTTGGTCTATAATGGGCCAATGACTTGTTCCATCTAAGGCCCAAGTTTCCCAACACCATTAACTGTTTGTCGATCAACTTTTGACCAATTTAACCAGTTGACCATCGACTTAAAAAAACATGGAT…
103	Traes_1DL_BFC72DDF8	TRIAE_CS42_1DL_TGACv1_061701_AA0201930	CGAGGCAAGATTGACTCGACCTCTACTATGGCAAGGATGGTGATGATGAGTAGTCTATGTTTAGAGTTTAGTGTAGTTTAAGTTTGAATTTATGTTTAAAGTTTGGTTGTCAAGACAATGTGTTCGACTAGGTTAAACTTATGTTTAATTTATTCAAATTTCGGTCGAAACTAGGTTGAACTTACACATATTTGATTTTCACCCTATTATATAGGAGATCGGTTAGGTCCGTCTAAATCTTAATGGAGTAAAAATACCTCACTAAGAGTTTACTCGGCGGATCCTCCGTAGGATCAGTTAGAAATGCCCCGAGGAAGTGAGAGTACTTACCCAGGTTTATCTGTGGTTTGAAGCGTGGATGCGCCGTCGTGTTGCTTCCTCTTCCCTGTGTCGGTGGAG…
104	Traes_1DL_C49D3DA38	TRIAE_CS42_1DL_TGACv1_062999_AA0222790	ATTAGGTAGTTGTTGTAGCACCTAGAATATGATAGGATACAAATGTCAATAGCTACATTACAGGGATATAATTTCACATCCATGCAAAATGACATTTTACTTGCTCTGTGTTCTTTGTAAGAGATGCTTTTGCCAAGAGATTCTTAGGGAGTTTAGCCAAGTGGACCTGTGACAAAAAGGACCCTGTGTTAGCACAATGGCACAAAATATTTATTCTGGACACAGACCCCATAGTCAAAATTATATTGAAACTCCTGAATTCAGTGAACTAGCATATTTTGTAATTGTAGGCTTGTAACTTCGATATTTTTGGGGACAGAAAATTGTCGCAATCAGGGTGACTTCCACTAGCATTCTGACTGGTTAAGCTCCACAAGGTCTGGACAAGAATGAAAGCAC…
105	Traes_1DL_C4BCF25A2	TRIAE_CS42_1DL_TGACv1_061661_AA0201230	TAAGTCGAGGTAAGAAAAGTGGAAGTTCCATATGGAATGGAAGGTTCATACTTTCTTTCTCTCGAGTATAAGATTCATTGTGAATTTTATCTTTTTTATATCTTGTTGCGTAGACAAAATTGAGTTTTAGAATTTTATAGAAATACATCTTGCTACTATGTTATACAAAGGATCTCATTTTTTTGTTTAAATTTTTTTGGTGGTGCTTATACACAGAAAATATTGTGCTTAAACGGGACACACAAAATTTCTCTCCTACGAAAGCATATCACCCATAAAAACCAGGCCTCGTGAAATAAAGTGTTTTCCACATTTGATAATATCACATATAGTCAAAAGCCCCCGGTAAAACAAATAGATAATCGAATGCATCCTTTGATTGCTACTTTTTTTTAACTA…
106	Traes_1DL_D5F3DA85C	TRIAE_CS42_1DL_TGACv1_061738_AA0202720	ATATTAATTTAAAATCATTGAGGGTGACGTAATATTCTTTTCCTGCTACAAAAAAAAAATGAAATGTTTGTTCTCATAAATGAAAATGATACAAAATATCTCACGCAAAAAAATGATACAAAATATACAATGGATCTCAATGTGAAATTAGCGGTCCTTGGTTTCGAGATATAGTCTAGTTAAATTTCAGTCGACTGAGACTTGGTTATGTCTTGGTCAATGCTATGTTCCTGAGATTTTACATTGAACTCCGTGTAAAATTTTCTTCTTAGATATTTTTTTCCTTTCTTACATGTTACGTCATTTGATTGAGACTTTCCTAAGTTTCAGTCGCCTGATATCTAGCCACGCCCAGACGCCCTCGAGATAACATTGGCCAGTTAACATTTTTCTGTTTAC…
107	Traes_1DL_E0BBD66F4	TRIAE_CS42_1DL_TGACv1_062469_AA0214930	AGAAGAAATCACCTCAGACGAACTTCAAAGAAGAACAAAGATCGGGTGTTGCCGGCAAGCTCCTGCGACCTACTTGATCCAGATCGTCGGCTCAAACCCGCTGATGCACATGAAGCTTATAGACAGAGTTTGAGTGCAGAGGAGGACAACCATGGAGGCCGGTGTGGGAGGCGCGAGAAGGTGATGAACAGACATGACGAATCTCGGCTGGATCCGATAACCAGGGGAGGAGGGCCACGGGGTCGGCGGTGCCGTCCAGATCAGGAGCGTGTACGGCGAGATGGTGTCGTCGCAGCTCGTCGTCGCTGTAGGTGAATGAGGGAGACGTCGGCTCTACCTCCTCTGGTCGTCCGTTGCGTGGGGAAGATGATAGGACGGGTCAGGTGGCGGCGCTCTAGG…
108	Traes_1DL_E23AC4445	TRIAE_CS42_1DL_TGACv1_061063_AA0183610	TCTTCTTCTCGCAGGAGCTCTTTTAATCGCATCTCCGCATCTAATTTAACATGAAGTTCCGTTGAATCTAGGATCATGGACTCGGCTTTTACATCCAAGGCCTGAATAGCAAGCAATTCCAACAGTCGGCCAAACAGCAACATTGGAACCGTGGCAATTTCAAAATTTCAACCCCGGAGATGAACTGGAATTTGGCACTTGAGTTCTGCAGACCAATTCAATTCCTGCAACCAAGCGGAGGGCCTCAGATTTTCTGCAAACATTTGTTGCTGAAAGTTGATCATGATATGGTTGATGATGGCCACTCCTACATAGCACGCCATAGCAGCTGTTGCATCATGTACGGTTGAGGCTGACGGGCGATGGCTACAGGTCCTGAGTACCTAGGAAACAGCCCAT…
109	Traes_1DL_E4C722A62	TRIAE_CS42_U_TGACv1_641532_AA2097290	AACACGAACATTTTTTTAGAACGAGAACATTTTTTGGAAACACAAAAGGTTTTTGAAAATATGATTTTTTTTAAACTGCAGAACTAATTTGGAAATATGAACAAATTTTGGAAACAAGAACATTTTTTGAAAATGAGATTTTTTTTCGAAATTTGCAAACAATTTTTTAAAACTGGAACAATTTTTGGAAAAACAAAAGTTTCTGAAAAGACGAACATTTTTTAAAACCGCAGAATCAATTTGAAAACCTGAACAATGTTTGGAAACATGAACATATTTTGAAACTCCCATTTGTTTTGTAAAATGCGGATTGTTTTATTAATAATGAAAGATTTTCAAAAAACATGATTTTTAAAATAAATATGAAAAAGGAAACAAAAAGAAACAGAAAAAAGAAAA…
110	Traes_1DL_E53D205AE	TRIAE_CS42_1DL_TGACv1_062652_AA0217810
111	Traes_1DL_FD9D52784	TRIAE_CS42_1DL_TGACv1_061855_AA0204420	ATATGCAAGATTCAATTTGAGAGAACTGTAGGGGAGGCCGCCGAGCGCACTATGCTTGTTGTTCAGACAAACATGAGCGCACTATGCTTGTTGTTCAGACAAAAATTAAGCATATGTTCAGAGCTGTAGGGGAGGCCGCCGTCAAAACTCACCCACGAGGCCACGACCGGGGCGGGGAGCGGTGGAGCGGGAAGGACCGGAGGAGAGGAGAGCGTCGGGAGGCGGGAGCAGATCCTCCGGAGACCGGAGCGGCGGCGGCCGTCTGGTCCGGGTCGGCTCGACGGCGCCTCGGCAGGGGAGGCGCGACGGTCGATGGCCGCGACCGAAGGAGCTCCAGCGGCGGCCGCCACGCGCGAGAGCCCAGCGGCGGTGGCCGAGCGCGAGCGGGGAGCGACTGGG…
112	Traes_1DS_0435E9A1F	TRIAE_CS42_1DS_TGACv1_081340_AA0260080	GTAGAAAAAGGGGTCAGATCTCGAAACTTGCAAAACAGTGTCGGATTGACATCCTAAGGATTTTTGGAGGATTTGAACCCTTAGGAAATTTTCCCTGTGATGCTCGTTTGATTCGTAGGATTGACATCCTAAGGATTTTTTCCATGGGATCCATTTGTACTACATTTTGGAGGAAAATTTCCATCGACTCAAACCTCTTTGTAGAATTCCTTTGTTTTTCCTGCGCTATCAAACATTCTTTCAAATCCTGTAGCCTACTATGGGACATGACATCCTATTCCTGCATTTTTTCTATTCCTTCATTTTGACAATCCTGCGAATCAAAGAGGCCCTAGGCTTTCTCAAAAGGATCGAAAACACGTGACGTAGCCACGTAAACACAAGGTGGCGCAGCCGGTG…
113	Traes_1DS_08DB46EF9	TRIAE_CS42_U_TGACv1_643312_AA2130560	CGGGTCAAAACACATAGGAAAGAATTTTCTGAGAAAACCTGGACTGAGGAAGCAAAAACCGGACTGAGGAAGCAAAAACCGGACCAAAAGCTTCTCTCAGCTTCCATAACCGATATACAGTGAACGATCTTATATGGGCCGACCCGTACCAGTAATGCATTAATTTGCGCTGCAAGCGCCAAATAGGAGATGCGGCCACTCCTGGGGCGGCCGCAGCCATTTGTCGAGATAGCAGAGGGATCTACCGGGGGGCGTCCGTAGTAGTCTTCAGAAATATCGATGATCCAGAAGTACTGGAGACCTTGGCGATCCGGGAAGCTCTTTCTCTCTCTGATGATCTTTATGTCCAGAAAATTGCCGTTGCTTCAGACTGAAAACAGGTGGTGGAAGCTATCAAGA…
114	Traes_1DS_55D10B1E9	TRIAE_CS42_1DS_TGACv1_081394_AA0260470	AATTTCACAACATCACATATATTGCAAAAGGTTTCTGCAACATAAGTTTTGTTGCAAAGTATTCTGCAACATCATCCTTGTTGCAAAAATCTCAAACCGAACACCGTATCTGTCCGAACACTGCTGAAATCTCAAACCGAACACCGTATCCGTCCGTGGATGAGTGGGGACTAGTTCGACAACCCTTGGCCGCATTGCCCAACCGCACCGCCATCGTCCCTACAGCGGCGAAAGGGTGTGCCCAATCGCAGTGGCGGAGCGACCAAAAAAATGTTTGGGCGGGCTGGATATACAAACACTGCTACCAAATTAAAAATAATACATTTGTTATGGGGTAAGCTTCATTTATTGCTCCAACCCTGGGCGGGCCATGGCCCTTTGAGCCTTGCAAGGCGGCTT…
115	Traes_1DS_789E43A29	TRIAE_CS42_1DS_TGACv1_080986_AA0256430
116	Traes_1DS_8BCA18CB2	TRIAE_CS42_1DS_TGACv1_080203_AA0243110	CCTTCCCCTCCATTTCTAGGGTTTCCTCATGGTCCTCTGTGTTTCATACCTTCGGCTTCTCGGGTCCCTAGGTTCAAGGAGCCGGATGCGGCGGAGCCGTTCTACGATGTAGAG
117	Traes_1DS_A4EA9281D	TRIAE_CS42_1DS_TGACv1_081912_AA0263310	GGGCACATGCATGCATATTCATGTATTTTTTTTTTCAAATCTTTTAAGCACTTGTTTTGGTGGGTTCAAAATAAAGTACTCCGTTGCCCCATGTTCTGAAAACCCATTTTATTGAGTCAGGCCCTGATCGATGATAAGCCTAGTCAGATGCTTATTACCGTAAGAACCAATGCAGAGATGCCTGCAGTAAATTGTCAGGAAACAACATCCACATCTTGTGAAATTATTTAGAACAAGTACGATCTGACATGGATACTCTAATTTAAATCACAGTACCCGTGCATATAGGTACTAGTGCTGCAAAAATCACAGTATCCGTGCATATAGGTACTAGTGCTGCAAAAATCTTGATCCAGATAACAAATCGACATGGCTTGTGCAAAGGGATGCCATTGCTGC…
118	Traes_1DS_B73475505	TRIAE_CS42_1DS_TGACv1_082196_AA0264140	GGAGATGCTCTAAGCCGCGTCCTGCAGCCGCACCGCCACCCCTCTCACCTCCGGCGGCTGAGGACGGGGTGGATTCGGCCGATACCACAAGCACACACTCGGGCCTGATGGCATTGCGATGTCAATGCATATACTCAAACGGGAGAACCCAGAGGTGGTGAACGAGATCGAGGAGGTTGAGGAGAGCCGAGTAATCAAGAAGAAGAGTGGGACGGAGAAGTGCAAGATCGAGGAGGACAAAGCTTTTGTGGATCTTGGGTCAGCATCTTTCTTGATGTCACACGTTTAAATTGTCTGTGTGTTGTGTTTTTTTTTTTTTTTTGAGAATCGTCTGTGTGTTGTGTTGAAATGTGATCAACTCTGTTACGATTGTGACCGCCGGGGACGGGGACGGGGACG…
119	Traes_1DS_D46002062	TRIAE_CS42_1DS_TGACv1_081003_AA0256670
120	Traes_1DS_DB6D05EE4	TRIAE_CS42_1DS_TGACv1_080446_AA0248110	CCACACAATCTAAGTTCTTCCGATTGGCCCCTTTCTACAGGGCATCAGACGAAAGAGTAGGTAATCGAGATTCATGAGGGCAGCTTCTACAGTTATGTGTGGGAGTGTGCATATAGTGGCCGTTGGCCCAACCAGCTGTCCAACCAAAAAAGGGTATTTGTCCCCGCGCCCACTGTGATGGACGATCCAATTCGGAGCACCGGAAGCATCTGGATTATGGATTGCCAGAATTGAGATCCTCTAGTTCGCAAAGCGAACGCCAGAGAGTTTTTTTTCGTGTACTCGTTGTCTAGTTGTCTAAGCCAAGAGTCATACGTTTGCTGTGTACATTCTGAATTGTAGTAGGCTTAATGTAAGCCGAGTATTCGATAAATTACATTCGACTTATGCCAAAGAAAT…
121	Traes_2AL_0158D6AD3	TRIAE_CS42_2AL_TGACv1_095949_AA0316000	TAGCGTCTAGCGGAGGTCACGCCAGAGATGAGCTGAGCCTGAGCCTGAGCCTGAGCGCCATACTGTAGACATGGTGCATGCAGCCACACGAGGCCATCCCTTTTTGGCCTTTTGTTCTCCGATGAAGCCCTTAGTCGCTCCGGCACGCACACGGCACATCGAATAATTATAGCGGTTCGTGCTCAAGTGTGTCTTGTTGCTCGATAAAGCTCCTCTTACTCTATCACTAGCAAGTAGCAAGTACTCCTAGCTCGGCGTATAATCACTACTTAGCAAGCAGTGATTATGGTGGTTTGTGCTCTACAAGCACTAACAAGTGAAATGGATCACCCGCTCATCGACAAGCAAAAACTGAAGAGAGAAACCAACGAAAAACGTAAAAAAAATCCACGAGTGCTC…
122	Traes_2AL_02A33DC90	TRIAE_CS42_2AL_TGACv1_094644_AA0301040	CCCGGAACGTCTGTACGATCAAGGGTTTCAGTTTCAGGGTGAGAATATTGTGCCTGAGTATGGAGGAGCGGCAACGTTTGAACAGTTCACTCAATTTCATCATGTCACGTGATTGGGAAACTCACGTGCAACTATAAAGTGATTTGATTGAGCATGTGTGGACTCATGTTGGCAACCAATAAATGTATCTTCTTTTATTCGTTTGCAAAACTATATGAGAACTATGCGAGACATTTTTATTTTTATTCGGCTTGTAAAACTATGCTATTTTATTCGGTTCAAACTATGTTATTTGACTGTATATTTAAATGCAAATTCATCAATGCAAAATAAGACGGCTAGCCGACCACGCCGGCACATATGGGTCGGCGCGTTAGGCGCGCTACCGACCCATATCTA…
123	Traes_2AL_0FD8B0953	TRIAE_CS42_2AL_TGACv1_095042_AA0306350	CGGTTGGCTACATCGACAAAGAGAGCGCGACGCTCTATCGGGTTGGTGGGGTGGAAGAAGATGATCATCCCTAGAGACCACGATGTATTTCATTTTTATATTAGTGTTGGTGCAGATGGTTTGATTAACGTATTTGAGGCATTTTAATGTAGGCGTGAAAAAAATATGCAAAATGACTTAACCTGTGCGTTTAACTTAGAGAGTGGCTAGAGGTGCTTCTTGATTTTTTTTGGACAATCTTTAGTAGTTTAGACACAGTCCATAAAAATCGTCATGGCTTTTGCTACATCATCCATATGATGCAATGTTTTATGGAGTGGAAAGTAAACTCGAAGTCACGTCGGTCTTCTAAGATGGAGTGAAACATCAAAAGAACAGACAACGGCGAAAAACATGTGA…
124	Traes_2AL_14B62F6C1	TRIAE_CS42_2AL_TGACv1_094363_AA0296470	TGTTGCAATTTGTTGGTTTGTAGTGTGTATTTTGTAGGATTTGTAGCGTGTCAGCTTGTTTGATCCTTTTGTTCTTCTAAAGAACCAACACACAAGAGCTAGTGGCCCTTGTGACTCTGTTTTTTTTACATGTCTCATGAAATGTATATAGGGTTTTCAGAGTGTGAGAGAGTGGTGTTGTATTCAAATACAGCTTGCGCATGCCATGCCGTCATAATATCAGGTCATATTGTTGATGATCAATCATTCCTCTTTATCGTAGTGATGTCAGGATTGGTATTCGGTGTGCTCTGAGGTACTACCGTCATGGTGTATGTGACATTACGACTTGGAAGACGCATCACACACTTTATTTTCATTGGCAAATTCGTGTGTGCCACGTAAAACCAAGTTTTTTTT…
125	Traes_2AL_180E4BAFE	TRIAE_CS42_2AL_TGACv1_093172_AA0274070	CGGATTCCGCAAACAGATTGCAAGTATCAGCTTCCATGCGCCGCTTGCGTACCTGCACCCTTCCAGTTTTCATGGTCAATACATGGCATGAGTGAATGGTACCTCAGTCATGGGCCTCATGTGACCCTGAAGAATATAAGTAGATGAAATCAAGTGCCATTTATTTGATCAGTCTCTATCATGTTCGCACTATACTGTCAAAAAATGCCATGACTGAATCTCAGTGATACTCATAAAATAATCTCAAAATTATCTTAGTCCATCATCATAACTTCTATACATATATTTAATATAATCTCTATATGCATGCTTTCTGCTCTAGGTAACAGTACGGGCATGCGTGAACGGTAGAAAAGGAGAGGTGTGAAGTTCATTGCATCGTGACAGCGGTCCTTCTCA…
126	Traes_2AL_210FE485C	TRIAE_CS42_2AL_TGACv1_098047_AA0325570	ATGATCTACATTTTTTATACCCGTGGAACATCTTTTTGATACACATTCAACATTTCTCAAATGCATGATGAACATTTTTACTAATAGGTATTTGATTTTTGTTTGAAATAAATGCAAAAAAAATTAAAATATGCACCAAACAGTTTTTGAATGGTATGAAACATTTTTAAAGTAGGTGGACTTTTTAAACATTGTATAAACATTTTTGAAGGCCACAAACATATTATTGGGATGCATGGACGTTCTTTTTAAATTTCAAAAATATTTTGTCGAATGGTAAAAATCATTTTTTAACTATTTGAACATTTTTTACATTGTATCAATGTTTTCTTTGCAAATGTGACTAACATATTTTTGAAACGCGTGAACATTTTTTAATCACGCAAACATTTAAACACG…
127	Traes_2AL_2224DCC1A	TRIAE_CS42_2AL_TGACv1_095539_AA0311980	CGTGCCATCTTCGCATCATTAAAATATCAGCCTCTTTGTTGACAAGTCAAAGAAATTAAACGTAGGACATGGATCGTGGCTGCCTCATGCATGCTGTGTAGGGCAGCCATGCGAACGCATGCATGCATGGTACCAAATATTTCCCAGCTAGCAGTACAATATTGTTGCACTGTCACTTTCCTTCCTCACGCCCATACACATGTCATGATCGACGGAGCACCTTTCTCGTTTAACCTCACATGCACGCACTAGTTGTACCCGATCCCTTTTTACCGTCACATGCACGCACTAGTTGTACTCCATCCATTTCTAAATATAATTCTATAGATTACAATACAAACTACATACGGATGTATATAGGCGCATTTTAAAGCATAGATTCACTTATTCTGCTTCGTA…
128	Traes_2AL_229EBA080	TRIAE_CS42_2AL_TGACv1_095539_AA0311970	TGACTGCTTGTTTTCTTCGAACACCAACTCCCTGCCTTTCACAGCTACATGTGTATCATCTTGAGTTTTCTTTAGGGGCCTGGTGACTTCTTTCTCTTCTCCTCTTATTCCCAATTTGTCTTCATTCATACCCGCTTCTGGCAGGCTCTTTCTCCATGATGGACGATCACTACCTTGTTTACTGCCCTTACTACCTGCACTGTATGTGTTCCAGAAGTCCCCCCAATCGCTTGAGCTTTTCAGGCGAGATATGTCTTGCTATTGTATAGAAGTATATCTATACCCCTATATAGTGCACGAATAAGTTTGAAAGATGGTCATTGGATGAAGCCAATCCGACGATGCAGAGATGACAAATCAGATTTTGTCACATGTACAGTCTAGAAAACTCTATGATTG…
129	Traes_2AL_45CEAFCF2	TRIAE_CS42_2AL_TGACv1_100213_AA0327460	NNNNNNNNNNNNNNNNNNNNNNNNNNNNNNNNNNNNNNNNNNNNNNNNNNNNNNNNNNNNNNNNNNNNNNNNNNNNNNNNNNNNNNNNNNNNNNNNNNNNNNNNNNNNNNNNNNNNNNNNNNNNNNNNNNNNNNNNNNNNNNNNNNNNNNNNNNNNNNNNNNNNNNNNNNNNNNNNNNNNNNNNNNNNNNNNNNNNNNNNNNNNNNNNNNNNNNNNNNNNNNNNNNNNNNNNNNNNNNNNNNNNNNNNNNNNNNNNNNNNNNNNNNNNNNNNNNNNNNNNNNNNNNNNNNNNNNNNNNNNNNNNNNNNNNNNNNNNNNNNNNNNNNNNNNNNNNNNNNNNNNNNNNNNNNNNNNNNNNNNNNNNNNNNNNNNNNNNNNNNNNNNNNNNNNNNNNNNNNN…
130	Traes_2AL_4885854CD	TRIAE_CS42_2AL_TGACv1_093681_AA0285090	CTCATTGGATTGGCTAGGGTAAGTGGACAAATAATTTGGGCCAGTCGATTTTTTTCCGGCCATCCGATGCAAAATAGACGGTCATATGGCTTTCTTCAACCTAGTATTCATCTTCTTCCCCGACCACCCATGAACCACCGGCCAAAAAGTCAACCACCTCGTCCACGGCCGATGGCGCTCCCATGCCAGCCTGGCCGCCCCGCCCACCCTTACCGCCATCCATCGCCGTGTTGGCGCCGCCACCCGACCATGCCTCTAAACTAGCGAGCCCTTCACCCCACCCAAATCGTCAAATTTCTTACTCGCATATGTCGGCTGCTGCCGGCCGTGGCTCGTTCTTGGCCGTTGGCGACGGCCTCGATGCTGCGCGTCGTCACCTACTTCTCCACCAAAACAACT…
131	Traes_2AL_490129FAB	TRIAE_CS42_2AL_TGACv1_093900_AA0288950	GCAATATCTGCTCTGACATGGTCGAACAAGTGCCGCCTATCCGTCCACCGCCAGATTTTATTCTCGCCTCCGCTGTTGTACTGTACTCCCACGGAACTTGTTCCCAGAGGAAACAAACAGACAGTCACCCTGCGCAGAGCGAGCCAGCGACACCCTCTCGAGTCCACACCATGAACCACACGACACGTCAGGTCACACCTATCGAGGTGGCCAGCCCATCCGTTGGAGATAAGATGAACCAGTTCCGGTGGTTGGTGGCTCGCCGCGCGCGGCCACGGTTTTCCTGTGGCAAACTCTGGCGAGACGCACCCCGCCCCACGTGAGCGACACATGTCGCCGCCATGCCGCGCACAAATTCTCCGGCTACACGCAAGGCCGCACCGGCCCGACCAGACCGGA…
132	Traes_2AL_6A8D574C4	TRIAE_CS42_2AL_TGACv1_093278_AA0276530	CCTAGACCCATCGCCCAATGCCGTGTTGACCAGTTTCTTCGGAGGCAAAACTGCGAACGGCGGTGGTGATGGCAATCTCCGGCGAGTAGCAACCTCTAAAATTGGAATAACAACAGCAGGGGAATGAGACTTACATCCGGAATCAGCCAATTTGAACTCCATCAGCGCGTTGCCCTTCGGAATGGCCTCCATCTCCTCCTCTGTTGTCTCGATGTGGAGGTCGCCTCCCCATCCGCCCACTGCAGAATCAAGGCAAGGGAGAGCTCCCGCCCCATCGCAAAGATGGAGGCTCGCTCTAGCTCCGTGGTGTTCGCCATTGCCCGCAGCGCGAGATTCATCTTCGCCACAGCCAGCGCCTGTGTCGCCTGCTCCGCCGCCCTTGTCGCTCGATCCGCCGCA…
133	Traes_2AL_6DEEE3C3E	NA
134	Traes_2AL_75396858D	TRIAE_CS42_2AL_TGACv1_094172_AA0293670	TAACTCTAGTTTTGTTTGATGCCATTATCTTTAATAATAATTTTAAAATAAGGGGCCTACATTCTAATTTTGCTTTGGGACCCCAAAATCTGAGGACCAGGGCTGTTGAACCCACAACTTTTTTTTGTGGGTCAAACCCACAACTTTTTTATGCTGGCACCGCCACTGCATTGCCCCATATACTGATGTGGCAAGAACATGCATGTCACCCGTAAAATAAAAAAAGAACATGCATGTCGATCGCTCTTAACTACTTCCTTCATTCCTAAATATAAGTCTTTGTAGAGATTTTACTATAGACCACATACGGATGTATATAGATGCATTTTAGAATATATGGTTCATTCATTTTACTTCGTATGTGGTCCAATGTCTCCAAAGACTTTTATACTTAGAAAC…
135	Traes_2AL_77043B634	TRIAE_CS42_2AL_TGACv1_095785_AA0314520	CAAAACCAGCCTAAACTAGAGCAAGGGCACCACACATGACAACAAAGTAGAAAAACATTTTCAGTGCATAAGACTACAGTCGACAACAACAATATACCAACACGGCCACGACAACGACAACATCGATTAAAACCCAAAGAACACATGAAGAAGGCATGACATCACCGAGCAACGAGGCGACAAACCCACCATCGCCGGGCTGGCTGCCACCAAGGCCATAGAAGAAGGACCGTGGGGTGCATAGACACAAACCGGAGCAGGAGGCACACAAGCAAGTCCACCACGACCAACAAAGACGACACCAACCACGATCAAGTACCAGAAACAGGGGAGGAGCGAGGGAAAAGCTGTCGGAGACTCGGAGTAACACTGGAGTATTTTTCTTTGATTATTTTCAAT…
136	Traes_2AL_78B25BEC4	TRIAE_CS42_2AL_TGACv1_094542_AA0299440	AGTCGATTTCGCAGAGAAGAAGATGAGGGCAGAGGCACATGCGAAGCGAGGCCCTCGTCAGGGCCTTGCCAGAGACGGGGACGACATGGCTAGCAGCGGCGTTGCCGACGTTGACCAGGATGAGGGGTTCCTAAGTGCGGGGTGGGGCCTTTTTTTTTACCGTGACTCGGATTAGAAGATAGCCAACTTGCCCGGAGACGGGGACGATGCGCCTGCCGCGCACCGTCCGCGTAGGCCAGGAACCACCAATACGCCCATAACGTTAGCAGGTAGCCGATGAATGTTGAGTACTTGTGGATTCATCAGCCAAGAATGTACTCCCTTCATCCCATAATATAAGATGTTACTATTATGGGACAAAGAGTATCATTTAGCGAGCTAGCCTCCTTGCAGAGCATG…
137	Traes_2AL_792D890C7	TRIAE_CS42_2AL_TGACv1_095297_AA0309260	TTGGGTCTCTTTGCCCAAGCCTAAAATAGTTTGTTCCTCCCTGCACAAGTTGGACATCTAGTATAGGGATTAATATATGCAAAGCTTAGACAATGCCAGCTACAAAAGAGTTTACTGACTAAATCAAAAGTACAGAAATTACTAAGCTATGAAAATCTCATAGGAATGATAAAAACAAAGCAGAAAGTAACCTACATAAACCTTATGGTTTTCCCATGAAAATCAAAGTGGGAAGTGATAAAACAAAGCAAAGAAAGATAAAAATGGACAGAAACTGCCGGTGTGGGATGGAATAACAGATGACAACAGGGCCACAAGTAACGGGCTACAAGCCCATTAACATCTCCTGCCCCACAAAACCGAGTAAGTCAAACAATGCAAGCCCAAATTCAAAAAAGG…
138	Traes_2AL_805027C23	TRIAE_CS42_2AL_TGACv1_095460_AA0311050	CGAGGTAGAAAGAGACCTAGGTGTCCACGAAGATTGTACTCACAATCCTTTACTAGACGCGTATGTGTATACTCACCACATATGTCCTATCCACATTAATCAGATATCAAATCCATCAAAGAAAGATCCGGCACACATCCATACGCCCACCGATGATGCTAAGCGCGCAACCGGGAAGAGGCTAGGCTGGGAGAACTTTATTCCATCTTCAGGGAGGCGCCACCATCTCGTCTTTCTAAATAGGACACAAACCTTAACAAAACGAAGAAACATCTAAAAATGGAGCCTTACCCCAACCAAGCCAGAGATCCACCGTGCCCCCATGGCCCTCAGGCCACCGGAGACGAGGCGACCGACGATGATACTGGTGGGAGATGAAGGAACCCTAAGATTTTTTTT…
139	Traes_2AL_830D29808	TRIAE_CS42_2AL_TGACv1_094081_AA0292270	AGGCCCCCAGGGCCTGGGCCCGGGGCGTGAGGCCCTACTCCTTTGGTGACTGCAGCATTACTAAGACGTGAGGCCCAAATCCAATAACAGTTCTTCAACGCAGCCCGAGGCCTGCTACTGGCCTGGCTCCACCCGTGTATTGTGCGGACAAGGGGCGAGCGTCGTGACCCACCGACGCTTGCTAGAAGAGCTTTGACCATTTGGGGTTCATCATCACAAGTGTCAAGTAACGCATCCCTCACCTACCATATCGTTTACTGCCCTAATTTATTCTTGTCGCTATATACATGTTACCGCTCACAAATTGCCTAGGTTTAATGGATGAAATACAAGTTATGCATGGAACGTTGGTACTCCTTCAATGCACCATCAGAGATGAACGCGCCACAGGTCTACAAA…
140	Traes_2AL_8DA6ECACE	TRIAE_CS42_2AL_TGACv1_095661_AA0313450	ACTCTAATCGGCATGAATGATGGCGAAGGGTTATAAAAAGAACGTCAGGGCAAGAATTTATAATAGATTCACTTTTGTCTAAGTCCGACGAAGTGAACGTTCCGGAGTGCCTAAAATCTTCTTTAGTTTGGTACCAGTTTATGGGATTCCAGATGTCCAGGCCTGTCCGGACATTTTTCTTAATCATCATTGTTCGATGGCAAAAAGTATTTTGTACCGTTCGGTCGGAATATTTGAAGGGGGTATTTTTTTTGAGGCATTGTAGGGGATATTTTTTTTGAGGCATTGTAGGGGGATTTGGTGACTTACATTAGAGTTGCCCCGAGGGTAGTGTAGTTTGGTCCATGGTTCTAGTGGGTTCAATACTAGGTGCGCCCGGGGTCGCTGTGCGCCTGCGAC…
141	Traes_2AL_8E8343BA5	TRIAE_CS42_2AL_TGACv1_095974_AA0316300	ACACCAGCCAGGAGCAAGCAGCAACAATTTTGAGAAATTGGGGACGTTTACCTTTTCCCAGCAACAACTTAGAGAAAAGTTGAGAGATTGAACCATTTCGGCCCCAACGTTTATCAGTTTTGTCACCTCGTGTTGTTCTGCTGCTAAACAATCACATTCCGCTCGAGAGAAAGTACTACTCCTAGATGATATTCATTGAGCAGCATCACGTGGACGACAGAACAAATTTGATTTTGAGAATTTACTGGAGCGAGGCTGATACTCAGTTTCTGGTGTATTTCGGTCTTCCACTCCGTCCTACCCCTTCCTTAAAAACGCTTTTATATCATGGGACGGAGGGAGTAGTTCGGCTTCTCTTTCTTTTTCTTTTTTTGATCGAGGTTTGACACGTTTTTCCCT…
142	Traes_2AL_90AC53EFF	TRIAE_CS42_2AL_TGACv1_093474_AA0280750	GGTCTAGGGTTTTACCCTTGATGAAATTTTCCGTGTTGGGTGGCTTCATAGGAGTGGTAGCATGGTCCCCAACATCCTTGAATACCTCGACCCCTCTTAATAGTGCGGTTGTCCTGTGACTCAAATAAAATAAAATAAATCTTTGAGTCTTCAGAAAACTGGTGCCCTTTTCCCTTTTTGAATTAGGGGGTCAGCCATGTCCGTAGACAACTATTGAAAACGACATTAGACCTCACAAACCCCATTGTCATCAACACCAAAATACCATTGAAGGAACAACACACTTTCAAGTTAAAAGTCCAAAAATGTTTTAATTCATGAATCACAAATATGATTTATGATCCATCTTCGTGTAGATTTGTCTCGACAAGAGCTTCGATACTATATCCCATATGTATA…
143	Traes_2AL_9D78F85E2	TRIAE_CS42_2AL_TGACv1_093330_AA0277810	AATACTACACTACTGAAAGGCGTATGGATCAGCAGCAGATAACAACTCCTTCCCAGTGGACAGCAGAACCTCACTCGCATTTTTTGGAGAAACAATCCAAGCTGCTCTGTCAAAGCAAGGACCGTGTAACTGTTTTCTAAGATTTCTTTTCTTGCAGTTTTATACTAGTACCAGTAGATGGTGTAAGCAGCCGCCCCGCTTGTTTTAAATGTTGCAATGTCGACAAAAGGACGTGCTTACATTAGTACAAGTTGCATGTTCGGATCTCCAAGTGCAGCGATTCTGGCACCAAATTAGGTAAAGCTGCCTTCAGCAACAGGTTGGCACAAAGCAGCCGACGCCACTCCAATCCGAAGAACACTACTCGAACGCTTTGATCAAGTAGGTTAACACAGAGGC…
144	Traes_2AL_A0A36D568	TRIAE_CS42_2AL_TGACv1_093231_AA0275620	CTCCCACTCTCCCACTCACTCAAGTACTCCCATATGCCATATGGTTTCACTTTCACGTGGAGAAGATAGCCATGCAACTTGGCTCCAAAACCGTCGGTTTCTTCCCTGTCTTCAGAGGTAAATGGCGCAAGCACACCGTGCCATGCAGGCTGCTCCATCTGACAAGGTTCTAAACCCATAAACGGATACTCCCCTTTGTTCTCAAATATTTGTCTTTCTAAATATTTCAACATGTGACTACATACGAAACAAAATGAATGAATCTACATTCTAAAATATGTCTACATATATTCATAAATATTTAAGAACGGAGGGAGTATTTGGAAACAGAGGGAGTAGAAGATAGAAGTAAGGACACGTGAAATGCATGGCTCCGGGAGGTTAAAGGCGCGAGCAGAG…
145	Traes_2AL_A45F6AEBE	TRIAE_CS42_2AL_TGACv1_092961_AA0268090	TTACCTAAAAAATCCATCGTGACCGCAGCAGTTAGATTATTCATAAATAAGTAAAGAAACCAAAGAATTGTCGTGTGCTACAACAATAGCAATGCACATCCTCTAGCGACAAAATCTAAAAATCACCACCACAAAAGATATAGGTGGCCGGAGGAAACATTCGAACTCGGTCGACAGCCACCACCAGTAACCCACCACCCCCCGCGGTAAGTGAGACCGACATGACCATATTCCATGGTTGTACCTACAGTTTCCAGTGGATCAAGTTACCTGCATGCTTGCTTGCATTGTATGGAAGAATATGATTTCATCTTCTATTTTATTTTTGAGAGATGGGCGAAGAAGAGCTCATGTTTTTTCTTTTGGTCGTGCTGTTTTGGCTTGGTCGCGTCTTCTTTG…
146	Traes_2AL_AA9826E22	TRIAE_CS42_2AL_TGACv1_094477_AA0298450	GTGAGTTAAGACCGGAGCGTTACTGGTAACACCGGCTATAAATGACTATTAATGATCTCTAAGACTACGGAGTGAACGTCTGACCGTTGCTATACCGGGATGACTATAGGTCTTCTATATTCCGAGTGATTCTTCATATGGTCGAGTGGCGTTACAATGGTCGATTGGAATTGGGATATCTGAGTGGAATATACCGTCGAGTGGATCCATTTAGGGGTTGTTTCAATCGGTATCTTCTGTTGGTCTTTGAATGTCTTTGACTCTAGGGTAGTGGCCTTGGATAGGGTGTCTAGGACAGGCCTAAGACCCTACCCTAGGTACATGTTATCGTCAGACGGCGGTGGCGTGAAGGAGGAGGAAGACGACGACGGCGGCGACTACAGCGCCTTCTGCAAGATC…
147	Traes_2AL_ACC48534E	TRIAE_CS42_2AL_TGACv1_096694_AA0320690	TGCAATTCAATGGGGATTCGTATCAGTCTGCGAAGTTATCCGGGCGTCCAAATTCCGGTATTTTGAAGATAAACGTGGGGGAGTTTTGCCAGAGAACATGCACTTGACCAATCACATGCATGTCCCTCTCTTATCTCTCTCCTCCTAAATCGCACATGCATGGTCTTCCTCTTCTCTCTCTTCCCAACTAGACACTGAACCACAAATATCCCACCACATGCATGGTCCTCACCTACCTTTTCTCCTCCCAACCGGATACTTCGTAATTAGGATTGGATGCCTCTTGTATCATGTCCGCGAACCACGTCCAGACATAAAAACGGACATATACCAAAGGAATTTGTGGGTCGGCGTTGGAGATGCCCTTACTTTGCTAGTTGTTGATGTGATTTTTTTGTG…
148	Traes_2AL_AEB11A672	TRIAE_CS42_2AL_TGACv1_094425_AA0297430	AAGGAGTACTTACTTTAGATAATTTTGAACTGAAAAAGGTGGTTATTTTTCTAGCAAACACAAAAGATCTGATCAAGGGTGGAGCTAGCATTGGTTACGCCGCTAAGTTAAGCTAACTGGATTGACACACTAAAATTTATGAAAAACAAGTTTATGAAATCTTATATTACTTGAGTACTTGCAAGATATATGTCGAGGGACAGCTTTGCTCTAACACTTGCATGTAGAGATGGTTTTCCAGCTGAACATACCTTCCTGGCCGTATGCTCCAGCCGGGTAGACGCCATCATAAAAATATATCTGTCCTCTAGCCTCTGCGGAATATATTATGTACGGAGCCATCTCTTACATGCATAAATAACCTGCAAAGGAGATGAAGCACTTTTATTATTAAAAACC…
149	Traes_2AL_B01F4C113	TRIAE_CS42_2AL_TGACv1_094784_AA0303120
150	Traes_2AL_B6190F6BA	TRIAE_CS42_2AL_TGACv1_095911_AA0315760	TTTTTTTTTTCTTTTGCGAGAGTCACGGCCGTGCCACTCGGAAAGGGAAAAACAAAACCCATTTTCTATTTTTTTTCTTTCGTGAGAGTCACGGTTTTGCTTCCGCGAGAGGCATGGTTGTGCTTACGCGAAAGTCACGGCCGTGCCTCTCGGAAAGGAAAAAAATACGTGTTTTCTGTTTTTCTTTTCTTTCACGAGAGTTACGGTTTTGCTTCCGCAAGAGGCACGGTTGTGCTTTCGCGAGAGTCACGATCGTGCCTCTCGAAAAATGGGAAAAAACACATTTTTTGTTTTTTTTCCTTCCACGAGAGTCACGGTTTTGCTTCGACGAGAGGCACGGTTGTGATCCTCTTTCGGAAAGGGAAAAAACCGTGCTCCCGGTTCGGTTTTTTCGCCCGG…
151	Traes_2AL_C743B8664	TRIAE_CS42_2AL_TGACv1_094809_AA0303420	TCGACGGACGGCGTACAATCAGAGGAGAAAGAATACTAGTATGCTTTTTAATGTATTTTTTTTGAAATTCAAACCGTTCCTATTTATTCATAAAAGGCAGGAATCTCTGCCGATAGAATGTGCAAGATACAATCAGGCGGTTGGTGTAACCAGACCTTACATAAGTCATTAGAAACCCCTTCTCTAGCTAGCGCATGTGCTGCACCATTCGCCGAGCGACGAACCCAGGTAATCTTCCACTGCTCCCGCGCCTGCAACATCATTTGCACCTCTTCTACTAATGGTCCCAGCATGGACAAGTCCTTCTCCCTGTTCTGAAGCTTGCTAGCTATCTCTTTGCTATCTGTCTCAATATGCAGACGATTGGCATTAAACTCATCTGCTAATTGAACTGCTCGT…
152	Traes_2AL_C9805C935	TRIAE_CS42_2AL_TGACv1_098279_AA0325860	CCAACTAATACGCACTACTTGGTGATAAAGGAAAAACAACTAGAAAAATAATTAATAAAGTGTACCATCTGCTTATTGTTTTATACACAGTCGCTTGATTCTTTTTGTTCGTCTATATGCCTCTGATCCTGTCTGCAGTGTGCGGCTAGGTTGTTCCTCCGCCTAGGTCGTAGGTTCCTTCCTTCCTGCCGACGGCAGGTACAAGACTCGAGCGATGGTTAACGGCAATCACTATATACACCATCCATCTATGCTAATATAGCCTGTCTTTTAAAGCCAATGTATGCTATTACCAAGTGATCTAAATATTTTCTTTTAAGCACCAAGCTTTCATGTAATGAAATATAAGTATCTTTAAGTTGATTCTAAATCAATCTCATGCACATGCTTTGAATGCTT…
153	Traes_2AL_CC968FC52	TRIAE_CS42_2AL_TGACv1_093925_AA0289500	CATTTTTAGATATAAGAGTACAACCTAAACACATGCGCACGCTTAAACAGTGTCCAGTAAAAACTAGTGCCGTGTAGTTTTAAAATTGACGAAGTCATCAACGATGTCTCACACTGAAATGACATTCTGCTTTATTGAGACATGCTCGGCGTCGAACCTCGAGTTTAATCCCGTGTCAACAAGGAGAACTTGTGGACTACATATCGCTACGTGGGATTAATGGTCGAATGAGCAGTGTTGTCATGGATTTAGTGCCAAGGTACCCTAGTAAGATTTGAGGAATGAAAAATGCACCTATGAGTCCATGCGAGGTGGTAGCAAAGAAATGAAAATCAACATCCCAGGGATTTTACGTTGTCGAGTCGAAAAGAGGATGACACTGAAAGTATGCATATTTCA…
154	Traes_2AL_CD28AB70E	TRIAE_CS42_2AL_TGACv1_093686_AA0285180	TAATTTCAGATGAAGGTTGTAGAATATTTCGCACCACACCATAAATATCCACCAAACGTTTAATTTCATTCGCCATCTTAGATGTACTAGTGGAGTTTCTTTGTGTGCATCACCAGTGAGTGACTTATTCCAGAATACAGAAGATTGAAATAAATTTTGACTTTAAATGGGCACAATCACTTGTGTTTCTTTGCACCTGTGATCACCATATGAATTTTGAGTATTGGAAAAGGTTTAATCACACCTAATTATCTTATCAATGTATAACCATATGGAGTATAAGCATTACTTTGGGACAGCGTGGGTGGACTTAGCAAAAAACCAGTATCCTAGTGCCCTAGCTGATTTTTTTAATACGTATACAAAACAAAAAAGCAATACACTCACTACTATACTTTT…
155	Traes_2AL_D0DDA4776	TRIAE_CS42_2AL_TGACv1_093933_AA0289640
156	Traes_2AL_D2FF0ECB4	TRIAE_CS42_2AL_TGACv1_094021_AA0291190	TAGCTCTGCGTCCTGGACCTTGGCATTGGAGTCCTCGACCTCGCGTGCTTCTTCCTTTGCTTATCTCTTGTAATGAAGGAACGTGTTCTTCCTTATTTTTCTCGACGATGGCTTGGTTGATCTCACACCTTTGACATCCTCCCTCTTGCTTATTTTGTTTGGCTCAAACATTAAGATGCAACAGATAGGATGGTCAAATAATATATCATCCTTAAGAGTGGACTCTAGACACACGTAATGGAGAAGATTCATCTTTATATGTTATATTTACATGTACTCCCTTCGTTTTTTTTAGTCTGCATATAAGATTTGATCAAAGTCATACTTTACAAAGTTTGAGTAACTTTATAAGAAAATTCAACATCTACAATACCAAAGTTATATGCTATGAAAACTAAT…
157	Traes_2AL_D6DB7DA57	TRIAE_CS42_2AL_TGACv1_096359_AA0318830	TCTCCTTAAACACGTGGACTTTTCTCAAAACCGCAATATTTTTTTCCAAGTTTTGGCTAACATTCAAGTGAACTTATTTTCAAAATTTATGATTTTTTTTAAATTGATGAGTTTTTTCTTCAAAATTGATGAACTTTTTTTCAAATTCGATGAACTTATTTAAAATTCAATGAACTTTTCTCAAATTTCGTGAACTTTTTTCAAATTTGATGAACTTTCTTTCATAATCGTTGGACTTTTTTCAAATCGATGAACTTTTCTGAAATTTGTGAACCTTTTCCAAATCTTGCGAGCTTTTTTCAAATCCATGTACGCCATGAAATCCGTGAACCTTTTTAAAATTCAAGAACTTTTTCAAGTCTATTTAACTTTTCAAATCTGTGAAAATGTAGTTTTTAT…
158	Traes_2AL_D9106B0A2	TRIAE_CS42_2AL_TGACv1_094696_AA0301720	TGTGGTCGTGATGCACGTCGAGGCCATGTTGCTCCTTGTTCTCGAGGGCAAACCCGACCTCCCAATGGGAAGAGTCTGGCGCGTACTCCGGCATCAGTCGCTGCTTCGGCGTGAGCAACGACCGGCACTTACGCATCTCCTCGGCGTGCGTCCACTGCGGATCGAGATGCCAATCGCGCGGCAACATCATGTCCGGGTACGACAACTACTACCTGAACTTCCATTGCCATCGTGCTTGGTGCATAGAAATTTGCAGTCGCTGCCTCACGAGGCAAGCACGCGTTAGCGACGACGAAGGAGGAAGAGCGCGGGAGGACGAAGCGTCGGGGGCAAACTTCCCCTTGCTTTTGCCGAAGCCGTTGAAGAAACCCATTGCTAGAGTTTGGTTGTCACCGGCGA…
159	Traes_2AL_D917E21F6	TRIAE_CS42_2AL_TGACv1_094021_AA0291190
160	Traes_2AL_DF262E611	TRIAE_CS42_2AL_TGACv1_093085_AA0271530	CAATACAAGTGGTTTTATTTTGTCTGATCAATCGTTGTAGAAGGTCCACAACTATGAGGAAGAGAAAGGGAAAAGGGAGTCTTCTTGTCTTAGCGAGTTTTTAGGTTAATCCAAACCCTTGGAAGCCCGTTAAGTAGAATGGCAGTCTTGCCGGTGGAAAAGATGTTTTTTACCCATGAGCAACATAGGACGGGGAGTAGATCCTATATTGTAGTCTTTCTGAGTAAAGGAGGAAACATAATAATGTTTGAGGGTAATATCGAGTTATTCTTAACAGTAATCCAAACATTTGCTGTACAAACCAACACCAATGACCATGTAAAGAAACTAGCCATGTTAAATTGCAGTAAACCACCTAGTTTTTATGTACAATACACAATAAGAGTCAAAGTTATGAAA…
161	Traes_2AL_E0AC9DBC7	TRIAE_CS42_2AL_TGACv1_093231_AA0275620
162	Traes_2AL_E7B360A43	TRIAE_CS42_2AL_TGACv1_093824_AA0287580	AATGACAAAAAGAACTAGCAGCTTGCTCTATCGACTGACACACACACAAAAACCTAAAGGATCACTCCAAAATTTAAACTGTGTAAAAACTATCAACACTTTCACTAAATATGGCAATCTAGAATGAAAAACATTCTAGCGTTAAAAGGTCAAAACAGAAGGTAATAACTAAGATTCTCTCTAAATCTAGTTATATGCATTCTGCACAAAACTGAAATTTACTCTATATCAAATTGTATGCATTTTGCCCTAAATAAAAGGTTAGCTAGGCGTAAGGTCTTTCGTTAAAAACAAGAGGAAAAAGAAATCCAGCATGTTATGTTGGATGGCAACACACATGTGTGAGCTTGTGTTAAGCGCCTTGATGATCTAATGCATATCTCTTGGAAACGATGAAGA…
163	Traes_2AL_E80BC759C	TRIAE_CS42_2AL_TGACv1_093126_AA0272780	TCGTTCCTCCGTGTTGGATAAGATTCTGGCCAGTACGCGTGGACGACGTAAGCCATTTCGGTTAACAAAAGAGGCTGCTTAGCGTTAACAATAGGAAGGCGTCACATCGGTTTAGCGGCGGCATGTAGATCCCGATCCCGGTCCCGTCGCCGGACCTGGATCTTGATTAGTCGTCCGGCCGGTAGCCTTCCGGGAAAAGAATGACCGACCAAACCACCCAAAATGAAAAAGAAAACCCTGTTAAATCCAAGCCAAGTCTTCTCCTAAAACATGTCGTGCTAGCACAATTTTGACCGAAATGTCAGAAAATGTAAAACTAAAAAGAAGCCAGGTCAGCTAAACACATGGTAGTAGAACGACTGCACCGGTGTAAATTTAGCACAGACGTGGAGAGTTTCT…
164	Traes_2AL_E99159E61	TRIAE_CS42_2AL_TGACv1_095454_AA0310940	AGCTGAAAAATTCAAAAAAATACAAACACCAATACCAAGTTTAGGACTTGAACACTGATGAGTTGGTTTCACTACAAGGAACCTAACCATGTAAGCTACGCTCAGTTCGTCTATAATATCATTTTTAACACAAGTTTCATTCACCAGTTTTGTGATATCGTTGGTCTTGGTGGTGCACTCTCTATGCCAGATTGCGGGGAGTCGTGAACCCGTGTAGGCCGGAATGGTGTGATGTGTGGTACTCCCTCCCTCCGCTTCTTTTTATTTCACATATAAAATTTGTTTGAAGAGAAATTACATAAATTTTGGTTTAAATTTATATATTAATAAAATCAAGATCTACAATAATAAAGTTATATAGTATGGAAAATTAAACTCATGATGCATCTAATAATATTG…
165	Traes_2AL_ED4D3BEC1	TRIAE_CS42_2AL_TGACv1_096242_AA0318150	ACTAGCACAAAAGCGCAAATAGTCTGTTTTCTTATCAGGGACCGGGTCGCTACAAGCAGAGTACCACTGTGTAGCAAATACAATGGCTGAATGTTTTTGACTCCGGCAGATACTCGTCAAACTCCATTGCTCCATCAACAAGGTAATTGTTGTCTTCTGCGACAATGTATCTACCATATACCTCTACATCAACCCCGTTCATCATCAACGTACACATTGAGTTAGACATTCACTTCGTACGCGAAAAGGTCTCTCTCTTGGACAGTTCCGTGTCGCTCATGTGCCTACTCCGGGACAGCTTACAGATATCATGACGAAAGGGCTACCGTCGGCAAGCTTTGAAGGATTTCGTTCCAGCCTTGGCATCATCTCTGATGACCTGCGACTGCTTGGGTGGTG…
166	Traes_2AL_EEBA32A49	TRIAE_CS42_2AL_TGACv1_095635_AA0313150	GCCCTTAAGGTCAGGTTGGGTACTAGGGACTGGGTTATTGGAAATATGTGAAAGGGTTCATCTCCAATAATCGAATAGTATTACTTAGGTGGGAGAAAAGGTGGTTATTGGGGAGTTTCTTTTTGCTGCCATTCATGCCTTCAAATAGTTTTTTTTTTGAAACTATTGAAGATGGTGTTATGTCGTCTCGTCCAGCACTTCTTCCTCAGGCGGCACCTAACCTAGCTTTGTCATCTACTCCGTATAAAGCGCGACTCCGCACCGCAGTGGCAACGACGGCACCAAAGCCAGACCACTCTCCTCCCCACTCATCTTCTCTGGCCCAACCGCGGCTGCCATTCCCATCCGCCTCGGCTGGGGCTCCATCTGATCCACGGATTCTGGTGCGCAGTTCCTCAG…
167	Traes_2AL_F83C1236C	TRIAE_CS42_2AL_TGACv1_094886_AA0304560	AGTATTTCCGAACGAAGGGAGTATGTTTCAAACATCTTATGAAAAGCTAATTAGCCAAAGGTAAGTTGTTAAGAATTGAGAGAGTCAATTCAGGGGAGAAGGAAGATGCGCAACACCCGGCTGCCGGTGGCGCCGGCAAGGCCTCGACCAGTAACGAGTCATAGCCGGCAGAGACGAGTTAGAAGGTTGATGGGTGTAGATGTAGTCTACGTCGGAACTGAAGGTCAATGTCGCTTAGAGGGAAGGCCTTGGACGATGGCAAGTTCAACTGTGTGTGCGGTTGTGGTTGTGGTAGGAGGGTGGTGGTGGGTGGTGGGTTGGGGTGGGGGGGTGGGGGGAGGAAGGGACGTTGTGGGCCGCAGGTGATGGAGGAGGGAGAAGAGAAGGGACCAACTCGAG…
168	Traes_2AL_FC76D3EB9	TRIAE_CS42_2AL_TGACv1_096244_AA0318180	CGGCCAAGTCGTGGTGTTGACGGTCCGGTCACTTGCTTTCTTAGCGTGCAGGCAAAGGAAATCAAAGCTAGTCGATAGTCCTGAGTTTCACACCATCAGTGCGGTTGAGTTTTATGTCATGCTGCTGGATACTTGCTCGACTTTGCGTGCACTGACTGGATCACCCTGTGTTCAACTAATTCCTCTGTTAGGAGAATTGCCAACTTCCACTAAATTGTACCCCCTCTCTAAAATTAACCGAAAATTTCGATATGTTCCAGGTCAAAATTGTACTCTTTAAAATTCCGCCGTCGATCTGCTTCATCTACATTGGCCTTAGGACCATCGAGGCGTGGTGGATCCCGGTCTTTACAGGTGGGAGGGCTCCCGCTTTGTTTTTTGGTGGGTGTTTTTAATTTC…
169	Traes_2AL_FE11B55BA	TRIAE_CS42_2AL_TGACv1_095785_AA0314520
170	Traes_2AS_0F2464DE7	TRIAE_CS42_2AS_TGACv1_112503_AA0339460	GAATTATTACTACGTTCCCCAACAGATGCTACCTCCTTCGGCGCCTGGTCATTGCTTTCATGCTTCTTTGTGGTCCTTACTTGTACTTGTTTGACCTCTAGTGTTATGTCTAGGTCGTTTGTTGCCGACGCTTGTGCCCGATCCTTAGTTTCTCCATGTTGTCTAGGTTGTGGTTTTTGTTGTTTGGGCCGTGTCATCTTTGGCGTTGTACGGTGCCTTCTTGGCGTTGCACTCTTCTTTTTATCAAATGAAATATATGCGGCTCTTCTGCATGTGGTTAAAAGAAAATCCGTAATCAACTGGTCCGATACAAAGGTACTTTGATTGGGTGAATAATTAATGAAGAGTTTGTTCTAAGCAAATTGCAAGTACTATCTTTGAAACCAACTTGCACACTAG…
171	Traes_2AS_1B8504694	TRIAE_CS42_2AS_TGACv1_114841_AA0369690	GGGATTAGGGCCTAGAATAGGCATAGCCTAAGCGTTAGCAATCCATCGATTCAATAATCGATGCGGCCGATACAAACAGAAATCGCTAGATGGGGGCGTGCCGGCTTGGAGATATGGAATACCGATCTCAATTTTGAAGGGAGAATGGGCTACATCTGTAGATGAGGACATACACCTGCAGATCCACTAATTGAGGAGTAGCCACAATAGGAGAAGGGAAGCTGCGTCTGCGCCCGTGACTTGCGTCTGCGAGATTGAAGGAGAGCTATGTTTTTTTTAGCGTAATGAAGGAAAGCTAAGTCTGCGGGTTGTGCGATCCCTGCATCCCCGGCCTGCCTCGCTGGGCTGGCTACATATGCATGCCTTCGGGAGGGGGCCCCTTCAACTTGGGGGCCCGGG…
172	Traes_2AS_1F35CBAEE	TRIAE_CS42_2AS_TGACv1_113196_AA0352860	GCATCTTGCATTAGGATCCCCATATGTTGTAGCTTGTTTGGTGCTGATGAGTCTATCCCTTAATAGGTGATCTCATCAGACTGAGGACTGCTACGATCCCCTATACTATCAATGTGCGATCATCATGTGTTGGTCGGTGTTTCGCCGCCTATCTATCCATGTATTAGGCGGCAGGTGGATGGGTACACGTCATCGGACAGTGCGCGGTATCTGTGTGGCCAACTTGGCGCGCTACTTATACAGGCGTAGGGTGCATCTTCACAGGCACAGCGTTATCCTCCCCACCGCCCCCACCACATGTAGAGAGACACAAACACAAATCTTGGAGGAGTAATTTTCGGGAGCAGTAACCTTTTGAAAATAAAATAAATCAAAATTAGTGGGAGCCTTGACAGCCAC…
173	Traes_2AS_3953901E4	TRIAE_CS42_2AS_TGACv1_113196_AA0352880	GTCCCCTCCTAACAGGCTAGTCTTTTTTTTGGAGGGGGGGGGGGGGGGGGGCCAAGGCCTCTCATAAGTTGGTGTTGCTCTCCGGTTGGGCCTGGTTGACGCATGTGGGTCGGAACGCTGGTGATAGTGGACCCGGGATTGCGTAACAATTGGTATTAGAGCCCAGGTGCCCGGAATAAATCTCGGTGAACTCATGGGTAGTCGGTCATGGTTGCTGGGCTGGAAATGCTGGTGTTAGAGGGCCCATGGATGACCGATGTGTGAGGGGGAGATTGTTGGGTTTAGTCCCACATCGGTTGTGGAAGGAGACATAACACGATTTATAAGGGCGGGGTGTCCCCTCCTAACAGGCTAGTCTTTTTTTTGGGGAGGGGGCGAGGGACCAAGGCCTCTCATAAG…
174	Traes_2AS_3C5CB1C2C	TRIAE_CS42_2AS_TGACv1_112661_AA0343000	ACTAGTAGTTCGTCCAAGCCTAGCTTAGTGACATGTTCACGCCCCACCACCAACCCAATGAGAAGGAGATGGTGTTTGGCCTTTTGGCAACCCCTTAAAGATCTGAAGAGCTAGCCTGAGTGCTTTCTTCGTACTCTAAATTTGTGCCTTGGGGAATCCATCGCCAATGAAAAAATTATCGACCATAGTACTTACGAACCAGGGAGAGAGAACCTAGATCTAAGATCCGACCTTGTTTGTTGGAGACTTCAACCAGTTGCAGTGAGCTCACATGGGACACTTAATTTTGTAATGTGCGCCCCCGGTACGCTGGAGGAGTGCTTGATGTGTGGTGGTGGACCCGACAATCATGGAGTGTTTGATGTGTGGTGGTTCCTCGACTTAACGTTGTAGGAGGCG…
175	Traes_2AS_4BE07943E	TRIAE_CS42_2AS_TGACv1_113196_AA0352860
176	Traes_2AS_4CB8AF22D	TRIAE_CS42_2AS_TGACv1_114964_AA0370230	TTATAAGTTAAGTTGTCTTCCCACGAATAAAACTTCTTTCTATGTGACCATCTTTATTTGGTATCGACTGACATGGCTCCAAAATTACAAAAATCATAATGAATAGGCCCATGAATACCCCATCAATCTTAAAATAAGAAACGTTATTACACACACAACCAAGTTTTATTTTTTCAACCACTAATATGGCATGGAGAAATAATTCCATTATGTCTATCTTACTATGACATTGACAAATCAATCTCTGCTTTCCTGGTGAAGGAGATTAAGTATTTAATGTCTCTCCGGGAGACTACTATTACTCATGTTCGTAGATCCCAGAATAAAGTTAGTAACTTTTTAGCTACATTTGCACTAGAATTATGACTTGGTTAAATTCAGCTCCGCCACGTGCTTTGG…
177	Traes_2AS_65AE95B94	TRIAE_CS42_2AS_TGACv1_113411_AA0355670	TCCAACCGAAGATGTAAAATGGTGATGTAAAAGTGCAATTCCAACAGATGATGCAAATGAAGATGTAAACTAGTTATGCCGCCGGTGACCACCAAGCACGTCGGAGTGCCTCTGGTTTGCTCTACGGGTGACGGTTTGCAGCGACGTTTGGCTCTACGGATAGCTGGGACGAGGCGCGTCCTTTGGGACAAACGAGAGGAGTTGGGGTGGCCAAAACTCGACAGGAGCGAGCTCGACGCGGCGGCCGGAGCACAACTTGCTCGGGGGTGAGGCTGCAGAGCACGGGGAGGCCGGATAAAGGGCGCTACGGGCTCCCGGAAACTCCAGGAGTTTAAGTGCGTGCTCGGACGCGGCAAACATGTTTTTTTTTTGTTTTCGTGAATACGTCAATGACATACC…
178	Traes_2AS_6B8CE04FD	TRIAE_CS42_2AS_TGACv1_113596_AA0358300	GAACTATCGGGGGCATCTTTGGCTGCTCTTCGCGCGAGTGTAGTACATTATTCGTAGTATTGAGTTTGGTATTTTGTAATTTCTCCTTCTCTGTGTTTGAATGTATCGTTTTCTTCACTTCTTTGACAATATATGAAGAGGTATCTGGTGAATGTTACAAGATGAGGAAAAAAAATATTTTGGTGAAAAAGAAATCATTCTGACTTGTGTTGTTTATCTGAATCTGTGTGTACAAAGCTGAATGAAGTTGCAAGTGTCTGAGGAGGAAATCATCATAATAGATACAGGGGTGCAAGCCGCAGCCTGTTTTTTCCCGCAAAACTTATCAATTAGCTCTAAACTTTGTTCATCACTTGCCTAAATTTTACATTACATTTGTACTATGCTGTTGTCCGCTAG…
179	Traes_2AS_6CAD77868	TRIAE_CS42_2AS_TGACv1_113190_AA0352830	GCATCGTGCTTGGACCCAACCGTTCTGTGCTAACCACTTACTAACTACCCCCATTCAGATTCATCCTTCCATGGCTGGGATCATAATCAAACACAAAAACTCCCCAAACAAATCTACATACTCCCTCGCGCACAAGCCATGACCAACCTTTCCAGTTCCACGTCTTGAAAAAATGACATAAATAAACACCAGCCATTACGGCATGCACTACCAATTATGATCGCAACAATTTTTTTTAACTTGTAACCCTTACGAATTCCCTGGGCTGGACACCAGTTTTCTCTGAACGTGCAACGTGTGTCGCCGTTTCGATCGTCACCCCTAGCTAGCCTGCTAGCCAGTACGTATCGACTTTTGTAGTGTGTGGCGCGAGCTAACGGGGTATTCGTGCGGTGTACG…
180	Traes_2AS_7DFCB009C	TRIAE_CS42_2AS_TGACv1_114089_AA0363940	CTCTAGGCCCATCCCAAACATCTTTTCATTTTCCTTCTAATAACCGCCGTTTTTATATTATTTTTTCTTTCAGTAACCGTCGTTTCTAATAACGGTCGCTTTTATCCCGCCTTTTGTTATTTTTGTAGAAGCAGTGGGCATCATATCTGTTTTGCATTAAAGAAACCGCCCAAACCCATAGTTTAGCCATCACAACTCATACACGTAATGGTATAAAAATAGTACGTAGCACCTAACTGCCACTCTTTTTCTTTCCCTTCTTCTAATAACCACCAATTTATGTTTTTCTTTTGGTAACCCCCGATTTAATCCAGCGTCTATGCTATTTGTCTAAAACAATGGGCATCCTTCCTGGTTTTCATTAAAGTAGACGCTCCAACCCATTTCTGTGTTTAGCCA…
181	Traes_2AS_817653A8F	TRIAE_CS42_2AS_TGACv1_114411_AA0366860	TACCTCCCCAATCTCCGTTGCTCCGCTGTACTAGCCTTTGCAAAAAAGCAAGTTGCCGTCTGCAAATAAGAGATGTTTGACAGAGGGTGTTGTGGCGCCACTATGATGCCCGATTTTTTTTAATTTCCTTGCTCCTCAATAGGCAAGACACCTTCAACCGCTAGTAAAAACAAGTACGGGGAAATAGGCCAGACGAATTTTCTATATGACGCTCGCTGCATTGGGTTGTTGTTATTTCACATAGAGCCAACCAACGAGCAATCGAACTAGGCTAGCCCATTTAGTCAAGTTATGTTTCTCTAGTTTTCCTTGTTTTAGGAACTTTCTAGAAGGTTTCGATTTTTAGGAACTGATCTATGTTTTTTTATTTCATTTTTATGTTTTTCTTCACTGGATTTT…
182	Traes_2AS_901012670	TRIAE_CS42_2AS_TGACv1_114242_AA0365310	GTTTCTAATTTTGTTTGGGATTTTCAAAATATGTTCACAAATTTTTAAGAATGTTTACATTTTCCAATTTTGTTCAGGAGTTTCCATTTTTTCCAAATTTTTAAAAATGTTCACGTATCCAAAATTTGTTTTGGAATTTGAAAAATGTTCACCTTCTTTTTTCGTTTTTCTGCTTATTTTCTCCTGTTCATTTTTGGTTATCTAAGAATATTTCATAGTTTTAAAAAACGTTCTTGATTTCATAAAAAATATTAATGCTTTTTCAATGAATATTCAAAAAATTTAAAAATGTTTTCATTTCCATATTTTGTTCCGAGTTTGAAAAAATATTCTTCGTTCAAAAATTGTTCATGGATTCCAAAAATATTCACGTTTCCACATTTTTGGTCAGAGTTCAAA…
183	Traes_2AS_901D984FE	TRIAE_CS42_2AS_TGACv1_113806_AA0360870	CAGCGCGTGCAACGAAGATCTCTCCACCCAGCAGCGAATGCATCCCGGCGGAGAGATAGGGCGTACGTTCGCGCCCACGGGCGTCGGTGCCCTGCCAGCGCCCGCGCCGCGAAGCCTGCCAAAACCGACGACAGGAAACCCGGCCGGCCGGCCGCGACGCCGTGCGAGCAACCGCGAGCGGCTCACCACGCACACGCCTCGTGCCGCCGTTGCCGTCGCACGGCAGCACGGCCCCGGGGAAACGAAAGGGTTTATTAGGGGGGGAGGCCCCAGGAAGCTTGCACGCGTCGGCGGTGCCGGTGGTCGCGCAAGAGACCACCATTCCACCGGAGAACGCACCCGTCGGTGCGCACGTTATCTTCTCTTCCCCTGTCGTGGCGCCCATACCGCCCCGGCCTA…
184	Traes_2AS_A18A69CB0	NA
185	Traes_2AS_A4A5BE528	TRIAE_CS42_2AS_TGACv1_113589_AA0358260	GCTCGTATTCTGAAAGATGTGATGCGTATATACATATATATGGACGTCTGCAATTGTACTGTGTTCAATTGCAGAAGAAAAAAGACAAGGAAAAGGCTACCCGAGCCGTTTTATTTCCTCAGTCTCACGTAGGAGTACATCACTGATAACAAAATGACGACGATCAGATTCGTACCGGCCGGCCGGCATGCTCTCCATGAACTGCGCATCACCCGTTTCCCGCAGACGGCATTCCATTCGGTTTCGAGGCGCAATCGATGAGGACGAGGCCTGGACCTCACGCTGTTTTACGTTACCAATCATGGCCTGGTGGTTCGGGTGGTTCGCCGCCCAACATCACGACGCGACTCCACCGGGACCCGGTCGAGGCGTCGAGCACGCCGAGCGTACGTGGACGCC…
186	Traes_2AS_A9F768C2B	NA
187	Traes_2AS_BDB406ADE	TRIAE_CS42_2AS_TGACv1_112747_AA0344470	CGCGACAACTTGCCCTTAATGGACACCCACACCCACACACAAACAATCTCTCTCTCTCTCTCCCGCGTGCAGGTGCAGGTCCGTCCGCAAGTTGCAGCCGCAGCAGAGCGGAGAGCGCATCGAGACGGGCGGCATGGCATGGACAACTGCGGTTCGTCTCGTCCTCACGTGTCGCCGTGTCAGCAGCAGCCACCTCCTCCCCAGCCACACAAAAAATGGCGAGCTTTTACCGCCTCGGGCTCGCCGCTCCGCCCGTGTGGCCGCCCGGGGAAGAAGCGTTCCGCCCGTCGCCCGCCCGGATCCACAAAGCCGGGGGAAGGGACCAGAAAGGCCGCCTTTTTTAGCCCCTCCCGTCACCGCGGCTCACAGGTGCCGCTTTCCATGCCCGCCCTCCGTCGT…
188	Traes_2AS_C3EF3A27F	TRIAE_CS42_2AS_TGACv1_112635_AA0342640	ATGTTTTGCCACCCGTGTATCCATGTATTAGGCACCAGGTGGATGGGTAGACCTCATCAGATAGTGTGCGGTGATCCGTGCAACCAACCTTCTACTTATACTGGCCCGGGGTGCATCTCCATCATTCATTTGTCGCTCCGCTCCGCATCCCTTCCCCCTTGCTAGTTGCCACCGTTTCTAACACGGACGGGCACAACGTTATCCTCCCCACCGCCCCCACCACATGGAGAGAGACACAAACACAAATCTTCGAGAAGTAATTTTCAGGAGCAGTAACCTTTTAGAAACAAAATAAATCAAAATTAGCGGGAGCCTTGACAACCACGGCTAGTTTTTTTTGCTATTGTGCCTTGACATGTGGGACCCGATTGCCATGGAGTGCATACTTTGCAAGTGAGA…
189	Traes_2AS_D26D32A7C	TRIAE_CS42_2AS_TGACv1_114179_AA0364660	ATGGGCGGTACTCTTGGTTTACTTTTTATGGGGTGACATGGCTCGCCATTGCCAGGACAAAACATATGACTGGATACATTGTCAGCAGATTTGATCTTCATCTTCAGTGATATAAAACATACAATTCCAATTCCAAGGTCAGGTTAGCAAAAGGAGATTAACTTCATTCTTAAATAAGAATGAACAAACAAATATGTTGAGGAGAAAAATTGCGCATCCAGGGAATCGAACACTGGTCAGTACCGTGGGAGGGTACTATGATACCACTACACCAGATGCGCTTAGTTGTTTTGTGACCATTGATTACGGATAATAAACATTAGTACACTAAAATCCATTGCACAGCTAACCTAAGTTTCAAATTTATCCAAAAGATTCTAATTAGTGGTCGGAGATATA…
190	Traes_2AS_DCACC5AF9	TRIAE_CS42_2AS_TGACv1_112998_AA0349420
191	Traes_2AS_E509AB03B	TRIAE_CS42_2AS_TGACv1_112740_AA0344370	GGACGAGGCTTGATGTGTCTTTCGTTTATGTCATGGATTTGGTTGGATGAACTTGTGGGCATGAATTTTTATTCATCAACTTGTTTGTGTGAAATTATATGCCATGTTCATTGCATTTTGAATGTTTGAAATTCATTTTGTGTTCAAAATGCAACATATGGTATGCACCGGCGAGTCGCGCGCGCTGCATTTTAGCGCGTCCGGTCGCGCCAAATGAGGCGATGAACGCGCGGCAAAATAGTTTTTTGCGCGTGACGTGTTTGGGCGGTTGTTGGAGATGCTTTTAGTAGAGTTAGCTTCGGAGGTTGTTGTGGCAGTGGCCGCACCTGCGTGTGTATGTTCTCTGCATATATGTACATACTTGACTGATAAATAGACATGAGTTCAGTCTCTCTGGTG…
192	Traes_2AS_E6E3B4B88	TRIAE_CS42_2AS_TGACv1_112777_AA0345080	CATAAGGATGAAGCATTTGCCTTTGTATTGTCTAGCATTTGTCGCAAGACATGTGGAGGCGTATCCCCGACGGATCTCGTGTGGGATTCAATTGGTTTTGCTATTTGCCGAATCTTTGTGGATCCAGCCTTTGTCCGTGTTCATTCGTGTGGATCTTTCCACTCTATGCCTCTTTTCATTTGCAGACAATTGTTTGTTCCGGTGGATTGATCATGTGGGGAATCTATCTATTACAAATAAGCTCCTGGTAAAAAAAATCCTTGGTGCCGCCGTTGAAAGAGGGGCAATGACGATGACACGTCATTGGCTTGTATCAGTCGGTAGGTGGTCTATGAATTTAAATATAATTTCAAGTATTTTTTATGTTTCTTGTACGTGAAAAGTCAGATGTTTTTCTTT…
193	Traes_2AS_F2967D6F7	TRIAE_CS42_2AS_TGACv1_112101_AA0330380	GGACACTACGGAGATAACTGGGGCTAGCCTAGTTTCAGTGATTCAAGAGGGGTGCTGCGAAATTCTCTTTCTAGTTTCTTCAGCTTAGGTTCGAGAGCATATATACTGATAAAAAGATTGTGGATTAATCTGGTCTTCTCGGTCTCTGCATGCACTTTGGGTCCAAGCCCTGGTGTCATGCTCTTGGTTGCTGTAGCTAGCCAGCCCAAAGGAGAAGATCTTCTCTCTTCTTTCGCAAGCTGGAACTAGGGTGGCAGAGTGGGTGAACTGCTTGGAGATCCATGTGATTATTACGCCGGTTTGTACACTAAATCAGTGTAGGCGCATGGGCGTATGTCAGTACTGTAGAGATCCAGTGCAGAGTTGCATACCATGCATGTCCGCCTGTGTGGGATCCTT…
194	Traes_2AS_FFDC54E99	TRIAE_CS42_2AS_TGACv1_112654_AA0342930	TTGTACACGTGTGTACTCACTTATGGTACTCCCTCCGTTCACTTTTGTAAGTCATTTCAGACAACTCAAAATGGGATGTTTTGTACATTGTCTGAAATGTCTTTAAGGTTTTATAAAAGTGAACAGAGGGAGTAGTATTTTTTTTCAAAGTCTATGAAATCCTCTATTACTATATAGTTGTAATCCAATATCTATATTTTATATCCATGTAATCATGCAAAGTCAGCAAGTCATACATGGCTCTCACAAGGTCTTTTCTCATTAGTGCAAGCCACAAACTATTTTGCATATCCATGTCGTCCTGCCACATCAGTAAGTCATACATGTCTGTCATAAGTTACTCTTTTTTTTTACTTTTTTTTTGCGTTGACGTCGTCGGGTTCATGTGTTATTTGCTTG…
195	Traes_2BL_037B89A3A	TRIAE_CS42_2BL_TGACv1_129629_AA0391020	TGGAACATTGAAACTTCTTCAATGTGCCAGGATATGAATGTATCGCGACATCTACAAAGCTCATATCCCAATGTTCAGATATATGCGTAGACAAGGCGGAGCGTCGGCATCGTCGACACTTGACAAAGAAGAGCTTTTGACCCTTCAGAATTTAACATCACAAAATTCGTACACCACATCCCCTACCTACCACATCATTTATCGCATCCATTTTGTTACTTCTTTCTATATAAGTAACATCGAATTGCGTATTGGCATAGATTTAAATGAATCATATCCTAGTTGTGTATAGAACATTGGAACTTCTTTAATGCATCATTAGATCAAGGAATGTGTCACAACGTCTACAAAGTTCATCAGGGTCAAAAAAACATCTACAAAGTTTATCAGGGTCAAAAA…
196	Traes_2BL_04FAB4405	TRIAE_CS42_2BL_TGACv1_130431_AA0411230	ATCTTGTTTTTCTCTGGTGCCGGGACGTGCGCCTTGGGTACCGGCCGAACCGGGCACAGGGGAAGGTAGGCACGGCCTGGCTAGTCTACCATACCATGCCCATGGGCGCCATGGGTGCTGGACGCAACGAGGCAGCGGCATGTGAGGATGCTTTGGATGGTAGCTGGCCACTGAATCTGCGCGCAAGCAAGCGGACTAGCGCCAGAGATGAGCTGAGCCTGAGCGCCATACTGTAGACATGGTGCATGCGCGATGCAGCCACACCAGTCCATCCCCTTTTGGCCTTTTGTTCCCCGACGAAGCCCCTAGTCACTCCGGCACGCACAGCGAATAATTATAGTCGTTTGTGCTCAAGTGTGTTTTGTTGCTCGATAAAGCTCACCTTACTCTATTACTGTT…
197	Traes_2BL_07EC87598	TRIAE_CS42_2BL_TGACv1_129730_AA0393980	GTAATGTGTGTGCTGGCAATTGATCTAGCTCGACTAGCACAGAAGCGCGAAGAGTATGTTTTCTTACCAGGGGCCGGGTTGCTACAAGCAGAGTACCACTCTATGGCTAATACAGTGGTTGAATATTCTTGACTCCGGCAATTACTTGTCAGACTCCATTGCTCCATCAACAAGGTAATTGTTGTCTTCTGCGACAATGTATCTACCGTGTACCTCTCCGTTAACCCTGTTCATCATCGACGTACACATTGAGCTAGACATTCATTTCGTACGCGAAAATGTCTCTCTCTTGGACAGTTTCGTTCACGTGCCTACTCCGGGACAGCTTACAGATATCATGACGAAAGGGCTAGCGTCGGCAAGCTTAGAAGGATTTTGTTCCAGGCTTGGCATCATCAT…
198	Traes_2BL_0E1E397A8	TRIAE_CS42_2BL_TGACv1_131322_AA0425980	CATGCGCCTTTTCACCTCTGGAAATTCATAGCTCACACTTTTTTTAATGGAAGCATGAGTTGGCAAACACATGCATTTTCAAACAAGGAAGATTAATTCTCAAATCACCATGACATGTACTCCCTCCGTTCCTAAATATAAATCTTTATAGAGATTCCACTATGAACTATATACGAATGTATATAGATGCATTTTAAGTGTGGATTTATTCATTTTACTCTGTATGTAGTCCACCTAGTGGAATCTATATAAAAACTTACATTTAGAAACAGAGGGAGTAGTAATTCTCAAACCATGCACCGATGAGTCCGCGAGGTGGAAACGAAGAAATGAAAATCAACATCCCAGTTGTCGAGTCGAGAAGAGGATGACACTGAAAGTATGCGTATTACGATTTCA…
199	Traes_2BL_0ED5DCF4B	TRIAE_CS42_2BL_TGACv1_131551_AA0429100	TGTATTTTTTCTTTCCAATTTTACTGTTCTTCCCGAGCTCATTTGTGCCGAGGAGCAGAAGATGATTTTCGCCTAATACTCTCCTATAAGACTAGCCACAATGGGAGTAACTTCGGTAGTAACATCGAGTCCAACTCAGCAAATTTGCTTATGTGGCAATGAGTTAATGAGGAGAGATGTAGTACTAGTAACTTAGCTAGTTACTGTAACATCACATGTCCCAATGCAATATAAGTCTATAACCTAATAAATGAAGCTTTGCATGTTACCATACTTATGTTACTATCCACTATAAAGGTAGTAATATATCTAGGGATATGTGTATGTTAGGCTGGTCACAATGGGCAAGAACATAAGCTAGTAACTTCACACTTCCCTAGACTATGTTACTACCTCCAT…
200	Traes_2BL_16B7CE123	TRIAE_CS42_2BL_TGACv1_129785_AA0395960	GAACGCCTGGACGAGAACTATGATAGATTCATGCTTGTCGAAGTCTGGCGAGGTAAATGTCCGGAGTACGCAAAATCTCCTTCAGCTTGGTACCAGTTTATGGGATTTCTGATGCCCAGGACTTTTTCTTTTTATCATCATTGTTGGATGGCAAAAAGTATTTCGTACCGTTCGATCCGAATATTTGAATGGGGACGTTTTTTGAAGATATTGAAGGGGATTTGGTGACTTACATTATACTCCCTCCGTAAACTAATATAAGAGCATTTAGATCACTATTTTAGTAATCTAAACGCTCTTATATTAATTTACAGAGAGAGTAGTTGCCCCAAGGTAGTAGTTTGGCCCATGGTTCTAGTGGGTTCAACTCAATACTAGGTGCGCCCCGGGTTCCTGTGC…
201	Traes_2BL_232B84604	TRIAE_CS42_2BL_TGACv1_131338_AA0426310	GAACATTTTTTGAAACAAAGCGAACAAATTTTGCAAGTTATGAACGAAATTTAAAAACACGAACATTTATTATAAAATTTAACAAAACTTGTAAAATGTAAACATTTTTGAAAAAGAAAAAGAAATCTGAAAAAGAAAATGAAAATGAAAAGAAAAAAGAAACAAGTAAAGAAAATAAACAGAAAAAGGAAACAGGGAGAGAAAAGGAAAAAATAAATAAATAAGAACAGAAAAGAAAGAAATCCGGTTTAGGAACCTTCTAGAAGGTTCCCAAAACCGTAAAAAACCGGCTGGGAACGCTGAAAACGCGCAGACGGGCCGGCCCAAAACCGAGCGATCGCCTGATCGCCTGTGCGAAGCAGCGTCTGTTTGCCGCAGAGAGCGGCGAATAGGGAATTC…
202	Traes_2BL_24D7D2D19	TRIAE_CS42_2BL_TGACv1_132066_AA0434930	GCCCATCGAGCGCACCGCCGGCGCCCTCCCATCCCCTCTGCCGGGCCTTGTTGCCGGTAAGCTCCTCCCGTTCTTCCTCTTCCGTTCCGTCTCCGGCATCGCATTCCTTTTTGTGGTAGAGCTTGGTGAGGTTGAGCGCTTGGATACCAGTGAGCGAGGCAGGCGCCAGAGGGGGCTTGGTAATTAGCAGGGGCTGGAGAGGAGTTGTTAGTTTAGTTCCTGGCTAATGGCTATGGTTTTAGGAATCTTATCCTCGGGTGAGGAGTTGTGGGTGTGTGGATCGAGTACTCTTCGTGGGTTTCTGCTTCCCTGGCCTCACTGTTGTGGGAATTTTCTCGTCTCCCTGCCTGACCCTCTGACGAAGCAACTTCTTGCGGCGTGCACCAATTCATCCCTGCA…
203	Traes_2BL_2B45081D4	TRIAE_CS42_2AL_TGACv1_095539_AA0311980
204	Traes_2BL_2C16150A2	TRIAE_CS42_2BL_TGACv1_131277_AA0425360	TGATTACAGGCCGTTGCAATGCAGAGTGCCTCTTGACCTCCTGATGGTCGAGTGAGTCTTCGTGGTCGAGTCCTTCAAGTCAGTCGAGTGTGTCCCTCGTTGGTCGACTGGAAGGCGACCTCTTCTAAGGATGTCCTAGGGTAAGTTACTTGAATTAGGTCCATGACCCTATCCTAGGTACATAACCCCATCAAACGCCGCTCGCCATACCGCCCATCGATGGCCGGCCGCACGCTGCTCGCCAGGGACCTCCTGGGCGAGCCTCACTGCGCCGCCATGGACCTGGTCTGAGCTCGCGCCACCACCTCGTGACCACACCGCCGCGCCCGTCCTCCACCAACACACCGCTGCCCACGCCCGTCCGCCACCACCACACCGCTCCTCCACGTCCCCCGCCAC…
205	Traes_2BL_2C62185EE	TRIAE_CS42_2BL_TGACv1_132845_AA0440100	TTGTGCCACGAATCGGTACTAAAGGTGCTGGAGGGGCCCCAGACTGACAACATCCTGCCACCACTCTCTTTAGTACCGGTTCGTGGCACGAACCGGTGCTAAAGGTTCGCCACGAACTGGTGCTAATGAGAGCCGCCGGCTAGCCGTTGAAACCGGCACTAATGGACACATTAGTGCCGGCTCAAAATCAAACCGGCACTAATGTGCTTCACATTTGACCCTTTTTCCACTAGTGGGAGTATTTTTCTTTGATTATTTTCAAAATTCAAACTACACAAGACCAACAGATGAGACCAATCATTTGATAACTTCAATTGGATGATATTGGTCCCGAGATGGCAAGCTTTGTAGCCTCGCACGCGCTCGCCAACAAACTGCCTCACTCGATTGTCAAAAGAA…
206	Traes_2BL_309B78688	TRIAE_CS42_2BL_TGACv1_131132_AA0423030	TCACCATTTCTCAAATGCATGATGAACATTTTTTACTAATACACATTTGATTTTTGTTTGAATTAAATTTTAAAAAAATCAAATATGCACCGAACATTTTTTGAATGGTATTAAGCATTTTTTTAAAGTAGATGAACATTTTTTACATTGTATAAACATTTTTAAGGTCACTAACATATTATTGGGAACGTGAACGTTTTTTAAATTTCAAAATATTTTGTTGAACAGTATGAAACATTTTTTTAAACTACATGATACATGTATAATATATTTTTTTACAAATCTGAAAAACATATTTTTGAAATGTGTGAACATTTTTTTTAAATGGCAAAAAAAAAAATTAATCACGTGAGTTTTTTTTACATTTTCTATAAAATGTTTTCTAGATGTCACAAATTT…
207	Traes_2BL_3BEFDDAA1	TRIAE_CS42_2BL_TGACv1_132027_AA0434630	ACACGCGCAGTAGATTGCTAAAACAGTTCTCGTTCCTGGTAGTATTTAGGGGGTGTTTGGTTCAGGGACTTTTTAGTCTCAGAGACTAGAAAAAGTCCTTAAAAAGTCTCTAGGAACCAAACAGAAGGGACTTTTTCTACATGGACTAGAAAAAGACTCTACTTGAGAATCTTTTTTGATTAGTCCCTAGGACTAGAAAAAGTCCTAGAACTTCTAAACCAAACACCCCCTTACCTTGCGATGCGTGGTGCTATGTTAATTTGCCCCTTTCCTTCCCTTCCAACCCTCGGTAGATCCATTGTTCTTGGAGCCGCCGAGTGCTTATCCTTTCGCCGCTCTTCAAAAATCTCCGAGGAAATGTGACATGCATGCATGGCCCCGCAAAAGGCGCCAAAGTTT…
208	Traes_2BL_433D3147C	TRIAE_CS42_2BL_TGACv1_131506_AA0428640	TTCAACTGTTGTTCGTAAGAGTAATACTAAAACATATAAACCTCCTGAGCAAATTAAAGTTGAACCTAGTATTGCTATGGTTAAAGATCTCTTGACTAGTAATATTGATGGGCATGTTATTTATTTTTGTGAACAAGCTGCTAGAATCGCTAGACCTGATGCTAAGACACATAGACCTATTGTAGGCATGCCTGTTATTTCTGTTAAAATAGGAGATCATTATTATCATGACTTATATGACATGGGTGCTAGTGCTAACGTCGGAGTTCTATGTGGTGGCAGTCCCAACTCCCGCAACGCCTCACCTTTGCGGTCCGGATGGATGCGAGTGGTCGAGGGTCTGCGTTGGAGATGCCTTACTTACTCAAAATGCGTTGAGTGTTGCAGACTATGTGATTG…
209	Traes_2BL_4AA60700A	TRIAE_CS42_2BL_TGACv1_131053_AA0421820	AAGTCCCAAAAAAAATTGGCATAGCCCTCACTTCAACGTATTTTGCCCTGAAAATTTGCACATATGTGTTATGCCTTCATGCATATCTGTATTTTTTCAGAATTTTTTGAAACGTAATAATATGAATTTTTATGAAAATTGAATTTTGAATTTGGAGGCCTTCATAGAGGCCGAGCTCCAAAAGCAATTTTCGTGTATGTAGTCCATATAGAAATCTATAAAAAAAAAGGCTTATATTTAGAGCCAAAGAGAGTATAATATAGGGGCAGTACACGCAAAGGTTTGCTACCAATCCATAGATCTTCCCAGAATAGAGTTCTTTTACCATTTCCCGCTATCCTTTCTGCGATTGCAGCGTGCATCCTTTCTGCGACCTGCACGAGCTCTCTTGTTCGCCCA…
210	Traes_2BL_52480A403	TRIAE_CS42_2BL_TGACv1_131227_AA0424670	TCCAGCCCAAATCTGAGACAGATATAGGGACATCCGGATGTGCCCATTACGTTAGATCCAGCCCACGCTATGGTTCACCCGACCCCATATAAATTGGCCATATCCACAGCTCCGACCGAAACCCCAGCCGCATTCCACTCCACTCTCCTCCCCTCCAGTCCACACCCTCCACACACAAGCTTCCGTCCGACGGTCTTTTACCCACTCCGACATGGCGGGCAGCAGATTCAAATCCTACACCTCCAGATCCATTGACCCGGAACTCATCCCACGGGGCTCCGATGAGGAGATGACCATCTGTCTTCCGCTTCGCCGCTCCTGGGAGGAGCCCGCCTGACGATACCGCTCGGACTCATTCCGCCTGGAATCCATTGCGTCACCCCAAATGACGCATGGATC…
211	Traes_2BL_5880DAAC3	TRIAE_CS42_2BL_TGACv1_131703_AA0430900	GCCACCACCTCCAGGATGGACAAGGCTCAATTGTGATGGTACTTACGTACAGGCTACTGGTGCAGCAGGAGGAGGCATATGCTTCTGCGAGACGAGAGAGGTGAAATTCTATATACAACGTGTAGGGAGATGCATGATGCGACAATAGTCTTCACGCGGAGCTAGCAGCATGTAGAAAGGGCCTAGCGTTGGCCCTGCACAGGACAAATTTGCCGATCATGATGGAACTGGACTGTGCAGAAGCCGTGTCGATGATTACAGCACCCTCGGAGAAAATATGGGGGTGCCCTGCTCCTCCTACGATACGCATGTTCGCATGGAGAACTGTACTTGTGAACTTGTGTGAGGCTGAGAAGCCTCATTGAGTAATGAAATCTCTCTTCTCCCCGCAAAAAAAGA…
212	Traes_2BL_5B0460EA4	TRIAE_CS42_2BL_TGACv1_132845_AA0440100
213	Traes_2BL_68B449D21	TRIAE_CS42_2BL_TGACv1_131391_AA0427040	ATCAAAGAAAAAAAAGAATAAGGATCTGAGGTAGCTGTGACAGGGACCACGAGCAGGCGCGAGCCGGTATCGATCGGGATCCTTTTCCATGTAAAAGAATACATGCTTAAGTCAGTTTTCTCAAAAAGGAGAGGCAAAAGTTTTGCCTGATTGATTGAGAATTGGCCGGTTAATTGAGAAAAAACCGTACGAAAACCATTGCAACATGACACGTGCGGACTACTCCCAAACCGTTACAACCGGGCTTAAGTCACTTTTAAACAGTAAATAAAATAGGTAAAAATGGGCTAAATGGGTCTCAATCATGACAATTATGCAAAGATTGGGTCAAAAACAGCTAGTACGTAATTCATTTCCTAAAAAAAGCTAACCCATGTTAATCAGCACTATTAGAACATT…
214	Traes_2BL_716275274	TRIAE_CS42_U_TGACv1_642385_AA2116710	ACGATCATAGTTGATGAAGGCCGGAATGAGGATAAGCAATAACATGGATGAGGCGGTATGTTAAAATAGATATCATGGACATAAGTCGTGTTTATTATGCTAGAAGCATGTGTTTTATTCTCCCGTTGCAACGCACGCACGGATTGACTCCGCGGGTTCACCGTCACAATACGCTTCTTTCCATGAATTTACGCTTTCAGTTCAAATTTAAAACATATACGTGAGGTCATATTTATTTTTTATGTTCAACCCGCAGTCCCTATGGGAAACAACCTGGAAGAGGAAAAAAAACACCACGTGGCCGTCCGTCTCGCTCAGCAGTTCGTCTCCAGCACGAACACGAGTGGGGAACTAAAAAGTCAATCCACCGCTGCTTTTCCTCCTCAGCCCTGTCTCTTT…
215	Traes_2BL_773BDCEBD	TRIAE_CS42_2BL_TGACv1_130081_AA0403200
216	Traes_2BL_789FD6D01	TRIAE_CS42_2BL_TGACv1_132827_AA0439960	CATTACCTGGTCCTTGACCCCTTATGAGTGCTACTCGGCCAGCTCCGCCTACAAGGTCCAGTTCCTTGCCTCTTTGCCCTGCCAGTTCGGGAACATCGTGTGGAAGACCTGGGCCCCTCCAAAGTGCCGTTTCTTCGCCTGGCTCGCTGTCCAGAACCGCTTATGGACCGCTGATCGCTTGGCGAAACGCAGATGGCCGCACCAACCTACTTGCCAGCTCTGCCGTACCTCCCCTGAGACGGCACGGCACATTCTTTTCGAGTGCCGCTTCTCCAGACGTATCTGGACGGCCGCGGCCTCTTGGCTGTCTTGTACAGACCTCATCAGCAGCATCGGGGAGGGTAGGCCTAAAGTCGTGGACTATTGGCTGGCCGTTTCGAAGTCCACCACCTCCTCCCC…
217	Traes_2BL_7911433A3	TRIAE_CS42_2BL_TGACv1_130081_AA0403190	TAATAAGAGAGATCTGAATCGTAATATTTCTGACCATAAAAACGAGGTCTGATTAGAAGATTGAATCAAAACTTTCTCCGATTAGATCTCAACCATTATAATTCTAGGTTAGATCCAAATCGATAAAACCAGACCCACCAAATTAATGGCCTGTATTTTCTAATATTCTCTCATTAACATGAGAATTTCAGTGTTAGATCTGAACCGTTATAATTCGGACCCACCAAATCAGTGGCCTCTATTTTCAGAATTTCTGTAATTAACGTGGGATTTTCCATGAAGTGCCTAGTTAGTATAAGTAAAAAACCAGGGTCTACTTCTTTTATCAAATTACTAGTAATAATGTACGTGCAATGCACATTTATATTAGGTAGGATATTAGTTGCACGTTATATTAGA…
218	Traes_2BL_7CB2355CF	TRIAE_CS42_2BL_TGACv1_129557_AA0388570	CATGCACGATTCGCGCGTAAACATCAATGATCACTACGTAAATACGTTGAGTTGTCATCGATAAGTCTGTTGCAACCCCGAAAAAAAAGAAGATAAGTCTATTGCAACGAGAGATTCGTGCATATCCAAAGGAGCCAATGATCAACATAGGACGATGTGAGCAGTAGCAAACTACTTTCACTATTGGAGCTAACTGTAGTAGTAGGAGTGCTTGATTTGATTAGTTCACGTAGCGTTTTTTTGGAATACGTGCATACGTGCTCGCTCGGGCACTTGCACCGCACTATAAGGGTATGTTGTCAAGCAAACTCCAGCCGCTGGCTGCACAGTTCACGCCACCGTCCCCAGCTACCCCCGCCTCCAGCTTGACTTGGACACCGGCCGGTTTGTCCCGTTAAT…
219	Traes_2BL_7E386E5FA	TRIAE_CS42_2BL_TGACv1_129468_AA0384990	CTGTTGCGATTCAATGCTAGAGCATGGCCCGAGATTGATCCCCTGAACCTCGGCAGTTACCTAGCAAAGTGGTCATTAACGACTAATGACACAACCACAAGCTCCTCATCGTCTTACGATAAATTGTCCGATGAACAAATGAAGTTGCTGAAAGAATAGTCATCCAAATACCCATGGTACCTTGCGAGCGAAGTGTCAAACACCTTGCAGTCGTGGTGGAGATGCGGCCGCTGAAGATCACCCTGGCCTCCTAGTACAGGCAGCAGGCCCATCGAAGCGGAGACGAGGGCAGCAGGCGACCTTTGAGTGTGAGGCGGGCGGCGTCGGCGACCGTGGATTTCTAGCACCGGGGGTGGCGAGAAAGAGGCAACAAACGCGACAAAAACTCCTCCGAAGCAG…
220	Traes_2BL_7F9F8D481	TRIAE_CS42_2BL_TGACv1_130022_AA0401820	GTTGTGGTGAATAAATTATCATGTTAAGACCATGAACTCAGCTCACATCTATGTACAAAAAANNNNNNNNNGTGTGTTTCAAAAATTGTTTTTCACCTGATCGAGGTTTCCACAATATTTGTACATAAGTTATCAAAGTTGTGGTGAATAAATTATCATGTTAAGACCATGAACTCAGCTCACATCTATGTACAAAAAAGTACAAGAGTCTAGTCTTCTATATTAAATCATGAGCTCAATTCACATCTCTAATATATTTTTGATAAAAATGTATGTTTTGTATATTTTTTGGTAAAATGTTTGTAAGAAAAAAACGACAGCAGAATAACACTCGAACAGATCTGTAGTAGAAGAGTCTGTCTCAACATGAAGGTATGAAAAATATCTAACATGAATCAA…
221	Traes_2BL_8E3548827	TRIAE_CS42_2BL_TGACv1_129976_AA0400820	ACACAGAGCTTACAATGTTGGCGCTCACACACGCTAGACGGGACGCGACCAATGAAACCATTTGTCCAGTAACCATTGACTTTTTAAAAAGTTCACAAACTTGCTTTTTTAAGTTCACAAAATTGAAAAAGATCACAAAATTTGAGAATATTTCAAGGATTCATTTTTTAAGAATTTGGAAAAAGTTTGCTAATCTGAAACAAGTTCACTAATTTGAATGTTTTTATGAATTTGTAAAGTCCATGGATTCAAAAAAGTTGATTTAAAAAATTCATGAAATTGAAAAAGTTAATGAATTCAAAAAAAGTTCATGGATTAGAAAAAAATCATAAATTTCAGGAAAATTTGTGAATTTGAAAATAAAAATGAAACGGAAATAAAAAGCAGAGAAAAACTCAT…
222	Traes_2BL_8F37B9962	TRIAE_CS42_2BL_TGACv1_131079_AA0422140	TTATTAAAAGATAGAACATTTTAAATATATATTAGCATTTACTAAAATATAGGCAAATATATAATTATTTTTATTTTTATTAAATATGCAAAATTATTACAAGCATAATTTTTAGTTATAATTTTATTATATGGAAAATTTTTCAAATAATACATCAATAAAGTTATAATGTATTATATATATAGTTTATAACATAAGATTATAATGTACATATATTTTATAAGTTCCTGAAAAGTATTAACGTTGTTGGGTGTGGTGGTGGCCACACGGACCTGATTTCTACATGTTACTGGTTTGAATCCCTACCAAATATTTTGTTCACAATATGAATATATGTTTCTTAAAGCACGAACACTCTTATAACTACATGAGTATTTTGTTAAAACTGTGAACATTTTT…
223	Traes_2BL_A21853144	TRIAE_CS42_2BL_TGACv1_130578_AA0413930	GCCTCTCGTGATCACCATCGTCTCCATCGTCGCAACGTTCTGCACATACAACACCCTCTACTGAGGAGGCTGATCAGTAAGACCTTTTCTACTCTCTGAAGAATGTACAGACAGTGAAAATGGTTCCCGCCCACATTGGGCTGGGTTGTTCAAGTAGTGGCGATATTTGTTTGTAGACTTCATCAATCAACTTCAATAAACTGTGTAAATGTTGGTCTGTTGCACGTCCATGTAAGAAAAAGGCGTTGTAGTGCAATAGTACATGCATCAAACAGATGTAAATTAAGTTGCTTTTTTATTTGTATCCCTGAACTTGCGAATTCAGATGCATTTAGTGTGTGTTGGAAATACAACATGGATATGATTTCTGGCGCACACTGATAAATTTGAAGTGACAAG…
224	Traes_2BL_A3FAE4AE7	TRIAE_CS42_2BL_TGACv1_131322_AA0425980
225	Traes_2BL_B08CE8517	TRIAE_CS42_2DL_TGACv1_159997_AA0545350	ATCCTCCTCCTCCTCCTCCTCCAACTCCTCCTCCGGATCCACTGCACAAGGAGCTCGAGCCGGTGCTCCGGCGTAAAAAATGGATCGCTCCTCACCCGACGGCGTGGGGACATGACTACTGGGCGGACGGATGGAGTGGAAAGTGGCGACGGCGGACGGGAGGAGGAAAATGTGGATGTACGATAGGGTTTTGATGCCGCCGGTCGATTTAAATCGCAGGGCTAGGCACTACGCGGCCCACCGGAGCTGCACCACACGGCGCCATCGCGATGGAGGAGACGAGCTTCAGACCGTCGTGTTTCAGGGCGTTTCCGGCTGGGACACCTTCGTCAGTCCGACGTGCCGGGCAGACCGGGCGCCCCATATGCCGTCTATATTTGGGTGAATACGAGAGGTGCC…
226	Traes_2BL_B36482127	TRIAE_CS42_2BL_TGACv1_129514_AA0386780	GTCCAAGTGATACGATACTAGCTAGTCCAAGTGATACTAGTACGTATCCATCGGTTAGTTTAGTTTTGTGCAAGAAGTTTCTTCCATTTCAGAAAGACGTACTCGGCCGGTCGTTTCGACAAACAAAGTAGCTAGGCAATTGCTGCTGCTGCTGCTGGATTGATCTATCCATAGACTTGAGAATATATGCATCTCACTTGGGTTGAACCAAAGGCTCTGGCTGGCGGGTCCATCTCTTTCGATTCTGGTCGACGTGCACCACTTGCATGCATTATACTCCCTCCGTTCCCAAATAATTGTCTTCCTAGTCATCTCAAATGGACTACAACATACAGATGTATATAGACATGTTTTAGAATGTAGATTCACTCATTTTGCTTCGTATATAGTCACTTGTTG…
227	Traes_2BL_B38832294	TRIAE_CS42_2BL_TGACv1_130187_AA0405800	CCTAAACCTGGAGCTAGATACAGTTTATATACGTTCCCCATGAAGAGGTTCTGGATGGGTGAAGTTACATGGGCACAACCCAATCTCATGCTGTAGGAAAGGCTGAAGGTCTAAGACAAGTTCGGTGTTCCGAAGGACTGGAGTTTTGGACCATCTCTGGACTTATCGCCGAGGTGTCGAGAAGTGAAACTAGAGATAAAGCCTCGAGTTCCGAGCTGAACTCTAGGATGTCCTGGGCATGACACACGAGTATAAAGGTAAAGCCCAAAGCTTCAGGTTGTCCAATGGCTCTGCGTCTTGAACCTTGGCATTGGAGTCCTCGACCTCGCGTGCTTCTTCCTTCGCTTATCTTTTGGATGAAGGAACATGTGTTGTGTCGATCTCATACCTTTGACATCC…
228	Traes_2BL_B614F03D1	TRIAE_CS42_2BL_TGACv1_129762_AA0395100	AGGAACGTATGTTGTTCAATACCGGTGTTGCAATTTGTTGGTTTGTAGTGTGTATTTTGTAGGATTTGTAGCGTGCCAGCTTGTGTGATCCTTTTGTTCTTCTTCTAAAGAACCAACACATAAGAGCTAGTGGCCCTTGTGACTCTGTTTTTTTTTACATTTCTCATGAAATGTACATAGGGTTTTCAGAGTGTGAGAGAGTGGTGTTGTATTCAATTACAGCTTGCGCATGGCCATGCCGTCATAATATCAGGTCATATTATTGATGATCAATCATTCCTCTTTATCACAGTGATGTCAGGATTGGTATTCAGTGTGCTCTGAGGTACTACCGTCATGGTTGTGTATGTGACCTTACAACTTGGAAGATGCGTCACACACTTTAGTTTCATTGGCAAA…
229	Traes_2BL_B6CA439C5	TRIAE_CS42_2BL_TGACv1_131391_AA0427040
230	Traes_2BL_BB77D1B1A	TRIAE_CS42_2BL_TGACv1_130591_AA0414370	TTTTTTCTATGATGCTTCTGTCTTTGGATTCCTGCGTTCCAAAAATGCTTTAATTCACTTGGCGACGGCGACCATAAACATCCATCCATGGACAAACCTCGCCCACGCCAGTACAAATACATGGACAAACAGGCAAATTTGATAAATTTGACCTGTGGATGAAATCAAATCACAGAATGAACTGCCCGTGAAACTATTTCACGCGGCTGACCTTTTTGTGTGACGTCCGACACGAAGGCGTCACACTACATTTTACAACGCCTCACAGATAGGCGCTACACGCCTGGCCAGCGTTGCACCCCAAACTGCCTAAAAATTGCTAAGTCATTGTGCAGAGCCTAAGAGCTAGGCGCTGCACTGTATAGTGTGGCGCCTAGCTCTCAGGCGCTGCACTAGTGG…
231	Traes_2BL_BD059842B	TRIAE_CS42_2BL_TGACv1_131391_AA0427030	AACAAACAGAAACTGGCACTGGGCACTGGATCAATATGTTAGTCCCAAAAATAATATAAAAAGTTGCCAAAAATATGTGAAAGTTCTTGAATATTGGCATAAAACAATGAAAATTTATAGATAAGATGGAGACGTATCACGCCGCGACCGCGATGAGGGTGGTGTCATCGTCCTCGAGGACAGTGACGATGAGACACCGGCGCCAACCAAACCCGTCCGCCAAGGCGACCCAGGACAGGGAAGTAGCAAGGACGGCGGTGGCATGAAGAAGGAGGAGGAGGAGGACGACGACGGCGGCGACTACAACGCCTTCTGCAAGATCTTCGGCGTGTAGGCCCAAGGCGGCGCGACGGGCGGTGGGGGCGGCGTAGTCTTTGTTTTTTTTTAAATTGTGTTTTA…
232	Traes_2BL_BF579ED6B	TRIAE_CS42_2BL_TGACv1_131740_AA0431470
233	Traes_2BL_C80835336	TRIAE_CS42_2BL_TGACv1_131868_AA0433080	TAATATTTGGTCCGACAGGGTCGGACAAGTGTTGCCCGTCCTCAGATTCTGTTCTCGCCTCTGCTGTTGTAGTAGTACATGATGTACATCTACGGAACTTGTTCCCAGAGAAAACAGAACTAGCGACAACTTGTCGAGTCCATACCATGAGTCACGTGACGTCACCTCACATCGATCGAGGTGGCAAACCCATCCCCTGTCGATAAGATAATGAACCGATTCCGGTGGTTGGTGGCTCGGCGCGCGCGGCCACGTCTTCCCTGCCGCAAACTCACCATGGCGAGACGCCACGCCGCGCGCCGACCCCACGTGACTGCCACATTTCGCCGCCGGGCCGCGCACATATTCTCCGGCTACATCCGGGCCGCAGCAACCCGACCAGATCGGATCAGCGCATGC…
234	Traes_2BL_C963272C8	TRIAE_CS42_2BL_TGACv1_129563_AA0388680	GAATCGTTTTTCTTTTCATCGAGTGTGTAACTGGATGTCAATTGGAAAATGTACAGCAGCCAGGGGAAACCAGCAACAATTTTGAGAAACTGGGGGGAATTTGGCCCCGTTCAGCTCCAATGTTTGCCTGTGCCCAGCAACAATTTAGAGAAAGTTGAGAAACTGAACCATTCGGCCCCAATGCTTTATCTGTTTTGCCACCACGTGTTGTTGTGCTGCTAAACATTTGTATTCCCAGATTTTTTTGACGGAGCTACGGCGGGCTTACGCCGGCCTGAACCATTTCAGATGATATTCATTGAGCAGCATCACATGGACGACAGAACAAATTTGATATTGAGAATTTACTGCAGTGAGGCTGATACTCAATTTCTGGTGTACCTTGTTTCTCCATTTCTT…
235	Traes_2BL_D4E0B8FE11	TRIAE_CS42_2BL_TGACv1_130802_AA0418110	CATATGCTTGCAGAATTTTCATAAAAGTTAGTTCCTACGAAGGAATGGTTTAGTGGCATTTGTATTATCTTTAAAGAAGAAAGAAAAAGACTAAACAAATTTAAATAATATATTTTTATATGGAAGAATGAATGAATATCATGTATTACCATTTAAGAAGAAAGAAAATGGAGAAAAAAAACTTGCACACCAATTTTCACTAGAATTATGATTTTTTATTATGCAAAGGTTAATATATAATAGTGCAATTTTGGCACATATTGTATAGTATTTATGTGAATATATTTACACTCACCCAACATCCAAAAATACACACAAAAGAAAACTAAAAATCAACTAATAAATAAAACTAAAGCAGATTAAAAAAATAAATGCAAAAATAAAAAAACCAACTAATAA…
236	Traes_2BL_D506EE7D2	TRIAE_CS42_2BL_TGACv1_132544_AA0438310	AAAAAAATCCGAGGGAATTGCTGGAGCGTGGCCGAGGGCGCCGCTTCATGCATAGGAACGGGAGGCTAGGCACGGCGAGGCAGCGACTCGCCAGAGAAGGTATGGCGAGGCAGCGACGTCGGGGAGAAGGCACGACGAGGCGGCAGTTCGCCGGGGTGGAGGTACGGCGACGACGTGAGGAAAAGGCACGGCACGGCGCACTGCTTTGTCACTCTGTCTTCTGTGGCGTTCATAAGAGAAGGAAAGATTTGATTGATCGAACAGGAACGAAGTGAAACAACCAGAGGGCAAATCGGTCCTAGAATGTATGACGTCTGGGCTTGGGCATGAAAAAGTAGGAAAAACTCAATATGTGGTGTTCTATCCAGCTAACAATGAAAAGTGTGCTATTTAGTCCAA…
237	Traes_2BL_D816C9174	TRIAE_CS42_2BL_TGACv1_130432_AA0411290
238	Traes_2BL_E366A5226	TRIAE_CS42_2BL_TGACv1_131533_AA0428910	AATACTACACATTATATTGGGTAGTGTGATGCACCGTAAAAGTTCTCGAGGAGTTTCTCACCGAGCAACCGGTTCTTGTGATTATTGCCGGAAAGTTTGTGAATGTTTGGAGGCCACCTCAACGCCTACCAGTAGTGGTTGAGAATTGCATTTATTGTGATATCTCGGGAAGAATAGAGTGAGTTTCCGTGGTGTTGAACCTGCAAGCGTATAGGGCTATGGCAATTCGTGGTAAGTAGAGTTTGTTGATCCCCATTGAAGCCCCCACACCAACGCTGCAATCTCTGACACCCGGAGACTACTTATTTTTTGGGGGTCAACAGGAGATTACTTATTTATCGTGGAATGGCCCAACTTTTCCATAGTGGGGTGGCCATGAAAGTCTTCCTTTCTAGACTG…
239	Traes_2BL_E3C1E6450	TRIAE_CS42_2BL_TGACv1_129400_AA0381880	TTAAAATAAGGGGCCACATTCTAATTTCGTCCTGGCTCCCAAAATCTCAAGACCTGGGTTGTTGAACCCACAACTTTCTGATGCTGGCACCGCCACTCCCCATGTACTGATGTGGCAAGAACATGCATGTCGATCACTCTTAACTAGTTAATTTTCAAAGACGAGCTCGTGGCTCGATGATGGTTATGGTGGTGGCCAGCCAGCTTGCCCAAGATCGATCTCTGGGATCGACGTGGGTGTCTCATCCGGGATATTACCTCACACGTCTACAAGCCATGGAAATATGACGTGTCATGATGTATAGGTTTTAGATATTGGGCGAACCAATCTGTGGTTGGATGGTTAAAGGGACTCTGATATCCCCAGTCCACTAAGGTTCAAATCTGGTGCTTGAGTTTA…
240	Traes_2BL_E761CDF1A	TRIAE_CS42_2BL_TGACv1_132573_AA0438470	ATGTGTAGCCGCACTCGGACAAGGGTTCTTAGGTGCGGATGGGGTGCTTTTCGTTTTGGACTGTCCCTCAGATTATGTAGCAAACCTCGCCGGAAGCATGAACGGGGCGGTGAGCGGTGGCGAGCGGCGGCGCCGCAGCGGGAGGTGAGGCAAGGATGGGAGAAGAGTTGGGCCCAGCCGTTGAATTTTAATCCAAGGGCCGAGGAAAAATCACTCGACTTACATGTAGTCCACTGCTAAGCTACTCCCTCCTTTCCGGTTTATAGGGCTTATCTTCAAATCTTAGTTTTCCTATTTTATAAGGCTCAATTTCGTTGTTCCTCATCACAAGTCCAGATTCCAAGGCGCATTGCATGCAAGTATTAAGAGAAAATTGACCAATGCATGTACTTGATGCAT…
241	Traes_2BL_F032351C0	TRIAE_CS42_2BL_TGACv1_129617_AA0390650	TAGGATCCCTGTAGTGTCCGCACAACAGGTTCCCGCAGCATCGGATTCCCGCAGTGCCGTCGTATCCGCTGAGACAGAAAAAGCAAAAGCCAAAGTGATTCCCGCCCATGAAATTCGTCGTCCTCCGCGCGTGGGAATCAGCCCAGTTTGCAACAGCGAGCCCGTGAAATTCGTCGTCATTGCGCGCGTGGGAATCATCCCCCAGTCTGCAACAGGACCGGCTGTCGGGCCGCATGCAGCGCGGCTGCCTCACCCGGTGGCGGCCGGGCCCGCTGTCTCGTCGCGCGTGCAGCTGGCCTGTCGGCCTGGACGCGGCATGGGCACGAGAGGCCGCCTCACCCAGTGGCGTTGTGGCCCAACTGGCCTCGCCCGTTACGTCGCGGCGCGACGCACTGTGGA…
242	Traes_2BL_F22336B90	TRIAE_CS42_2BL_TGACv1_129961_AA0400500	ACGGTTTTGAAGTTTTGCAATCAGAAATGTTTGTCCTAAGACATGCGTACAAGGTTACTCTTTCCAAAAAATATATATTGAGAGACAGCCTAGCAAATGCAGTAAAGTTGTATGGATCGACATGGATGGAACTCCCACGACTCCCACTCTCCCAGTGCAGTAGCTACTAGCCAGTACTGCCATACTGTTTTACGTGTAGTCCATAGCCATGCAACTTGGCTCCAAAACGGTCGGTTTCTTCACTGTCAGAGGTAAATGGCGCAAGCGCACCGTGGCATGCCATGGACGCTGCTCCATTTGACAAGGTTCGCGAAGCCATAAACGGATAGAAGATAGAAGTAAGGGCACGTGACATGCATGGCTCCGGGAGGTTAAAGGCGCAAAGCTCGACCCGCCACC…
243	Traes_2BL_F95E57A0C	TRIAE_CS42_2BL_TGACv1_131851_AA0432880	TATCCTAAATAGGTCCATGACCCTACCCTAGATACATAACATCATCACCTCCCGCCGATTTTCGGGGATGCACGCAAGCTCACGCCATTTTCATGCTCGCATGAGCTCCGCGCCGCGTTCCCCTCCCCTGCATACGTGATTTAGGGGAATACAAGCTATCAAATGCGTGCTTGAGGATTTTCGGGGATGCACGCAAGCTCACGCCATTTTCATGCTCGCATGAGCTCCGCGCCGCGTTCCCCTCCCCTGCATACGTGATTTAGGGGAATACAAGCTATCAAATGCGTGCTTGAGGACTTGTTGCTGCTACGTTACCAAAGAGACAAACGTACTACTTGAGGCGCTGATTTTTTTTTTTTGAGATCCCACTTGAGGCGCTGATTGGAGGCGAATCGTCCC…
244	Traes_2BL_FD8F6184B	TRIAE_CS42_2BL_TGACv1_132673_AA0439030	TGGGTGGACTTAGCAAAAAACAAGTCTCCTAGGTGATTTTCTCAAAATATAAAACGAAATAGCAATACTCTCACTGTGTACATTTTTTTTATTCTTGCTATACTTTTATACTCCCTCCTTTTCTAATTATAAGACATTTTAAAGATTTCAATATGAACTATATAGGGATGTATATAGACACATTTTAGAGTTTAGATTCCTCCATTTTACTTTGTATGTCGTCTTATTGGAGTCTCTTTAATACAAGCTATATACAAATGTATATACAAAAATTTTAGAGTTTTGATTCACTTATTTTGCTTCGTATGTTGTCCGCATTGAAATCTCTAAAAAGACTTATACTCTGTTCATCCGAAATTATTTATCGCGGAAATGAATGTACCTAGATGTATTTTAGTT…
245	Traes_2BS_06BA9F0D9	TRIAE_CS42_U_TGACv1_642571_AA2119810	AGTAAAAGAAAAGGGAACGTCCATCATGCTTGGACCCAACCGTTCTGTGCTAACCACTTACTAACTACCCCCATTCAGATTCATCCTTGCATATGCCTGGGATCATAATTAAACACAAAAACTCCCCGAACAAATCTACATGCTCCCTCGCGCACAAGCCATGACCAACCTTTCCAGTCCCACATCTTGGAAAAATGACATAAATAAACGCCAACCATTACGGCATGCACTACCAATTATAATCGCAACAATAATTTTTTTTAACCTGTAACCCTTACAAATTCCCTGGACTGGACACCAGTTTTCTCTCAACGTGCAACGTGTGTCGCCGTTTCGATCGTCACCCCTAGAGCTAGCTAGCCTGCTAGAATCGACTTTTGTAGTGTGTGGCGCGAACTA…
246	Traes_2BS_0FA5E53AD	TRIAE_CS42_U_TGACv1_643294_AA2130300	GTCCAGACTGAGAATTTTGTCCAGACTGGAATATTTGTCTTGACCGCGAATTTTGTCTTGACTGGAACTTTTGTCTTGACTGGAATCTTTGTCTTGACAGATGATTTTGTCCAGACTGAAGCTCTTGTCTTCATTGCAACTCTTGCCATGATTTATACTTCCACGCCTTGCATGCACCCTGATATGGGTCATCCATGCATGGCTGAATATTGTCTTCATGCAACTTGGATGAAGGGTCTTGTCTTCAATTAACTCCTTGATCTTTCCCGATACGGATGTTGCATGGCTGCTTGTTGCATAATTATTCTTGCTACCATTATTATTATTATTATTATTATTATTATTATTATTATTATTATTATTATTGTTATTGTTATTGTTATTATTATTATTATTATT…
247	Traes_2BS_1CC6B989C	TRIAE_CS42_2BS_TGACv1_145943_AA0450220	GTCACAACACTAAGTTCCATCTGTTTCCACGCCATTTTCGTTCCTAGTTGTACACGTGTTGTCACTTACAGTAGTATATTTTTAAAGTCTATAAAATCCTCTATTACTATATAGTTGTAATCCATTAACTATATTTTATATCCATGTAATACATGCAACATCAGCAAGTCATACATGGCTCTCATAAGCTTTTTTTTCCATTAGTGCAAGCCACAACCTATATTGCCTATACATGCCGTCCTGCCACATCGGTAAGTCATACATGTCTGTCATAAGTTACATTTTTTTACATTGTTTTTGTGTTGTCATCGACGGGTTCATGTGTTATTTGCTTGTAGCACACTATGTAGTTTGCACTTCATATTTTTGTTACAAGATGACATTACATTAACTGTGATT…
248	Traes_2BS_2349FA0BB	TRIAE_CS42_2BS_TGACv1_145943_AA0450210	TGGGAAATTGTTGACCCGGTCAAAATCGGATGACCCAATTCTGAATTCCTCAATTAATTGTGAAGCCTTAAAAAAATTTAGGAAGCATAATGTATAGAATAAAAGAATTGAATGAGAGAGCTTTAAGATCAAATTCTAATTGGAGACCTCAATTGAATGTGAGCTCTTTAAAACTAGTGAGCTTAGTGTTGTAGAGGATTAATACTATGACATGTCATCAATATACCTAGCGGATATTGCATGATGCTGCATGATACTACCTATGATATCCCCACTACCGAAGATCTTATAGACAACCTTATTAGAGCAAGTAAAATAAGGTGATATAAACAGGCTATAAAGATATAAACATTATGTTTTGCAGAGTTGAAAGAGAGATGGAAAGAGAAGAGAAATGGG…
249	Traes_2BS_23E094F33	TRIAE_CS42_2BS_TGACv1_145925_AA0449600	NNNNNNNNNNNNNNNNNNNNNNNNNNNNNNNNNNNNNNNNNNNNNNNNNNNNNNNNNNNNNNNNNNNNNNNNNNNNNNNNNNNNNNNNNNNNNNNNNNNNNNNNNNNNNNNNNNNNNNNNNNNNNNNNNNNNNNNNNNNNNNNNNNNNNNNNNNNNNNNNNNNNNNNNNNNNNNNNNNNNNNNNNNNNNNNNNNNNNNNNNNNNNNNNNNNNNNNNNNNNNNNNNNNNNNNNNNNNNNNNNNNNNNNNNNNNNNNNNNNNNNNNNNNNNNNNNNNNNNNNNNNNNNNNNNNNNNNNNNNNNNNNNNNNNNNNNNNNNNNNNNNNNNNNNNNNNNNNNNNNNNNNNNNNNNNNNNNNNNNNNNNNNNNNNNNNNNNNNNNNNNNNNNNNNNNNNNNNNNN…
250	Traes_2BS_24FFAB957	TRIAE_CS42_2BS_TGACv1_146806_AA0473270	ATATTATTTGCCTGTTCTTGCAAAGTGAAACTATTTTCAGTTTGAGGAAAACGATAAAAAATACAGAAAACCTAACCCAAAATACGCTATATATAATTAAATCTTAGGATGTTGGTGTGGTCAATTTTGATGGATTGTTAATTAGAACCACAACAAAGTGAAAAACAATGCTAATGTGCTCATACCATATTTTTATAGAAAACAGCAATTTTCCCTATTGTATATTTTGTTTGTAGTATGATGTACAATGGAAAAACCTTGAAACTTGCACCAAAGTCTATGTAGAGAAAATATTTTCAAAGTTGAAATTGTATTAGTTTGCTGTTTATATTTAGGGGGGCTAATTTTTTTTAAAAAAATTAGGGGGCCCCGGATTCTAGTTTTGCCCCGGGCCCCCGA…
251	Traes_2BS_2EDCB210E	TRIAE_CS42_2BS_TGACv1_147485_AA0483740	AACGAACCTGCGGCGCGTGAAACAGAAATCTCTCCACCCAGCAGCGAGTGCATCCCGGTGGAGAGATGGGGCAAGTACGTTTTTATCCACGAGCGTCGGTGCCTTGCCGGCTCCGCGCCGCGAAGCCTGCCAAAACCGACGACAGACAGCCCGGCGGATCGCGACGCCGTGCGCGCAACCGCGAGCGGCTCACCCCGCACACGCCTCGTGCCGCCGGGGAGACGAAAGGGCTTAGAGGGAGGCCCCAGACTTGCACGCGTCGGCGGTGCCGGTGGTCGCGCAGGAGACCTCCATTCCACCGGAGCGACCGCACCCGTCGGTGCGCACGTTATCTTCTCTTCCTCTACCGTGCCGCCCATACCGCCCCGACCTAGGCACGTGTGCTATAGCCCCATCTTA…
252	Traes_2BS_42BB38B51	TRIAE_CS42_2BS_TGACv1_146029_AA0453490	TGTTGGATGTGCCATGCTGGGGTCCGTAGGTGCATGGGGACGGCATGCCCCGCTGGTGCCGGTCCCTCTCTCCTTTGAGCCTATGTGATCTTGCTCCTGGTGCTACATTCTCGGTTGAGGACCTCGGCGTCTACGACTTCGTCCTAAATTGCTTTTCTTTAGTCGTAGTGTGTGAGGCTTAGTTTCATGCTATTTTTCGTTCTTGTACCTTTTGCCGTGTACTTACTTTTCTTTGCCTGAGGGCGTGTGTCTGTAATCCTGCCCGGTTGATGGCTTTGTTAAATCAAAGCCGGGCTAGGCTCGATCCCCATCTCGGGCTCCGCTGTTGCTTTTTTTTAAAAAAGGAAGGTTCCATTATACGTTAAAGGTATATGCATAGTAACTTACACAAGTCTCCGT…
253	Traes_2BS_4FF4CEA9F	TRIAE_CS42_2BS_TGACv1_146718_AA0471520	TCTTCGACCCAGTCAACAAAACACGACTAGACACATGCTGCATCCCTATCTGCAGACTAGTAGTCTGCACAGTTCGCTCTCCGGCCACTAGCATGCGTCGTGGTCATTTGATTAATGAAATCAGCTATCAGTCCATGTATGGTCGCGAGCCAAGAGCAATCCCAGCCTGAATGCATGGCTCGGTCCACATGCATTATTATTAATTCTTTCTCTTCTGAATGTGTCCACGTCTCTGTAACTATTTGTTTTCCTTTGCTCGCGTGCATAAAATGCTCACTTGTTGACTTAAATATCTTGGATTCAGAGTACCCCAACCCTCTTATCCTACTGAAATTTGAATGACGATGGAGAAAGATAGATGAATGATTTGCACGACCAGCCACCTGCTTCAACAATCAG…
254	Traes_2BS_640D008BF	TRIAE_CS42_2BS_TGACv1_145925_AA0449620
255	Traes_2BS_7C174F31D	NA
256	Traes_2BS_7C5E4A8F7	TRIAE_CS42_2BS_TGACv1_146875_AA0474540	NNNNNNNNNNNNNNNNNNNNNNNNNNNNNNNNNNNNNNNNNNNNNNNNNNNNNNNNNNNNNNNNNNNNNNNNNNNNNNNNNNNNNNNNNNNNNTATTTTTATTATAAGTTAAGTTGTCGTTCCACGAATAAAACTTCTTTCCATGTGACAATCTTTATTTGGTATCGATTGACATGGCTCCAAATTTACAGAAAACATAACGAATAGGCCCATGAATACCCCATCAATCTTAAAATAAGACACATTATTACACACAACCAAGTTTTATTTTTTCGACCACTAATATGGCATGTAGAAATAATTCCATTATGTCTATCTTACTATGACATTGACAAATCAATCTTTGCTTTTCTGGTGAAGGAGATTAAGTATTTGACGTCTCTCCAGGAGACTAGTATT…
257	Traes_2BS_8D01B66C0	TRIAE_CS42_2BS_TGACv1_146766_AA0472380	GACAGCTCGTCCAAGCCTAGCTTAGTGACATGTTCACGCCTCACCACCAACTCAACAAGGAGGAGATGGTGTTTGGCCTTTTGGAGGTCCGATGAGCTAGCCCGAGTGCCTTCTTCCTACTCTAAATTTGTGCACAAGTAGCTTGGGGAATCTATCGCCGATGAAAAAATTGTCGACCATAGTACTTATGAACCAGGGAGAGATAACCTAGATCTAAGATCCGACCTTGTTTGTTGGGGACTTCAACCAGTTGTAGTGAGCTTGCATGGGACATTTAATTTTGTAATATGTGCCCCGGGTACGCTGGAGGAGTGCTTGATGTGTGGTGGTGGACCCGACAATCCTAGTGGAGTGTTTAATGTGTGGTGGTTCCTCGACTTAACGTTGTAGGAGGCGAAG…
258	Traes_2BS_8F766B5E9	TRIAE_CS42_2BS_TGACv1_146639_AA0469930	GTCAACAAAACACGACTAGACACATGCTGCATCCTATCTGCAGACTAGTAGTCTGCACAGTTCGCTCTCCGGCCACTAGCATGCGTCGTGGTCATTTGATTAATGAAATCAGCTATCAGTCCATGTATAGTCGCAAGCCAAGAGCAATCCCAGCCTGAATGCATGGCTCGGTCCACATGCATTATTATTAAAAAAAAATCTCGTCTGAATGTGTCCACGTCTCTGTATTTGCAGTCTCTAGCGGGAAGAACTATTTGTTTTCCTTTGCTCGCGTGCATAAAATGCTCACTTGTTGACTTAAATATCTTGGATTCAGAGTACCCCAACCCTCTTATCCTATTGAAATTTGAATGACGATGGAGAAAGATAGATGAATGATTTGCACGACTAGCCACTTGC…
259	Traes_2BS_96ECE84C2	TRIAE_CS42_2BS_TGACv1_145971_AA0451230	TAACGAAGCCATGTCCTGTTTCCCTGTACTTCAAGAGCTTCTTTTCATAGTACTTACACATAGTATGGATGACAGCGGGTACGGTTGGGACTATACGGAGGTCTGTGGGGCTAGCCTGGTTTCAGTGATTCAAGAGAGGTGCTGCGAAATTCTCTTTCTAGTTTCTTCGGCTTAGGTTCGAGAGTATACTGATAAGAAAAGTTTGGTTCAGGCTTGTTGATTAATTTGGTCTTCTCGGCCCTTGCATGCACTTGGGCCCAGGCCCTGGAGACCTTCTCTTTTGGTTGCTGTAGTTAGCACAAATGTTCTCTTTTGTGTTCTAGAGTTGGGACTAGGATGGTAGAGTGGGTGAACTGCTGTGAGATCCATACGCCGGTTTGTACACTGGATCGGTGTAGG…
260	Traes_2BS_9AC399080	TRIAE_CS42_2BS_TGACv1_145925_AA0449650	TCCGAATGACCTAGTGTACTTGACCCGTTCGAGTGACTTGGTATCGTCCGAGTGGTTTGTCACGTCGGTTGTGTTTGGCAGGTGAGCATCTTGCATTAGGATTCTGATGGATTGTAGCTTGTTCGGTGCTGATGAGCCTACCCCAGGCGCCAGGTGGATGGATACACCTCATCAGATAGTGCGCGGCGATCCGCGAAGCCAACCTTCTACTTATACTGGCCCCGGGTGCATCTCCATCGTTCATTTGTCGCTCCGCCCCGCATCCCTTCCCCCTTGCTAGTTGCCATCATTTCTAATACGGACGGGCACAATGTTATCCTCCCCAACCACATGGAGTGAGACACAAACACAAATCTTCGATGAGTAATTTTCGGGAGCAGTAACCTTTTGGAAATAAAA…
261	Traes_2BS_9AC70EA61	TRIAE_CS42_2BS_TGACv1_147710_AA0486820	CTCATTGTAATCTGTGCCAAATTTTGACCATAAATTTAACTAACAAAATGCTCATGCATGTCACAAAAAGTTATATCATTGAAAACTATGTTCAAATACGAACCCAATGTTATAATTTTTGTTAACATGTACTGATATTTTGTCAGTTAAATCTTTGATCAAAATTTGGCACAAACTACATAGAGGACTAATAAACTAAGACGGAGGTAGTAGTGAAAAGTAAGAATTTGACAAAACAACTATAAAGTTTTGCTAAGCTTCACCTCGGATGTTAGAGTACTAAAATTCATGAGAAAATATATGTAAACAGAAACATAAGCAAAACCATGAACATAAGGAGAAACCATTTGCATTTGTATTGTGTATCTTCGTCGGAATGTGTGTGGAGGCGTGTTTTCA…
262	Traes_2BS_9F970FFE5	TRIAE_CS42_2BS_TGACv1_146046_AA0453990	CTTAAAATTGAGAACATACTCCTCCGCACGCTCCGCGTCTTCAAGGACCGCCTGCAACATCGTCGTCTCATCGGAGTGCTCCTCGTCTGACGAGCCATCGGATGACTCAACATACTGCTTGTATATGTACTCCAACTCGGAATCCATTGCTAGAAAGAAGAAGGGACACTGTTTTTAACTCCGGCTATTCATCGAACAGTTATCGAACATGGTGAGAACAGCAGTAGCGGATGGTACCTGACGGGGACGTCGGAGGACAGGGGTTGAATGGAGACGGAGGATAAGCCGGGTGGAGCCTTGCTGGAGTGTTGGACGTGACGTAAACGTACACTTCCGGCAGGGGTGTGGCGGGGTGGCCGGGGTGGTCTGCGGGTCTATCTTGAAGATGCCCTTAATAAG…
263	Traes_2BS_A3FACFBB7	TRIAE_CS42_2BS_TGACv1_147037_AA0477000	TGTGTCTTGCTCAGGAAGACGAGACGGTGGCGGCTCCCTGAAGTTGGAATAAAGTTCTCGCTGCGTAGGCCTCGTTGAGGTGATGCATCTAGCGTCGTCAGAGGGCTTGTGGAGGTGTGTCTTCGGCGGATCTCATAGGATTTAGTCGGTGCTAGTCTTCGGTGGATCTGCCTGCATCCAGTCTTTGTATGTCTTCGTTTGTGCCTTTATAGGTTGGATCCTTTCGTTTATACTTCTATTCATCAGTGACGGTTGTTGTTCTGGTGCGCTGGTTCTGCGGGGCATTATCACGACGACTTTCCGATTGTCTACTATAACAAGTTTGGCTTAGCTCCGGAGAGAGAGATGATAACGGTCGTCGCTAGGTGGTCTACATACATGAGTGTAATTTTGTTATTT…
264	Traes_2BS_A5BF49CE9	TRIAE_CS42_2BS_TGACv1_149207_AA0496530	TTTTTCTCACTTCCGAAAAAGGTACATGATGCACTTTCCATGAAATAAAGTTGCACTTTTCAATGTCAATTGGGACTCGACAAAATCTGAAGGGATTGAATTTTGCAAAATCAGTACAAATAACTTAGGGCATTGAGTGGTCACTTAGAAATAAATTTTCACATTCAACTCGAAACCATGATATGTAGATGCCAACAAGAAGTATGAAATCAAGGCATACACTCGCACGTGGTAAAATCAAATTCATAATACCTTGAGTTTCTGCTACAAGACCAGGGTTGAAGTCGTGCTACGTACCCTGGACTTGGCTCCTCGACCATGAGGAAGGTTCCACTATACGTTATTTACCTTATAATGTATAATGTGCATAGTAAGTTACCCAAGCCTCCGTCGACCGCT…
265	Traes_2BS_ADC2F0EB8	TRIAE_CS42_2BS_TGACv1_145925_AA0449610	CGGCAAGGCTTTGCCCGGCGGCGCCCTCGGGCGGCGGTGAGGGAGGAGGGGACGAGAGGGGGAGTCGGGGGCGACGGGATCTGGGGTACTCCCAGCCGCCGCACGGGGACGACTCGGGAGGATGATCACGATGATCGTCCTACATGATTGCCATATCACTGAGTAGTCATGGTCGATTCCATCATTTTGCAGGTTGCTTCATCATCATGAAATGAATGAACATACATCTACCATTTTTTGTGGTCTATATTCACTCACCATATGTAATTTATGAGTTCACTGGGGACGGCATGAACTGAGCAAATGGATAACAGAGGGATCTAAAACTTTAGCTCATAGATTAAAACAAAGTTATACCTTGCCTGGACAGCCAGTTAAATAGCATTTCCTATACTAAAA…
266	Traes_2BS_B6E90913E	TRIAE_CS42_2BS_TGACv1_148078_AA0490420	TCTAAATTTATGATGAAATGACATTTGTTGAAGTCGTGCAAAAAAACATTTTTTTAAATATGGTAAACTTTGACAAATGTTTTGCGTGCTTGCAAAAAATTATCATAAAATGGTATTAATTGTAGTCATGAAAAAAAAACCCTTGCTCCAAAAATGCTATTTTTGAAAGCACTTTGGGGTGCTATTTTTTAATGACTTCCACGGATGCCATTTCGTGCTAAAATTGGTTAAGCACACAAAACATTTGTCAAAGTTGCCACAAAATTCTTTTAGTTCACTTGAGCTCGGGAGTAGAAGAGGACTTTCGATCCAAGCTTAGTTTTACGAGAGATCTTTATTGTTCATCTATATTCTAGTTTCTCCCATCTAACATGATACCTCACAAGAAAAATGAGCATT…
267	Traes_2BS_C02C5A463	TRIAE_CS42_2BS_TGACv1_149306_AA0496710	GCAGCTCCAACAAAAAATGTAAATTGATGATGTAAAAATGTAACTCCAAACAGATGATGTAAATGAAGATGTAAACTAGTTATGCCACCCGTGGCCATCAAGCACGTCGGAGTGCCTCGGGTTTGCTCCACAGGTGACGGTTTGCATCGACGTTTGGCTCTACGGATAGCTGGGACGAGGCGCATCCTTTGGTGCAAACGAGAGGAGTTGGGGTGACCGAAACTTGACAGGAGCGAGCTTGACGCGGCGGCCGGAGCACAGCTTGCTCGGGCGCGAGGCTGCAGGACACGGGGAGGCCGGATGAAGGACGCTACGGGCTCCTGGGAGCTCCAGGAGTTCAAGTGTATGCTCGGACGCGGCAAACGTGTGTTTTTTCACGAGTACGTCGATGACTTACCA…
268	Traes_2BS_C25203771	TRIAE_CS42_2BS_TGACv1_146270_AA0460890	CGGTAGGGAGAAATCTTCGTGCGCACCCCAATGTTCGAACATTAAGGTTTTTGCCGGAACCCAATATCCGACAGTCGTCTTGTTCTTCTTCGCGGATACCTTGCCCTTCTTCGCCCGCGCCGCATTTGGAAGCTTCGACAGGGGGGCACGTGGCTTCACGGCGGGCGCCGGCGCGACGCCACCCGCCGCCGAGGTCATCCGTGGCGGCATGAAAAGGCCGCCCGCGATACCGGTGCTTGGAGGAGCACCGGCGGAGGCGAAGCCAAAGCTCCCCGCGCTAGGGTTTGCGGTGGTGGTGGTGGCGGAGGGGTCGCGGGTGTAGGAAGGGGTGGGGGTACCGGCGCGGCCGTCCATCGGGTCAATTCTCTTGCGGCGGCGCGGGCGGGGCGAAAGTGGCAC…
269	Traes_2BS_CA64D790B	TRIAE_CS42_2BS_TGACv1_146980_AA0476090	TATGCTGCGCCCGGCCATGGAGGTCGACAGCGGCCCAGGACCGGCGCGCCCCGCCATCGGCTTTGCCCTTCTAGCCACGTGTGGCCTCGTCCTTGCCTATCGTTGCCTGGCTCAAGTCCTCCCTGCTCCACATGCTGCAGCTCCTTATGTACATCACTCCACCATTACAGATGTACGAGCTGCTCCTCTTTTTGTGCGGCCACATCACTGCTCCACCATGGATCCATGGCCATGGCCTAAATCTTCTTCTCAAACCCCTCCATATCCTGAAAATCCCTCTGATAAGGTAATGTAGCTATGCAATTCCAAAGTTTGTCACCCAAACATGATTTGGTATTGAAATCTCAGAGGCATTTCAAGGGCCAATTCACCAGACAACCAAACAGGTGAATTCGTATT…
270	Traes_2BS_CADAA49C9	TRIAE_CS42_2BS_TGACv1_145997_AA0452270	AAAAATGGTTGCGTAGTTTAAAAAAAGTTCAAATTGTATTTGAAATTTTTTGACCAGGTTTTTCAGTAAGTGTTCCAAACCACACCTTAAAGGAGAAATGTACATTATGCATTTAAAAAATGTTCAACATGTCTAAGAAAAATGGTTCACGTGTCCACTAAAAATGTATATTCTGTACTGCAAAAGTAGACATGTGTTAAGAAAGAAAAAACAATAAAAAATAACAAAAAAAATCTACTATAAAGCTGGAAAGAAAAACTGGTAAACATTAAAAAAGGAAGAAAAAACTCAGTAAAAACACGAAAAGAAACAAACAAACTCGATAAAAAAGGAAAACTGAAAAGGGAGAAAAATGAGTGACAAAAAAAGAGAAACATAATAACCGAGCCTAAACCAGTA…
271	Traes_2BS_D45DA069F	TRIAE_CS42_2BS_TGACv1_149341_AA0496830	ATACATTAGATACATTTTTCATACGCGTTTAACATTGTTCTAATGCGGGTTAATGTTTTTCAAATTTTGCATATAAATTTATTTTTGAATAGATATATTCACAACATTATAAATACAAGTAAAATAAAAAAAGTAAAACAAAAAAGGAACGAAAAATATAAAAAAGAATTTTAAAAGCCCTGAAGGCTTGTCCGCGCTGGGAGGCCCAATCGGGCGTCTGCTGAAGCGAGACCTCCTTCTGTCTCGCGCAGGCGAGACATAGGGGCGCCCCTCTTTACCACCCCAAATCGACGTGTAACTATTTTTCAATCGCTTGTGAAATAGCAAATCCGGGCAGCAGATCATGAGAATCAAACACAGCCGTGAGAGTAGTTAAAGACTCTGGTGCTCGTTTTGTGT…
272	Traes_2BS_D7F40DF36	TRIAE_CS42_2BS_TGACv1_148429_AA0492770	TACCCGTCCTCTCAATATTGATATCCAATGGGGTGAGGTTCGACTTTGAGTCCGGTGCGAATCATTAGCATAACAGTTGTGATTTTTCAGAAAAAACCCTCCAAATAGTTTGGTACATTGACACAAATTCATTTAAAATTGTGGCTTCATGAAATCCAGTTATAAATCAAATCTTGTCATTCGCTCTCTAGTGAGCCAATGAAAGTCATCGGGTCGGTGGGAACTTTGATACCATGTTTGTGACTGCACAGTATGGTTGTGGGCGTGTGGCCTCCATCCATGCCATGAGCTGAACCTTTCAGCTGCCACCTGAATTAGCCTAATCATTCCATGCTGAGGTAGTTTTTGAACATGATAACAACATATTTAGTTTGCCATCAAACCACACGCGGTAAAAAG…
273	Traes_2BS_E15A746F5	TRIAE_CS42_2BS_TGACv1_147204_AA0479730	ATAATAATAATAATAATAATAATAATAATAATAATAATAATAATAGTAATAGTAATAATAATAACATCAAACACAAATAAACATAATTAAATTTAAGTACTTTAGACCAGTCAAAGCAGTAATATTTGGTCTATGTCCTACAAAAAGCGGCTTCACACATGTGGCATACCAGTGAACACACAAAAATCTAAAAAAACATGAATAAAATTTACAAAAGGAAAAGCATGAAAATATATTTAGGCAAAAATATTAATATTAAGAATTCAATGAAAAGTTCAATCTTCTATATGAAGTTAATAGTCCATCGATTATTTTTATTTTTAATCCTCCTCGAGTTCGTTCGTCTGGACGTAGTCGACGGAGCTCCGACATAGATTCCCGTTGTCTCTTTAGAGTGGT…
274	Traes_2BS_E63580979	TRIAE_CS42_U_TGACv1_641676_AA2101190	GGAGGGCGGGTGGAGGGAGTCAGACCTGACAAAACGCCTCCAAGGAGGAAGAACGGTGCCCTCGGGCGCCGCCGCCGTCGCTGCCAGCCATGGCCGGCCATGGATTTCTCCTGGTTTGTCTCCACACCACCACCCCACCCGCAGCGGAGGCCGAAGATCGAAGAAGAACGCCGAGCCAGGCCCGGAGGGGAGGGGTCGCACCGCGTCGGGGAAAGCAGGGAACGCCAGATCTGGTGCCGCCGGCCGCCAGGACCGCGCTAGGTCCACGCCCAACGGATCCCCGCCGTCCTTACGGCCAGGGACACCGCCACCACGCCCGCGCCACCGCTCGCCGCAGAGTCGGTGGCGCCACTCCGACCGAGGCCGGCGCCCCAGATCCCGTGGCTCCCAGCGAAAAGC…
275	Traes_2BS_EAB2C09D0	TRIAE_CS42_2BS_TGACv1_148939_AA0495690	GAACCCAGTCAACAAAACACGACTAAACACAGGCAGCATCTATATCCGAGTACTAGTAGCCGGCACAGTTCGCCTTCCACTTGTAGGTGCATGCATGTCGTGGTCATTTGTTTAACGAAATCTGCTACCGGTCCATGTACAGCGTTTCGAGCCAAGACCAATCCCTTGCTGAATGGCTGGCATGCAATACCGGGTGTCTAGTGGACAAAACTATTTGTTTTCCCTTGCTCGCGTGCATAGAATTGCTTACTTGCTGACTTAAATATCTAGGATCAGAGTACCCCAACCCTCTTATCCTATTGAATTTTGAATGACGATGGATATCGTCTGAGAGGGAAAGATAGATGAGGGACTATATTGCACGACCAGCCACTTGCTGCAACCGTCAGCTAAAATCTC…
276	Traes_2BS_F83DB6517	TRIAE_CS42_2DS_TGACv1_178503_AA0596660	TGGTGGTAATGGCCATTTCGAAGGAGGTGTGCTTTTGTTGTCATGGTTGTTACTCTCCGATGATGCTAGCTCCTTCGGCGTCTGGTCATTGCTTTCATGCTTCTTTGTGGTCCTTACTTGTACTTGTTTGACCTCTAGTGTTATGTCTAGGTCGTTTGTTGCCGACGCTTGTGCCCGATCCTTAGTTTCTCAATGTTGTCTAGGTTGTGGTTTTTGTTGTTTGGGTCGTGTCATCTTTGACGTTGTACGGTGCCTTCTTGACGTTGCACTCTTCTTTCTATCAAATGAAACACATGCGGCTCTCCTGCATGGTTCTAAAAAATTCCGTAATCAACTAGTCCGATACAAAGGCACTTTGATCATGTGCATAATTTATGAAGAATTTGTTTTAAGCGAATT…
277	Traes_2DL_0032C6179	TRIAE_CS42_2DL_TGACv1_158034_AA0506790	CTGCACAAAAGTCTGCAGGAAGCTTCAATGGTGGGAGCCGGTTTGTGGTGCACTACTTCGTTGCGGACATGCCAGTTTCTCCAAAGCGTCATGATCATCGGAAGACGCTGCTCATCCATGCAGTGGTTTAGCAGGTGAAGAGCCCACTCCGTGCCCGAATTAAGGACATCCTGAAGACGCGGCATAGACTGGAACTTCGCCATCGCCTGCCATAGCATTTTCACCATCGGACACCTACACATAGCATGGAATGTATCCTCGGATTCCATGCCACAAAGCACACAAATATTAGTGACCTCCAGTTTTCGTTTGGCTTTATTTTCCATAGTCGCTAGTGAGTTTGTGATTGGATGCCACGCAAAAATGCGTACCTTCAGAGGAGCAGGGCACCCCCACACC…
278	Traes_2DL_00618F315	TRIAE_CS42_2DL_TGACv1_159771_AA0542540	TAACCACATTAAGTCTTGACTTGGATTACAGTTGCAAACACATATATCAACAAGACAAAATAATGCTCTTATGCACATGCTTCATTGAGTACTAAAGTGTGCTTTGCTATTTCCAGCCTAATTCACTGTTTTGTTGAGTATCACTGAGGAGGACGTAGCAAAGACGTGTATCAACTAGGTAGATATTTTTGTTGTCTAATAAATTGGATACAACTTCTGTACACTTAAAAAATCGTCCAACCATTTATGTTCGTGCACAACATCACTTATCATGTTGTTTCTTGTATGGCACCGTGAAAGATTTCAAGTGATTTGTTGATGTCGTCGAGTGTGTGTATGAGAGGTGATTTTTTTCTTCCATTGCAACACACAGGCATGTTTGCTAGTTAGGTATAGAGA…
279	Traes_2DL_06E6A2543	TRIAE_CS42_2DL_TGACv1_159783_AA0542720	GTTTTTGGTGGGTTGGGTCGCCGTCTTGTGCGCGCTTTTCTTCGGTTATTTCCAGATTCTCTCCGCAAACCGCGCCGTGTTTCTGTCCGTGAGATTTTTCGGCGTTGGATCTCGTACTCGTGATGCCTACCGCGGCGATGGAGATGTTCTTGTCGCTCCCAGATTTCTCTTTCTCTTTGAGGATCTCTCCCATTCAATGGCGAGAGTTGTGGTCAAGCTTAAGCCTGGTGTAACGGGGTTCCTTCGCTCTGGAGTACTACTAGTATTTAGGAACTGCACGTTTTTTCTGTTTCGGATGTTTCGCCGGGCCTTCTTTCTGCCGGAAAGCGGTTTGGTGTGTTGCGATGAATCAGAGAATGTTGTTTTGGTTTCCTGTTTCAGTTCAGTTCTGCTGCTAGA…
280	Traes_2DL_1CB540BCC	NA
281	Traes_2DL_22482812B	TRIAE_CS42_2DL_TGACv1_159703_AA0541730	GCTCTAGGAACGGCGAATTGTTTTTCTCATGGAGTGCGTAACTTGATGTCAATTGTAAAATGTACACCAGCCAGGGGAACCCAGCAACAATTTTGAGAAATTGGGGGGAATTTGGCCCCATTTGGCTCCAACGTTTACCTTTTCCCAGAGCAACAATTTAGAGAAAATTGAGAAACTGAACCATTCGGTCCCAATGCCTTATCTGTTTTGCCACCACGTGTCGTTGTGCTGCTAAACAATCATATTCCCCTCGAGAGGAAGTACTAGATGATATTCAATGAGCAGCATCACATGGACGACAGGAAAAATTTGATATCGAGAATTTACTGCAGTGAGGCTGATACTCAGTTTTTAATGTACTTTGTTTTTCCATTTCTAATACTACCTCTGTACCAAAAT…
282	Traes_2DL_24AC58D40	TRIAE_CS42_2DL_TGACv1_157992_AA0505150	ATACTATTTGCTAGATGTAATCAATGGTCCTTGCGGTACTCCAGGTCTATCTCCAGTTTTTGCTGCACCCACGAAACACTGATCGGCTTGGTGTTCCCTGGCCATGCACATGGCCACACATGGTAATATTTGGTCTGACATGGTCGAACAAGTGTTGCCCGTCCTGAGATTCTCTGTTCTCGCCTCTGCTGTTGTACACCTACGGAACTTGTTCCCAGAGAAAGCAGAACTAGCGACAACTTATCGAGGTGGCAAACCAATCACTGGCGATAAGATAATGAACCGATTCCGGTGGTTGGTGGCTCGCCGCGCGCGGCCACGTCTTCCCTGCCGCAAACTCACTCTGGCGAGACGCCACGCCGCCCACCCCACGTGAGCGCCACATGTCGCCGCCGGGCC…
283	Traes_2DL_30F23E577	TRIAE_CS42_2DL_TGACv1_158537_AA0521290	ATAATAATGTTTGAGAGCGATATTTCCTATCGAATTATTCTTAACAGTAATCCCAAACATTCGTTGTACAAACCAACACCAATGACTATGTAATGAAATTAGCCGTGTTAAACTGCAATGAACCGCCTAGTTTTCATGTACAATACACAAGAAGAGTCAAAGTTATGAAATTTGCACCACTTTATTTGTTTAGTACAAATCAACAGAGTCATTTCATCTTTGCATGGCCCCTTTGATTCAAAAGAACCATTAAGATTCTTATTAAGAACCATTAAGATTCTTATTCCTTGTGGATTTTTCCTATCGAAATATTTTGTGTAAGGATCCTATGACAAATCGAATGTTTTTCATGGCAAATTATATTCGACAAGGATGCCAAGTTTAGTCGGCGAGCATGAC…
284	Traes_2DL_36135420B	TRIAE_CS42_2DL_TGACv1_159108_AA0532590	ATTAATAATCCGAAGAAGAATATGACATAAAAATGAACCTAAATGGAATAAAAAGGTTACCTTTTGTCTAAAAAATGGATACCTTTTTTTTTTTGCGAAAATGATTCATATCTATTATCGAAGTTCACCGGAAGTAATTTCCATTCTTCTGCATGGTTTCTCCTTATACATTTCTTTATTGTTATCCATTGACCCCCCCTCCTCCCTCTAGATTCTTTTTTATGTTTCAGTGTCTTCTTTTGTGTGTTTCACCAATACATTATCCATTGGTGACAGGTAATACAAAAGAAAGTGTGCTCCTCCACCCCCTCTTTGTTGTATACACACGCTACACATGTGTCTATGTATACAAAGAGAGGCTGAGTTGATTTCATTTGTTTGACTAGGGTGAGAATTGTA…
285	Traes_2DL_3C229EB92	TRIAE_CS42_2DL_TGACv1_160970_AA0555660	AAGGGGCAGTGTTAAGAATAGAATAGTTGCTTATTAATTAAGCTAATTAGGATTAAGTTAATTGTTAGATGCAACCATGTACTTCCTTGGCTCTCAAGGCAACTATGTAATTCCTTGGCTCTCAAGTAACTATATGTTTACTTGACTGCCAAGCACCATGTGTACTTCCGCCTGGGTATAAATACCCCACTTCTATCAATTACACAACTTGGCTCCAAAACGGTCGGTTTCTTCCCTGTCTTCATCAGAGGTAAATGGAGCAAGCACACACCGTGCCATGGAGGCTGCTCCATTTGACAAGCTTCGTAAAGCAATAAACGGATAGAAGATAGTAGAAGTAAGGACACGTGACATGCATGGCTCCGGGAGGTAAAAGGCGCGAGCACAGCCTGCCACCTC…
286	Traes_2DL_3C51B3AAE	TRIAE_CS42_2DL_TGACv1_161854_AA0560840	TTTATATTAATATAATATAAGTTGTATATCTTAAAAATTATAACATTATAAAACATAACATTCAAGTTTTTAATGATATATATTCTATGATATATAACTCATATTAGACGAGTCAAATTGCCGATCTAAGGATACATGTGGACCTTACAAATCGGAAAAAGGGCGAGTGTTTCCTCGGGTAAAAAAGAAGCATGGCTTAGATGATTTGATCTGGATGGTGGAACCAGTCAGACTCAAGTCTAAACTTAGACATTGATGCTCGTATTTTTTTAATTTATTTCAGTCTTTCTGACAATATTTATTCAGTGGGAGGAGACGTTCTCGTCGACTATGAGACGTGTGTGATGATATCATCAATCTAAAAATGTTTTATGCGTAGATGCGTGCGTTTATAGTGAT…
287	Traes_2DL_429D20505	TRIAE_CS42_2DL_TGACv1_159997_AA0545350
288	Traes_2DL_45B648B2D	TRIAE_CS42_2DL_TGACv1_159997_AA0545350
289	Traes_2DL_4C86F28DC	TRIAE_CS42_2DL_TGACv1_158777_AA0526030	GAGATGGTATAACTCTAATTTCATTCGATACCATTATCTTTAAATTTTTTTTAAAATATGGGGCCCACATTCTAATTTCGCCTCGGGCACCCAAAATCTCAGGACCAGGCCTATTGAACCCACAACTTTTTATGCTGGCACCGCCATTGCGTTGCCCCGTGTAGTGATGTGGCAAGAACATGCCCGTCCATCGCTCTTAGAGCATGGTTAATAGTACAACCATATGTCATTGCCATGTCATCTATAGCCAATCTTGTAGCCTTCAAGTACAACAGTAAGATACAAAGATGTGCTACTTCATTAATACATGGCCCATCTCCCATTATCACATAGTGCCTAGAAGCACGTGCTGTAGCTGACTCTTATTCTCTAGCCGACTCCTCTTCTCTCTTCTCTTCT…
290	Traes_2DL_51458586B1	TRIAE_CS42_2DL_TGACv1_159235_AA0535050	CACAAGATATACACAAAATGTGCGCTTTTTGAAAATATGCAAGAATAAACATATGATTGTGGAATTTTCATAAAAGTATGGTTCCTACGAAGGAATGGTTTTGTGTCATTTGTATTACCTTCAAAGAAGAAAGAAAAAAATAAACCAATTCAAATAATATATTTTTATAAGGAAGAATGAATGAATAGCATTGGTATTACATTATTACTATTTAAGAAGAAAGAAAATGAAAAAAAACTTGCAGACCAATTTGCACTAGAATTATGATTTTTTATTTATGCAAAGGTTAATTATATAATAGTGCAATTTTGGCACTTATTGTGTAGTATGTGTGTGAATATATTTACACTTACCCAACATCCAAAAATACACAAAACAGAAAACTAAAAATCAACTAAT…
291	Traes_2DL_527E6E688	TRIAE_CS42_2DL_TGACv1_159322_AA0536590	CGTGGAACATCTTTTTGATACACATTCAACATTTCTCAAATGCATGATGAACATTTTAACTAATACATATTTGATTTTTGTTTGAAATAAATGCAAAAAAATCAAATATGCATCGAACATTTTTTGAATGGTATGAAACATTTTTTAAAGTAGGTGAACTTTTTTAACATTGTATAAACATTTTTGAAGACCACGAACATATTATTGGGATGCACGAACTTTTTTTTTCAAAAATATTTTGTTGAATGGTAAAAAACATTTTTTAACCACTTGAACATTTTTTTTACATTGTATCAATGTTTTCTTTGCAAATGTGACAAACATATTTTTGAAACGCGTGAACATTTTTTAAAAATGGCAATATTTTTTTAATCACGCAAACATTTTAAACACGTGAAC…
292	Traes_2DL_5A1CE8406	TRIAE_CS42_2DL_TGACv1_158200_AA0512220	ATTCACAATTAATAAACCAACAAAATCAGCCTAAATTAGAGCAAGGGCACTACACATGACAACAAAGTAGGACAACATTTTCAGTGCATAAGACTACAATAGACAACAACACTATCTCAACACGACCACGACAACGACAACATCGAATAAAACCCAAAGAACACATGAAGAAGGCATGACGTCACTGAGCAAGGAGGCCACAAATCCACCACCGCCGGGCCGACTGCCACCAAGGCCATAGAAGGACCGTGGGGTGCATAGGCATAAACCAGAGCAGGAGGCACATGACCAACAAAGACAACATCAACCACGATCAAGTACCACAACAGGGGAGGAGTGAGGGAAAATGCCATCGGAGACTCGAAGTGGACGTTGGAGTATTTTTCTTTGATTATTTTC…
293	Traes_2DL_611BC53C7	TRIAE_CS42_2DL_TGACv1_159051_AA0531450	GAAAAAGGAAAGCAGGAAAAAATCCGATATAGGGATAAGAAAACTATGAGGGTGCACCACTGCGCAACACATGACGGAGTTTGGGCGCGGCACATGACATGCTCCAAAGCCCCCAAAATGACTTCTGCGGTAGGGAACCCGTGCTCCCTACACACATAGTGCTTCTATTCCCCAACCTGTGCGGGGGAAACAAGAAAAGGCGTACCCATCCGCACACTTTTGGGCAGCCCACTGCGTGGTTGGGCGCCCATGTTTTTTTCAGTTACATTTTCTTTCGCTTTTTATTTGTTTTAAAAAAACATTCGTGCTTTCATTTTTTAAATGTTCATGAATTTGAATATTCACAAATTTTGGCCTTTTTTTCCTTTTTCTGGAAAACAAAATGTTCATAAATTCAAA…
294	Traes_2DL_647B61E84	TRIAE_CS42_2DL_TGACv1_158310_AA0515330	CTCACGCAGGAGCCCAGCACCACAGGCTTGAGCCTGACAGCGGACGTGAGTGCGTGACACATGGGGTCATCCATGGGCGTCGGAGCAAGGAAGAGAGACGCACATGAACACCATGATGATGCTATCAGGCCTGATGGAGGGAGCAACCATGCACCTTTTCCCCTCTGGAAATTCATAGCTCACACTTTTTTTTAATGGAAGCAAGAGTTGGCAAACACATGCATTTTCAAACAAGGAAAATTAATTCTCAAACCACCATGACATGCAATTCTCAAACCATGCACCGACGAGTCCATGCGAGGTGGAAACGAAGAACTGAAAATCAACATCCCAGTTGTCGAGTCGAGAAGAGGATGACACTGAAAGTATGCGTATTACGATATCATTTACATACATGTA…
295	Traes_2DL_66F9CEA3C	TRIAE_CS42_2DL_TGACv1_160581_AA0552000
296	Traes_2DL_676AA4883	TRIAE_CS42_2DL_TGACv1_160486_AA0551030	GTAGAATATATATGTATTAATATCAAAGCAGAAGCTGTTGTACGTAGTACTACGTGCGATACTGACGCGGAATATTCAAATCGAAGCAGAGCTGTGTACGTAGTACTACTAGCATGTACTACGATCCTGGTACATTTATTTAAACATCAGTACAGACACAAGCGCTCATATACACGCGCATACACTCACCCCTATGAACGCACACACACGTACATCCTACCCCTATGAGCACCTCCGAAAGACTGAGCGGGCATATCATCTTGAGATTTACGAAGTCACCGTAGGCGCCTCGTCGTCGACGGGAACATGTCCTCACACTGAATGTGCATCGCCCAAAATTTTGAAATAAATCCAGAAATAAATACGAGCATCAGGCTCCTGATACTTAAACGCTGAACT…
297	Traes_2DL_69EB061DB	TRIAE_CS42_2DL_TGACv1_160591_AA0552150	TCATATGTAAGCTTATATTTGAAAATGTGCCGATATTTTTTCGAAAAACAGCACATGCATACCATCGATCCTAGGGGCCTTTCAATCCCTGATGTAGAATAGGGCTTTCTTAACCTCCTCTGATGTATATGGCTGTGTCAAAGGATTCTTCATAGCTTCTGATATAGGCGGTATGACTTTGTTCAACACATCCGAATCTGTTCAACTACTTCGGTAGTGAATAGACCTGCAAATAATCCGAGATGAAAGGATTTAAAAAGGGCAAATCATGCCAAATGCCTTGATCATCCTTTAGGGACTATTTGATACGCAGTATTCTAAAATCACGGGAATCGAAAAAAATTAGGACTGCAATGCCATGGTTATCTCAATCCTAAACGATCCTTGATTGTTTGATTG…
298	Traes_2DL_6CA449145	TRIAE_CS42_2DL_TGACv1_158200_AA0512220
299	Traes_2DL_7FA15081B	TRIAE_CS42_2DL_TGACv1_161726_AA0560330	TTTCAAGTAACTATATAATATATAATGTCTTTCTTACAAGGGAAATGGTTGGGGGCAACCGGCTGAAAACCACTTTGGCATCGGTCGTCTCCTTCACTTGCCACGCGTCCGCTTCGCTTACCACAACCTTATCTCTTCCTTCTCGCCTCTTCTTCCCCGCATGGCCTCCTCGTGCTCTAGCCGTGATTTATGGCTCCCATCGCCGACCATCTTCCCCGATCTATGCTCCCTCACCCAGATTCGTGAGCCAGATTCATGGCCTCTGTTGCTGGCCATCTCCCTCACCGCGAGTGCCCGCTCGACCAGTGCTGCAGGTGTGTTGCTTGCCGCCAGACCAAATCCATGAGTTGCATCCTCTCTCTCTCTCCACATGATATTTTTTCTTCTTCTAAAGAACTG…
300	Traes_2DL_8BDBBE693	TRIAE_CS42_2DL_TGACv1_159308_AA0536240	AGACAAGAGAAAGGAAGAGCTAAGGTCTGCCCCACGCTTGTATGAGCTGCCTCGAAACATAATCATATTCGATAATACTCCTGTGAAGCAAAGGAACCCTTTAAAGAAGGGCAGATGATGAGTTGTACGTAAGTTGTAACCACATTCTCTTTGCCGGTTGTTGCAACCACAATTGTGATCGATCGTGCCCATTACACGCTACATGTGGCAGAACTATTTACCATCTAACCTTTCTCGTTGATACGAAATAGTTTATTACTGTAGTTGTTGTCACAGGAAAGGGAAAAAAGCAGGTGCGGTGTGCCACGGTTGCGTTGCGTGAGCTGCGACCCGGAGTGGTAAGTGGTAACATGTGTGAAGCAGCCAAAGGTGTCCATACCCCTTTTGCCACATCAAGCC…
301	Traes_2DL_955B1070C	TRIAE_CS42_2DL_TGACv1_160120_AA0547050	CTCATTTCTAGTGCTTGTCTTCGAAAGTCTCATGTTTTGAAGACTTTCATAAAAATCGCCTATTCACCCCCCCTAGTCGATAACTAGCACTTTCAGAGAGTCTATTGGTAAGGTTGAGGTTGAGCTTGGGGTTAGCATGCACCCAGGCAACTAAGAGCATCTACACCCGGACGTCTCAAACCCGCTTCATACGCCGGTTGGCCCGCCTGGTCACTGTCCGGTCACAAAATTTTGACCCAGACGGGCGCCACAAACGGTCCTCAAACGTCCGGACTGACCGACACCCCTCATATCCAGCCCAAATATGGGGCGGATATGGGGGCGCCCGGGCACGTCCGCCATGTTGGATATGGGGTAGATCTGGCTCGATCTGTACTGCGTCTTGGACCGGTACTTCCG…
302	Traes_2DL_9AD287243	TRIAE_CS42_2DL_TGACv1_159567_AA0539940	AAGCGGTACCACCCGGAGGCACCGACAAAAGGGCGCGAGATTGGGGTCGCTATGCTATGAAATCTGCATCGACGGTAGCTGTTTGAATTCTTCGGTTCTAAGTAGCAATAGTCTTACAGCACAAGATTAGCGTGTGTAGAGGCCTTCGTTACGGCAGTTTTTTTGGTTCTTTGGAAAAAGAGTAGCTACGTTACGACACTGTCGATATGTTAGTACAGTACTTGTTAGAGTTTTCCCCCTGTACCCCCCCGGGGTGTGTTTAGAACAGGTAATGGAGTTTTGTTTCAGTGTTGGAGTCTGTCACCTCCTAGCCGCGGCATGGTTTCGCCGGCGACCGGAGCTTCTCTACTCGGATGAAGGATCGATGAAAGAAAAGAAGGAGAGGCTCAGACTGAGTTC…
303	Traes_2DL_A8A840559	TRIAE_CS42_2DL_TGACv1_159966_AA0545000	GTCCGCCGCCTTGTTTTTCTTCGCCGATGCCTGGCCCTTCTTTGGCCGCGCCGCATTGGGGAGCTTTGAGGAGGGGGCGGCGGCTCGGGCCGGCGCCGGCGCGACGCCACCCGCCGCCGAGGTCATCCGCGGCGGCATGAAGAGGCCGCGCGCGAGGCCGATGGTCGGAGGAGCTCCGGCGGAGGCGAGGCCAACGCCACCCGGGCTAGGGTTTGCGGCGGCGGCGGCGGCGGTGGAGGGGTCACGGCTATAGGATGGGGTGAGCGGGGTGCCGGCGCGTGCGTCCATGGGGTGCAGTTCGCCGGCGCCGGCGCGCGCGGGGCGTAGGAGGCGGAGAAGAGAGAGTGCAGCGCGAGCGCTCGAGTGTGCCGCGTGCGGAAGCAGGCGCCCCAAATACAC…
304	Traes_2DL_B16768850	NA
305	Traes_2DL_B18351047	TRIAE_CS42_2DL_TGACv1_159951_AA0544820	TGGAGTTGTGCAAAGGGGAGTGTTCTTTATCGCCTGAGCATTGTAGGGGAGAAAATATGTTGCAACTTATTATCTCTCCACACAGCCGAAGTGTTGTCAATCAGGTCACTGATAAATATAGGAGGATCGCTAGCCAGACAAGCAACTAGTCTCATCGATGCGTCTCTCAGGATCCAGTTTTTCGTTCATACCCTCGTGGTTGTGCCGTCACCGATGCGCCCAATGAAGCCATGTAAGAGTGCATCTCTACCCTCCAAGATAGACCTCCACACTTGAAATGGGTGAGACCCTAGGTCGGCATTGAGAATGTCAACACTTGGACAGCAGACGGCCTTGAGCAACCGGGCACAAAGAGATTCAAGCACGGTGAGAAGGCGCCATGATTGCTGAGCCAACAAA…
306	Traes_2DL_B574C3BD1	TRIAE_CS42_2DL_TGACv1_161369_AA0558280	TTGCAACCTGGAGTAGTTTGCGGTTTCCACTTTTGCCGTGCTACGACGTAGGATAAAACCACCTACTAGTGTGGTTGCACTTGCACAAGAACGCAGGGCCAAAAGTAGAGGCAGCCCATGTGTGCTGCTGCTGGGCGCTGTCACAGTGTCACTGCTAGAGTGCCCGTCCCCGGCACCGGGCAGCCCGACTGGAAGTGGACCAAGCTAGGGTGCCCCCGTGACAGGCCACCCGACGCAAAGACATGCTACACCTGACAAAGGGGATGAAGGGATGACTGTCCGTCCATCCATCCATCCATCATCCTATACGGCTACACCCCCAATTATTGGCCCCGGGGTCAATGAGACACGCCGCCCAGCACATAGTTTGCTTGCGTTGCGGTGCAGGTCTTGCTCCGC…
307	Traes_2DL_B896BF8FB	TRIAE_CS42_2DL_TGACv1_159654_AA0541070	TTGTGCTCTGCTCTGACTAAATCTCCTCAAATTATACACTTCATTGGATTGGCTAGGTTAAGTGGACAAATAATTTGGGTCAGTCGATTTGTTTCCAACCGTCTGATGCAAAACAGACGATCATATGGCTTTCTTCAACCTCGTATTCATCTTCTTCCCCAACCACCCTATGGACCAATGGCCGAACAGTCAACCACTGCCGTCCACGGCCGACAGCGCTCCCATGCCAGCCTGGCCGCCCTGCCCTTCCCTCACCGCCATCCACCGCCGTGTTGGCGCCGCCACCTGACCCACCCAATCATCCCTCTAAACTGGCGAGCCCTCCACTCCATCCAAATCGTCAAATTTCTTACTTGCCTACGTTGCCGCTGTGGCTCGTTCTTGGCCGTCGACGGCGGC…
308	Traes_2DL_B9574CFF6	TRIAE_CS42_2DL_TGACv1_158829_AA0526810	ATCATTTCATCAGGAGGAAAGAAAAATTATGTAGTGCTTGGCGAGAACAATTCAAGTCTAATTGAGGATTATACGTGACAGATCCAATCGTTGGGAAGGAATCGACCGACGCATAGAAGTATGGGAATGGCTAGATGTAAGTCGCCTAAAAAACAAATTTGGGTCAGTCGATTCCTGTGAGCCGTTGGATGCAAGATAGACGACCCGTTCATCTTCTTCAACCTCCCGAACGGTTACTGTTCATCATCTTCAACCTCGGACCGCCCGATCTTCTGTCGGCCTAATTGCATGCTGCCGCCGCCCCGCCCTTCCCACAACCGCAATGCCTCCCCTCCCCACCCCCTCCCCGCCGATCCATTTTTCCCGGCAAACTGCACCCCTACCCTCAACACTCCTAAG…
309	Traes_2DL_BC7F606B9	TRIAE_CS42_2DL_TGACv1_157957_AA0503430	TTATGACAAAATTACCCTTATCGAATTCGTTGATTAGCGGCAAGTAAATTGTTTAGGCTAGGAAAGGATGATATACTTTCCTTTTTTTTCTCTATAAGGAGAGATATATGCAATCAGATGAGAGATACTTTCCTTTTTCTAGATGGTTAAAAAGGAATTGCAAGGAATTGAAACAAATGCACCTTACATTGTGGAATTTTATCAAAAAACAAATACACCTTATATAAAGGAATGGAGGAAATATTTGATCGTGTAATGTGTGTGCTGGCAATTGATCTAGCTCGACTAGCACAAAAGCGCAAAGAGTCTGTTTTCTTATCAGGGGCCGGGTCGCTACAAGCAGAGTACCACTGTTTAGCTAATACAATGGCTGAATGTTGTTGACTCCGGCAATTACTC…
310	Traes_2DL_BCE40F3F4	TRIAE_CS42_2DL_TGACv1_159108_AA0532590
311	Traes_2DL_CB0208DE0	TRIAE_CS42_2DL_TGACv1_159200_AA0534260	TCATTTTTTATGAACTTTTCTCAAAACCGCATTTTGTTTCCAGTTTTTGGCTAACATTCAAGTGGACTTTTTTCAAAAGCGATGATCTTTTTTTCAAAATTGATGAACTTTTTCAAATCGATGAGTTCTTTATTCAAAATTGATGAACTTTTTTTTCAAATTCGATGAACTTTTCTCAAATTTCATGATTTTTTTTCAAATTTTATGAACAAAATTGATGAAATTTCTTCATAATCATTGAACTTTTTTCCAAATCATGCGAGCTTTTTTCAAATCCATATACGCCATTAAATCCGAGAACCTTTTTAAAATTCAAGAACTTTTTCAAGTCTATTTAACTTTTCAAATCTGTGAAAATGTTGCTTTTATCCTGAAACAAAGACCAGTCCGGAAGAAAGA…
312	Traes_2DL_D11B74156	TRIAE_CS42_2DL_TGACv1_160072_AA0546370	GAAGACCTTAGCTCCGGCTCCTCTAGCCCTAGGCGAGCTCGATCGATCGCACTTCTCATCGTCTGGTCGATTTGGCTAGAGAGGAACGGCCGCATCTTCAAGGAAGTCGAGCGGCCGATAGGGATGGTGTTCGAGTGGATTACGGATGAACTAGCAACCTGGGTTCAGGCGGGGGGACGACACCTGATGCCGCGAGAGTAGGCCAGGCCATGCCCGGTTTTTGTTTTCTTTTCTCTTTGCGCAGCCGTTTGGGTTGCTTTTGTACAGACTAGCGCTCTGTCGCTGCTTCTTCTCGTAATGCAAACGCAGTTCACCCGCGCTTCATAAAAAAAAACTCATCGACATGGCATGTCATGTGTACACTGGCGGTCGGAACCCACTTGACAAGACATGCTATTA…
313	Traes_2DL_DF2F64147	TRIAE_CS42_2DL_TGACv1_160588_AA0552060	CTTTCGACCCTTCAGACTTTAACATCACAAAAGTCGTATACCACATCCCCTACCTACCACATCGTTTATCTCCCATTTTGTTTCTTCTTTCTATATAAGTATCATCGCACTGTGCATTGGCATAGATTTAAATGGATCATATCCTAGTTGTGTATAGAACATTGGAACTTTTTAATGCATCATTAGATCGAGGAATGTGTCACAACGTCTACAAAGTTCATCGGGGTCGAAAAAACATCTACAAAACTCATCAGGGTCAAAAAAACATCTACAAAGCTCATATCCCAATGTTAGGATATATGTGTGCAGGGGCGGAGACAGGCCCGAGGCCCCCAGGGCCTGGGCCTGGGGCATGAGGCCCTACTCCTTTGGTGACTGGAGCATCACTAAGACGTGAGG…
314	Traes_2DL_E075C5750	TRIAE_CS42_2DL_TGACv1_159907_AA0544190	GTTGAGCTATATCGTAACGATCAGCACCGTTTCAAGATTGTCGTTGACGGTGATAACGAAGTTGACTTGATGGTTCAGACGCGGCATATGCGAGATCTTGTCATTCTGGTGATCAGGGGCCTCGCCCAAAAGTTCAACAGCACCTCCCTCAACTCACTTCTCAGGATAGAGGCGTGAAAACATGATATACCTGACAATGTAAATCAATCAGGAACGTATGTTGTTCAATACCGGTGTTGCAATTTGTTGGTTTGTAGTGTGTATTTTGTAGGATTTGTAGCGTGTCAGCTTGTGTGATCCTTTTGTTCTTCTTCTAAAGAACCAACACATAAGAGCTAGTGGCCCTTGTGACTCTGTTTTTTTTTTTTTTTTTTTTTTTTACATTTCTCATGAAATGTA…
315	Traes_2DL_E1E8E26E3	TRIAE_CS42_2DL_TGACv1_157999_AA0505460	TTGTAGGTGTTTCTCAAAGAAAAAAAGATCTAGCAACTTGCTCTATCGACTGACACACACAAAAACCTAAAAGATCGCTCCAAAATTTATACTGTAAAAACTATCAAAACTTTGACTAAATATGGCAATCTAGAATGAAAAACGTTCTAGCGTTAAAAGGTCAAAACAGAAGGTAATAACTAAGATTCTCTCTAAATCTAATTATATGCATTCTGCACGAAACTGAAATTTACTCTAAATCAAATTGTATGCATTTTGCGCTAAATAAAAGGTTAGCTAGGCGTAAGGTCTTCCGTTGAAAGAAAAGGAAAAAAGAAATCTAGCATGTTATGTTGGATGGCAACACGCATGTGTGAGCTTGTGTTAAGCGCCTTGATGATCTAATGCATATCTCTTGGA…
316	Traes_2DL_F47B9B20E	TRIAE_CS42_2DL_TGACv1_158777_AA0526030
317	Traes_2DL_F8CF41335	TRIAE_CS42_2DL_TGACv1_159469_AA0538740	AGCACTACTGGAACAAGATCCACGATCGCATGCGCCGCCGGGTAGCTAGGTTACCGGCCCCGCTAGGTTAACCACTACCACTGGCGGCGGCAGTTCGTTCGATGTTGCCGCGAGCGAGACTAGAGGGGGGACGCGGGATGCGGTACCTGTGCGCGCTCGTTGGAGATTCACGATGTTGCCGCGCCCGCTGTCCGACGAGATCGCCGGCGACGAGATAGCCGCCGCTGGAGATCTACTACGTGACTTATGGAGCTGCGTCAATGCTCGCGAGATTGATGGAGCTGCGTGAATGATTGGATTCGGCAGGTCTTACGTGGACGTGGGGTCGTGTGATGTTTTTTTCCGGACCAGGGTACTATATGTATACGGTCTGGATTATACAGGGCTAGACATGGCTTG…
318	Traes_2DL_FBE8DBDCF	TRIAE_CS42_2DL_TGACv1_158200_AA0512220
319	Traes_2DS_0028CD306	TRIAE_CS42_2DS_TGACv1_177352_AA0574250	AAGCTACTTGATTACTTTCTCTAAAACAGTGGTTATAGATTACATGGATAAAATCTAAGAACATAAAGTAGCAATCATCAAAGATTGCACTAGCAACAGAGGTAGAACTACCCTCTTTCAGAGCTTCGGTGATGACTACATTATCTGAACATATTTCAACTTTGCTACAACCCATGATGCATGCAAGGTTCATACCAAATCGGACAGCTATTACCTCGACTGTAAATGAATCAAAACAAGTACTTCCTTCGTAAAGAAATATAAGAGCGTTTAGATAACTAATAAACGATCTTATATTTCTTTACAGAGAGTATCAATTTTTCTCGGTATAAAATAAATAAAGAATAAAGAGAGTATCAATTTTTCGTTAGCAGCAGCAACAAACTGCACGCTATGATC…
320	Traes_2DS_0DF5B5D76	TRIAE_CS42_2DS_TGACv1_178461_AA0595900	TATCTCAATTGAAAGAAAAGAGCTTCAAAATTAGAGAATATAGTGAATTAAAAGAATTGAACGGGGGAGCTTGATAAATTGCTAACCCGGTGAAAATCAAATGACCCAATTCTGAATACCTTAATTAATTGTGAAGCCTTAAAAAATTAGGAAGCATAATGTATAGTATAAAAGAATTGAATGAGAGAGCTTTAAGACCCAATTCTAATTGAAGACCTTAATTGAATGTGAGCTCTTTAAAACCAATGAGCTTAGTGTTATAGAGGATTAATACTATGACATGTCATCAATATACCTAGTGGATATTGCATGAGGCTACATGATACTACCTATGATATCCTCACTACCGAAGATCTTATAGACAACCTTATTAAAGCAACTAAAATAAGGTGATATAAA…
321	Traes_2DS_15F511161	TRIAE_CS42_2DS_TGACv1_178535_AA0597240	CTACATTCTCGGTTGAGGACTTCGGCGTCTATGGCTTCATCCTAAATTACTTTTGTTTAGTTGTCGTAGTGTGTGAGGCTTAGTTTCATGTTGTTCTTCGTTCTTGTACCTTTCGCGGTGTATTTCATTTTCTTTGCCTGAGGTTCCAAATCACGATCGATTCCCTTTTCAAAACCTGCAGCAGCAGCTCGGGCTCTTCCTGCATGCCATAAATGGCCCCAAAAAAGAAGAATTCTAGAACAAAATGAGAAGTTGATAACCAACTTCTAGGAGAGACATAATTAACTGCATTGATCTCGGTAGCTACGCCACCCGCGTGTATTTGTAGTCCTGGTAGGTTGATGGCTTTGTTAAATCAAAGCCGGGCTAGACTCGAGCCCCATCTCAGGCTTGGCTGAT…
322	Traes_2DS_1966D084E	TRIAE_CS42_2DS_TGACv1_177392_AA0575420	GGCCTCGATCCATACCGTGAGTTAAACCTTTTAGCTGTGTCTCAGTGATCGCATCCTCAAGTAGATTTTGAACATGGTAACACCATATCACTTTGGCATCAAATCACACACAGTGAAAAGTTACAATAGCTTAAGAGAATGCGTCATACCGACTGGAGTACGAAAAGAACAGTCCAAAACATTTGGAAGCTATGATATCGACTTGTTCTCGTCATTCGCTCTCTAGCGAGCCATCAAAAGACTCCAGGTGGGCGGGAACTTCGGCACCGTCTTGTAACTATGCACAGTATGATTGCGGCCTCCATCCATGCCATGAGCTGAATCTTTCAACTACCACCTGAATTAGCCTCAGTCATTGCATGCCGAAGTAGCTTTTGAACATAGAAACACCATGTTTAC…
323	Traes_2DS_1DFE5EFEC	TRIAE_CS42_6AS_TGACv1_485182_AA1539370	AGCGTTCAGATCACTAAAGTAGTAATCTATACACTCTTATATATATTTTACGGACTTAAGAAATATTAGACATGTACTTGAAAAAGTTTTTTGATGTATACGAAAAATGTACTACCTCTGTAAACTAATATAAGAGCATTTAGATCACTAAAGTAGTGATCTAAACGCTCTTATATTAGTTTACGGATGGAGTACAATGTTTTTGATGGGCCTAAAAGCCTTGTTATCTCGGCCCCTTCGTTTCCTTTCGACAACGTGGGCACCTTAACTTTCCCCACTCGCTCAGCTCGTTGACCCATCTAGATGAGCCACCACCTCGCCGCCACCACCGCTGCCGCTAGCTCGTCTCCCAGCTGCCGGCCGAGCTTAACCTCACTCCCGTCACCGCTCCACCGACCA…
324	Traes_2DS_22500FA4F	TRIAE_CS42_2DS_TGACv1_177805_AA0584930	AATTTTAATTCTTAGACTTTGACACTGGTGTTTATATTTTTCTGAAAGATGTGATGCATCTATGCGTATATGTGGGGTCTGCAATTGTACTGTTCAATTTCAAAAGAAAAAAAAGACAATAAAAAGGCTACGCAAGCCGTTTTTTTTCTTAGTTTCATGTACTTCACTAACAACAAAATGACGACGATCAGATTCGTACCGACCGGCCGGCATGCTCTCCATGAACTGCGCATCACCTCTTTCCCGCAGATGGCATGCCATTCGGTTTCGAGGCGCTATCGATGAGGACGAGGCCTGGACCTCAAGCTGTTTTACGTTACCAATCATGGCCTGGTGGTTCGGGTGGTTCGCCGCCCAACATCACGACGCGACTCCACCGCGACCCGCCGAGCGTACGTG…
325	Traes_2DS_30152CC87	TRIAE_CS42_2DS_TGACv1_177993_AA0588780	CAAATGGCATTTGAATATTTATAAGCTACTCCGTAAAAAATATTTCCATAGCCAATACATAAAACTAACAAGACATGGGAGCTCTGTAACAATTGTTGTAACATCCCTTGCTTTACAAAAAGTTCAAGAGTAAGGCAAGCTAATGTGGAAGATTATGATTGGTAATAGGGGGATGAAGAGGCCTGCCCCAGTTGAATTCAGTGGGGGAGAGAGAATTAGTTTAGAAAGTTAAATAAAACGTTTGTATATTCTTTGTAGGACTAGCATTATTGTAACTTTAACGGCTTTGCTAAAGCATATATATATGCCCTAAGTATTTCACATTTAAATCCTATGTCATTAATTTTATTCGGAGATTCGTGCATGTATTTTTCCCTTTTCCTTTTTTTTTCATATTTG…
326	Traes_2DS_3017E946B	TRIAE_CS42_2DS_TGACv1_177654_AA0581940	ATGCATGTCACTCTTTCTTTGGCATCAAGATGCACTTTCTTTGACAGCAACAAGCATAACACTTAAACCAAAAAAAATGCATACCACTTGATAGGGTGTTTGTTTGAACATCAGACGTGTGAATGAACCGAATTAAAGGAGGGAAGTGCAAAATGTTTGGGCTAAATATGAAGATGAATGCCCGGGACAATATCTACACTAAAAAACTCTCTCGAAACAGGTTTTCACTTCCCTTTTGCGGATAAAACACCAACCACCGTACATAAAACACCACTGCACACCACCACGCCACACAACTCACAAGACAAGATACAAGGTTCCGAGCAACAACGGCACAACCCGTTGCAACACCAAGCAAACTACAATTAGAAAGAAACACCGCTTGGGGTCATAGGAGCC…
327	Traes_2DS_3CC5F156F	TRIAE_CS42_2DS_TGACv1_177171_AA0567550	TTCAGAATTTTTTTTGGAAGAATATAAGATTCGATTTGCAGCTCAAATCTATGAGACGGTCACACAAGAAGATCACGACATCTATCTTAAATGACTAGATGATCACAATGTCCGTCTACATGATTGCCATATCACTGAGTGGTCATGGTCGATCGCATCATTTTGCAGGTTGCTTCATCACCATGAAATGAATGAATATACATCTGCCTTTTTTGTGGGCTAGATTCAACGATGATACAAAATCATGATGGACTCACCATATGTAATTTATGAGTTCACTGGGGCCGACACGAACTGAGTAAATGGACAACAGAGGGATCTAAAACTTTTGCTCGTGGATTAGAACAAAGTTCTACCTTGCTTGGACACCCAATTAAATAGCATTTCCAATACTAAAAA…
328	Traes_2DS_432EA86CA	TRIAE_CS42_2DS_TGACv1_179225_AA0605450	TTACTTCACTGTAGCTTTTTAGGGGATCGACCATAGATACTCTAAATCCTCAAAAAAGAAAAAAAAAATAGAGATGCTCAATGGAGGCAGTGCAGGCTATCACCTTGTGGACCAAGTGCAGGCTATGGAGGCAGCAGCAACCTACTGCCCCATGCCCTCCACGTAGATAAAAAATATTGCTGGGAAGCTACCCTACAGTGCAGGCTATCACCTTGTGGACCAAGTTCCTTCTCTTTCCATTTTCTTTATTTTCGTTTTCTCTCTCATACGCAGTTGTCTTGTCTCTGCTTTTTCTCCTCCTTTCCTCTCTCTCCTCTCTTTCTCTTCCTTTTCTCCACAGGGCAGCGGTCTCTTCTGCAGGCTACTACTGCCACTCCGAACCGGCGTCCGAGCCTACGT…
329	Traes_2DS_4C162DAFF	TRIAE_CS42_2DS_TGACv1_177436_AA0577070	AGGCAGCGGTAGCGGAGCAGAGAGCGCATCGAGACGGACGGCATGGCATGGACAACTGCGGTTCGTCTCGTCCTCACGTGTCGCCGTGTCAGCAGCAGGCAGCAGCTACCTCCTCCCCAGCCACACAAAAAATGGCGAGCTTTTTACCGCCTCGGGCTCGCCGCTCTGCCCGTGTGGCCGCCCGGGGAAGAAGCGTTCCGCCCGTCGCCCGCCCGGATCCACAAAGCATGGGGGAAGGGAGGCAACGGCCCAGAAAGGCCGCCTTTTTTAGCCCCTCCCGTCACCGCGGCTCACAGGTGCCGCTGCCCGTGCCCGCCCTCCGTCGTTAACGTCACACTCACGCCCCTCATCATCTCCTGGCACCTTCTCCCCCTCCCTCCCGTACCTCCGTCCATGCTC…
330	Traes_2DS_538378717	TRIAE_CS42_2DS_TGACv1_177309_AA0573050	CTGGAGTAGTGAGAGGATGGATGACCGGCCGGGAAGTTAGACGATTTGGAATGAGTGATCCACACTGGAGCAGTTATGAGGGGTGATTAGAGATTAAATCGTCAAATAAGTCAGAAAATTAAAAATCGGAAAAAATCATAATATTTTTTTCAAGAAAATTAAAAAAAAACTGGCCCCCCAGACCACGGTGCGGCCTCGTGGCACGTGGTGGGCCTTCGGCCCCGGTTCGTGTTGAACCGGGACTAGGGGGGAGTTTAGTCTCCACCCTTTAGTGCCGCTTTCAGAACCGGCACTAAAGGGCCTTACGAACCGGTACTAAAGGCCCGTTTTCTAGTAGTGGCCTTACGGTATTAAAAATTCACGAGAAAGTATATGTAAACAGAAATATAAGCAAAACCA…
331	Traes_2DS_53A082B2C	TRIAE_CS42_2DS_TGACv1_177171_AA0567600	ATTTTTCAAGTTCGGGCACTAAAGTGAATATCCATGGCAAGTTCAAGCGCCACGGGTACAATTACCGCGACACAAATCTTGGAGGAGTAATTTCTGGGAGCAGTAACTTTCCGGAAACAAAATACTTCCTCTATTCCCTTATATAAGGCCACTATGAAAATTACATTTTGCATCTATACAAGGCCACTATGAAAATTACCTTTTGCATCTATACTTCCTCTATTCAAGCTCGGGTGAAGAAGTGATATGTCCCCTTTTCCTTAGTGAAGAGGGACATGCGCTGGTTTTTTGCATAGGATTATCCTATCTTTTCAGTCCTGTAATGTCAATATTTGCGTGGCTTGTAAGTGAATTTTTATTTTATTAATAAGACACGTATTACTACGCAAAAAAATTCTA…
332	Traes_2DS_5427EA332	TRIAE_CS42_2DS_TGACv1_178461_AA0595900
333	Traes_2DS_577286E6C	TRIAE_CS42_2DS_TGACv1_177631_AA0581600	GAGATTAGATTAAACGGGTGGGAAGGGGCCCACCCCTGAAAATCAGATGGGGAGAGAGTTATGGTTTTGGAAAATTAAGCAAAACGCTCGTATCAGTCCGTGTGTGTAGTATTATTGGTTTAATTGTACTGTGCAGCTCATTCCCGAAAAAGAACCGCCAAGCAGGAACTCTTCAACCCAGTCAACAAAACACGACTAGACACATGCTGCATCCCTATCTGCAGACTAGTAGTCTGCACAGTTCGCTCTCCGGCCACTAGCATGCGTCGTGGTCATTTGATAATGAAATCAGCTATCAGTCCATGTATGGTCGCGAGCCAAGAGCAATCCCAGCCTGAATGCATGGCTCGGTCCACATGCATTATTATTAAATTTTTCTCGTCTGAATGTGTCCACGTC…
334	Traes_2DS_5814764C5	TRIAE_CS42_2DS_TGACv1_177978_AA0588530	CAGTAAGCTACTGCATTGTATCGTGTGAACTGTGAACTAAAGATTATGATAATGATATATTTCCGCTTGGAGCCCTAATTGTTTCTATGTTTGATCGACAAATTACTTACCAGCAAGCTAACCTGCTCATGAATGCCCCTGGTTTCATCACGCTTTAAGCCGCGAAGCTTTGGCAGCCATAGAGCTACGGTTAGCCATAGTAAGATTCTTATAGACAAACATTAGCCACTACTCTTGGTACCACATGGGCAGTACTCTTGTTTTACTTTTTATGGGGTGACATGGCTCGCCATTGCCAGGACAAAACATATGACTGTATACATTGCCAGCAGATTTGATCTTCAGTGATATAAAACATACAATTCCAATTCCAAGGTCAGGTAGCATAAGGAGATTAAC…
335	Traes_2DS_5B00410CD	TRIAE_CS42_2DS_TGACv1_178429_AA0595420	TGAATTTTGCAAAATCAGTAAAAATAACTTAGGGCATTGAGTGGTCATTTAAAAATAAATTTTCACATTCAACTCGAAACCATGATATGTACATGCCAACAAGAAGTATGAAATCAAGGCATACACTCGCAGATTGTAAAATCAAATTCATAATACCTCGAGTTTCTAGTACAAGACCAGGGCTGAAGTCGTGGTACCTCTGGACTTGGCTCCTCGACCATGAGGAAGGTTCCACTGCACGTTAAAGGTATAATGTGCATAGTAAGTTACCCAAGCCTCCAACCGCTAGGCGACATCGCCATATTTGGCATGTAAGTGACATGACATCTATACCAATATAAAAAAACCTAAAGAGGCAGATCCAACAAATCTCGACCATTAAATCCTTGTAATCTAACG…
336	Traes_2DS_65B31416B	TRIAE_CS42_2DS_TGACv1_178558_AA0597430	ATCACTGACAAGCGAACCATCAGCTCGTGAAACGAAAATCTCTCCACCCAACAGCGAATGGACCCCGGTGAAGAGATGGATGGGGCGTACGTTTGCGCCCACGAGCGTCGGTGCCCTGCCAGCGCCCGCGCCGCGAAGCCTGCCAAAACCGACGACAGGAAACCCGGCGGGCCGCGACGCCGTGCGCGCAACCGCGAGCGGCTCACCACGCACACGCCTCATGCCGCCGTTGCCGTCGCACGGCAGCACGGCCCCGGGAAACGAAAGGGTTTAGGGTGGGATTAGGGTGGGAGGACCCAGGCTTGCACGCATCTGCGGTGCCGGTGGTCGCGCAAGAGACCACCATTCCACCGGAGAGACCGCGCGCACCCGTCGGCGCGCACGTTATCTTCTCTACCT…
337	Traes_2DS_6FA5738431	TRIAE_CS42_2DS_TGACv1_178097_AA0590740	GACGCAGAGTATTTCAGCTCGAGCTCAAATGTGCTTGGGTGAACAGTGAAATCCAAAAAATAATTGAAAACAAATTTAAAAATTCTGAAATATTTTTATGGCAAAGATTGACAAAATGTTTTCAGTGCTTGCAAAATTTCATTGTGGAGTAACATTCGTGGTAGTCGTGGCAAAAAAATAAAATCGATGATCCAAAAAAGCTATTTTCGAAAGCATTTTGGAGTGCTGATTTTATTTTATGTTTTGCCACCACTTTCATGAATACCATTCCAGGAAGAAGTTTTGCGAGCTCTGAATATATTTGTCAAAACAAAATCAGTTTAAAAAAAAATCAATTTTTACCCGGATTTTACTGTTCATAACGAGCTCATTTGAGCTCGCCACAAGATAAGGACTTTC…
338	Traes_2DS_7088D2211	TRIAE_CS42_2DS_TGACv1_177993_AA0588780
339	Traes_2DS_708F03DA3	TRIAE_CS42_2DS_TGACv1_178097_AA0590730	CCCAGTCAACAAAACACGACTAAACACATGCAGCATCCATATCCGCGGACTAGTAGCCGGCACAGCTCGCCTTCCATTTGTATGTGCATGCATGTCGTGGTCATTTGATTAAAGAAATCAGCTACCAGTCCATGTACAGAGTTTCGAGCCAAGACCAATCCTTTGCTGAATGGCTGGCATGCAATACAGGGTGTCTAGTGGACAAAACTATTTGTTTTCTCTTGCTCGCGTGCATAAAATTGCTTACTTGCTGACTTAAATATCTTGGATTCAGAGTACCCGGCCCAACCATCTTATCCTATAGAATTTTGAAGGACGATGGATATCGTCTGAGAGGGAAAGATAGATGAGGGATTTTTGCACGACCAGCCACTTGCTGCAACCGTCAGCAAAAATCTC…
340	Traes_2DS_733027CCF	TRIAE_CS42_2DS_TGACv1_178685_AA0599760	ATGTAGTCGACGTTCACATAACACCACTAAGGGAATCACAACATACACATCATCAAAATATCGAACGAATACCAAATTCACATGATTACTTATAACAAGACTTCTCCCATGTCCTCAAGAACAAAAGTAACTACTCACAAATCATATTCATGTTCAAGATCAGAGGGTATTGAATAGCATCAAGGATCTGAACATATAATCTTCCACCAAATAAACCAACTAGCATCAAGAGAGAAAAGGCATAAGAATTGTATCATAAAGTGAAATAACAGTCCATAATGCAATAAATATCAATATGAAAACATGATGCAAAATAGACGTATCACCTGCATGATATCAGCGTGTGTGGGAGCGGGGGGAGGGGGATACACTAATTTGAGGATTCTAACACGGAGAGAC…
341	Traes_2DS_7F07924BE	TRIAE_CS42_2DS_TGACv1_179406_AA0606800	GTGGCTTTCCCAGTGCTATGGTGAGGTTGGTGTCCTCGGATGCAGTTTGGGCTATGCTTGCCTTTCGACGGTATTCTTGCATTGTCTTGGCGATGCAATGGTGATGACCCCGAATATTCCACAGGAACCTCAATGTAGATACTCCATATCCCCATGCCAGTTCCCGCTATGATTAAGCGGGGGTCAGAAATACAGTAGGATTCAGAATGTGCCTTGTGTTGAATGTTCCACAAGCATACACGGGGCCATGCTGCACACACGTATGTCGCCTTCGGTCCTTCATTGTGTCCCTGACGCATTTGTTTGTCCTAAATGCGACTTTGCTACGTGCTCGCTTGTAAAAACGTCTTACATTATGGGACGGATAGTAGAATTTAAGTTCAGAAATGTAAACTGAAT…
342	Traes_2DS_82AF233B4	TRIAE_CS42_2DS_TGACv1_178240_AA0593320	GCTGTTCAGTGCTTTTTGCAACGGGTTAAGAGATTTTACGGTGTTTTTTGCAACAGATTAACGACTTGGTAGTTTCCTGCAAACCTAGCCACAAATGTGGTGGTTTCTTGCAATTGACTCTCCATGAGAAGAAAATTGCCATGGGAACAATTAAAACATTCATGCAAATTTGTCGTTTGACCACTAAAATGCCATGCACCCTATAATAAAGTTGCACACACACCCACCCACCAAGAAAAGAAGATATATGCACTTTGACATGTGAGGCAAAGCCGTTCCATGAAAAAAATTTGCTATGATGTAAAGAATAAATTTGCCATGGTTACACCGTCAAGGATGGAATATGGATTATGAGAGAAAGTAGAGCCGCTGCCGTCTGCCTCCTCAACACCGCCGGCC…
343	Traes_2DS_895D44BD6	TRIAE_CS42_2DS_TGACv1_177244_AA0570280	AACCACCGACAAGTCCATCAAAAGCTCTCGAAGTCATTATGCTTCGACACATGATTTGTCTAATATTGTGAGTTCAGCTTCCATTGTTAACTTCGTTAAGATAGTCTGCATGCAAGACCCCTAGGAAACACCACCACCACCAAGTATGAACACATATTCACTTGTGGCTTTCGTCTCATCAGCATCAGAGATCATATTCGCATCACTATACCCTTCAAGTACCATCGGGTATTCGGTACAGTGAAGTCCATGGCTCACAATTCCTCTCAGATAGCGCATAACTCTTTCAACATCACGACAATGTATATCGCTTGGATTGGAAACAAATCGGCTCACTATGCTCACAACAAAAGCGCAAACTAGGTACATTCGTGAACCAATCACTTAAGAGTATCTCAT…
344	Traes_2DS_8B3A38755	TRIAE_CS42_2DS_TGACv1_178705_AA0600000	GTAGACGAATTTGATACTATGATAGTGATGCATTTTTGATTGAAACTATAATGATGATGCACTTTATCTCTCAAATTTTAGTTGCTATTTCAATGCAAAACCGCGGCTGAACAGTGGCTGGCAGCAGCCGGGCGGCCGCTTTCATATTTTTACATCTTCATTTTGGACCATCTATTGGAGTTGCAAATTTGGACCATTTGTTGGAGTTGAGCTTTTTTCGGAGCTCCAAAACGCATTTTTTGGCGGTCCAAATTTTACATCTCCGATTTTGGACCGCCAAATTTTGGACCATATATTGGAGATACTCTAAGGATACAATGCTATGCATTAGGTTTAGTTGTTTTTTGCAGCTGCATTTTTAATCAAATTCCCCGCAACAACAAGACGGGGCTATCATCT…
345	Traes_2DS_9AAA669E3	TRIAE_CS42_2DS_TGACv1_178299_AA0593880	TGTGTAAGATCATCATATTTCTATATGCAAACACTATTTGCTGATGTGTGTTCATCTGTCATATTTGTAACTCAAATTGCCAACTTCTCGTAAAAAATTAGGGAGAGGGGACCCTACCGCCAGGAGCAGCGGTGGTAGGTTTTCACAGCCTACCGCCACAGGGGGTGGCGGTAGGCTGTGAAATCCTACCACAGAAAAACCCGCATTTTCTGTCACAATATGCTGGCGCTCGCGCAGGCCTGGCGCACCCTTACCGTCGAGGGAGGTGGCGGTACCGTTAGCGTTAGCTAACCTACCACCATCTACCCCGGCAGTAGAGTAGTTACGACACGTCAGATTGCAACTGGCAGTTGACGGAGGCTGCCATTACCTTACCGCCGTGGCCGCCGGCGGTAGCAT…
346	Traes_2DS_A8B6703C5	TRIAE_CS42_2DS_TGACv1_178705_AA0600000
347	Traes_2DS_B81752301	TRIAE_CS42_2DS_TGACv1_178503_AA0596660
348	Traes_2DS_BBACA8F7F	TRIAE_CS42_2DS_TGACv1_178240_AA0593320
349	Traes_2DS_C4237A91B	TRIAE_CS42_2DS_TGACv1_177309_AA0573050
350	Traes_2DS_D5428D609	TRIAE_CS42_2DS_TGACv1_178702_AA0599980	ATCGGCAGTGGTATTTTGACGGGCGTGTGGCCCAGGCACACGGGCCCAAGACCGACACTGAGCGGACGTGTGGCGCATCCGTCTCGTGTCCATGTAGACGCAAACACGCTTAAATTTGGGGGCAGAAAAATGCGCCCAGATAGACGACACATGGACAATTTTTGCGGTTGGGTCAACGTATTAAACTGTGGTTTTCGGCCTCGCGAACCCAAACGGACCAACAAGGACGAAATGGGTCATCGCGTTGGAGTTGGCTTAAGCAATGTATGGCACCAATCTGTTGAGTATCATGATTGATTAGAAAACATAGAACAGCGTACGATTTACTCTATCTTGTCTTGTACTTAAAGAAAATCATATACTTATTATATATACGCCCGCGAGGCTTAAGCAATAAAT…
351	Traes_2DS_D6FC51893	TRIAE_CS42_2DS_TGACv1_178442_AA0595670	ACGCCCCACCACCAACTCAACAAGGAGGAGATGGTGTTTGGCCTTTTGGCAACCCCTTAAAGATCCGAAGAGCTAGCCTGAGTGCCTTCTTCCTACTCTAAATTTGTGCACAAGTAGCTTGGGGAATCTATCGCCAATGAAAATTTTATCGACCATAGTACTTATGAACCAGGGAGAGATAACCTAGATCTAAGATCCGACCTTATTTGTTGGAGACTTCAACCAGTTGCAGTGAGCTCACATGGGACACTTAATTTTGTAATGTGCGCCCGGGGTACGCCGGAGGAATGCTTGATGTGTGGTGGTGGACCCGGCAATCGTAGTGGAGTGTTTGATGTGTGGTGTTTCCTCGACTTAACGTTGTAGGAGGCGGAGATGGTGGTTGCAACGACGATGATG…
352	Traes_2DS_E231054BE	TRIAE_CS42_2DS_TGACv1_177445_AA0577290	TTCTCATGCTAATTTTTTTCAAGCACACAAAACACTTGTCAAAATTGCCACAATTATTTTACCTCATTTGAGCTCGGGAGTAGAATAGGACTTTCGATCTAACTTTAGTTTTACCCGAGATCTTTATTGTTCATCTATATTTTAGTTTCTCCCATCTGACATGATATAATGAACTACTATTGAATAAAATCACATTGTAACTCTGACAGGAATATTCACAATCACCGAGCGTTGGCGCAACTCTAGTTATGATGTGGTTGGTCTTACAAGAAGAATATTCACATCGCAACTTCGTACAAGAAAAAATGAGCATTAGCCTGTAGAAAAATTGCCCATGATTTTTTTTTTGTGTGTATAAGCCTTGCAAGAAAAATGAGCATTGGCCTGTTGAAAAATTGG…
353	Traes_2DS_ECBFB4D8C	TRIAE_CS42_2DS_TGACv1_177457_AA0577630	GCAAGGGCACAACATGCAGAAGCAGACGAACATGAAGCTGAGGTGCATGCAGCGCCTGTGCACACCATCCACGACCAGCCGATGCAATTCTCCCTCGAGTCCCTGTTCGCCTCCGGTACGGCTGGCTGCTGGCTGCGGCAGCAGCAAGTCCCTCTACAATACTACAAGAGTACAAGACTACAACGTTGACTTGATCCATCCACGTTGTGAGATTCCAAGCGAGAACTAGGCGCCACTGTGTAACCACAAGTCCCGGCTATATTTTTGGTCTGGCTCAATATTGTCCGTTGGATCTTGTTTGGGTGGCTGATATAGGGGCGCAAGGTACAGCGTGACTTGCAAGAGGCAAGTCACCTGATCTCGGTCCGTATCCTGCATGCCTGTGACATCCTCCTCCGG…
354	Traes_2DS_FA532168A	TRIAE_CS42_2DS_TGACv1_177171_AA0567580	TTGATCACGGGGTGGGCCTGCATGCCATGGCACCCATGTTTTTTCATTTGAGTACCTACCAAAATTACTAAGTTCCAGTAGTGTCAATTCGCATTTTGACCAAAAGACCAAAATATTCACCCGAAAGTGAAAAAATATATGAAAATATTTTGAAAAATATTTGAATTTATGTGTAGAATTGAAATGACTGATATATTTTGGCCGAAAGGTAAATATTTCGTTGTCTACTGAAATTTGGTGTAATTCAAAGATATATCAGTAAAAGTGAAAACCATGATGCCACCACAACTAGCCCTTCCGCGAATGCGCGTATCAGGTGGGGTGGGCCCAACACATTTAATTCCATGGCAATGGGCTGCTATACCATATGGGGCCACCATTCTTAATTAAACGACATGT…
355	Traes_3AL_197871859	TRIAE_CS42_3AL_TGACv1_196609_AA0661910	GACCGTGAGGAACAAAATTACTATCAAGCACAAGTTTCCTGCTCACCCCGTTGAGATTCTTTTCAAATGTCATCTTTACCTACAGGCTTGGGCGCCATTGGGGAAGCAATGTGACAAGGATCGCATGATCGAGACGATGGAGCAGGTCCAGCTGTGCATGACGAGAGCAAGACTTCAAGAACAACAAGCTTGAGCCTTTTGCGTTTAGTTTATTGGTGTCGCGAACCTTGTTATGAAATATCAACGCGTGTTTGAACTGTTAGCCTTATCTTTACCGAGACGTCGAGCCTGCTGAACTGTTGTCTGTGATTTGTAAACCTAAAACTTATGTGAATGCTGCCTTGTGGCTTTATTAATTTAAAACCGGACGCTTCGTGCGTCTACATTTTAAACAAAAAA…
356	Traes_3AL_2D160C2E5	TRIAE_CS42_3AL_TGACv1_197588_AA0666780	AGCAAAAAGAAATGACTGACCACCGGAGACGGAGAGCAAAGCAAGACACTCGGCGCGATCATAATAAAAAGATCCAGGAACCTAAGTTCGTTGCAATGGCAATCAGAGCTTTATAATTAGTTGCTAAATATACTATGGCGGGCGATGCAAAAAAGACGATCAAGCGACATGGCTGGAAAAGATCAAAGAACAACTATGTGAAGGTAAACATGGATGAGGCTTTTGACTCAGACTTGCTCAAGGCTCGTATAGCGCTGTCATTAATGAGTCAAATGGCTCGTATAGCGCTGTCATTAATGAGTCAAATGGCAGATTCATCATGGCAGGAAACAGGAAAATCGTTTGGTATGGAGGTACGCTTATGGTTTCTTACGGTTTGGTCTCAATTTGGCAATTACC…
357	Traes_3AL_33F680740	TRIAE_CS42_3AL_TGACv1_194616_AA0636780	TCAAAATGTTTTATCTCTAAAATCATGCGTCCAAATCTTGAACCGTTCACTGTGGATTTCTTGCGTTGAGATCTTCAAAACTATATCTCATGTTCATAGGTTTGAGTGAACTTTCTTTAAAAAAAGAAGTCGAACGAAAAAAACGAACATGAACCGGGAGCACGTTTTTTCCCTTTCTGAAAGCCAAAACCGTGCCTCTCATGGAAAAAAAGGAAACACGTTTTTTTCGTTTCCGAAAAGCACATCCGTGCGTCTGATGAAAGCAAAACCGTCCCTCTGACGGAAGGAAAAAAACACATTCTTTTTTCCACTTTCAAGAGGCACGGCCGTACCTCTCACGGAAGCAAAATCGTGTCTCTCACAAAAGCAAAACCGTGTCTTTCACGAAAGAAAAAAACA…
358	Traes_3AL_3D5C860FD	TRIAE_CS42_3AL_TGACv1_196192_AA0658040	TGATCCCATAGGTGTCGTTCTCACCGACAACATCGTTCCCCATGTCTCCTATTGTTTCGTTCTGTCCAGACCGTCCAGCACCCAACTAAGATAATGGCAGCAAGTGATTCTGGAACTTTCTCGTTGTCAAGAAGGAAACACTTCAGTTCAGACAAAAAACCTTGGCCCATGTACAAGAGAACAATGCATGTGTTATTGTTTCATCGACTCTGCAATCCTCGCAAAATGATATATGACACTTCTGTAGAACCGAACGACATGGCACAAATTTGTTAATAATCCTCCATCAGAAATTACAAACTTTAGGCGGCATTGGGATTTTCCACAACTTCTGTCAATGACTAATAGGAGCAGTCATGGAGGTGGATGCACTCTCGTTTTGTCTCTTCAACTGTAATA…
359	Traes_3AL_416AB0A5B	TRIAE_CS42_3DL_TGACv1_249039_AA0835670	ATTAGCGCTTTTCCGATTAGACTAATCCACGAGTAAACAGTAAGAATGGCATAAACGGTATGCATATCATAGCGATACCTAAGCATACTAGCATGTACAGAACATAGAAGCGAACCATCTATAAGCAGCACATATACGGCTAGCACAAGTACGAGTAAACGAGGGATTAATAGATCATACCCTCTCGATGGCCAGGCCAACGCGGCGGCGGCGGCAGCAGCCTCGGCGTCGTCGACCATGGTGTCGATGCAGGGGAAGTAGTGGAAGCAGAGGCGGACAGAGCTGGGGACGGATCGGGAGCAATCGCGTCTCGCGCCTTCTCTCACGACCAACCGTGCACGCGGTCGTCGGGATGGGGTCGCCGGAGGCAGCACAGAGTGAGGAACATGCGTCGTGACG…
360	Traes_3AL_441C0AE1B	TRIAE_CS42_3AL_TGACv1_196429_AA0660330	AGACATATGCCTAATTTGATTAGCGTACGACTCACCTTCTTCCGTATATACAATGGCCCTTTTTCCCTGTAACACTTACACAAACCATACGTCCATAGCATCTTAAGTGAAAAAAAATGTGAATTCAAAAAAAGAAATCGAGTACAACACGGCGAAATATACCGCAACGCTCACATGTGTGATGCAGTAAATATTGTGCTGACATCATGCATGATCACGATCGTGCATGCACCCGATAGAATTCCCATTGTAAAAAAAAGATCATTTTGTTAAAATGTTAGCTGAAAGTCATAAAAAAATGAACAGTCATTTTTTTTGCAGGGTAACAAGTCATAACTAAACCTCCACTTTGTTCATGATTGCTCGCAGACGAGATGCATAAACAGGTGTGTCAACCAT…
361	Traes_3AL_4553CB1EA	TRIAE_CS42_3AL_TGACv1_195509_AA0650360	CCATATCTAGACGTCCTGATTCTCATGCCTTGTACACTAAATTCTTTTAGTAGGAGGGTGTGAAGGGACGTGTTTTTTTTTGTTGCAATACCCGATCATATGTGCTAGTATAGATAAAGTGTAGTATATATAGGTGTGATCTTCTCCCGCTCAGTGGATTATTAAAAAAAATCCAATAGGTGGTGCCGCCATTGCCCAGGAATTTACATTTACACAAAAGAAACAAAGGCGGTATGGTGGTCGTAGTACTTAAACTGAAAGACAAGGGCGGATGGGGCAGGCCGTGTTTCCGGGGCGGTGCGTAGTGATGGTGGTACGGTGCCATGCATGTGTCGTCCGTGCTATGCTCGGCCGTTCCCTGCTTCAGTTCACGGGCAACGCGGCGTATGCGCCGTGTGT…
362	Traes_3AL_57252611A	TRIAE_CS42_3AL_TGACv1_194275_AA0630060	TTTCTGAAAGAGGCACACCCGTGCCTCTCGCGAAATCACATCCGTGCCTCTCGCGGAAGCAAAACCGTGACTCTCACGAAAGAAAAAAAAACAAAAACGCGTTTTTTTCGTTTCCGAGAGGCACGGCCGTGACTCTCGCGGAAGCAAAACCGTGACTCTCGCGAAAGAAAAAAAAAACAAAAAACGCGTTTTGTTTTTCCCTTTCCGAGAGGCACGGCCGTGACTCTCGCGAAACACAACCGTGCTTCTCGCGGAAGCAAAACCGTGACTCTCGCGAAAAAATAAATAAATAGAAAACACGTTTTTTTCCCGTTTTCGAAAGGCATGACCGTGACTCTCGCTAAAGCACAAGCATGCCTCTCACCGAAAAAACCGTGACTTTTGCAAAAGGGAAAAAAA…
363	Traes_3AL_6771AB197	TRIAE_CS42_3AL_TGACv1_196039_AA0656760	AACCGGGTGGTCCTTTCGAGGGATCGCACAGGTGGTCGGCTATTAGCACGAAAGAACCCGGTTCTCCTTCCCCCGTTGGAGAAACAATACAGAAAAATAAATCATTTTTTCTTGCGGAGAAACATTTTAAAATAGCATGGGAATTCGATTTTGAAAACGGCATCCAAAGAGAATATCCAACTCACGGCCTCACGCTCACGCACGCCGTCACGCCTGATGAGTTTTCAAAATCAAAAGTAATAGAAAGAGGAGGCCTGCGATCTGACGTGGAGAGCCTAGGACTCGTGACGGCGTGACAGCCACATGTCTCCGCGACAGCCGGCCCCATCAGGACCGTCCAATATAAAACTGGCGGACGGATCTCGTCGCGCGCACCGCATCTACCAAATCAGGCGAAGA…
364	Traes_3AL_681758236	TRIAE_CS42_3AL_TGACv1_196244_AA0658710	TTGCACGCTATAGCTCCTCTTTTGAGTTGTGATTCGGAATATATGGATTATTCTCGCATTATCCCCTCTTGTGTATATTTGGCGGCAGGAAATTAAGCGGACACTCAAAGCAACTGGTATCTTGTCCAGTGAGCCGAACTCCTTGTGTCCGAGCCTGCCATACCCATCCATCCATCCAGTATAAAAATAAATGAAAGGCCACCGTAATCATTTTTACAGGCCTCCCCTGCGGCCGCCACCTTCTCCAATCCAAACCGAATTAAGAACCTTCCGGAATTCACACCCTCATTAATCTCCCACGCTTTGCACTCTAACCAAGTGGCTAACTTCCACGCAAAAAAGGGCAAAAAAAAGCGAGCAGCTTTCAGGTATTGGCGTGCGTCCGTATCGCGCCCGGCC…
365	Traes_3AL_7476159C8	TRIAE_CS42_3AL_TGACv1_194635_AA0637160	AAAGTGATGCGCCTTTACGCAAAAAGGAGACTCAATGTGACGGCACGCGACAACAAATTTGAGGACGATTACAGTTTCCTTTCCCCGAGTTACGGTTCCAGAGAGGCGAAAAGGAGGTGACTTAAGTTCCCAGCATTGCCATCGGCCAGGCCGCGGGCTCCCCGCCCCCCCCCCCTCTCCAGCCGCTGCTCCGGCGATGGCTGAGTGGGGAAGACCTGGATCTTTGGCTTTGGCGTGTTGAAACTAGGGTAAGTGTTCTTGGCGGCGTTGTTCTGGTGGTAGAGGCGGCGTTGCAGATGAATAATGTTGTTGGAGTTCAATCCCCATCCCGGCAGGCGGTGTGTGCTTTTGGATCCATAGATTCGTTGAGCTTTGGTGCTTTAGGTATGGTTGTTCCTG…
366	Traes_3AL_7A164FCC0	TRIAE_CS42_3AL_TGACv1_194194_AA0628280	CCTACATTATTTTTAGGTGCTCTTTTGTGTTCGTTTAGAGTTTGTGTTCTATTTAAGAAAACGAGACGACGGAGGCTCTCTGAAGTTGAAATAAGGTTCTTCCGCCTAAGGCCCGTTCTGGTGGTGCGTCTAGCATCATCAGAGGGCGTGTGGAGATTTGTTCCCGACGGATCTCGCGGGATTCGGTCAGCGTTTGTCTTTGGTGGATCCACTTGGATCTGGTCTTCGTTCATACGTGTTCGTATCTCTTCAGGTCAAATCCTTTCGGTCTACGTTTCTCTTCGTCGGCGGCAGCTGTTGTTCTGGTGCGTTGATCCTCTTGGGCCTTAGCACGATGACTTCCCGACTGTTTACTACTACAAGGTTTGTCCGGCTCCTATGATGGAGGGACGATGATGG…
367	Traes_3AL_7A43B49B3	TRIAE_CS42_3AL_TGACv1_198701_AA0669100	GTCACCTTCCTCTGG
368	Traes_3AL_822D8A43D	TRIAE_CS42_3AL_TGACv1_193640_AA0616020	NNNNNNNNNNNNNNNNNNNNNNNNNNNNNNNNNNNNNNNNNNNNNNNNNNNNNNNNNNNNNNNNNNNNNNNNNNNNNNNNNNNNNNNNNNNNNNNNNNNNNNNNNNNNNNNNNNNNNNNNNNNNNNNNNNNNNNNNNNNNNNNNNNNNNNNNNNNNNNNNNNNNNNNNNNNNNNNNNNNNNNNNNNNNNNNNNNNNNNNNNNNNNNNNNNNNNNNNNNNNNNNNNNNNNNNNNNNNNNNNNNNNNNNNNNNNNNNNNNNNNNNNNNNNNNNNNNNNNNNNNNNNNNNNNNNNNNNNNNNNNNNNNNNNNNNNNNNNNNNNNNNNNNNNNNNNNNNNNNNNNNNNNNNNNNNNNNNNNNNNNNNNNNNNNNNNNNNNNNNNNNNNNNNNNNNNNNNNNNN…
369	Traes_3AL_85A7AF612	TRIAE_CS42_3AL_TGACv1_195966_AA0655990	ACTAATCGTGGTGATAATGTTTACAAAAAAAATTGAAGCAGATATTGGGGGTGGTGTTTTTTAATACAGTACAGACACAAGCGCTTATATACACGCGCATATATTCATCCTTATGAACGCGCATATGCACACCCTACCCATATGAGCCCCTCCAAAAGACTGAGCCGACGTATCATCTTGAAATTTACGAAATAACAGTAGTCACCTCGTCATCGACGGGAACATCTCCTTCCACTGAATGCGCATCGCCGAAAATCATGAAATAAATCCAGAAATAATTGCGAGCACCAGGACTTGAATCCTGGTGAACTCGAAATACCACAGTCCCTCTAACCATCCAACTACAGACTGGTTCGCTTAAGAGGAGTGCTAGGATTAATTAATTAGAATCTCTGCTTG…
370	Traes_3AL_8D04D14EA	TRIAE_CS42_3AL_TGACv1_197242_AA0665550	TATTTCATTATGTTTCCAAAGTTTTGCCTTTTAGACCAACCCACATGTCATTTTAGTATATCCTGATTTCATACAGACTTCAACATAGAACTCGTACCGACATTTTACGGGCCAATACCTAGGGATACATAAGTTCTGTTTGGATACCAATTTCATATTCATGTCTACCTATTTGTAATTTTCACGTTTTGTCACATGACACATTGTTATCTGAAGTATAGTCTTTTAAAAAATAATCTCACCAACATACAATCTTCTTTCTGTTAGAATATCCAGTTCATAATTCTCTGTAAGAATACTTGGCTTTTCCTTCCATTTTTCTCAGGCTATCCCCGACTTTGCAAGAAATGATTTCTTAAAACACATCAACATTCTGAGATATGTTTTAACTCAAGTTAC…
371	Traes_3AL_98C6EC421	TRIAE_CS42_4AS_TGACv1_306183_AA1003870	TGATAAACAACAAAGATTGTACAAGTGCGCGCAGTGCATGAAGGTGGCACGGTAGTGCAGTCTCAAACCGGAAAGCCTTCGTCAGAAAGCTTTGTCATCTTTCCCTCCCTCGATGGATTTCTTAATATGTTTTTGGGTCTTCGCTTATGGTGATGAACAATAATTAAGAGTAAATTATGTGGCCTCTCAGCAGTCATTTTGTCAGGGGAAGCACGGTGACAGCCGATCGTCGACGAGCAGTCAGGCATCAACTTGTAAGCAGCCTAGCGTAGTAACCGAGAGTGTTTGTTCTCTGTGTGAGACGTTGGATCTCTATTGGTTGGACCCTCAAAAAAATGAAGAAGAAAACTAAATTCGAAACCTGGCAAAGTGGCAAATAAAAGGCGAATCTCACCGACC…
372	Traes_3AL_9ADFB3DEA	TRIAE_CS42_3AL_TGACv1_195509_AA0650360
373	Traes_3AL_B37D1E415	TRIAE_CS42_3AL_TGACv1_193663_AA0617020	AAGTCTGGAGTGCTAACCACTACACTACGAAACCATTTGTTGAGTTTTTTCGCTGGTAACTCTATTCATCTTATAGACCGAGCATTTTCCTTTTACGTTTGGGTTAAATTTCCTTTCTGGTTTTTTTTTGGACTTGCTTTCGTTTGCCACTTGGCAGCTAATTGGAGCAGGGTATATCCGACGATTATAGCTTCCTTTGTTTTCCTTGTTCATACCAGCGTTTTCGCAAAAGACTCCATTGCCATCATCTACCATTCTCCGGCTATCCTCCTAGGACCGAAGCGGCCCCCAATTTGTCCGCCCCCTTCGATATTGCCACGACGGAGGTGAAATGCCAGCATCGTCTTCGTCACTAATCTGTGGCTGAGGTCATGCCACAATGGGAGAATGTCACCGCTG…
374	Traes_3AL_B6192AB1E	TRIAE_CS42_3AL_TGACv1_196414_AA0660190	TGACCAACAATTAGTGAAATAATATGTGATTTCTGTTACACAAATATACACCATTGGATTCATATTTAAAAGTACCTTTTGTATTGTAACCGTTACCTAAAAATTGTATGTGAGATTTACGGTTACAATTTTATAGGGTCAAACTATGTTTTATATTATGAAACTACGGAGGAGAGTATGATTTTGTCCATTTTGTTTGACCTCACGAAACCTTCCCTACCAAGCAAGAATAAGGTTCTCTCCGCCTAGCCACCTTCCCCGTGGTGATTTCAGCGTTGTCGGAGGGCGCGTGGAGGTTGTCTCCGTCGGATCTTGAGGGATACGATCGTTGTTTGTCTTCGGTGGATCCACGTAGATCCGGTCTTCGTTTGTCGGTGTTTGTGTGTCTGCGGGTTCTTT…
375	Traes_3AL_BAAD1325D	NA
376	Traes_3AL_C156AB041	TRIAE_CS42_3AL_TGACv1_194943_AA0642440	CCTGTGCAGCGAGCGAATCCTCGTCCTAGGCGGAGTAGGAAGATTGTGACGAGCAGCGGGGGCTTCATATCATATCGTAATAAATATTTGCAGCGAGCCTGACTTGTGACAACTGTAGCTTGTGGGCGATTCCTCGCCCATCATTTTGAACTCGATCGCTCCGAGTTGACTCGTACCACCAGTCCACCAACTTACACCATCGACTGCCGCTTTGCCTCTTTGGGCATTGGACTACTGATTAATCCTCGTCAACGTCATTGATTTATACGTAGCTAGCTAGTGCTACATCCTTCACGTGGAAGTAGAACCACAGGCAGAGGGAGGAAGCAAATGCTCTGAGTCTCCGTGTTGAAACCGCTGGAACACCCTGAGCTGCTTTTGGTGTGACCGGCTGGAATT…
377	Traes_3AL_D3A1F0D64	TRIAE_CS42_3AL_TGACv1_193742_AA0618920	CATGGTGAACGTGACCTCCGACCATGACGGCTTCGTTGTCGACCTCACGTTGACTGACACTGTCAAGGCTCCAGACTCCGACAAGGAAGAGTAAGGCATGGAAGACGGTGACTCCTTGAGTCATGTGAGTGGTGCGTGTCACATATCCTACTCTGATGACCGGAGCAACACTTTGAGGGGCGCAACCAGCCACCGGACATGGACATGGCAAAGCCGGACGAGCTCCGTTTAGATTGGGTTTTACATTGCATGTAAGGGCATGTACAATGGTTTATAAGATAGTCTTATCTAAAGTCTGCATGTAATTTAGAGATAACAAAAAAATATGTCTATAATGGGCCATCTCTTAGCCTTATCTTCAATAACTAGCTATTTCTAAAAACATGGTGAGACATATTT…
378	Traes_3AL_D83C5F7D4	TRIAE_CS42_3AL_TGACv1_194019_AA0624730	TTTTTTCATTTTAGTGATCCAAGATCACATTGAGTCCATAGGAAAAGTCAACACTATTAAAAGGGAATGATGTGTTGCTTAATGGCTTACTTGCTCAAAATGCTTAGTGATATGCTCCAAAAATCATCAACCACTTTCTCATATACACATATGGGCCAGCTCTTTTGGTGGCTTCCAGAATAAGCTGCCCCCTACCTAGCTTATTCTAGAAGCTGAACCAAACTTACTTTTTTAGAAGCCTAGTAGTTAAGACTTGACTAATAGGCTTTTAAAAAGAAAATTTTGGTTGGGCTTCTAGAATAAGCTAGGTAGGGGGCAGCTTATTCTGGAAGCCCAAAAAAGCTAGCAAAAGAACTGGCCCTATGTCCCAAACCAAAAAGTCAAACTCGATCCTACCGA…
379	Traes_3AL_DA008F010	TRIAE_CS42_3AL_TGACv1_194492_AA0634060	TCTGTAAGGTTTGCATGAAGTAGATTGCAGTCGGCAACAGCAATTCTAGCAAGTCATGCGTAGGCATTTCCAACCCTCCAACAGATGTGGAAAGGCATGCATTGGTATATCATGATGTAGCATTGCATCACACACCGGCGGTGCACAACTGAAGCACACTCTCCGGCATTGCATATTTGCATTCACAATTCAAAGCAGCGTCGTCCGCGTAACCTAACCTCCAACTTGAATGCAGGCAATCACGTGTGCCCCAAGGTCCTCGCGCCGCACGAAACTACACGAACACGAACCGGAGGAGCAGAGCCTAGCAGACGCATTACGTCGAACAGCACAGGGGCGAGGGCAGAGGCGCGGGCGGGGCTTACTTCCTCGCCGGGGGAGCAGGCGCCTCATCGGCCG…
380	Traes_3AL_E9A97403A	TRIAE_CS42_3AL_TGACv1_195966_AA0655990
381	Traes_3AL_EFC1F089B	TRIAE_CS42_U_TGACv1_642890_AA2124500	TTAAAAAATAGGAATTTTAGGATATCAAACCTAGGTGTCCAATCTACTTCCATGTGAAGTCTCGTGAAAAATCCGAGAAAATGTATTCTCGATGAAAAAAGATAAAAAGAATCCAGCATATAGAATAATACTGTTCTGTTTGGATGGATTGTTGGCCGGACTGCATTTTCTTCGACATGGATACATTTCCTGATATCTTTTCAGGAAACTTCACACGTGAGTAGATTGGACAACCAGGTTTGATTCCAAATTATTTTAGTTTCTCATCCGCAGAAAAAAATTATTTTCGTTTCCTTGGTTTTTTAATTTAATATTTATATGAAGGTGTGGAGCCCCACGAACTCCTGCGTATTTTCGGTTGTATTGGAGACTATTCATATGTATCCAACATTGTTTGCC…
382	Traes_3AL_FCD4C03D1	TRIAE_CS42_3AL_TGACv1_196082_AA0657170	TTTGTTCATAATTTTATAATGTTTCCCTGTTTTCATTTTTTTCACAAATTCAAAAAAGCCTCCTAAAAATTCGAATGATCTTGTGGATTTAAAAACATTCATACATTTGAAAAAAGAATCAGGGATTTGAAAAAAGTTTGTGAATTTAGGAAAATATTCATGAATTTAAAAAAATATATTCATGGATTTGAAACAATGTTCACGAATCTGAGAAGTTCAAGAATGTAAGATATATTGATGATTTAAAAAATGAGTTTGTGAATTTTCAAAAGGAAAAGGAAAATGAAAAAAGATGGAGAAAGAGAAAAAAGAAAAACTGGTCATGGATGGCAGTGCGCTCTGTCGCACAAGAACAACAAGAAGAACTAGTAATAAAGCACATCAAGGGAGCTTTCACTG…
383	Traes_3AS_11871046C	TRIAE_CS42_3AS_TGACv1_213543_AA0707220	GTCTTTCTAGGGCATGCAATTAGGATTGACAATTTGATCTGTACTTTAATTATGAAAAATATTTCTTTCTGATGTAAAATTGTGTTCTCTGAATATGTGCATGTATTCTGGACATAACTGGGTTATTTGCAGCAAATTTAGAAGTAAGCTTTCTGATACCGATACACATTAACTGTTAACATTTTCTTGTAAAGAAGGGGGAGCGTTTTGGCTCCCGGGAGCATTTGCTCGCTCCCGGGAACATTTGCTTGCTCCCGGGAGCCAAATTGGATTTCCGGGGGAAGCCCGGAAGGCGTTTTGGCTGTGGGAGCATTTGCTCCCGGATGAACAACAAATCAAAAAAAAAAGTGGTAAAATGTTTTTTTTTTAATCTGATTTTTTTTGGATGTTCGTGTTAGT…
384	Traes_3AS_30CF6661C	TRIAE_CS42_U_TGACv1_643142_AA2127940	GTCGTGGCATGAGCATGACCATGCGGGCTTCGGCAACTTCAACCTCCACGCCAGGGTCGTCATCGAGAAGGTGCAGATGCAGTACTGGTCCCTGAAAGGCGTGGTCTCCTTCGCGACAAGGTGCGCGTGGACTTTCTCGACAGAACGCTCGAGCGTGGCGACACCAAGACTTTTGTCTGCTGGCTCTGGGCATGGGATGTCGCCCACATTCCCACCAAGCACATGCTATGGGTGCTGCCGCGCGGTGCTGGAAGGTGAAGGAGATGCAGGGCTTCTTGGCACCCAACCGCCGGGTGGCGCCGCCGCCCGGAGCAACGCGGTACGGCATGCTCATCCATGTGGATCGAGTCGAAGTTTGGTCCCTTCCTTCACGGACTTTCTGCTGACTTCGTCAATTGC…
385	Traes_3AS_3CB8A9C01	TRIAE_CS42_3AS_TGACv1_211026_AA0683390	GAGGCGGCCATGGCGAAGGCCATGGCCCTATCCGCGGCGGGCGACTGCGTCGTGCCGCCGGTGGCCCCGCCGTCCCCGCCCAAAGCCGAGCCGGAGGAGCCGGCCAACATCGAGCGCTACTCCTGGACCGGAGTAGTCCGCGAGTGGGTCAGCGCTCCGCCGATCTGGCTCGGGGCGACGGAGAAGCAGGAGGCGGTCTACCTCGACCACTGGCGCCGCGTTCGGTTTGCCGAGGACCGCCGGGAGGGCCAGCGCCTGCAGATGCTCGAGCGCGAGGCCGAAGAGGAGGCGCGTCAGGCGCAGGCAGCGGCGGCGCAGGCAGCGGCGACAAAGCCCGACATCACCGCCATCTGGAACACGACGTTCCCCTGGGCCGGCCCTGCACCAACGTTGATCAAC…
386	Traes_3AS_51DE1D50C	TRIAE_CS42_3AS_TGACv1_210989_AA0682620
387	Traes_3AS_5A0EB37C5	TRIAE_CS42_3AS_TGACv1_210857_AA0680370	AGTAAAATAAACATAACACATTTTTTGTAAATAAATAAAAATAATAGTATTGTTGCATATGCTCAATTTAGATACTTTTACGTGTACTAGTGAGGTATAGTCAAGTAAAATATTGGACAAAACGACACACTTCGCTCACACTTTATGTCATTGGCACAAGGACCATGTCCATATATGTAAGTGACACAAATGGTGTATCGTTTTCATGAAGCCAAACAAATACGGAGTATGTGTCAATTTTATCAAATTTCTCATCACATTTTTGCTAGAACTTTTTTTTATTATAGTCAATTTAAATATTTTTTGTAAACAAATAAAATAATACATTTGTTGCATGCTCAGTTTGTATACTTTTACATGTACTAGCCCCCATCATATTTGAGGTCAAAGATTAATCAT…
388	Traes_3AS_66523A57F1	TRIAE_CS42_3AS_TGACv1_210539_AA0674970	GTGATGCAAAAAAGAGTGGCTAGATAAGGGAGTGTCCTGAAATCTATGCTCTTCAACATGTTTACCCTGTTAGTATGAGTGTGGGCCTTCCAATAGAGGGATGCACCAGCGAAGGACACCTTTGCCTTTGACCCCAGTGCTGTAGTCATGTCCACCGCAGCGGCCGGAAACCGTCATTGAGGAACGCGCGGAGGCTAGTGTATTGATCGGTGAAAATAAAATTTTCATTTACATATCTTCCTCATTTTCGCCTAATTAAGCCTCTAAAGGAAGAAGCTATATTATTAGCATTTTTTTCATTTTACCATACCTACAGATTTTTGGCTCACCAGCTGCCTATAGATGTGCAGAGCTAATATAAGCGTGAAGATGTCATCTCGGGATGAAAATTCTGGTGTC…
389	Traes_3AS_6B10E85CF	TRIAE_CS42_3AS_TGACv1_212579_AA0701930	GCGCCAAAAATTGGCGCGCTCAGCTTTGGCAGGGCCGGCGTTGGCGCCATCCAACCAGCCCATTTCACGCCCGCGGCTCCCGCTGGCAAGTACTCATCTCGAGCCCGCCCAGCCCCCTCGCTCTCTCTCCCAAACCTCCCAGTTTCCATAGCCGCCGCCAAGCCGAAGCGCCGGACCCTTCAGCGCCGCCGAACCCGCCGACTGCTCTCACCAAGGCGGGTACGACATCTCGAACCCCCCTCTCCTTCTCCTGCCTCACGTTCCCTACGGGTCTACGGGATCGGTGTGTCCCCATCGATTTCTTCTGCCGTGGCATGGAAGCCCCTAGCGCAGCTTGCTTGGATAGATCCGACCGAGTCGCATCCAGTTTAAATCGGTCCTCGCTTGCCGTGACCAATC…
390	Traes_3AS_7D0D8B4BA	TRIAE_CS42_3AS_TGACv1_212358_AA0700290	GTGTGTGTGGTTTTAGGTCCAAATTGCTTAACAAGAAAGTGTTTTTGAAGATTGACCATATATAAACTTCCAAACTACTTTCCTATTGATTTTCAAGTGTTGGTTCATATGACAAGTAGTCATCTATTGTATTGTTTGTCTTGATCCATACATACACATCCAAGCAAGTAAATAGGCAACAAAATGCTAGTATTGCCTAACAAGCTATGTGGTGCAAACGACGCGGTAGGGACCTTCCCTACAATTTTTTCGTTCAAAGAAAAACTATGTGGTCCAAATGAGGTTTCTCACATTTATTTTTCGACCATGTCAATGAAAACTTTTGTTCATTTTTTTTGTGAAGTGCAGTCCGCTATTGATAATTCATGGCCAAATACTTGTCGCATCATGGCCAATGTT…
391	Traes_3AS_8FA8B828E	TRIAE_CS42_3AS_TGACv1_211725_AA0693400	CTGAGGAGTAGCGGCGTTCTGCCTGTGGCCCACGGCCGATTGCATTCTAGAGCCGGGGAGGATCTGTCCTCTTCTGGAGAGGCCTGGACGGCTGTGTTTGGTGAATTGTCAAGGCAGCCCGGTTTCCTAAAAAAGACGACGCTTTTTAGTTGCCGCCAAGACATGCACGTCCCCCGCTTCGCACACGTCCAAAGTGGACGTGTCAACCGCAGGCCTCGCGGCTGGTTATTGGAGTATAGCCATGCACCTGGCCATGCCGTGTATCAGAAAAGAAAATGTTTTAAAAACGAATATATTTACACATACAGAAAACGTTATTGGAGTATACGCCAAGCATGGAATGGAAATACATCATCAATCAACGGAAAATCGCACGGGTTCGATTCCTTACATGCGCCA…
392	Traes_3AS_925DAF2BE	TRIAE_CS42_3AS_TGACv1_212176_AA0698430	AACTGGCTGACACATACACACGCGCGCGCGCGCGAAACGTCGCCTGTCGCCGAGCATTCATTTGTAAGCGTGGGGTTCGGCTCCTCTACAGTTATGTTACTACTGGCCACCCGTAGTTACTTGTTCAATCTGCCGTTCAATCTAATCGGAGGGCTTCCCTTTCTCTCCATCCTTCTCATCGCAGCGACGTGTACTTCCCGAGGAAGCGGGCGTTCTTGCTGTCCACCGACCAGTGATGAACTCGAAGAACTCGGCCTCAATGGCCGTGTACTCGACGTGCTCCTTCTACTTGTATTTCTAGCCACGACGATCTTGTAAAATTTCAGCAAGAAGGCGATCTTGGTGCGTGATCCACACCCATGGCATTAGCTGTGAAGGAAAATCCTAGCTACCCAGACC…
393	Traes_3AS_AE3D5013D	TRIAE_CS42_3AS_TGACv1_211346_AA0688900	ACACGAAGAAAAAACATTTGATCAACAATTTACCCCATCACGTAAAATTTACTTGACATAAAGTTGATATCCCGAGATTCATTTTCAAAAGCATTTACTTAGTATGATTACACTTTTGTAAATCACACATATCAATATAGTACCCGTTGCTTAAAAAATAACCAACTTTGGAGATGCCAAAGCAAGGAACAGATCAACAAAGAATTAATAAGTACTACCATTGCTCTCTTGGTGTTGGCGTACGCACAACTGTCACCACATCTCTTTTTCCCCAATATAATAGTTGGACAAAAAACATGTTGTAACATAACTCTTTAAAAAACACAGAAGGTTACATAAAAAGCTAGGAGCCCGGAAGGGTAGATCAAATATATAATTGCAATTGGATTCTTGAAGGCT…
394	Traes_3AS_CC857D372	TRIAE_CS42_3AS_TGACv1_211190_AA0686530	TATAGGAGTTACGGGATAAGTTAAGTCCTGGTTAGAGAAGTAAGGCCGGATTTTTTTACTTCTCTAACCGTTTTAGGATCAGCTAGAGATGCTCCAATCCTTATCAAGGTCCTTCACATACGTTATAGGAATAAGAGCGACACTACTAATAGCCACATCAACAACACAGTTAACTTGCATATCCATCTTCTAAGAATCTGACCCACTCATTACCAGTGCTTCGCTGGTGCACTCGGGCCGTCTTTAGTTTTATCTGGTATGCGTGTTCTTTGTCAGTCGTTGTTCTTGCGCTACTCGTTCCGCTTCAGCATGCTTGGCCATAGCATGCGTGCGACGTTGCATTCGGGACATAACAGCCGACAACGCCAATCATCACATGAGAGACATCATCTCACCGAC…
395	Traes_3AS_D3265D72B	TRIAE_CS42_3AS_TGACv1_210989_AA0682630	GGCGATTCAAAAAGCTACAACCAGCTGAACAAAATGCTACAACCAGTGNNNNNNNNNNNNNNNNNNNNNNNNNNNNNNNNNNNNNNNNNNNNNNNNNNNNNNNNNNNNNNNNNNNNNNNNNNNNNNNNNNNNNNNNNNNNNNNNNNNNNNNNNNNNNNNNNNNNNNNNNNNNNNNNNNNNNNNNNNNNNNNNNNNNNNNNNNNNNNNNNNNNNNNNNNNNNNNNNNNNNNNNNNNNNNNNNNNNNNNNNNNNNNNNNNNNNNNNNNNNNNNNNNNNNNNNNNNNNNNNNNNNNNNNNNNNNNNNNNNNNNNNNNNNNNNNNNNNNNNNNNNNNNNNNNNNNNNNNNNNNNNNNNNNNNNNNNNNNNNNNNNNNNNNNNNNNNNNNNNNNNNNNNNNNNN…
396	Traes_3AS_D687968CC	TRIAE_CS42_3AS_TGACv1_211916_AA0695590	TGATTGGCGCCTACCACTTGATCGAGCACGGCGCGCTGCGGGGGTTTCTGCTCACCTGCCAGACATGCGTAATTATCCCAAACTAGAGCCTCCATTGGCAACTTTTTTTTCCAAGATTTCAACCAAATATAAAACCTTAAATCAAGTTTTCAAACAGGTCTATATGTATGGTCCTTTACTGACTCGTTTTTTTTCCTCGATTTTTTGCTTGGACGACAGTACGGAGGCTTCTCGAAATTCCCGGACGACGAGTTGCCAGACATCTACCATTCTTACTACGGGCTCGCGGCCCTCTCGTTGCTGGGGGAGGAGGAGGTCGAGCCGCTCTGCGCTGAGCTGGGGATCATCGCCGCCGCACTGTAGCTAGCCCAAGGCACCGATCCTCCCCGTTGTACCCCC…
397	Traes_3AS_DA283116F	TRIAE_CS42_3AS_TGACv1_211725_AA0693400
398	Traes_3AS_DD21AD44C	TRIAE_CS42_3AS_TGACv1_210467_AA0672790	GGTTTTCGCGAGCTCGTCCGACAATGGCGTCTCGTAAGTCCCCCTCCGATCCTGCCTGCCTTGTTAGGTTTCCTCTCTTTTTAAAAAAAGAAAAAATTGATCGATGTGAATTGTGATGATGCTTTGGTTTGGTGTCTCTCTGCTGCAGGCCTCAAGTTTGAGAACTCATGCGAGGTCGGGGTGTTCGCGAGGCTCACCAACGCCTACTGCCTCGTCCCGGCCGGTGGGGTGGGGAATTTCACCAGGTTGGCTGTCCTCGACTCGATCTGTCATGGTTAATCGCGACCCCCTCCCCTGGTGGCTTCTTCTCTTCTAATTGGTCCTGTGGTTGCAGTGTGTTTGAGGCCGAGCTCGCCGACACCGTCCCGGTGGTCAAGGCATCCATCGGCGGCATGAGGA…
399	Traes_3AS_E8F7CBED7	TRIAE_CS42_3AS_TGACv1_212032_AA0696920	TGAGAGCGCGCCAAGTGACGCTGATTGTTGCGAGGCTCCCAAAGGAGCGCTCGTTAACTAGTTGCTCCCCCGAGTGGTCGGCTTGTTGCAATCCACGGGACGCCACTGGGCTGGCCCAGTTGTGGCCTCCTATGTGCGTCAGGTCCCTATTTGACGCAAAAGGCGACTCCATAAAAATGGGCACTCGAACGAATATATTGTTGTAAAAAACCATCAGTTGTGCACAAAAATGTTGAAATATTGTCAAAGTATTCTTCTAAAAAATGGCCAAAATATTTTCTGGGCGAAGATATACTAATAGTGCAATAGGTGCACCCAACCTTTTTATATAACCACAAACCTAGTAAGTAGTCTATACTCATACTGGCCCCAAATATGTAAAGCTCTAAAAGAGTTCCT…
400	Traes_3AS_FC23F0238	TRIAE_CS42_3AS_TGACv1_212085_AA0697550	AGGCAGTTGTGGAGAATGTCATGGTGGGTGAGATCGGAGGATCAGTTAGACAGGCAGAGCCTTCAGGTGTTCGATAACTCTCAGGAGCGGCAGTGTCAAGTGGGGGCAACATCGTTGGAGGAATTCATTTTTGGTGGTGCTCCTCGGGTACTGAGCTGTGACTTCCGGGGTGAAAAAATAAGGTCCGCCCTTCATTGGTTGTGCCTGGCAATTGGCTTGCTGAAGGAATTGTTTTGAGAGCTTGAACTTCTCCAGGGTGAAAACCTAATATCTTGGATCGGGCAACGATGGTGCTTGTTCACTGTTACTTCTTGAAGGAGTTGCTTTTGAAGACCTTCTATATTTTTTGGATGTTGTATTTGGTGGTGATTTGTGTGCGGCTGCTGAGAGAAGTCAGTC…
401	Traes_3B_1E2E0E177	TRIAE_CS42_3B_TGACv1_223238_AA0778700	TCTGACATGGCCAAGAATCGTTCGCCAATATGGACACAACCACCACGCGCGCGCGACATTAGCGATCAAGCGGTCACCAAGATGGATGACGACCGTGCTCTATAGGATATACACGCGCTGATGGTTGCCGAAACGTTTGCGGACGAGCAGTGGTGAATCCAGAACAAAATTGGAGGGTGGGCTCAAAGTTAACGGAGAAAAAAAAAGGAAACGTTCCTTTGAAGAAAAACAACACCATCTCGTAATTCTTTTGTCCAAATGAGCTGAGAATTTCCCATGATACTACTCGAGGCATCTAGTACTGACTGTAATTGTTTTTGGATTTTTAGAAAATATTATATTTTGAGCCAAAATTTGAATCTTTATAGCAAAAAAAAAACTGTTTATGCTCGTATATTT…
402	Traes_3B_6BA42EB65	TRIAE_CS42_3B_TGACv1_220634_AA0712980	TAAATATAAACTCAATAATTGTCAACAAATAATGATTTGTTGATCTTACGATTTCAATTTTTTCGTGAAACAATGGGGAGAGAGGGATGGTGCCCGAAGCACTCTCTTAGGCGACAATTGTGTAAATATTTGTACTCTCCGATCCATATTACTTGTCTTATTTTGTTCAGGCGTCCTTGGCCCGAGAATGATTGCGCCAATCTTCGGTGGGAAATCTGGAACACGAAAAATGAAATGCTTGAGCAGCACACACACAAAAAAAAGATATGGATGTCGGGAGCCAAGAGAGGGATAAGGTTCCGAGACCAAGACCGCTGCATGTTGTCATTTGTTCCGCTCGGCCGGCAACAGGAAATACACAAGCAACAATCCAGGCGTAGTAAGCAGCATAGTTTACAC…
403	Traes_3B_F6ADC8A29	TRIAE_CS42_3B_TGACv1_225653_AA0810720	CTTCCAATGTAGCAAGATCATGAATAGTATCAATTCCCCATTTGACAAAAGCCTGAATGGAACGACATCGTTCCCCATGTCTCCTATTGTTCCATTCTATCCAGACTGTCCAGCACCCAACTAAGATAATGGCAGCAAGTGATTCTGGAACTTCCTTGTTGTTAACAATATCAATAGCTCAAGAGTCTAGATGAAGAACATGAATTCTGACCGGAAGGAAACGCTTTAGTTCAGACCAAAAACCTTGGCCCATGTACAAGAGAACAATGCATGTTTCTCCACTCCGCAATCCTCGCAAAATGATATCTTCTCAATATGACGCTTCTGCAGACCCGAACGACATGGCACAAATTTGTGAGTAACCCTCCCTCAGAAATTACAAACTTTAGGCGGCATTGG…
404	Traes_3DL_082C9DD8D	TRIAE_CS42_3DL_TGACv1_249405_AA0847870	TTATGAACGTTGCAACACCGCCATTAAAACCTATGCTCGCGTGCCCCTTTATTAACCCACCTTGCCGCTCACCACTTACCCAGTCTCTCGCTCTTCCTCCAACCTAATGCCATGAACCCCAACCCCAACCCAACCCAAACCCCAATGCCAACCCCTTCCCTTGGGGCATTGGATGGAGGGATTTCTTCCTAGGTTGCTCGCTGGGTGACCGCACCGGTAGTCATGGCGATGTTATGGTCGCTTCTACGGTGTTTACTTCGATTCCCCGTGCCCCTAACGCGGATCGAATCGAAACTCAAATCGAATGCGATGTAGTAGGCGAGGAGGGGGAAAATAGCTTACCACCCTTGCCGAAGTGCTGCTGCAGATGCCAGTCAAGGTGGCAGGAGGTCGACTTGC…
405	Traes_3DL_1EBA52CC3	TRIAE_CS42_3DL_TGACv1_250039_AA0861010	TGTGGTCGTTCGTGATTAAACTTGCCTTTTTGGGCTCGTGGTAGAATATGTGCTGGACTAACTTTGCGGGCACCCCAACAGACTTATAGCACGGGTAATACAGGAAAAATCGCCAAAATGATTAGTAATGGGCCCACTCATATGCAACTCAACAATACACAAACATTTTTATAACAACATTGTCTGAAAAATAAGTCCGTTTCACTAGTTTTATATATCGAATGAGTGAAAAAACGTCATGTGTTGCCAAAAGAAGCTCACATACTACATGAAACTGTCATATAATTTCAAAAGGTGTTTTTATATTTTTATTCTATATGTGAAGAGAAGTGTTCAATAGTGGCAAGGAAAAATGTCCAGGCATATAAATATAAATGGTCGTGCATTTAAAATAATAAT…
406	Traes_3DL_2AAF732B7	TRIAE_CS42_3DL_TGACv1_252211_AA0888380	TTGTCGTAAGAAAAACCAATGAAAACCAACACAGAAATACACATAGGAAAATAAAAGGAGAAAAATGCACGAAAGCTTGTAAAACTAGTCCAAACCGGTCATTAAAGTTCAAGGGGAGTGTATCCCTGAATGATAATTTGTTTGTGATCCTCGGATCTTTAATATTGCACTCTTTTCTTTTATAAGTTTTTTTCTAAATGGTTTCTTATGGAAGGTTTTTCAATGAGGCAATAGTAATACAAGCATTGTGATATGTCTGTTTCTCCTTATTTTTCCACTGAGTTTTTGGAAGGAATTTTTAATGGCATACTGTAATATTTCCTTATATTTTTTCTATAAGGTTTTTGGAGAAGACTAATCGTGACGAAGATGTTTACAGGAAAAATTGAAGCAGAGATA…
407	Traes_3DL_2E7AEF61D	TRIAE_CS42_3DL_TGACv1_249641_AA0853220
408	Traes_3DL_345C2A3A8	TRIAE_CS42_3DL_TGACv1_249172_AA0840370	GGAGAAATCACGGGACATCGCGATAGAGCCCATGCCAAGCTGTCGTCGGAGAGGATCCTCTCGCTCCATTTCATGGTGCGTCGATCCTGCCAGCGAGTAGCACATGCTAGGAGCAGTGACAACGAGTTTCCTTTCCTGTTGACGTGTTTGCGTTTTTAGGTAGTACACTTGAGACGCACAAATCTCAAGACACAAGTGGCAATTAGTAAGACCTCAGATATTTTTAACCCCGCAGGAATTGTTAAGTGCTTTTTAAGAGAAAATGGAATTGCTAACTTTTAACTGAACTATTTAGCCGAAATATCCAGTGTAGAATTTAACTAAATTGATTTTCATGAAAATAAATTAAAAAAAGTTTTTTTATAGATGATTTGCAGGGCTTGAGTCCAGTCTTAATGT…
409	Traes_3DL_6207B0CD3	TRIAE_CS42_3DL_TGACv1_249405_AA0847870
410	Traes_3DL_6DE7463D7	TRIAE_CS42_3DL_TGACv1_249039_AA0835670
411	Traes_3DL_A2EB73B1D	TRIAE_CS42_3DL_TGACv1_251130_AA0877850	CAGATCGCCACTTCCTAGGTGGAGAAGGTGCACCTCGTCTGGCGCCCGGACGCCGTGGCGGAGGCGTATCCCCTTCATTGGCATGCCGACGACGAGGCCATCTGCGTCCTATTCGCTGAGTGTATGGCGTGGCGTGCCCGCCATACGAGGCAGGGGGTGCAGGATGCCGCGGCAGTACTTGCGGCAGACATCGGGGAGGCGAAGTCACACTCTCTGGCGCCTCGAGTGATGTCCTGCAACCCCGGGCCCGCAGCCACGTCATGGTGCACGTGGCCTCCGACCATGACAGATTCATCGTCAACCTCACGTCGACCGACACGGTCAAGGCTCCGGACTCCGACAAGGAAGAGTAGGGCATGGGAGACGACGACTCCTTGAGTCCCGTGAGCCGGTACGTGT…
412	Traes_3DL_A51D7C6E3	TRIAE_CS42_3DL_TGACv1_251678_AA0883730	AGGTGCACCATGCTATTTCGAGCACCGCATGTTAATTGAGACAAAGATTTGAGAGTGATGTGTTGAAGCCATTGCATTTCCAAAGATAGGAAAAAGAAAGAAAAACCACAGTCACAAATGTGCAACCCATGGGATGAGATGGAGTAATAAAAAAGGCCATCCGTCCCGGCCGCAAATCCGCAGCTTTATCTTGATGCTCAGATGTGTACAAGAAATAATATAAACCTACCAAAATAACAAAGAATGTGGGATGTGATGCGATTCACGATCAAATGCGTACAGAAAATAATCTAAACATACCAAAAAATAACAAATTAATGTAGGATGCCATGCATGGTACGTAAATCATGGAATTGATGATATATGGAAGTGACGCAAAAGGCAAGTTAATTAACGTAA…
413	Traes_3DL_B63AF687B	TRIAE_CS42_3DL_TGACv1_252206_AA0888310	GGTTTGATGTTGGAAGGTTATGGTTGACCAATGCTGAAAGCATATGCTTAGGATGAAAGCAAGATGGCGACAAAGGTGATTGCAAACCAAATAATAAGTTTGACCGAAAAACCACACAGTAAGCTGTTGATGGTTCCATAATTGTTAGGTAACGATGGATTAGACAACTAGCAGCAACCCATCAAAGGCAGGTGTCAGAGGTAAGGGGCCTTTTAGACCTAGTGGTTAGAGTGAACAAAGATGGAGGAGACCATGGCGCATCGAGGGGCCGCAAGAGCGAGGCAACGACGGGTATAGGGCAACACTACAAGGGGTTCAAGGCTTGGAGTATTTATGTTGCACCAGAGATAACATAATGAATATATGCATATGCATGCACAAGTGAAAAAAAGATTTTTC…
414	Traes_3DL_BEA7AEA81	TRIAE_CS42_3DL_TGACv1_252076_AA0887540	ACGCTAAACATTTTTCAAATACTTGTTCAAACTTTTTTGAATACATGGTTACCATTTTTTCTATACACATCTAACATTTTTTAAATGCTTGATTAACATTTTTCAAATACTTGTTCAACATTTTTCTCAAATGCTTGACTAACATTTTTATGTACATGATCAAAAAAATTTCTGGTTTTTCTCGGTTTTCACTAGTTTTTTTTTCTTTTCTTTCTCTTTCCTCATTTTTTCTTGCTTTTGTTTGCTTCTTTTCTCGTTTTCTATTGAGTTTCTTTTGTTTTCTCTGTGGGTTTCACTATATTCTATAAACAGTTTCAAGTATATGACTAATACATTTTTCTAATACACATTTAACATTTTTCCAATAGAAGATTCACATTTATTGAATACATGGGTTTA…
415	Traes_3DL_C9B8AE021	TRIAE_CS42_3DL_TGACv1_251130_AA0877850
416	Traes_3DL_D8504A5BF	TRIAE_CS42_3DL_TGACv1_249702_AA0854760	TTTCTCAGGCTATCCCCTGCTTTGCAAGAAATGATTTCTTAAAACACATCAACATTATGAGATATGTTTTAACTCAAGTTACATCTTTGCTTGAGACAAAAGAAGGATTCGATTTTGTTGTCGATGTCACCAATAATCAAGAAAAAACATATTTCATCGGCAACTCTTGGAGAGAGTTCTTATATGTGTACAACCTGAACCTGGGATTTCATAAGGAGATGGACCTCACTTTGTGTGTTAAAAATGATGTCAGTTCTGTATATTATTTTGTTTGTGCGTTTATTTGCACTGATGGCGACTTTTGATGCCTAGTGTATGTAATCTGCTGTCTGGTTGTGCTTTATTATCATGGGTGGCGAACTTTGATGTCCAATGGATGTACTATGCCGTAATTTCTTT…
417	Traes_3DL_EB6A17449	TRIAE_CS42_3DL_TGACv1_249184_AA0840680	GAATGTCAAACTCTTATTTGGTCGCAATATAGTCAGCTCAGCTTTGGCTAGCCCCGTCATTGGAGCATGCATGTGTACATATGAATAGTGATGCAGGTAGGGCCATTGGGGGGATTAAGAAACATTCGAGACCCTCGCCAAAAAAAAACATGTGAGAGCATCCAACCTTAGATCCCTAAGTTGTATTTCCACCATCAACACATACAATTTTCTTACTTTTACATAGTGGACCTTTATGAACTAAACCAGGCCAAAGATTGCCGTGGAGATTGGCAAGACCCGTGCTATTCTTGGCGACGAAATGGTTGAGATCCTTGAAACAACATTCACTTATGATCAGATTGGAGAAAGGCAGGCGAGACAAGCCAAGATAAATCAAGAAGAAAGCGGGGGGCGTAA…
418	Traes_3DL_F5AAA74C3	NA
419	Traes_3DL_F982BF0FB	TRIAE_CS42_3DL_TGACv1_249425_AA0848420	GCAGTTTGTAGCAAATGGTCGTACATACAACTATGGCTATTATCTTGCGGATGGCATCTACCCAAAGTGGCAAACATTTGTGAAGCCGTTGAAAAAACTGGAAGGTAAGAAAAATCTTGATTTCCATAATGCTCGGGCGGGGGCTAGAAAAGATGTGGAGAGAGCTTTTGGGATTTTGCAAGCCCAATTTGCTATTGTGAGAGGACCGGCTAGATTTTGGGATCAAAAGATGCTTTGGTACATCATGCACGCTTGTGTTATCATGCACAACATGGTCATCGAGAATGAGTGTGACTAAGATGTAGACTACTCTCAGTATGAGCTCTTGGGACATCCTGTGCGAGTGCGACGGAGGGCTGAAAGGGTGGCCCGTTTTGTTGCCTCCTATCATGCCATCCG…
420	Traes_3DS_116082A6F	TRIAE_CS42_3DS_TGACv1_273182_AA0929300	AGCAAGTGGAGGCGTACCGTGGAGCGCGCAATAGTGCAATACATTATGCATACCACAGGAGTGGAGTGGCTTTTGGCGAAGGTCGCAAGGCAAGCGGCGTTACGGTGGAGCCCCTGACCTGCCGTTGTTTATGCGCATGTTTGTAGCTACGTGGCGGTTATGAACCGACAAAGGTGCAGTTTCGCTTTGCCCCTTCTCGTTCGTCCGTTCACCTGTTTCGGTTGAAGCTCTTCGTACATGTCTGTTACTCTACCAAATTTTGAAAACGACCGCGTTAGTTTTTTTTTGCGTGGAAGCTTTGCTTTGCTTTGTTGCCAATGCCTTCAGCATTTACAACTCGAAAAAAAAAGTTCGGCATTCTATAATTTCCCATCAATTCTTGGTAGAATGCACCCCGTA…
421	Traes_3DS_24D3ADC8F	TRIAE_CS42_3DS_TGACv1_273245_AA0929840	TTCCACTGAGAGAACATCCGAGACTGAAATGAAAAGACTGAAATAAATTTTAAAAAATACGAGATGTGATGCTTTAACCCGGTGAGCTGGTTAGCGATCTGAAACTTAAAAAACAAACGAGGCCATCATGACGAATGCTACCGGCGGCCACCGGGGTTGGATGATTTGATCGGGACGTGGTGGTTTCCATTAACTAGTTGCTCGCGACGGGCGGAGTACGGATAGCTCCCCTCCCTCCCCATTTTCGATCCCATTCTTAATTGATTGATTTCCCGTCTCGAGATCCGCGGAGACGACGCGTATCCGGGGGAACCGGCCCCGATCGCTACTATCCCGTGACGTGCCCGCCGCGTGCGCCCCTCTAGCTAAACTATAGTAGGAAAATGAAAGGAAATAAAA…
422	Traes_3DS_2F6D484B6	TRIAE_CS42_3DS_TGACv1_273470_AA0931470	TAACCCCAGTTCTGCAGTCATGTCCAAGGTTTTGATTACGAAATGAGGCATTTTTACTGAAGGGGACCGGTAAATGTGGTTACCACGAATTTTCAAGCAAATTTTGAACGAAATTTATAAATTCAAATTCTTTCAAAATAGATATAGATAGCCTTGAACTTATATTTATCTTAAAAGAGCTACTAGCTCAGTGGAACATTGTCTACGCGAGTGTTGTGAGGTGTTGCCATACTTTACTATACATTGTGCATTTGAATTCAACAAATTCAAAAAATTCGATTTTTTCGCTTGAAATGACCACTTACCTAGGGGGACCGAAATATCTGGTGACCATGGTAAATCTTGAAATTTTGAGCATTAACCAAAACCCATGTCCACCCTGGCGGACAGAAGACATCG…
423	Traes_3DS_372EECC6D	TRIAE_CS42_3DS_TGACv1_271746_AA0907290	TTTATTTATTTTGTTTAAAAGATTTTTTTAAATCTGAAGCCAAAATAAAAAGCTGGCACTCAGGTCCACACTTACTTGTCGTGAATTCTCGCCTTCCTCCACATCTTCAAAGAACATGAAAGCCATCATCATCATTTGTTTTATTTTATTTTTCAATAATAAGCAATTAAACTTGATTGTCACAAGACAATATAACATCCATCCATCATCCATTTTTTTAATATAGTACGGACGTAGACACTCAAACATACACACATACACTCACCCGTATGCACGACGCACAAACACCCTAAACCCTACATACCTCTATGAGCACCTTCGAGAAACCGAGCCGACACATCATCTTGAAATTCACAAAGTCATCATAGACGTCTTTATATTTGACGGGTATGTCCCCTC…
424	Traes_3DS_3A1682B3D	TRIAE_CS42_3DS_TGACv1_271746_AA0907290
425	Traes_3DS_3E6619A9E	TRIAE_CS42_3DS_TGACv1_272307_AA0918730	TTTGCTGGAACCAGAGACCGCGGTTGCTGGAAGCACCCCCATCACAAAATCGATGAAATGCTACGACCAGCTTGGTGATTTGCTGGAACCGGCTTTCCTCCCTCAATGGTGACCATGGTGACCACGGGGAATGTTACAACCACATCCTTTTTTGCTACAACCACATCCTGTTTTTGCTACCACCGGCGACTTTTTTGCTACATGCGTGGCAGACGACGGGCACGGATGCTTCAACCTGATATGGAGAAAAGCTTCAACTCACCTAGGAGAAGTTACAACCGGTGGCCGAAAAAGCTTCAACAGGCATAGTGGAAAAAGCTTCAACCCCCATGAAAAAGCTTCACCCGTGGAAGAATGCTTCAACCGGCGTAGGAAATGATTCAACCGGCATAGGAAATG…
426	Traes_3DS_4311F22B1	TRIAE_CS42_3DS_TGACv1_273063_AA0927890	TAATTTAATATTGTTCTAAAATTTAATTAAAAAACCAAACAACATTTAAAATTTATGAACTTCTTTAAAATTCCAAATGTTTTCGAAAAACATGAACATTTTTCGAATTGTCAAAAATTTATAAAATTCATACACCTTTGGAAAACACAGACAATTTTTTAAATCGAAGATATTTTTAAAAATTAAACAAATTTGAAGTTTCAAATAATTTTTGAAGAGTTTGAACATCTTTTGAAAATAAAAAACAAAGAAAGTACTAAAAAATATTCTTGAGTTTAAAAAGAAAAAGGAAAAGGTAGAAAGAAAAACGTTGAGAAAATAGTTCAAAAAAGTTCAAAAATGTAGAAAACAGGGAGAGAAAAACACAGACTGGAAGCTTCCGAAAATCGCTGGGAAATC…
427	Traes_3DS_492D5EEA8	TRIAE_CS42_3DS_TGACv1_271907_AA0910720	CTCGAAAAAATGCACTTGCATGAGAAACACAGATTGGCTTCTCGTGGAAGCACAGATTTACTTTCGTGATGTGCTTCTTGGGACAAAAATATGCTTCCACGACAAGCACTAATTTGCTTCTATATGCTTCCATGAGAAGCACAAATTTGCTTCTCGTGGAAGCATAGATTTGGTTTCACGAGTTGTGCTCCTCAAGAAAAAAACCTGTGCCGCCATGAGTTGTGCTTCTTGAAGAAAAAAAAACTGTGCTTCGACGGAAAATATAAATTTACTTCCGATAGTGCTTGTACGAAAAAAAGCACAACATGTGCTTTAATATTTTTTGAAAAGCGCAACCTGCTTCCCTGCTCCTTTTTTCTTTTGTTTTTTTTTGTATTCGGTTTTTTTGCGAGAACACAT…
428	Traes_3DS_5322188D6	TRIAE_CS42_3DS_TGACv1_271746_AA0907290
429	Traes_3DS_5D934B1CE	TRIAE_CS42_3DS_TGACv1_273245_AA0929840
430	Traes_3DS_73D9DA0AA	TRIAE_CS42_3DS_TGACv1_273902_AA0933900	GAGACTCTTTGAGGATCCGACATTCGGCTGCTCGAGGGAGATCGACAACGAGGAGGAGACGACCTTGGTCACGCGCTAGTGACGTATAATCAAGTAAAATATTGGACAAAACGGCACACTTCGCTCACACTTTATGTCATTGGCACAAGGACCATGGCCATATATGTAAGTGACACAAATGGTGTATCGTTTTCATGAAGCCAAACGAATACGGAGTATGTGTCAATTTTATCAAATTTCTGATCACATTTTTGCTAGAACTTTTTTATTATAGTCAATGTAAATATTTTTTGTAAACAGATAAAATAATATGTATACTTTTACATGTACTACCACTATTTGGGTTTACTAGCCCCCATCGTATTTGAGGTCAAAGATTAATCATACATCTGCCTAACA…
431	Traes_3DS_7512B723D	TRIAE_CS42_3DS_TGACv1_271872_AA0909830	GAAAACGACACATACACACACACACGTGAAACGCTGCCGGTCGCGGAGCATTCATTTGTAAACGTGGGGTTCGGCTCCTCTACAGTCATGTTACTACTGCACCCGTAGTTACTTGTTCAATCCGTTGTTCAATCTAATCGGAGGCCTTCCCTTCCTCTCCATCCTTCTCGTCGCAGCAACGTCTTCTTCCCGAGGAAGTGGGCGTTCTTGCTGTCCACCGTGCGTTCACCGACCACTGATGAACTCGACAAACTCGGCCTCAACGGCCGTGTACTCTACGTGCTCCAGCTGGGGCTTCTATTTGTATCTCTAGCTATGACGATCTTGTAAAATTTCAGCAAGAAGGCGATCTTGGTGCGTGATCAACACACATGGCATTAGTTGGGAAGGAAAATCCTA…
432	Traes_3DS_89BA3AC73	TRIAE_CS42_3DS_TGACv1_271907_AA0910720
433	Traes_3DS_9625D3639	TRIAE_CS42_3DS_TGACv1_273063_AA0927890
434	Traes_3DS_98E2565D1	TRIAE_CS42_3DS_TGACv1_272099_AA0914660	TGATGCCATACATCACAGAGAAAAGCATCCTAATATAGCACTACTACCTTCTGACATACCAGACTCTTCTTTCACCTGTTAATTAAATTGTATGGTCAGAACTCACAACCCAATGGCTGTTATAAGCGGCAGTAGCACTACTGCCTTTTGATGTTATGCATGCTAGGAATCCTGTACTCATGCCATTTTTCAGATCTTATACATCTTTTTAGTTGCTCATGGTCATTGTTTAGTATAGGGGATTCTATTTCATGATGCATGTACTATGGACTGATGGTATGCTCTACTATGCAGTTGACCTGTTGAAGGCTGGTGCCACAGCCATATTGCGCAACGCTAAAATTGACATGTTCAAAGCTTCGATGAGGCTTGCGGTGGACAAGTGGGGGCGGGTAGAAG…
435	Traes_3DS_9C173AB38	TRIAE_CS42_3DS_TGACv1_271475_AA0899660	AAAGATTTAATCAAGTACTACCATTGCTCTCTTGGTGTTGCTGTACACATAGCTGTCAACACATCTCTTTTCCCCCAATAATAGTTGGACAAAAGGCATGTTGTAATGCAATTCTTTAAAGAACACGAAAGGTCGTATGAAGTTGGGAGCCCGAGAAGAGTAGAGAATATATAATTGCAACTGGATTCTTGAAGGCTGACAACCACATCCTAAAATTAATACAACGAATAGCCCTCTTAAATTACCGCTGAAATTACTCGTTTGATATATATAACCGCTAATGAACCAAAAAAAGAGAGAAATGATCGCTAGAATTGTTAGGAAAGATATGTAATTCGTTGTTCTTTCTAGAGAGTATTTTACTTCGCCGAGAAGTAATTTTGATGAACAACCAATCAA…
436	Traes_3DS_9C313E1BB	TRIAE_CS42_3DS_TGACv1_271907_AA0910720
437	Traes_3DS_B18232005	TRIAE_CS42_3DS_TGACv1_271546_AA0902120	TAAAAAATAATTAAGTATTTAAAAATGTTAATCAATCATTTTAAAATTTTGAATGTGCATAGAAAAATGTTTATCATGTATATGATAAAATGTGTATGATAAAATGCTGATCGTGTATTTACAAAATGTTAAATGTATATACAGCAAATATTCCTGATGTATACGAGAAAAATGGAGAGCATGCATAGACGAATTGAGCATAAAAATATAAATTTAAAAAATGCTGATCGTTTATCAGAAAAATGTTAATCATATATTTCAAATGATTAAACGTGTAGAAAATATGTTTCTGGCATATACCGAAAATGTATAGTGTGTATGAAAAAAGTAGTTGTCAAACACAAAAAATGGAAGGGGAATGGTGGTAATCATCTATTTGAAAAAATGATCCTTATATAT…
438	Traes_3DS_B1B60B81C	TRIAE_CS42_3DS_TGACv1_272307_AA0918730
439	Traes_3DS_E756029E7	TRIAE_CS42_3DS_TGACv1_272233_AA0917470	TCACACCGCCATCCATGGGGTAGAAAACCTCCCTGGCCGTACGCTACAGCCGTGTAGACGCCATCATAAAAAGGTCTCTGTCCTCCGGCCTCTGCAGGATAGACCAAGTACGGAACCATCGTGTACACACATGAATAACCTGCATAGGAGATGAGACACATTTGTTATTAAAAATCACATCATTCCTGGTAAGCCACAGTGCCCAGCATAAGGCCGCCGCTCCCACAAGAATATGTGCAGAAAATTGTTTATCAATACCCACCCCGCAACCAGTTGCCGAACATGTTCCGTACACTACGTAGTGGGTATAGATTCGAAACTACTTGAACTATGGCCCAAACTGCCCAAGCGAACCTACACTCAAAAAATAAATGTTTAATAGACTCGTCATGTTGGCAA…
440	Traes_4AL_0BE08D907	TRIAE_CS42_4AL_TGACv1_293009_AA0999980	TTTCAGACACTGTTTAAAAACAGCACAAAGCAAGTTGTCTGAACGTCTTGTAAAAACAAACGGAGGGAGTACGAATGCTGGAGAACGATTAATTCTGTCTTGATCGATAGTACTGCTCATTGTTTGATGATTGTATATATAAAGACCTATGCATCTTTTGCTTGTGCGTAGATAGGTGAGTAAACACTCAACGTGCTGCTAGAATTTAAACTTAGATCCCAAGTGCATTCTTCTTCGACCTCTCATCCATCCACACTACTCCCTCCATTCACTTTTGTAAGTCCTTTTAGACAGCTCAAAATAGGCTGTTTTACATATTGTCTGAAATGTCTTGAAGGTCTTATAAAAGTGAACAGAGGGAGTAACATTTTTCTTGTTTGTGTTGCAACGAGCAGGCAA…
441	Traes_4AL_0FE4AF9D9	TRIAE_CS42_4AL_TGACv1_289896_AA0978500	GGAGACACACCTCCACACGCCCACCGATGATGCTCGACGCATCACCGGAACGGGGGCTAGGCGGGGAGACCTTTATTCCATCTTCAGGGAGTCGCCGCCGTCTCGTCTTCCTGAGCAGGACACAAACCCTAACAAAGCTTGAAAAAAGATCTAAAAACGGAGCCCTCCCACCGGCAAGGGCCGAGATCCACTCCGCCTCCATGGCCCTAAGGCCACCGGAGACGGGACGGACCGGCGCCGGCGCCGGCGGGAGGCGGAGAACCCTAGCTTTTTGGGCGGTGACGGCCGGCTATCCCTAAAAAATTCAGATTCGAATTCAAATACACTTTGAGAAATAAAAAAACAAATTCAGCATGAGTTAATGGTGTGACAAAAACAAAAAAGCAAAAAAATACACTA…
442	Traes_4AL_208F43F36	TRIAE_CS42_4AL_TGACv1_288623_AA0953950	ATGATTGTTAATTGGTCTGAGCATTGCCTAGAATAGAAAAATGGTTGTTTACAGGGGTGTTTAAATGCTAAGATATATATGTACACACACACATGCATAGTATAGAAACAAACACGCACACATACATACACGCCCTACACGCACCTTTGAGGGATTGAATCGGCGGGTATTGAGATTGATGAAGTTACCACGGGTGTCTCACCGTCGATGGGCACATAGTTTACCACTAAAAGAATAAAATCGTTAAATTTTAGAATAAATCCACAAAAGGGCGAGCACATACACAACATTTAGGACTTAGACCCAGCTGAGTAGGTTGCACCACAAGAAATCTGACCATCAAAGTTACGCTAGTTCACAATATCTACACGCCTTTGTACCGAAGGAATGCACATAGTC…
443	Traes_4AL_267FD0D43	TRIAE_CS42_4AL_TGACv1_290312_AA0983900	TTATTATTGTTTTATACAATTTTTATCTTCACTTTGTTATTTTTTGACGAGAATTTTTAATCAATTCATCTTTAATCATGGTAATACAACGGACATCAAAAATAAAAAAATTACATTCAGATCCGTAGACCACCTAGGACGAATACAAGCCCTGAAGCGAGCCGAAAGCGCGTCACTATCATTGCCCCTTCCTCTCCGAAGTTGGCAAAACTTGTTGAAGTAGATAGTCGGAAAGTCGTAGTGCTAAGGCCCCATAGAACAACAACCACCGCCGATGAATAGAAGCGTAGATCGGAAGGATCCAATATGAAGACACATGAGCGTAGATGAGAAAGACCAGATCCGAGCAGATCCACCAAAGACAGATCCGACGAAGACTCACCTCCACGCGCTTTTCGA…
444	Traes_4AL_2BC235062	TRIAE_CS42_4AL_TGACv1_288793_AA0958320	GCGAATCGAATACACTAATTGGATAAATTGTTTCGCAAGCAAAGGAATCCTGCTGCACAGTGAAGGAGGAAGGGGGCAGTGCAAAGATGACGGTCCGTGCCACCCGTCACCCCGCCCCAGCCGCGCAACATAAATACCCTGCCTCGCCGTGGGCAGCGCTCTCCATTCATTCACCCGCCGTCGTCCACCTCTCTCTGTCTGCTTCCCTTCGTTTCTACCCCGCGGAGAAGAAGAGCAAGGTGCCAAGGTGAGCTCGTCCTCCTCTGCTGCCAACGGTGTTCTTGTTTCTTCTACGCGTGCTGGTTCGATCAGTAGTAGCGCTCTGCTATGCTCTGCTCTGTTTTGCTGTTAAAGTGGTTTGCTGGAGTAGCCACTAGGGGACAGAAGATAGCAACCAGC…
445	Traes_4AL_351DA9BAE	TRIAE_CS42_4AL_TGACv1_290316_AA0983990	TGCCTCATTTCGCTCCTGCCAGATCTCCCAAGTGATCAGCACGATCATCGACTTAACCCCCCTCCGCGCCTCGCTCGGTCGCCAATATATACTGGTTTGACAGTATATCAAATAGGTTTTGCACGCTAATAAGGGTGGGAGCGTTTGCCTTATTATGATCGTTTTGGCTATGTAGAAATAAAATCTACGGTAAAACTTCTTCTCCTTTGCAGTTTTTTTGACATCACCTTCTTCTTTGCAGGTTATTTTTGTTGTACGCACTTACTCCGTATGTGTTCTATGTTGCACCGAACGAAGTATCAACCGTTGTTCAAGACAATGCGTATGCAGTTGAAGCGAGTGGCCAGGGATGTTTTTTACCAAACGTGAGTGGCAACATAATCTTTGGCTTGGTACACC…
446	Traes_4AL_4B09F91AE	TRIAE_CS42_4AL_TGACv1_290177_AA0982590	CTATTTTGAAGAAAAAAGGAATCCATCCACTCAAATTTCTTTATTTTTCTTTGACATCAATCATTGCCCCAACTTTATGTAGTTTACTAATCTTAACCGTATGCTACCATTGAACACGACGTGTCACTACAACCCCTCTGTTTCTTTTTCCTTCTTAGGGCCTCTTTGATTCACAGGATTTTGAAAATGTAGGCATATGAAAAGTATAGGATTGCAGTGGCATGTCAACTTGAATCCTATAGGATTAACAAAGAGTGTTTGATGCCACATGAAAAACAAAGAAAATGTAAAAAAAGGTTGAAGTGAATGTTAGATTTCCTATAAAATATAGTACAAAAGATTCCATAGGATAAATTCCTATAGGATCCAATCATATGAATTAAAGGACCGATATAGGAA…
447	Traes_4AL_4C3B1561B	TRIAE_CS42_4AL_TGACv1_288169_AA0939340
448	Traes_4AL_5147AF747	TRIAE_CS42_4AL_TGACv1_288304_AA0944130	CGCCAAGGTACAGCAGATCACTCGCCTCCCCCCGCGCCTCCTCTCCTCTCTTCCTTGCAGTTCCCGGCCCGCGAGTGAGATGCGCGCGCCTGTTCATCTCCTCTTGTGTTGTATGTGCGCGCCGAGATCTTGTGTCGTCGCGTGGCCCTGATCCGCGGCTCGCTGCTCGTTCGCTCCGGTGCCGGTGTAGTGAGATCTGGGCTGCCGTCCGGCCCCTCTCCGCCGATCGAACTCGCCTCCGTGCCCATTACTCGTAACCGTCCGCCGCTGTACCGGGCTGGCGTGGAGGGGGGAGATCCGTCCAGTTTGGCGCGGGTTTGCTTACTGGTGGAGTACTGACAGCAGTTTATTTTCCAGAAATATCTGGGACTCAGTTCTCGGTTGTGGTACTTGTAGATC…
449	Traes_4AL_6401281CF	TRIAE_CS42_4AL_TGACv1_290149_AA0982270	AAAACTAACTCGATTACATGATAAGTCTCATCCAAGCCATCACCGTCCAACAAACCTATGATGGAATTACTCACGCACGGCGGTGAGCATTATGAAATTGGTGATGGAGGATGGTTGATGATGACGACGGCGACGGATTTCCCTCTCCGGAGCCCCGAGCGGACTCCAGATCAGCCCTACCAAGAGAGTTCAGGGCCTGACGGCGGCTCCGTATCGTAAAACATGATGAATCTTTCTTCCTTTATTTTTTTCTCCCCGAAAGTAAATATATAGAATTAGGGTTGAGGTCGGAGAAGTTCCAGGGGCCCACGAGGTAGGGGGGCGCGCCCAGGGGGGCAGGCCCGCCCCCATCCTCATGGCTAGGGTGTGGGCCCCCTGGTCTTGATATTTTGTCAGTAT…
450	Traes_4AL_6564AE92F	TRIAE_CS42_4AL_TGACv1_289837_AA0977550	AAAGAGAGATTTTTATAAAGATAGTAATTCGAAGTAAAGAGAGACTACTCAACATATGCACAAGGGGCATATGCCACCGGCTGATTGGTGTGAGAAGATGGAGTGCATGCATAAGTCATTGAATACCACCGCTACTTAATCTTAGAGGGTGCTTGGATCCAAAGGACTTATTTTAGTCTGACTAAAAATAGTATCTTTAAGAGGCTAAAGTTTCAAGCACCCCTGACTAAAGAAGCGCTAAAACTAGTCTTGAGACTAAAATGTTTTAGTCAGGGGTACCCCTACTAAAATGTGAATTAGTCATCTCTCTCCTCATTTAACTCCTCTCCTTTAACACAGACGAGTTCTGGATTGGAGGGTTTGGAGGATAATAAATGCTCATTAACTTGATTTTAGTCT…
451	Traes_4AL_66D3F8329	TRIAE_CS42_4AL_TGACv1_290348_AA0984350	AAGGCTTGGGGAGATCCCTGAAGATTTTTTCTGAAAGGCTTAGATTAGGGAAAAATAGCCTTTGGCCTCCCAACTCTTCATCCTTTGCGTTTACCAACCCCCCCTCCCCCTCCGCCCAAGTGATTTCTATCTAGCTTCGCCACTGTGTGGCACCTCTAAGAGAAGGTGATTTTATGACTTTGGTAAGCGAAGGGAGTAAACAAAATCAGTGATCACACAATTCAGCAGGATTCCAGCCGCGCATCGATTTTTGTGACTTTGGTGAGCGAAGAGAGTAAATAAAATGGTGATTCTGTGACTTTGGTTTCTATCTAGCTTCGACACTGAATGACACAGCAAGCGCCCACAATACATACACAGGCCTCCACGCTAAAGAAGAATCCGTGACTTTGGTGAGCG…
452	Traes_4AL_6DE969274	TRIAE_CS42_4AL_TGACv1_288576_AA0952440	CCCATAGCTCAGGAATAGGGGTTCATAATCTTTTGTAATCAGTCAGACACAGAGAAAAAAAAGCTCCAGAGCTCGAGACATAGGGCTGTTATCGCCACTAAGTGGGTCCAAACTCGTAAACCTCCATGTCACACTTGCGCCTAGCTAGATCCAGCCTACTTCGTACCCCCTTGCTCCGCTGTCGGAACTATCCCCACGATAGTTGGTGCTCACCATGGGACCGCGCACCTTTGTATTAAAATATAAATAAAAATCTGTTTTGGGATTATATTATCATATTACCTATTTTTGATATATCCCCAAAACCTTTTTTTTTCTGGCCTTCTCTAGGCTTTTGGCTGGGCTACGGGCGGGAATCTTAGGCATGCAGGAGCCTGGCCCGAATGTCAGGCTTCGGGC…
453	Traes_4AL_7EF656C52	TRIAE_CS42_4AL_TGACv1_291376_AA0994320	AATCGTCTAAACTGACCATTTTTCAAAAATGGTAGTTTTTAGTCATAAAATTAAAAAAAATGATAGTTATCAGTCACTTTTTTGAATGTGGTAGTTCTGTGGGACGGCAACCCCTAATATGATAGTTTTTTGTCAAATACTCAAGATGAAGTAATCTACAACAAAGAGACCTTAGGTGCGGACGGCGACGGACATGGCCATGCGCTCGTGGTCGACACCGCCAGCCAAGAGGAGGAAGGCGACGGCGCCGTCCAAGCCCTTACGGAGGAACGCCGCGGCGTCGGCCATGCGCTCGCAGAGGACGGTCACGTCGAGGCAGGCGATGGCCACCTGCAGGCGCTCACGGAGGACGGCCACGACGTCGGCTATGCCATCCCAGAGGATGGCCAGAACGTGCAG…
454	Traes_4AL_82AB2E772	TRIAE_CS42_4AL_TGACv1_288223_AA0941200	GGTGTGGATGGAGAGACCGGTAGTTAGAGACCAATAAAAGTCCGTGTGTAGTTTTAGGAACAAGATAGTAGGCAAGTCGAAGCGAGGATAGGAAAGAAATGCCAGAAAGCTATCGAGCAATGTATGTGCGCGCGTGCACATGAAGAATCAACCTGTCGTTGGATGGCCATGATCCTGGTTGTACACATTCTCTTTCTCTCTATACAGAAATGAATTAATATAGGGTGTCTAGCAATGGACTAGATCGCAGCTACTTTCCTAAAACGAAATGATCCCAGCTATTTCCGAAAACGAAACCGATAAAACTCAAGTAAAACTATTCCCTCACGATTACATCTTCTTTGAGCTTTCGGGTTATCCCAAGCCATGACTTTAGATGCTCGAGCCGCGGCAAGCTGG…
455	Traes_4AL_82DD84446	TRIAE_CS42_4AL_TGACv1_290165_AA0982510	GTTCAGCTCTAACCGAAAAAACAGTCCATGCCGGCCCTATGCATGCCTGGACAACGAACATGGTTTCCAAACCCATGATGCAAAGCGTCTCCCTGCACGTAATTGCTCTGTCATAAAGTCCAGAAACCCCAAAACCAGGTGAGAACTCGCACACTTTCGTAGTTGAGGGCTTGAGGCGGCAATCCGGCTGCGACCATCTCATGGCATGCATGCAAAGCTGCCATGCCGCAGCAGCAAATCTCTACTCGCTCGCTGGCAACTTGCCGCATGCCCTTTTGCCGTGACAACTGGGCCATAAATCGTGGCACGCTGGAGCCGCGCGCATCAATACCGGCCGGTGGCCCGCGCACATGGACGCATGGCCGGCCAGGCTCACCATGGTCCAGGAGAAACTTCTCT…
456	Traes_4AL_84CD4FDBD	TRIAE_CS42_4AL_TGACv1_291250_AA0993200	CTGTGCAAGTTCTCTGTTTGGGATGAGAAGGAAACTAAGTATTATATCACCCTCGCATAACTTAATCTTTGTTTCTCATGGTTGAAATTCGTCAAGTTGCTACCTTATGGCATTTGCCACACCCGGAAGATAACTTCAATTTGCATGCAAAAGAATGTGTATTGTTCCATGGTTGCTCACCCTTTCCTCCTCTTCTCTATTCCAGGGACACCATTGCCGGTTTGTTTGACGAGTTGGTTGTAAACACCAAAAAGCTTGCCACCGCAACTTCAAAACAGATTGAAAAATGGCACTGAGCTGCACCACCAGATGGCTGCTGCTATTTGCTATCTTAGATGGTGATTAGTTGGATAGAGACTACCGTGTCACATTAATATCCCATTTTGAACATTTGTAAGT…
457	Traes_4AL_9A608867D	TRIAE_CS42_4AL_TGACv1_288995_AA0962930	TCCATCCAACACATGCCTTTTCAGTTTTTTCTTTTGCCAATTACAAAATTCACGCTAAACTAGGGGAAAACTGGAAATTCAACTACAAAATTCGCTAACCGGAGTCAAATTCATATCAAAACTAAAAAGCACAATTGACCATCCCCAAGCGTAGCAGCTATGGGGAATTGCATGAACAGGTGATCGACCATGTTCGATTTTATTATTGACTGAAAAAATAAATATTTTTGACATAAAAAATATTTTGTAAAACCAAGACTGAATTCCACCTCCGAACACCGACAAGTCAACCACAACGGGACATGTCCAATCTAGCCCGGGAAGCAACGACCGAGGGTTTGCTCGTTGCCCATCGGCCATCGCCACTCGCTCGGCGGCCGGATCAACATCCAACGGCTG…
458	Traes_4AL_9BCB37710	TRIAE_CS42_4AL_TGACv1_291775_AA0996540	TTGATAACGGGACATTTGTGGTGAGTTCATCAATCTTCGGTCGAGTCTTTTAAAAATGCTCATAAGGATAGGATCAGAGTGCTAGCCCCTGCCTATTGAGGTCTAGTATTCCTGGCCTCGTGAGACCCTGCCATGGCCTTCCCTGGTCTGTTCGCTTCAGCCATTCCCAGCACAATCTAAGTGCTAGTCCCTGCCTATTGACGTCTAGTATTCCAAGCCCTCCGAGTTGTTAGGGACGGCAAACTCTCAGCCAAGCAACTAAGCATTTACTTTTATGTATGTGACTAGATCCAACCCAAAAGAAAGCACGACAGACATTGTTCACCCGATTCAAAGCCCACTTAAGAGCATCTGCGATCAGCTGGTGATGCGTAGGCCTAGCACGAATCACGTTGTTCA…
459	Traes_4AL_A73AD2DAD	TRIAE_CS42_4AL_TGACv1_290431_AA0985330	CTATAGAATTTGCTGATGCACGCACGTACGTATTTATATGCTGCCTTGAGGAGAGAATTCACGTTGAATTGTCCATGATAGCTATAGATAGATATAAGAATGTTTTGACCGTGACCAAGCAGCATGCATGTCTCCAGTTTCTAACGATGAGCATGTGCTAAATAGTACCACCGGAGACCCGGTCCGTCTATATGTCCTCGAAACTTGAAAAAAAAACTATGAGAAAAAGCAGCAGGATGGTCGGATCATCATCTCGTTCACGATCATGTACCGGTAGGCAGTCGCTACATACCGATCAGACGTGGACTAACCTTGACATTCGTTGGGTAGTGAAACGGTGATACAAAAATTAATTAAGAAAATCATAAGCGTGCTAATGTACTCTTCCTGTGCCAAAGT…
460	Traes_4AL_B6D1BAF0D	TRIAE_CS42_4AL_TGACv1_290400_AA0985020	GGGTTTCAGTTGTGAAAAATCGCTGGGAGTGTGCAAGGCAGAAAAAACCAGCATGGAGAGGCGGTGCTATAAGGTGAAGGCTAAAATACCATGGAGGCAAAAATAAACTGTGTGTACTGGCTTACTAACTCCTTTTAATAGTAGAGATATATGTGATTTGGTAAGATAAGAAAATATGTGATTTGACAAGATAATAAAAAATGTTATTTTTTGTTGTATTAGGAAAGTTGCGATTCTCATTAATAGTAGAGATAATGATAATAATAAATGGCAACACATTGGAAGGTTGTCGAGAATGCATTTTAGTATAAGGTTATCTCACATAGATGGTATGATTTTTAAATTCTTAATCAACTATTATTTACGTGATTAAATTGAATCAACACCTGACAAAAGTAA…
461	Traes_4AL_C3729F680	TRIAE_CS42_4AL_TGACv1_289694_AA0975400	TGAGGGCACTAGGTGCCACATACCAACTCGCTCTCTGATGTTAATGTTTATGGTGAGTAGACAAAGGTGCCAAATTCCTTTTCTGCTTTACACTTTAAACTACACCTCCAGTCTGGAAAATATGCATATTTGTATCCATATTTCTCTGTTTTTCTCCTAGCCAGTGTGACACTTCCCAGTTCCTACTAATGCATTTTGATAGGAAATACTATGACATCAAAATTCAGACATTTTGGTAAGGCTAGGGAAATCATTTTTTCCTAAATGAAAGCATCATATCAAGATTCATGGGGTCAAGGGATGATACAAGATTGTTACAAGGCACTGGGGCACAAGGAGAAGCAGGACTCTGTCGCAGAAACAGTACAAAGAATGGTGTGCCACACAAACCACAGCTCG…
462	Traes_4AL_C9F401064	TRIAE_CS42_4AL_TGACv1_290986_AA0991190	CCAGAACGGTATATCCTGCCCCAGTTCATTCTCCGCTCGATTCAATCTTGAGATCCAGATTTCTTCTTCTTTTCTCCGGCGTGGTTACTTTGATCGAGAAACTGACCTCGCTGCCTCTGCTTCCTGTTTTGTTTGCTCCCCGGCGGCGGCATTCTCCGGCGACATCATGCAGATCCCAACGGTAAGCGCCACCCACCACCTAACGAATCCATGGATCGAATATTCTTACTTGTTCAGAGATTCATCACCTGTGGAATATATATTGACTGAAACACATTGCGTGCATCCATGGCAGGTCCGGTGTACTACGGCGGATGGTACCACTTCTTCTACCAATACAACCCGTCGGGCTCCGTGTGGGAGCCCCAGATCGTGTGGGGCCACGCCGTGTCCAAGGAC…
463	Traes_4AL_D25430175	TRIAE_CS42_4AL_TGACv1_292002_AA0997350	TCAGTAAAATAAAACGTGAAGAAGGTAAGAGTAATATGCGGTACTATACGGTCAGCGGATAGATCTTTTTCACATACGGACCTACTCTACGTACACCGCCATGCTATAGAATTTGCTGATGCACGTACGTATATGCTACCTTGAGGAGAGAATTCAGGTTGAATTGTCCATGCTGGATATTGATATATAAATGTTTTGACCATGACCACCATGCATGCCTCCAGTTTCTAAGGATGAGCATGGGCCAAATAGTACCGCCGGAGACCCGGTCAGACGTCTGTATGTCCCCGAAACTTGAAAAAACAATTATGAGAAAAATCATCATCTCGTTCATGCTCATGTACCGGTAGGCGGTAGGTAGGCTAACCTTGACATTTGTTGGATACGGAAACGGTGATG…
464	Traes_4AL_DA5D4FAE4	TRIAE_CS42_4AL_TGACv1_289132_AA0965420	ATCAAAGAGCACCGGCTGTGGATTGTCAACGACTCTATGTTGTAGTAAATCAAATGAGTTCTCGGTTGGAAAATGACAATATCCCGCGAGCTATCGTACTTAATCACAATTATGGCACCGTTTTGGACATGTTTTCCCACCATGTTTTTGTGCCTCGGTAATTAGACACGTAATTTGTTTTTAGCAGCTAGACCGTGTAGTTTGTTGGTTAGGTCCGTGGATGCCCAGATTCGTGATGGGCCGGATGGAACAGCTGCCATCTCACTGTTTTCGTCACGTCTCGACGTGCAAAAAGTTGCGTGAGGGCCCACCACACATCAATTCTATCCGGGGGGACTAGTCATCTCACGCAATTTCTGCCTCTGCCGCCGAGTTCATCTTCTCCAACCATCCTCCTCC…
465	Traes_4AL_DD83F1A44	TRIAE_CS42_4AL_TGACv1_291055_AA0991870	TTAGGTTATTTTTGTCCCTAGCTTCATATATGAGATTGAAATCTCCAAGGGCGATCCAGGGGAGGCTGATGCAGGGGCAGCAGAGCATAATTCAGCTAGAAAGGATTCTTTGAGGCCGTCGTCCGTCGTCCTCCTAGTCATCCAATCACATGTTGGTTCGCATACAAATAGGCTCATTGAATTGTGTTATTTGTTGCTAGATAGCATGTGCCTGTTGAACTGTGTGATTTGTTGCTAACTAGCATGTGCCCGTAATATATAAATACGCATTATGTAATCTATAACATCTAAATAGTTGATTCCCACTAACTCTAATTCTATAATCCTCCACATCATCAAATGTGCCACATCAACATCCACTAAAACTATTTTTTAGCACATGCATACCACAATTTAATT…
466	Traes_4AL_DF55853C2	TRIAE_CS42_4AL_TGACv1_290802_AA0989480	GATATTTTTTCATATAAATACGATCAAACTTTATGAAGTTTGACTTCAGAGAATTCTAATATGCAGAGTAAAAAGGATCGGAGGGAGTACATGCTACCTGGAGGAGAGAATTCTCGTTAGAATTGTCCCTGCCAAAGATATACTGTACTATGAATGTTTTGGCCATGACTATGCGTGCCTTCAGTTTCTGCGATGAGCATTGGAGAAATGAAATGGTGCCGCCGGAGACCCGGTCCGCCAGTCTGTCCTCGAAACTTGAGAAAGAGTATGCATGAGAAAAATCAGCGGGATGGTCGGATCTGGATCATCATCTTACTATTCCGGAGCTACATACCGATGGAGACGTAAACTAACCTTGACATTTCTCGTGGAGCAAAATAAACCAGCGTGTTAATGTAT…
467	Traes_4AL_E6D679339	TRIAE_CS42_4AL_TGACv1_288623_AA0953950
468	Traes_4AL_FE0C5AEF4	TRIAE_CS42_4AL_TGACv1_288169_AA0939290	TACACGAGAATAGTGACCAAAACCCTTTACACGACTGTGTTGGCTTTACAGCTTTCTTGCAACGCATAACACATAGCTATTCTGTGTCGGCTACTTCCCACAACTGTTATCTAGTAAATTACAGCCGAACCTAACATAGTCTTGGCATCCGTCAATGAAGGGTAGTTTTGGCTACACGAGGATAGTGTTGGACATACGTTTTACAATCGTGACACACCAAAACCCTTTACGCGACTGTGTTGGCTTTACAGCTTTCTTGCAACTCACAACCAATAACTATTTTTGTCGGCTACTTTCCCACAGTTGTTTTCTGGTGAATTATAGCCAAACCTCACACAGTCTTGGCCGTCCATCGATGAAGGGTACTTTTGGCTACACGGGGATAGTGTTGAACATACG…
469	Traes_4AS_0812D941C	TRIAE_CS42_4AS_TGACv1_307361_AA1019860	TTGCATGCAAGGACAACAATTTCGTGTTTCCCCGGGGACCCGCGCCTGCTCTCGGGACTGGATCGCACTGACAACGCACGAGCTCGGAGCGGTGCCTCCTCGCCCGCCGCTGACACCACACCACATGGCGTGTTGTGCAGCGAGTCCATGGACCGCGTCCATGCTCCATGGGGAAGGACGTGTGCGTGTGCGTGTGTGTGAGGCGTTTCCAGGAGCGTCTGCCACGACCGGGCGGCGGTTGGCCACGTGACGGCGCCCACGAGCACCACGGAGCAGAGAGCGCCACTTGGGGAGGAGGAGCTGGGGCACGCCCCGCCGTGGGACCGTGGGCCGTCGCGGCTCGCTGGGCCCGCTCCCGGCCGCGCCCGCGCCGGGCGCAGCGGACCGCGGGATCATTCG…
470	Traes_4AS_200AE261A	TRIAE_CS42_4AS_TGACv1_306580_AA1010490	CACGAGTCCCAATATGGATTTGACCGCAGCCTACACTGTTTATATAACTGCGACGTTGCATCCAATAAGTAGTACCACTATAGTTTATGAGCTACTCGTATTAAACTCCAATAAATTGTAACCTATGAAATAACTCCGGTCAATAAATGAATGGAATTCAGGTGGCATCTCAATTTACGAGCGGTATATTTTCGTCTAAACGCATCTCAATTTCACATAGCAATTTGTCAATCATAAGCCTGTTTAAAAGCAAGAGCTGTCCATAAACAACCGGGAAGTTCCAGGGAATTTGTACCTTCCTGCCTTGGAAGTGATGTCCCAGGAGCATCATCGCTGAAATTGAAGATAAAAGAATGTTATTTTACTCCCGTTTTTTTTTTCTAGAATATGTTTCCAAAT…
471	Traes_4AS_254B6D654	TRIAE_CS42_4AS_TGACv1_307555_AA1021350	TCCAACGCCATCTGGCAACAATCAACAGCGTCGGGGAAGCTCCCGGGAAACGTCACACTTTGCCTTTATCACATTTGGTTGTCCATATAACTAGCCATCCCCAACGCCATCTAGCAACAATTAGTGGCATCGAGGAAGCTCCCGGGCAACGCCACACCTTGCCTTTATCACATCTGGCCGTCAACGTAACTAGCCATCTCCAACTCCATCTGGCAACAATCAGCAGCGTCGGGGAAGCTCCCGGGAAACGTCACACCTTGCCTTTATCACATTTGGCTATCGATGTAACTGGCCATCCCCAACGCCATCTAGCAACAATCAGCGGCACTGAGGAAGCTCCCGGGCAACGCCACACCTTGCCTTTATCACATCTAGCTGTCAACGTAACTAGCCATCTCC…
472	Traes_4AS_3BF02DA54	TRIAE_CS42_4AS_TGACv1_306787_AA1013340	CACACTTCAAAATTAAGGGCAAATATGAGTAGTGGGTTCCAGTTAGGGACACAGATGTAAAAGACCCTTTTTGTAAACGACACTATCATTTGATGAACTAGATGATACCCCGCACGTTGTTGCGGGAACATTTTACAACATATTTCAATGTGATTCATTGTATGAAACATGAATATTTGAAGTAATAATATAAAAGGCTAAAACTAAAAATGATATAACTTATTATGTTTGATTACTATATAGTTGTTAAATATATTTCAAATATATATACCATAATAGAATGAAAATTCTCATGTATGTTTGCATATTGAGATGAGTTTTTTTCCGTGCATGTTATGATGAAGTGGCATGCTTGCATGTTGAGATACTATGGTAGTGAGGGTGGATCTTTTCTCATGC…
473	Traes_4AS_3C32B4B06	TRIAE_CS42_4AS_TGACv1_307817_AA1023660	AATATTTACATATTTTTGTTTACACCAGCAACATTTTTATATACACACTTAATATTTTTTAAATACATGATTAACATTTTGTAAATGTATACTTTTTGTATATTTCTCACACACACTGTACATTTCATATATATATATATATATATTTGTATATATTAACAATATTTTTGTATGCACATTTAAAATTTTTAGTGCATGTTCAACATTTTTCAAATCTGTATGTAAAGTGAATTTTATAATATTCATTTGTTTAATATTTGAAGTATATGAAAAGGTAAAAAAAACTCAAAAATGTAAAAGAAAAAAGAAAGAAAACGCTCAATGCTTGCGGTCCCCACCAGGCCGGCTCATTCTGGGCTACTTGACGCGCGAGGTTGCACCGTGTCTCGTTACCAGAGA…
474	Traes_4AS_4348EDC8F	TRIAE_CS42_4AS_TGACv1_307693_AA1022790	ATGAAATCTCTTCCTTGTCGCAGCGCTCGAGTTCCGCACGGATTTGCTCGACGTCGAGGTTGAACTCGGATCTGGCGCCGTTGATTCACGCCGTGACGAGGCCGTCGAGCGCCATCGTCGTCTCCTTGAGCATTTTGCCGATGGACTTGATGATCTCCTCGCCGTGCGCCTTGAAGCGTTGATCCAGCACCTCGGCGAAGTCCGCACGAAGCAGCTCCTGGATCTGCCGCCCCTCGAACGACAGCTTGTCCATGACAGCGCTCCGCTGCTGGAGCTTGAAACGCGTGTCGTGGACGTGGCTCAGGATCTCCAGGATCAGAAAGCTCTGAGTACCACATATAAGGATCCTGCTACCTCCATGAACGAGATCTAGGTTTGAATTTGGTTTAGCTGTCCTCC…
475	Traes_4AS_60155447D	TRIAE_CS42_4AS_TGACv1_308983_AA1030080	TGCCCGTCATCTGCATNNNNNNNNNNNNNNNNNNNNNNNNNNNNNNNNNNNNNNNNNNNNNNNNNNNNNNNNNNNNNNNNNNNNNNNNNNNNNNNNNNNNNNNNNNNNNNNNNNNNNNNNNNNNNNNNNNNNNNNNNNNNNNNNNNNNNNNCGGCCGACGGCTACGCGCGGGCCCGCGGCGTCGGCGCCTGCGCGGTCACCTTCACCGTCGGCGGCCTCAGCGTGCTCAACGCCATCGCCGGCGCCTACAGCGAGAACCTGCCCGTCATCTGCATCGCCGGCGGGCCCAACTCCAACGACTACGGCACCAACCGCATCCTCCACCACACCATCGGCATCCCGGACTTCTCGCAGGAGCTGCGCTGCTTCCAGACCGTCACCTGCCACCAGGTACCTACG…
476	Traes_4AS_6B9C879AF	TRIAE_CS42_4AS_TGACv1_308773_AA1029410	GACTGTAAGTTTTGTGTATCTAGTCTTTAACTTTTAAGATATCACTGTGAGTAGACTGCAAGTTACCAGCAGACTCTAATGGCAGTCTACTTATCACTGTGTTTTTCTCCCAAAAGACTGTAAGTAGGCTGTACGTTGATGCAAGACCTACAGAGGGTACGTTGATGGATCAGTAGGCTTTTTCTTGGATGTGGTATTGCGATAGTTGTAGCTCACATATGTTTGAAACCGGGTCTAGTTCCAACCCGATTAGGATTGGCCTTTCTCCTGATGACATACACACAGCGGAGATGCACAAAAAAGGGACACACAAATACATACAAGTGTCGTTCTTTATTGGTTGGAAAACTTGACTGACGTCCAATTGATTTTCAGTCAAACGTCAAATATACACTCCCT…
477	Traes_4AS_80C28495A	TRIAE_CS42_4AS_TGACv1_306443_AA1008230	GCTGCATCTCGCGAAGTTGGGCGCCGTTAAAGTGCAAAATCTTCATGTGGCTTGCCAGCCAACGCCGCCTATGGACTTCTGACCGGCGAGCTCGTCATGGCCTCCAAGATACGGCGTCCACCTATTACACTTGCTTGCAAGATGAGGACAACCCCGATCACATGCTCGCTCATTGTGGTTATGCTAAAGAAGTGTGGCACTCCTGTTTCAGTGAATGGAGATTCAACGTGCAAATCCCATCCACCGATGCCACCTTCTTACAATGGTGGCTCGACCAAAGGAGACAATTCAATGGCAAGCTCAGAAGAGGATTCGATTCCATCACCATCCTAATTGCATGGGCCCTCTGGAAGCAACGCAATGCGCGTGTGCTCAACAATGTCTCGAGACAAAGATCGG…
478	Traes_4AS_85759B908	TRIAE_CS42_4AS_TGACv1_306586_AA1010690	GTTTCATGGTCGGTGCAAGAGGCAGTGGTAGTAGTATTATATTGGCAGCAGGCATCCCATGGAACACCGCAAGCCTGGAGCAGATCTACAGATAGCACTACTCCTACGTGGCTCCCAAAACCTCCACATATATTGGTCGCTCGGGTGGCTAGGAGAACGACTATAACGATGAACTAGCGAGCGCGAGCTTGTCATACGTGTGGACAGGGCAGCACACCAGGACGCCTGCCCTGCTCACTCCTCTCCGCCGCATGCACGCACGCACGCACCTTCTAGCGAGACGTTGCGGGCCTTTTGAATGCATTCACGATCGGCTTTGAAGACTCGCACTGTAGTAGCAGTACGTGCTCGGATCCGCTAAATATTCTCCTCATCCACGCTGCACGAGAGCGGATCGCC…
479	Traes_4AS_85F059C27	TRIAE_CS42_4AS_TGACv1_307744_AA1023140	CGTCTTCCCATAGCTGTCACCATAGAGGCGGGAGGCAACGCCGGAGACGAGGAGAAACCCCTGCGGTCGAGAGGGGTCGTCGCTCCTGGAGGTGATCTTGCCCCCACACCATCTGGCAGCCATGGCGCGCTCGCATTAACATCACAAGGCGAAATGCCTCATCACCACCTTCCATAGGCGCGCATGGCCTTCGTCGGTGTTCCCTCTGGCAGCGGAGATGCGAGGGTCTGGGGTCACTGGCGGCGCGACTAGAGTTCTCCATGTCGCATGTCTCTCATCGGAAACGACGTGCACCCAAAGAGTTTTAAATTTCTTTATCAAAAGGAAGATGATGAAACTAATTTGAAGTGCTGCAAGGGTGAGCTGCCATGGTAGATTGTTCGCAGCACCACTGATATC…
480	Traes_4AS_91D4C5213	TRIAE_CS42_4AS_TGACv1_306678_AA1011970	TGTGCATAATTTGTTCAATAAATCAATAATGTCAGATCGTCCTAAAATAAACTTGAGAAGAAATTCATCGATAGGTTCGACAGAAGCTGCCACGTACCTATGAAACTCAATTGATTATTATATCCATATTATTGAAGTTTATTTTTGTAGAATGTTATTCAATTCCAGAAGTTGTAAGTTCCGTAAGACCTGTAATATTGGCCCAATCGAAGACCCAAGTTTCTTGAGCTAAATTTAGCTTTTTTTTTAGAAAGTAATTTAGCTTGCACCCTGGTAAGTGCCACACGAGTGGCACCAATACATGGCAACTCCAAACATTTTTTGTCCCAGGTTTAGTGACGCGATGATGACAGCTTTAGTTGTCAAGCATGACAACCTTTTTGAATGGTAAGTTTTACT…
481	Traes_4AS_B1E660CB6	TRIAE_CS42_4AS_TGACv1_307691_AA1022770	CACAGCTGCTGCTCCTCATCAACACCTCCTGCCCAACCGCATCTCCTCCTCCCCACCATGGCTCCTCCTCCCCACCATGTCTACTCCTCCCCAAACGCACAGAAAACTATCCCATAGCAAAAAAAACACCGTAGGCCATTTGAGATTGCTACGATCTACCGATTCAGTGGCTTAGATGTGAAAATGGGTGGCAAACGGAGGAGATCAGCTAGGGATGGTGAGGTACAGAGAAGAAACGAGAGAGAGAAAGAAGAACAGAGGCGAACAGGCGAGAGGAAGGAGACGCCGCGCGGTGCCTTATCCGGCGCTTTTCGGTCAATGCGTGGCTGAAAAGTACTTCGGCCGCTGCCTGGCCGAAAAGGCCCACTTCGGTCGGTCCCAGGCCGAAGCTACTATTTT…
482	Traes_4AS_B1E660CB61	TRIAE_CS42_4AS_TGACv1_307691_AA1022770
483	Traes_4AS_C19AB3A1A	TRIAE_CS42_4AS_TGACv1_308427_AA1027880	TCCGTCTCCCTTTGGATTGTCGGTCCACTCCCCTCGCTCTATGGGAGAGCCGTTGAGGGGGCCACCAGCTGCAACGACACCAACCGCTTCGCGCCCATGTTTGGTTGCTGCACCAAAACCGCGGGCAGCGCCGAAGAATTTTTTTTTGTTTTTAACTGAGGGAGAATTAGAACTCTTGTTTCTTACACCTAGCGAACAATTTGTTTCTGTTTAAGGTAGAAAGCTTACAGTTCTAAGATAAAAATGTGTGATCCTAAATAAGGAAATAAGCCAAACTACGGAGCAATAATAAAGTACAGTAGTTAGCACAATTAATCACCACATTGATAGTAGTAACATTTTTCCGAAATTGATTTCCAAATATAGCATTAGAACTTCAGTAATCACCATAGAAATCAA…
484	Traes_4AS_C983F8C8B	TRIAE_CS42_4AS_TGACv1_306790_AA1013480	TGTGCAAAGTATCATAAGAATATAGGTCTACACTACATGGTAGTGGTTGCCTAAAAGCAAAAAATGAAAGCACACATATTATGGTATGAAAATAGCCATACGAGTGCCTACACCACTTCGTGGAGGCTACCTCTATGTGTTCTACAAAACAAAGATCTACGCTATTTTATGGTAATTATCTTTTGTAGAAAGCTATATTTTTGGTCTTTTAGGCTTTTCCTAGACCTTTATATTCGAATCAAGCATTTTATTTTACATACAATTAATTTACATGAGATTAAATTAATGTGCACGATAATGTCATGCAGAATATGACTTGCCATTGAAGGAATTTGCTGAGCTTGCCATTGATGGCAGAAATTATTTGATTTGGGCCATGGATGTCAAGATTAACTTAGC…
485	Traes_4AS_CECD2CB54	TRIAE_CS42_4AS_TGACv1_306946_AA1015340	AATCTTCCATTGCCTGATCAGTGAATCCACCAGAGCTAGGATGCCGCGTATGCTTCGCCATTTTTGTCCATGAAACTCAAAATCATTTTGCAAAAGTCATAAGCCCCACAAGGTGGCAGAAGGGACTAGATTAACAGCCTCAAATTTCTTCTTTTGCTTCCAAAGAGGCTTCAAAGAAATAAAAGAATTGGGTATAGAAATACCGACACTATTAACAATAACAGACCAAGTTTCTTTTGCAACAATGAACTCAAAGAACAAATGTTGAATAGTTTCAGGATCACTACAAAAGACACAGGAAGCATCATCTACATGTCTCCTCCTGGCCAGGTTATCCCTAGCCAAGCCTTTGTTATTAAAGATNAAAAAAAAAACGGGTTGATCTCTACTAGTGGAGAA…
486	Traes_4AS_E54C88DDB	TRIAE_CS42_4AS_TGACv1_306772_AA1013210	TTCATCCTCTAGGGTGGAAAAAGCCCGACCAAGTTAAAATTGGGAATCCAATCCGAAACCAGTGTCATTGGTTAAAGGCCTTCACCCCCTAGTTGATTAACGACAAAATCTCTTGTTTTAACTTACTTGCTCAAACGATAACTCTATGAAGAGCTAAAGACATAGATGCAAAATGTAGCAGTAAAGACCATGGCTTTGAAGAACCTGTATGTAGCTTTTTAGTTTATCATGGTTTTTTTCTCAGTCATGTTTGTTACAATCAATTTGTTGCGATGTACTTTTTAGTTACCAATAAATAAAGTGTTACAAGCACCTTTGTGAAAACCCAATTACCGATCTGCCATGTGTTTTTACACCATTATTCTTGCCGCTTCTCCTCGCCTCAAGCGGCCATTCTAG…
487	Traes_4BL_0A8199503	TRIAE_CS42_4BL_TGACv1_320456_AA1039910	CACTGACAACGCACGAGCTTGGAGCGGTGGCTCCCCGCCGCCGCTGACACCACACCACATGGCGTGTTGTGCAGCGCGCCCATGGACCGTGTCTATGCTCCATGGGGAAGGACGTGTGTGTGAGGCGTTTCCAGGAGCATCCGCCACGACCGGGTGGCGGTTGGCCACGTGACGGCGCCCACGAGCACCACGGAGCAGAGAGCGCCACTTTTTTCTTTTTGAGACAAGCAGAAAGCGCCACTTGGGAAGGAGTTGGGGCCCCGCCGCTGGCTCCGCCGTGCGACCGTGGGCCGTCGCGACTCACTGGGCCCGCTCCCAGCCGCGCCCGCGCCGGGCGCAGCGGACCGCGGAATCATTCGCGGAGTCTCGCGTTTCGCCCCTCGCAGTTCGTCGGAATTG…
488	Traes_4BL_0BEA66632	TRIAE_CS42_U_TGACv1_643245_AA2129610	CTCCGCCGTCGCCTTCTCCTCTCACCTTCTCTTCCAATCGATTGAACTGTGGGGTGGGTTGTGCGAGTAATGAAGTGGGGAGTAAATGGAACCGTGAGGGGAGGGGGGCGAAGTGCGCGACGTGGTTGACGGCAACCGCAGTCGGGCATGCCGTGCGGCCGCAAAGCAGTTCCACTGCACGCCCCCGAGTGGCAACCGTTAACCGCGGGGAGACAACCGGCGTGTGGGCGAATTCTTTCACACACCACACACGCGACTTGTCCTACGTGACACACAAAATCAGCTAAAACGTGCCAAGATTCATGCAGAACCTATTGAACGGCGATGGAAGCGTGTGGTTGAGTTGGCTAACGCCCACACATGTGGGCGTTAGTGTTTTCATTCTTTTAACCGGTTAGC…
489	Traes_4BL_0E455CCE8	TRIAE_CS42_4BL_TGACv1_321767_AA1065190	ACATGCGTCAGCCTTTTTTGTATGTCGGCAAGTGTGCTGACATGACCACGGACGAGATGGCGTGGCCGAACTCCCGTCCCTTTTTCTGTGCTGACATGTGTGCCGGCTGCTGGTAAGTGCGTCAACAAGTACTGTGTGATAGTCTTTTTGGAGGCTGGCATTGTATGTCGGTCGCTGGCATGATGCCAACATGAACTTCAGGCGACGGCATGACCGCTGCCCTCTTAAAATTTGTACGCGGACATGAAATGGTTCGCTTGCATTGGGCGCACGGCCGACCCAAAAATAAAATAGGGTGGAAGCCGAGCGGACGGTCGACCCAAACGGACAAAATGGCCCCGTTTGGGTCGGCGCGTTGGAGTTGCTCGCACGGGCACATTTACTAGTAGTTGATAAGAA…
490	Traes_4BL_1C9103753	TRIAE_CS42_4BL_TGACv1_320481_AA1040930	TCGCCTCCTCTCATCTTCCATGCAACATCGCCAACGCCTGGGGTTGGTGGCGTAAAACAACGCCCCAAATCGCGCAGCCTAGCCTTGCGGCGTCTTCTCGGTGTGACAATTGCCCATGACGCACTCTCGGCCTGCCATGCTCGAGATAAGGTTGAGCAGTGTTCGGCGGCGCTTGGGTCCACTTATGTGTGGCTTGTGCAGAGCGCGCCCGATCGGTGCGCGTGATCGGCCGTCTGATTTGAATCCTTTGCCACAATCACATCCAATGGTACCAAAATCAGCCCATCTTATTCAGCCTCCTTCCATGTTCCCAAGAATCGAACACACCACCCTAAATAGCCAAAAAATCCATACTCCAATCGTTATATTCCAAACTACTCCCTCCGTTTCACAATACAT…
491	Traes_4BL_28618DD29	TRIAE_CS42_4BL_TGACv1_321013_AA1053660	AAGTGGGCAAATTTACGCCAAAAGTGGGCCGAAATCGACGCCTGGGGGCAGCGGCTGGGAACCTGATCGCCCCCACGCTGATTTTAGCGCTGGTTCACCCCCAGGCGGCGATATTTCAAGCCCTCGGGGGGCGAACAACTGAAGATGCTCTTAGTATTGTACTCCCTCCGTTCGGAATTAGTTGTCGCAGAAATGGATGTATCTAGATGTATTTTAGTTCTAGATACATCCATTTTCGAGACAAGTAATTCCGAACGAAGGAAGTAGATGTTAATATTACAAAGTTTGTCAAACTTTCTTTAACCAAATTTTATATACAGACTAAAAAAACCCGAAGGAAGTACCTTTTTCCCCTCGCTATAAGAAAAAGATTTAATTCTACAATGTTTCTTTTGCAGA…
492	Traes_4BL_365ACF4A9	TRIAE_CS42_4BL_TGACv1_321840_AA1066080	AGCGAGCAGGGGAAGTGGGGATTGGGGAACGAGCGAGTCAGCGAGAGAAGGGAGCGATCGTTGGGCGCATCCGGTGCCAGCTATGTATTAAAAAAAAATTTGGGCTCAATAATGGGTATTCATGCGAATACACACGAATATCCTCAGCGCCGCAGTGTGTGTCGGTATCCTCCTGAGTCATCACCATGCTCACCATACCGTTGCTTCCGTCACCAATTTGGTTTTTCTTTCTCGTTGACATGTTTCGGTATCCCCGTGACGTAGTCACCTGTGTCTGGCCAGACGTTGATAAACGCTGTCGCACTGAGAGCCCTAAGAATATCTCTCAATCGTCGGAGGAGAAAATCCCACTCTCGAGCTATCCGGTCACTTGTCAAACTTTCCGGTGAACCTTAAAGT…
493	Traes_4BL_3A819B961	TRIAE_CS42_4BL_TGACv1_322204_AA1069620	TTTAAACATTTATCAAATAGATGATTAATATTTTTCTGAAACATATATTTTGGTATTTGTCTTATACACCAAAAACATTTTTTATATACACATTTCAAAATATTCAAACACATGACTAACATTTTTGAAAATATCTATTTTATTCTATATATCTATTTGTTTCCACACACACACTTGGTACATTTTTTCATACATCAACAACAATTCTTTTGTTTATGTATTAACGTTTTTCCATTGCATGATTAACTTCTTTTAGACGTATATTTTATGTCAACTTTCTTTCACACACGTTGTACAATACATTAAAAACATTTTATTTATATATATTTAACCTTTTTCAAATGCGTGATTAGTATTTTTCTAAATTTTTACATAAAGTGATTTCTGTATTAGACATCT…
494	Traes_4BL_3BBD6D752	TRIAE_CS42_4BL_TGACv1_321001_AA1053360	NNNNNNNNNNNNNNNNNNNNNNNNNNNNNNNNNNNNNNNNNNNNNNNNNNNNNNNNNNNNNNNNNNNNNNNNNNNNNNNNNNNNNNNNNNNNNNNNNNNNNNNNNNNNNNNNNNNNNNNNNNNNNNNNNNNNNNNNNNNNNNNNNNNNNNNNNNNNNNNNNNNNNNNNNNNNNNNNNNNNNNNNNNNNGTGCTCAACGCCATCGCCGGCGCCTACAGCGAGAACCTGCCCGTCATCTGCATCGCCGGCGGGCCCAACTCCAACGACTACGGCACCAACCGCATCCTCCACCACACCATCGGCATCCCGGACTTCTCACAGGAGCTACGCTGCTTCCAGACCGTCACCTGCCACCAGGTACGCACGCGCGTTCCCTCAACATGCATTGCCCCTTCCTCAT…
495	Traes_4BL_523D155E21	TRIAE_CS42_4BL_TGACv1_320799_AA1049040	NNNNNNNNNNNNNNNNNNNNNNNNNNNNNNNNNNNNNNNNNNNNNNNNNNNNNNNNNNNNNNNNNNNNNNNNNNNNNNNNNNNNNNNNNNNNNNNNNNNNNNNNNNNNNNNNNNNNNNNNNNNNNNNNNNNNNNNNNNNNNNNNNNNNNNNNNNNNNNNNNNNNNNNNNNNNNNNNNNNNNNNNNNNNNNNNNNNNNNNNNNNNNNNNNNNNNNNNNNNNNNNNNNNNNNNNNNNNNNNNNNNNNNNNNNNNNNNNNNNNNNNNNNNNNNNNNNNNNNNNNNNNNNNNNNNNNNNNNNNNNNNNNNNNNNNNNNNNNNNNNNNNNNNNNNNNNNNNNNNNNNNCTTAGAGTAGTTTTTTTTGTTAATGCAATCTATGTTTATCGTTTGTCGTTTTTATT…
496	Traes_4BL_5C52625BF1	TRIAE_CS42_4BL_TGACv1_320641_AA1045350	GATGCGGCCGGAGGAAGGGAGGGGGGTGGATAGAAAAAGGCGTCCGCATGGTGTCCGTTTCACCCCAAAAACGGCGCAAACTTGGGCCGTGGATGGGTCGAAAGCGGACACAAAGCGAACAAAAGTCCGTTTACGCTCGCGCGCTGGGCCGTCTCGTTTGTCCCTTTTATCCCAAAAGAACGGAGACGGACAGGATAAGGTCGCGCCGTGGCCTAATGCAACATCAACATGCACCAGTTGCCAAGATCACACTGCTCACTTTACCTTCACGGGATCTGTGCCTGCGCCGCATCATGTGGCTGACACACCACGAGAATTCAGAAAAAAGATTACACAGCCGAGCCGAGACGACCGACCACGTCTGATCTAATCCACGCATCCGTGGACGAGAAAAATACT…
497	Traes_4BL_5D0BF4744	TRIAE_CS42_4BL_TGACv1_321072_AA1054800	GTGATTGACTCTGTTAATTAAGAAGCGAGCTACGAGCTTGACGAGTCGTACTATCGAGTGCTCATTAAGCTCACGAGTTACGAGCTTTTGGTCCAGCTCTACCCAGCAGGATGGAAAAGGTGTTGACAACACTTTGTGTGGGCATACCAGACCAACAGAAAAAAGGCCCAACCGCATGCACATAATGGATTGTAGAAAAGCAAAAAACGATGCCCACACATGCATCGACGCGAATTCCAAGATCACGAAAAGAAAAAACAACGGCCTGTTCCCCACTCGCATGGCCGTGGACGCGGGCCGTCGCGCTCGACAACGGACGCGAACCAGTTCACAAGGCGAACCAATCAACTTGCGCGAAAATTAAAGACATACAAGATCAACGGTTTTGAATTTAGATGT…
498	Traes_4BL_606BED645	TRIAE_CS42_4BL_TGACv1_320575_AA1043620	TGAAGATGTCACTGCAACCAAGCAGTAGTTTGTAATCCTGTTGAGTTTACTAAATGGGCATCAGGATTACTGAATGTTGATTTTACTCGAGGGGAGTTATGTTTCAGATTTAGAGGGTTCTCTCACTGTACAATGAATCCTGTGTCTTTATGTACACTTTTCTGAATCTTGTGTCTTTCTGAATGAGCAAGAAACCAAGCAAAACGTTGAGTTTACTGAATCTTGTTTCTTTCTGCACACTGGCTAGTGATCCTCGGCTCTATATACACTGCAGTAGTTTGTGTCTTTCTGTAACTGAAAAGTAGACAAGCATCATCGGCTGCACTAAATAGTGTTAATTCGTACGTACATATTGATGTTTCCCTGTCAAATTGGCTTATGCGGGTGTATGCGGGCTGC…
499	Traes_4BL_78D895AE8	TRIAE_CS42_U_TGACv1_643694_AA2134350	ACTCATCCCATACATGAGGCCAATATAAGTATTTCGCTCCTGTCCAGTCAATGGTCTTGCGTCCGTCTTATTAAAAAAAATTGGAGTACGACCCTTCTAGGTATTTATTCATGCATCCATCCTACTACATAGGAGGTGTTTGGTTCAGGAACTTTTTAGTCCCAAAGACTAGAAAAAGTCCCTAAAAAATCCCTAGGAACCAAACGGAAGGGACTTTTTCTACAGGGACTAGAAAAAGACTCTACTAGAGAGTCTTTTTTGATTAGTCCCTGGGACTAGAAAAAGTCCTAGGACTTGTGAACCAAACACCCCCATAGTCTAACCGCACCTCGCCAGTGATCTTGCGTCCGTCTGGTTAATTTCGGGAATCGAGCTGTAGATGCTGCTTTTATATACTCC…
500	Traes_4BL_9254C78FD	TRIAE_CS42_4BL_TGACv1_321370_AA1059690	TTCCACTCCACTCTCCACTGTCTCCACACACAAACGCACACCTATGCCAGTAAATTTTTCGGCGAATGATGAATTTTATTGGCTCAAATCTACACCAGTAAATAACAATGTATACAATATTCAGATGAGTATCTGAGTACATACATATTTGCACTAATACTTGGCATGTGTCTGTATGTATGCCTGAGTTTAGTTTGCGAGACGACATTTGTAGTCGTCACTAGATGGTCTATGGACCTGAATGTGATTTATGCTACTTCTATTGTTTTCTGTACAGCCATCGTAGTTGATAAATAGGTCGAAAATTTTCAACAAAGGAAAGAAAATAGCATCGAGGGGAGGACGAGCGCCCGGTGCTCCTCGGCATTTGACTTTTATCTTCTTCCTCCGTTAATGCGA…
501	Traes_4BL_9A5A51DCB	TRIAE_CS42_4BL_TGACv1_320641_AA1045350
502	Traes_4BL_A4E24EA8F	TRIAE_CS42_4BL_TGACv1_320605_AA1044420	TGCCGTTGGAGATTCCCCCATGCTTTTTTTTTAAATGGTCATACATTCAAATCTCTCGTTACAATTCCTTTGGTATTCCCGTGGTGCCAAACATCGCATGATTCAAATTGTTGTAGTTTTCCAATCCCGGGGGATTTAATATTCTGACCGTCTGCCTTTTTATTCATGTGCGTTTTTTACAATCATGCGAGACTACAAAGAAGTTCTAATTGAAATGAGCTACGCAAAGCTGCGGCAAACAGCTCATGGAGAAAAAACTAGAGCTAGCCCGGCTAGGTGCACGTGCGGTAACATGAATGAACACAGCGTGCGGGATCGTGCGGTAACATGAATACATGAATCGAGCCAGCGGGCACGCCGTTGAAACCAAGGCCACATGATGAATCGACGTCGCATCAC…
503	Traes_4BL_AACDA9208	TRIAE_CS42_U_TGACv1_641929_AA2107490	GGCCCTGTCACCCTTGGGGTTGCCGCTCCACTCCCCTCGCTCTGTGGGAGAGCCGTTGAGGGGGCCACCAGCTGCAACGACACCAACCGCTTCGCACCTGTGTTTGGTTGCTGCACCAAAACCACGGGCAGCGCCGAAGAATTCTTTTAGTTTTTAATTGAGAGAGAATTAAAACTCTTGTTTCTTACACCTAGTGGACAGTTTGTTTCTGTTTAAGGTAAAAGGCTTACGATTCTAAGATAAAAATGCCAGTGATCCTAAATAAGGAAATAAACCGAACAACAGAGTAATTATAAAGTACAATAGTCAGCACAATTAGTCACCATATTGATAGTAGTAACATTTTGTCGAAACTGGTTTCCAAATATAGCATTAGAGCTTCAGTAATCACCGTAGAAA…
504	Traes_4BL_B49C2A51C	NA
505	Traes_4BL_B5F347660	TRIAE_CS42_4BL_TGACv1_320481_AA1040930
506	Traes_4BL_C1C42A8B6	TRIAE_CS42_4BL_TGACv1_320502_AA1041740	GGAAGTGATGTCCCAGGAGCATCATCGCTGAAATTGAAGATAAAAGAATGTTATTTTACTCCCGTTTGTAAAATAAAAGATGCTGGTATCACAATCCAGATTCGCAACTTCAACTGAAGTACACATTCCATCCTCCCCGCATCAGTGAGATCAGCTAAACACGAGTGAAACCTAGTCTAACTGCCAAAGCCACGGCCCGAAAATTCGAGCAAAATCCTACAGGCCCTTAAGCAGAGACCTAGAGGAAGGCAGAACTCTTTGGACGGGAAACAAACTAGCGCTCGGAGGAAGTGGGTTTACCACGAGGCTTCTTGCTTGGTGCGGCGCGAGGAGGAGGAGGAGGAGGACGACGAGGATCCACGCCCGCGTCTATGCCGGTGGTACCCCATCCTGGAAGAC…
507	Traes_4BL_C3267759F	TRIAE_CS42_4BL_TGACv1_321079_AA1054920	ATGCTGGAACCATCTTCTATTTTTGCTGCAACCACCAGCTGCCGGGGTGAAGACGTCGAGGTACGGTGCTACTACCATATAGTATTTTTGCTGGAAGCGAAGGAGAAAAGGTTGCAACCTCTATTGCTCGGTGATGCAACGGAACGGCGTCGAGATGTGTTTTGCTGGAACCAGCAAAAAAAATGCTGGAACCCATAAGAACTTTTGCTGGGAAGATACACGAGAATTTTTGCAAGTGGTCGACGCGATGGTGGTTCTTTTTTGCTGGATTCGATGATTTTTTTGCTGCAACCAGCATGTGATTTTGCTACTACTCGCAAACTAATGAAGTTTTGTGTTTTTGCCGAGGACAAGGTGCTTCGAACTGAACGACGGTGACGAGCGGAGGCGCCGGCGGTG…
508	Traes_4BL_CE89EFA19	TRIAE_CS42_U_TGACv1_641929_AA2107490
509	Traes_4BL_E5F9242FF	TRIAE_CS42_4BL_TGACv1_321871_AA1066490	ACATCCGATCTGAAGCTTTACTCAGGAGACTAGTGGCGGCAGAGGAGCAGTGGCAGATCGCTAATGGCAACCAGCCAACGAGTTCATTAGCTCTTAATCATAGTTTGACCGCGGCTTTAGGACTTAGAGTTACATCCTTGTCATAATGTGCATTATTATCTTCTTTTTCTTTTTTCATATTTTTTATTCTTCTTTGTAAATTGATTCTTCTTTTGCTTGTACAAATGTGTTTTTTAGCCACAGGGTCATCTTGAAGAAATGCTTTGGTGCAAGAGGAAATAGTTGCAGATAGGTTTGATGTCATATTTATAATGCTTTGTGAATGTACCTTGCCAAAGTGAACCAAATCCATTATGTTCCATCTCTTCAACCAAACACTGAAATGTAACCATTCCATTT…
510	Traes_4BL_F78937F6D	TRIAE_CS42_4BL_TGACv1_321395_AA1059830	TGTCTTCCGGTTTGGTTGATGGTCGTTGCAAGTGGTAGTGGTAGTATTATATTGGCAGGCATCTCATGGAACACCGCAAGCCTGGAGCAGATTTACAGACAGCACTACGTAGATCCCAAAACCTCCACATATTTTGGTCGCTCGGGCGGCTAGGAAAACGATTAATAATAACGATAAATGAAAAAGAAAACGGTTAACGAGCGTCGCCCACCGTGTGCACAGCACACCAGGACGCGTGCCCTGGCCACTCCTCTCCGCCGCATGTCCGCACCTTCTAGCGAGACGTTGCGGACTTTTTGAATTCATTCACGATCGGCTTTGAAGACTACTGTAGCAGTACGTGCTCGGATCTGCTAAATGTTCCCATCATCTACGCTGCACGAGAGCGGATCGCCCCGG…
511	Traes_4BS_00408C6C6	TRIAE_CS42_4BS_TGACv1_331090_AA1109480	GAAAGAAAACAACATACATGTAAAGGGAGATTGGTCCCCTACCGAGTGTAGCCTGCGTTGGCTAAACAACATACATGTAAAGGGAGATTGGTCCCCTACCGAGTGTAGCCTGCGTTAGCTAGAATTTTTCACAAACGGTGGCTCTATTACTTTTTGATTAGATAAATAGCTGAGGCAACATGAGGGTGATGCCTCCATTGTACATGCCCTTAGGGCATGCCCAATGGGTAGCCTCAGCCTGCTGCCCCGCAGGTACACGTAGGTTCGGAATAGGTTCGGACTAAAAGGTATAGCCCCGCAGTAGCAAGTGTAGTCTGCAGAAGAGCCAGCTTCCTCAGACGTGAAAAGTGAAGAAAGGAAGAAAAGACATGCTGCGCTGATGCATGCAAGAGAGGGATA…
512	Traes_4BS_11DDF29B31	TRIAE_CS42_4BS_TGACv1_327995_AA1080690	GAACGAGTGGGTGAAGTTGCCTACTGCCTGGACCTTCCAAATACCAGTAAAGTGCATCCGGTATTCCATGTCTCTCTCCTTCGGAAGGTACTCAAACCAACCCAACAAGTTCTTCCTTGTCTCCCCTCTCCGGAATCTGCAGTGCAAGTACCTGAGAAGATACTACAGAAGCGTGTGATTCATCGCAATGACAAGAAGCTAGTCCAAGTGCTCCTTCAGTGGTCTGGAGATCCAGTTGATCTAGCCACTTGGGAAGACTTTGAAGCCATCAAGCAAAAGTTCCCGCGCGCGCCGGCTTGGGGACAAGCCGTTTCTCATCAAGGGGGGATTGTCAGCGACAAGGAACAGGGCACGCAGGAGGTGGCATCAAATCCAAGGACTCGGCCCATCCGCGAGCCT…
513	Traes_4BS_23B3F9BB5	TRIAE_CS42_4BS_TGACv1_328687_AA1092120	TACTCGATAGTACAATGGAAAGACAACAAGACACAAGACGACTGTCAAAAACTAAAATTGCATGGAAAGACAACAAGACACAACAAGACACAAGACAACAAGTCTGTAAGAGCTTGAAAAATACACCAAAATGCATTGAACCAACGGTAAGGGGGACGGACACATGCAAATGCCCTCCTCATATATCAGGCTTTGAAGACCGCAATAGCCACTCGTCGTTGAGGCATCACTCCACACGGCACATACTTGAAATCCTTCATAACCAGTCCAAAGGCTTGGAGAAACTGGGATATGCCACAAAACAACCATCACCATCACCGTCGTCACCTCGTCGTTGCCGCCGGAGAAACGAAAACGTAAGGGAAACAAGAATATACTTGACCTAAAAAAATGAAAGGT…
514	Traes_4BS_2F7CA2DBD	TRIAE_CS42_7DS_TGACv1_639151_AA2068440	CAAGCGGTTGAGCCTCGACTCTGGCATCTAGCTGCCTGGTTTCACTTTATTTAGGTGGAACTACTTGTTGATCCTTGTACGATGAGTTATCAGGTGGTGTGCTACACTTCAATCCTGTCCTGCCTACAAATTGATGTCCTGATCAGCAGTGTGGACAAAAATCGTAGCACAGCAGAGCAGTCCAGGCACACGCAGCTGCTGTGACAGTGACACACACAGAGGGAGAGGAGAG
515	Traes_4BS_87F27944E	TRIAE_CS42_4BS_TGACv1_328460_AA1088100	TACTGAACTGAACCAAAAACATGCAGCTACTTGGACATCTCTTCATCATAAGACTCATGATATTTGTAATACATGAGAAAAATGCTCAATATCATCATCAGACGGCCCGTGAATCACAGGTCGCATAACATAACAAAGTGCAGGTCGTAACATATATAATTAACAAATCAAAAGAGTGAATTAAGACGTTGCTCTGAACTGAAGCAAGACAGACCGTTTTGTGCAAGACACCCAAAAGGGACTTGGCAGCAGCGAGTTTATCAGCTAGCTTCAGCCAAAGGGAGTCGCCTTACCCACCTTTTTTTGGAGGCCAAATCGAGCAGAGGAGGCGGCGGGGGAGAACTGGACCAGGCCCCCTAGGAGGCCCTCGAGTTGCCTCCACTTCATCTCCTTCACTCG…
516	Traes_4BS_9754ADD9E	TRIAE_CS42_4BS_TGACv1_328843_AA1094370	TAAAACTTGTGATGCGTGGTTAAGACTTGTGTTTGTGCTTAAGATTGTTCTGTTGCTCCAAGTTTAGTTCTTAGTAGTTCATGCGTGCCTTTGGTAACCTCACCACATCGTGAAGGAGGTTACCACACAACTGTCCTGGATGTCACCAAACAACCGGACTTGTGGTTCCCCTCAAACAAGTCGGCAACCAAACAACAAGCCTTGGGTTTGGGCACATGCATGATAGAGGGGATGCATGCAACCAAACAAGTGTGTGTGTTGGTTTTTAGCCTGCATATGCTCAGTCAGGCCCAACTGGGATGCAAAGTGGCAAAAAAGGTGCAGGTAACCAAACGCGCCCAAGATGTAGCAAAAATGTTTTGATACACAATGTTAATCGAGCCATTTATCTTCATAAAA…
517	Traes_4BS_A1CB7E67A	TRIAE_CS42_4BS_TGACv1_330279_AA1106910	ATGATGGCGAGGCTCTGGGCGCGCTCGAGCTCTTGCATGAGGTTGTCGACATGTCCTCCAAATAGACGAAGATGAGCGGGTTGAGGACGTGGTGCGGGAGCTGATACATGAGCATCAAAGTCGGGCTCGCCAGGGACGACAAGGCGAGGGGGCGAGCTTGAGCTTGACAAACACAGGGAAGAGGACGACGTGAGGACGATGCCGGTCTCGCAACCGAGAACGGTCGGATTAAAATGGATGGCAGATTGGCCTGCTACAGTACACATACATTAACAGTAGTACTGCAGAGAAGCCGAACCTGAGCCATGGATCCCGCTTTAGCTGAGTATGAGGGATGAAACTTCTTTGGTTTGAAACATTCAAGTTGCAAGTTGTCCTGATTTTAAGTTAAGGGGCGAA…
518	Traes_4BS_A4FF7F3EA	TRIAE_CS42_4BS_TGACv1_328907_AA1095330	CGTCTGCCGCGTCCCCACCTGTAGGCCACCCAATCGCCACCGGTCGTCATATTTATGACGACCACCGACAGCGGGCCCACTTGTCAGCCTCTGGAAGCTTCCTTTTTTAAGCACGCGTGCGACGGGTGGGCGGCCTCATCCAGTTCTCCTGTCCACATCTAGCCCCCCACCACTCCCTTGCTTCATCACCGGTGACAGGAAACCCTAGCCCGCCATGGGCTTCTTCGGCAACAATGACAAGGGCAAGGGCAAGTGCACCCCCGGCATGTCGTCCTCCCGTGCTCCCCTCCCCCTCCTCCTCTGCCGGCGGCCCATTTACGCCCTGAACATCGGCACCTGCACATCCCGGTGCACCAAGCACGGTGGCATTGGGAGTACAGGCAGCCCCTCCCCTACCCT…
519	Traes_4BS_A666283DF	TRIAE_CS42_4BS_TGACv1_327904_AA1078170	AATCTTGAAGATCTGTGCAAGTTCTCTGTTTGTGATGAGAAGGAAATTAAGTATTATCTCACCCTATCTTTGTTTCTCATGGCTGAGATTCGTCAAGTTGCTACCTTATGGCATTTGCCACACCCAGAAGATAACTTCAATTTGCATGCAAAAGAATGTGTATTGTTCCATGGTTGCTCACCCTTTCCTCCTCTTCTCTATTCCAGGGACACCATTGCCGGTTTATTTGACGAGTTGGTTGTAAACACCAAAAAGCTTGCCACCGCAACTTCAAAACAGATTGAAAAATGGCACTGAGCTGCACCCCCAGATGGCTGCTGCTATTTGCTATCTTAGATGGTGATTAGTTGGATAGAGACTACTGTGTCACATTAATATCCCATTTTGAACATTTGTAAG…
520	Traes_4BS_C9070AEA4	TRIAE_CS42_4BS_TGACv1_330819_AA1108930	GGTTAACTGAATTTTGGTTGGGCGCGGCAGCCCCGCCATCCGGATCCCCCAGCTGCATGGCGGTGGCTGCTCGGGGTCAGATCCGAGCCTCTCGGTCGCGCCCTCGGTGGATCCGAGGTCGATGCGGTGGTTAGGTTCCTGGCATCAGATCTGCTGTGCCGCCTAGCATTTTTTAGTTACGATCTGGGGTTGCATGTGTGCTGTATCTGTAGAACGACTGGCAGGGAGCGAGTGCTGGTTTTGCGTGCTAATTGTTATCATCATTTCAGATGATCAGTTTGTTTCCTCGTAGTTCTAACCCGTCGGTTAATATTTTTTTTGACTATAAACAGTAGGGTAAACTACTTCTGTCCAATCATGCATATCCGTAGTACCAGGACATTTTCTGATCAGCGTTGT…
521	Traes_4BS_CBBA8D8D1	TRIAE_CS42_4BS_TGACv1_330027_AA1105540	GAAGAGAAAGATAGAAAAAACGGCATACATTCAGGGCAACGGGCGTCTACACTACACGTACGTGGTTGTACCTTTCCCCGTCCCCGCCACATGCGGCATGGCCGTCTTCTTCCCCTCCAATTCAAGTATCCAACCAACCCTGTCCCCCTACAGTAGTACCTAAACTATTATCCATTCCCCAGAGTCACACAGAATGGAAAAAAGAAGAAACTCAAAGGAAGACGCATGGCATGCCCAAACACAGGCAGGGGCACCCGAATCGCATGGCTTTGCTTCAAGCTTGGAGCAACGGCAACCGCTCACTTCTGCAAAGCTAGCCAAGCAAAGCAACGGAGGAGGAGGCAAAAGTTTAGCTAGCTAGGCCAACTGTCGCCCTCTTTGCATTATTGGCACCTGCGC…
522	Traes_4BS_D12DBE6D3	TRIAE_CS42_4BS_TGACv1_328216_AA1084770	GCATTTTTGTATCCTTGTTTCTCTGTTTTTCTCCTAGCCATTGTGACACTTCCTAGTTCCTACTAATTCATTTTGATATGAAATATATTATGACATATAAATTCAGATATTTTAGTAAGGCTAGAAAAGATCATTTTTTTCCTAGGGAAAGATTCATGGGGTCCAGGTATTATATACTCCCTCCGTCCAGAAATACTTGTCGGAGAAATGGATGTACATAGATGTATTTTAGTTCTAGATACATCCATTTTTATCCATTTTGACGACAAGTAATTCCGAACGGAGGGAGTACAAAATTATTATATGGTTGGTATCCTCCTGATGGCATCCTTGGCAGGACTGTCATGTTGATGGTGGATGTGTTTTCTGCAGCCAGGCACTGGGGCACTGGGGCACTGA…
523	Traes_4BS_D497C4CC9	TRIAE_CS42_4BS_TGACv1_328726_AA1092710	ACGAGTGCGCTCCATGGCTTCTTTGCTGATGCAGAAATGATGCCATTGAACACCAGGGAAGGTATGGTGGAGTCGGGAGCGAGGCCCGAATAAAGGTTGCAGCGAGCAATGACATCGTGCCAAATTCGGATGGAGACGGGACATGAAGCTAGCAGGTGCACTACATCCTCCATTGGCCCATTGCATAGAGAGCAAGACGGATTGTGAGGCCAACCTTTCCTCGCAAGGACGTCGGCCGTGTTGCAGCGTCCAAGCAGCACCAACCACGCAAAAAGCTTGCATTTGCCCGGTGCATCAGATTTCCAAAGAAACGCGTCCCACGATGACCGAGTGCAGCCCTCAAACTGAATCTTGAGGTATCCAGATATGGATTGTATTTTTTTAAACAGTGACCGGTCA…
524	Traes_4BS_E5AE005AB	TRIAE_CS42_4BS_TGACv1_330027_AA1105540
525	Traes_4BS_E85B59834	TRIAE_CS42_4BS_TGACv1_330667_AA1108420	GCCGACGGCGCCGGCCATTTTTTCCGATGAAAAAGGATACATAGATAGTTCTTGCATACACAGATAATATCAACTACTCGTCGCTTTCCGACTCTGACTCGGTAATGTCCTCCTCCGACGTTTGAATGTAGGCGTCAGCAACGTGCTCGTCCTCGAAGTCCCACCCCGAGGATGCGCATCGACATGGTGGCGCACAGGCAGCGAGGCTAGAGAGAGGGGGCGAGATGAGTGGGCGGCGGCGACAAACTGAGTGTGGAGAGAGTGTCATATTATAACGAGCGCCGGCTGCGGCGCGCCAAAATGCGCGCGCGAACATTTCCCGCGCTCTGGAGCGCCAAAGCCAGCGTGCTAGGCCGAATTTCCCCCGTGCCGGCGAACCTTTCCCGCACGCTGGCATTG…
526	Traes_4BS_F5897EA74	TRIAE_CS42_4BL_TGACv1_322204_AA1069620
527	Traes_4BS_FF3F5B3C51	TRIAE_CS42_4BS_TGACv1_329606_AA1102700	ACGAGCACCAATGATGGGCTGACAATACCATTGTGCTTCTAAGCATCCAATCACATGTTGGTTCGCATACAAATAAGTTCGTTGAATTGTGTTATTTGTTGCTAGCTAGCATGTGCCCGTAAGATATATACATACACATATGTAATCAGTAATATCTAAATAGTTGATCCCCACTAATTCTAATTCTCTCAACATGCAGTCGTCGACATCATCAAATGTGCCACATCATCATCCACTAAACTATTTTGTAGCACATGCTTACCACAATTTAACTGTTTCATCTCCAACGGTTCAACCTTACGTGCATGCTCTCTTTTCACACAATTATTTTCGAAAATAATAGCTTTTGATTTAGGCCATTTCTTTCATACAAAATTTATTCAGAATTATAATATTTAA…
528	Traes_4DL_06C6DB821	TRIAE_CS42_4DL_TGACv1_342578_AA1117080	TGTCACTCTTTGGATTGCCGCTCCACTCCCCTTGCTCTGTGGGAGAGCCGTTGAGCGGGCCACCAGTTGCAACGACACCAACCGCTCCGTGCCCATGTTTTGTTGCTGCACCAAAACCACGGGCAGCGCCGAAGAACTATTTTAGTTTTTAATTGAGAGAGAATTAGAACTCTTTTTTCTTACATTTAGTGAACAGTTTCTTTCTGTGGTTTAAGGTAAAAAAGCTTATAGTTCTAAGATAAAAATGTCAGTGATCCTAAATAAGGAAATAAACTGAACTATGGAGTAATAATAAAGTACAATAGTTAGCACAATTAGTCACCATATTGATAGTAGTAACATTTTTTGGAAACTGGTTTCCAAATATAGGCATTATAGCTTCAGTAATCACAGTAGAAA…
529	Traes_4DL_1A67E5A11	TRIAE_CS42_4DL_TGACv1_342613_AA1118080	AGCCCTAAAGTTTCTTCATGTAGAGTTCTTCTAAATCTAAACCCGCGCCATCCCCTCTGAATGGCTTCAGCCACAGTTATAATATGGTCAAAGCAAATATCATATAATAATGGCGTTGACCCATACACTGATCTGATACTCACCTAATGCAACATCAACATGCACCAGTTGCCAACATCACACTGATCGATCACTTTACCTTCACGGGGTCTGTGCCTGCGCCTGCGCCTGCGCCAACGCCTGCACTGCATCATGTGACTGACACCACGAGAACTCAGAAAAAGATTGCACAGCCGAGCCGAGCCGACCGACCACGTCTGATCCAATCCACCCATCCGTGGACGAGAAAAATACTCCCTCGCCGCACAGAAAAAATGGCCGGTGAACGAGACGCATTTT…
530	Traes_4DL_26605FD20	TRIAE_CS42_4DL_TGACv1_343590_AA1137020	AATCCCTTCAAAGTCGTCCTTCCATATTTGTCACCGTAGCTCGAAGGTGGGAGGCAACGCCGGAGACGAGGAGAAACCCCTGTGGTCGAGAGGGGTCGCCGCTCCCGGAGGCGATTCCGCCCCACACCATCGGGCAGCCATGGCGCACTCGCATTAACGTCACAAGGCGAAACGCCTCACCACCACCTTCCCTAGGCGCGCACGGCCTTCATCGGTGTTCCGTCTGGCAGCGGCGATGCGGGGGCTTTGGGGTCACTGGCGGCGCGACTAGAGTTCCCCATGTCACATGTCTCTCATCGGAAATGACATGCACCCAAAGAGTTTTAAATTTCTCTATCAAAAGAAAGATGTTGGAACTAATTTGAAGTGCCGCAAGGGCGAGCTGCCACAGCAGATTGT…
531	Traes_4DL_27C195FDE	TRIAE_CS42_4DL_TGACv1_343533_AA1136150	GGCAGCGGCTGCCTGTACTCCGAGTGCCACCGCGCTTAGTGCACCGGGATGTGCAGGTGCCGGCAACCTGGGCGGAAACGCGCCGGCGCCGGAGAAGGAGCATGGGAGGACGAGGCGCCAAGGGTGCCCTTCCCTTACCCTTGCCGCTGCTGCCGTCGCCGAAGAGACCCATCGCTTTGCTAGGGTTTGCTGTCGAGGAAGCAAAGGGAGTGGTGGGGGGCCAGATGTGGACGAAAGTGGATGAGGCCGGCCCCCGCATCACGCATGCCTAAAAAGGACGCTTTCACCGGCTGACTAGTGACCCCGGCCGCTGTCGGTGGTCGTCATAAATAAGACGTCGGGTGGTAGTTGGCTGGCCTATAGGTGAGACCGCGGCGGACGCCGAGGAGACGTGCGGCG…
532	Traes_4DL_2A7895E16	TRIAE_CS42_4DL_TGACv1_344100_AA1143650	TTCGTCCACAGATCCATTGGCTCTAAGATGTGATAGGTTATCGTCCTATGCTTTAACCTATCATGACAATAGTGGCAGCAAATGCCAATGTTACGTTTGATTTGGTAAGTGGTTCTCTTTGTGTTGTGTATCTTTTGGTTGTATTAGAAATCTTTGTGGTCCATATGTACATAATTTGTTTAATAAATCAATAATGTCGGACCGTCCTACAATAAACTTGAGAAGAAATTCATTGATAGGTTCGGCAGAAGCTGCCACATACCTACGAAACTCAATTGATTATTATATCCTTATTATTGAAGTTTATTTTTGTAGAATCTTATTCAGTTTCAGAAGTTGTGAGTTCTGTGACACCTGTAATATTGTCCCAATCAAAGACCCAAGTTTCTTGAGCTACAT…
533	Traes_4DL_2FA43439B	TRIAE_CS42_4DL_TGACv1_342714_AA1120290	AAGCGATCTATGAAGATATATATCAATCTCCGCATTCTGTCAATGGCTTCATCACAAGCAACCTTGCTGAAATTCGGGCTATCAACTCCAAATGTAGAAAGCCGGTTGTTCCGTCTATCCCGAGACCAAACCGGTGGCTGGCACCGGAGGAGGGATGCGTTAAGATAAATGTTGATGCTGCAGTTTCAAGCCATGCTAGATATGGTGCAATGGGGGCTGTCTGCAGAAGTTCGGAAGGGATTTTCTTGGGAGCCTCGGTGCTGGTTCTTAGATATATTGCAGATCCACAGACACTGGAGGCGATTGCGATCAGGGAAGCTTTAGCTCTATCGGATGATCTTTACCAAAGACGTGTACATGTGGTTTCTCATTGCAAGGTGGTGGTTGAGGACTTGAAGA…
534	Traes_4DL_33631592E	TRIAE_CS42_4DL_TGACv1_343222_AA1131700	CCCGTGTCAGCCACACCACAGAAGCATCTCCGTCTCCGCGCGAGAGCTATCACCATGGCTCGGGGGCGAGGGAGGGCCACCGGAGACGAGGGGGCCGCCTGCACGGAAGGCAGGTCGCGGAAGCCCCGCCTCCACCCGCAGGCCCCACGCCCGAAAACAAACACCAGCAGGGCTGGGTCACGCCGTTGGGAAGGGGGAGGCTGCAAAGGAGCGCCCATGGCAACGCCAAGAACGCCGGATCCGCCGCCGTCCGGCAAGTTTGGGCAGCAGCTGGTGGAGGACACCCGAGAGACGCCAGGAGGGATCTCGGGGATGCGTGGGCGCGGAGGAGAGGAGGAGGCGCGCGAGGGGAGGAGGCGTCCGTGGCGCCCAAGGGCGGGGGAGGGGGGCGAGGCTGGC…
535	Traes_4DL_360A072FA	TRIAE_CS42_4DL_TGACv1_342521_AA1115810	AGAACGATTATAACGATGAACTAGCGAGCGCGAGCTTGTCATACGTGTGGACAGGGCAGCGCACCAGGACGCGTGCCCTGCTCACTGCTCTCCGCCGCATGCACGCACGCACCTTCTAGCGAGACGCTGCGGGCCTTTTGAATGCATTCACGATCGGCTTTGAAGACTCGCACGGTAGCAGTAGTACGTGCTCGGATCAGCTAAATATTCTCCTCATCCATGCTGCACGAGAGCAGATCGCCGTTTCCGCCGGCGTCGCAGTCGCTGGATCGCCCCGGATTTCCCGAATGGAACGGTTCTCCTCTCCGCGATCATAAATAGGGCCTGTTTGCTTTTAATAAGAGTTCCAAATAAGTCATCAAACTATAAGTCGAAAAGTGAAAAAAAGTGACTTATTTT…
536	Traes_4DL_3DD859576	TRIAE_CS42_4DL_TGACv1_343385_AA1133850	GACAAATATTTACGAACGGAGGGAGTAGTAGTGTGGCGCCATGACTGATTGGTTAATCAGTCCGTGTCAAAAGTGAACCGATTCAAGCTTGGACCGTTGATCGTTGACAAATAAAACAGATTCTTTCCCATCTTCACACGGTGTACTTATTGACAAATAAACAGATTCTTGGTGAGTGAGTTGGTGGCACCACCACCAAACTTGGTCATACTCGGGCCTGCCCAACATTTCCCCGTGTCGGTGTGATCGTCCATGAGCAACTGTGGTTCCTGACAAAGTACTGCACCGGAACACCCTTTGCACTATCAAGAGTAAACTAGACGTATTTTCGTAGCAGTATAATATTTTCTTTTGGAGTAAGTACAATGAAAGGGGAATTTCATAAACTAATACAGCACA…
537	Traes_4DL_42EA23191	TRIAE_CS42_U_TGACv1_643822_AA2135320	TACATTTCTTATATACGTCAGGAACATTTTGATATGCATATTTAAAAAAATACGTGATTGAAATTTTATCATATATATATATTAATGTCTACCTTTTCCATACACATTGTATATTTTTGTATGCATGTTTAACATTTTTAAGTGCATATTTAACATTTTTCAAATCTGTATGTAAAGTGACTTTTATAATACTCATTTTTTAATATTTGAATTATACGAAAAAGTAAAGAAACAAAAAAATGTAAAAGAAGAAAGAAAGAAAACGCTCAATGCATGCGGTCCCCACCAGGCCGGCTCATTCTGGGTGCTACTTGACACGCGAGGTTGCACTGTGTCTCGTTACCCGAGAGACATAGTCACGCCCCGGGGCAATTATCTTTTTCCTTTTTGAGGCAAACT…
538	Traes_4DL_4DC86DBED	TRIAE_CS42_4DL_TGACv1_343518_AA1135780	GAGGAAGCAAGCGTGGCCAGATGTGGACGGGAAGATGGAAGTGGATGAGGCCGGCCCCGCCGCACGCTTCCTTTAAAAAGGACGAGCACGCGGCAATTCCACACACTGCCAGGTGGGCCCGGGGTAGGTGCTGGTGTTAAATACGACCACAGGTGATTGTTGAGCGGCTCGGACAACGAGGGGACATGCGGCGCGTCCGCTTCATGTCCGCGCCGGTGCATTTGTTGGGCCTGAGACTATCCACAATGGGAGTAACATAGGTAGGAACATCACACATATCTAGATAGAATAGATGATGTGGCAAGCAATAAATGAAGAAAGTGAGGCATGTGGTAACATAGCTAGTTACTACTAGTATGAGTAACATCACACATATCAAGGCAAGATGAGTCTATAACC…
539	Traes_4DL_54A769EAC	TRIAE_CS42_4DL_TGACv1_342557_AA1116570	GCCATTTGCATGCAAGGACAACAATTTCGTGTTTCCCCGGGGACCCGCGCCTGCTCTCGGGACTGGATCGCACTGACAACGCACGAGCTCGGAGCGGTGCCTCCCCGCCCGCCGCTGACACCGCACCACATGGCGTGCTCTGCAGCGAGCCCATGGACCGCGTCTATGCTCTGTGGGGAAGGACGTGTGTGTGTGAGGCGTTTCCAGGAGCGTCTGCCACGACCGGGCGGCGGTTGGCCACGTGACGGCGCCCACGAGCACCACGGAGCAGAGAGCGCCACTTGGGAAGGAGCTGGGGCCCCGCCGTGCGACCGTGGGCCGTCGCGGCTCACTGGGCCCGCTCCCAGCCGCGCCCGCGCCGGGCGCAGCGGACCGCGGGATCATTCGCGTTTCGCCCCT…
540	Traes_4DL_5624AF463	TRIAE_CS42_4DL_TGACv1_345084_AA1151510	TATTCAATGTTATATCTGCTCATCTTGTATTCAATGTGAACAGAAGGTGTACTGACTATATATACTTAAATAGTATATATGCTTTAGAATTTGAAAATTATTGTGCTCTCTGGCCCGCCCAACTTTTCTTTTCAAGCTCCGCCACTGCATAAGCCTGTTTAAAGCAAGAGCTGTCCATAAACAACCAGGAAGTTCCAGCGAATTTGTACCTTCCTGCCTTGGAAGTGATGTCCCAGGAGCATCATCGCTGAAATTGAAGATAAAAGAATGTTATTTTACTCCCGTTTGTAAAATATAAAAGATGCTGGTATCACTATCCAAATTCGCAACTTCAACTGAAGTATACATTTCATCCTCTCCGCATCACTGAGATCAGCTAAACACGAGTGAAACCTAGTC…
541	Traes_4DL_5A130B210	TRIAE_CS42_4DL_TGACv1_343858_AA1140540	TTCTTCTACCTTCAGCAGAGACTCCACGGCCATGATTTTTCTCTCCTTCCCACTGCTCACGAACCACTGCAAGCTCCCCTCGCCGCCGGCTGCCGTCGTTGCTGCCGTTTTGCCGCTCCTACTCACTGGCCACCCGTGCCGACCGCACTCGGCCCTCGGCCGCCCCATGCTTCTATCATAAGACTGCAGCTCACCCGCCAGCCGGTTCCAGCTCGCGACCACAGTGGTTGCAGCATCTCCATTCGTCACTGCCTTCGCTCGTCGTTGTCGTCCGCTCGGACCACCATGCCCCCTCCTCCCCGCAAAAAAATGTCAGCCAAAAACCAAAACACCATTGGTTTGCTGGAAGCAGCAAAAACACATGCCGGTTCCAGCAAAAAGCATCCACGATTCCAGCAA…
542	Traes_4DL_5A3D8F519	TRIAE_CS42_4DL_TGACv1_343533_AA1136150
543	Traes_4DL_614C6B143	TRIAE_CS42_4DL_TGACv1_342714_AA1120290
544	Traes_4DL_65AF8424F	TRIAE_CS42_4DL_TGACv1_345990_AA1154880	TCGCCAGCGGTGGCGGCGGCATCGGAGACTATAGACCACAGTTGTTGCACCGCATTCATGGCACCACGTCTGGCGTCAGGCCGACGGCCATTTTGTTTTGTCGCCGCGTAGACGAAGGCGGCAGCAGTGCTCCGCCGGAAGAAGAGCGTAGCCACGTGTGACATGACACGACGCGTGCTTCCAGCCACGTCCCCCCAGATTCAGATCTAGGAGTACTACGCTCGCTTTACACATGCATGAGCCGATGAAGGGCGCACACAAACACAAACGTACGAACCGTCGCTGTCTGCGTATGCTGGCTGTGGCCTGTGGGGTTCAGTAAGTACTGCTTCTTCCACTCCACTCTCTTGTGTCTTTTTATCTTGAGACCCGGGCAAAAAACGTGTAGTACGTTCGCCA…
545	Traes_4DL_68EAC9343	TRIAE_CS42_4DL_TGACv1_342613_AA1118080
546	Traes_4DL_6C2F36471	TRIAE_CS42_4DL_TGACv1_342714_AA1120290
547	Traes_4DL_6CA7BA51C	TRIAE_CS42_4DL_TGACv1_343200_AA1131370	ATAAGTGAGAGCTGGTTAGCTAGTACATAGATGGAAGCAAGCAACTAGAATCACCTTTGCCTGTTGAGATGCATCGAGCTCACGCCTTCTTCAAATGTGACCCAACGACCTCCCGCGGCATCTCGCCACCGGCCACGGCCGCGCCCGCCGACTGGGTGCACACGCTGTGGTTCCACCTTCTACGAGGGAGCGGGTCGGCCACAGCCTTGGACTCGCCGGAGGCGGGCGGAGCTAGCCGCGACGGCCCCCGTCTTCCCACCGGCCAAGGATACAGCCCCGTGCGGTGCAGCGCCGCTGAAGCGAGCGGAGTTAGCTTAGCTTGCACGGACCCATCTTGCCTCCAGTCAAGGCCATTGCCCCAGCGGCGCAGCAGGCCGGAGGCGGGCAGCGCTAGCCGCG…
548	Traes_4DL_6F5D84957	TRIAE_CS42_4DL_TGACv1_342714_AA1120290
549	Traes_4DL_7114A38BD	TRIAE_CS42_4DL_TGACv1_343590_AA1137020
550	Traes_4DL_80F9D8740	TRIAE_CS42_4DL_TGACv1_345108_AA1151720	NNNNNNNNNNNNNNNNNNNNNNNNNNNNNNNNNNNNNNNNNNNNNNNNNNNNNNNNNNNNNNNNNNNNNNNNNNNNNNNNNNNNNNNNNNNNNNNNNNNNNNNNNNNNNNNNNNNNNNNNNNNNNNNNNNNNNNNNNNNNNNNNNNNNNNNNNNNNNNNNNNNNNNNNNNNNNNNNNNNNNNNNNNNNNNNNNAAAAAGAATACAGTATTTAGAAAAATTAATTTAATTGAAAGATTTTTGTACGAAGTTCTTAAAGAAACAATATTTTAGAAAAATTAAATTAATTTAAAGATTTTTGTAAGAAGTGAACATCATATGAAAATTAAATAATATTTAGAAAAATTAAATTAATTTAAAGATTTTTGTAAGAAGTGAACATCATATGAAAATTAAATAAT…
551	Traes_4DL_90DB24B4F	TRIAE_CS42_4DL_TGACv1_342987_AA1127130	TGCCTCTCTGCTCTCTCTATATAAAGCCCCCTTTTGCATCGACCATCACTCAAAATTCATCAATCAGCATATAGCTATCTATCCACGGTAGGCTCTACACGGCGCACAGCGGTGGCTGCTTTGCTTCGAGAGACAGAGGTACGTGCTTGCTGATTATGCGTGTGCCGCATACAAAACGATTGCTGCTGCTGCTGTTGTTGTTGTTGTTGTTGTTTGCATGCTCATGACATTTATGTATATGTCGCTGGCTACAGCTTTTGCTTAATACTTTTTCTGTTTCATAATTTTTGTTGTGGTTTTAGTTTAAAAAAACCACGAAAAGAATGATCTTGCGAACTATTTTTTTTCGTTGGGCGGGCCAGTACATTTGATTCGTCTCTCTGAAATTTTTACCTGAGA…
552	Traes_4DL_924C61515	TRIAE_CS42_4DL_TGACv1_343303_AA1132950	TGGTCACGCGCACCTGATGACTACATGTTGGTTTGAATCCCAGTTAACTATTTTTACATTATATGAATATATGTTTCTAAATCATGAACACTTTTATAGACTATATGAGTATTTTTTAAACTATGCACATTTTTTAACATATATACGCATTTATAAAAATATGTAGAAAATTTCTTAAAGCATGAACACTCTACATTAATATCTTGTTAAAACCGTGAAATTTTGAAACTTATCTAAACATTTATTAAAATATATAAAAAATAAAAAATATTAAAGCATGACATACGATTAAAAAAACTTCAGAATGGTGAAGGGTCTCCAGGTAGCTTACGGCCACATGATATATAACATGCGTTTTTAGTTACAATATCAAATGCTTCTGTGCGCAATGGTTAGCCA…
553	Traes_4DL_9F7C8C343	NA
554	Traes_4DL_A369CA2B0	TRIAE_CS42_4DL_TGACv1_342578_AA1117080
555	Traes_4DL_A74B9AF77	TRIAE_CS42_4DL_TGACv1_343662_AA1137890	ATTCGGTAAAACTATGTTATTTGACAATCTGTTTGAATGCAAATCAATGTAAATATTAGGCGGCCACGCCTGCACATATGGGTCGGCGCGTTGGGCGTGCTGCCGACCCAAATCTAAAGAGGGCGGACGCAAAGTGGGCGGCCGACCCAAAACGGACAAAAAGCGAACGAAATCGCCGTCCGTTTGGGTCGGCCCGTTGGAGTTGCTCTAATAGAGACCAGTAAGGCTAACACACTAACGGCTGCCCAGTCATCAGATCCTGCATTCCATAATCACCCAAACCCATTCCATAACCATGGAGACGGCAACAAACAAACCGTAGGAGCTAGCACAACGGGACACAAGCGGCACAGGAGAAAATTTCGGTGCACGCACCGCACCGCATCCCCGCGCTAGCTT…
556	Traes_4DL_A8E45AC21	TRIAE_CS42_4DL_TGACv1_343304_AA1133000	AAACTAGAATACTGCACATGCTCTGATTCACATGCTAGTACCACATGTACCATAGTATCATCCTTACTGATATGAAAAACAACATGAACATGATCAAAGCCTACAGAAAAACCTAGCATGATATCAATTCATCACCACTAGCTTCCACATCTTCACATTCTCATAGATTGGTAGTCCAGAATGCTACCACATGCTCACGGATATACTCCTACCACATGCTCATAGATCTAAGCTAGAGCGAGTAGCGAGGAGAGATCGATTGAACTTACTTTCATTTGTGAAGCCGCGTGGAGGCGCAAAAAGATGAGGAAGACAAATCGTCGCCGCCGTCTACCATTGGTCAGAAAAGACACGACGCTTACCTGCAATGCTCGTTGGTGAGGAATCCTCGCGGGACAA…
557	Traes_4DL_A96F886D3	TRIAE_CS42_4DL_TGACv1_343592_AA1137050	GCAGAATTTTCGCAGCTACCAGCAGTTAGTAGTACTCCCTCCGTTTCTTTTTAGTCTGCATATAAGATTTGGTCAAAGTCAAACTTTGTAAAGTTTGACCAACTTTATAGGAAAAAATATCAACATCTACAATACTAAAGCTATATGGTATGAAAATTAATTTCATGATGCATCTAACAATATTGATTTCGTATTGTGAATCACGGTATTTTTTCTATAACTTAATCAAAGAAACGGAGGGAGTACTAGCTTGGCCATACACTCCCACATGCCGAGCACATGCATGCAACATATATCTGCCGAACACTGCAACATGGCGAGCACTGTTGACATATGAAACCGCCCGGTCTGCCTCATGGCGTCAAGAAACGATCAAAAACCACAGCTAGTCCGGCCATT…
558	Traes_4DL_B85270B53	TRIAE_CS42_4DL_TGACv1_344776_AA1149770	GTGTTTTAGGATTATTTGGTTTTCGTAAGGTGACTTACACACCTAGACGGAGGGAGTACTGCACAGTCTAACTGCACCTCGTCATTGATCTTGCGTCCGTCTGGTTAATTTGGGGAGTCGGATGTAGATGCTGCTGTTATAGATTTCATACTCCCTCCGTCTAGGTGTACAAGTCATTTTAGATTGTGCACCGGGACCAAGGCGGAGGGGGAAACGAGAGAATTAATGTTTCTTTGCTAATTAATAGCATTGAATGCAATGAACTAACCATTGCATGTCATGTTTGGTACTCCAAGGTGGAGTAGTCTCAAGTCATTGAAAGCATGAACAGCCCACATCTTTTATTGGTTAATATCTCACGAAACAAGAAACGAGAAGGGAGTTAATGTACCGTGCCTA…
559	Traes_4DL_BEB3EC10F	TRIAE_CS42_4DL_TGACv1_345990_AA1154880
560	Traes_4DL_C3B650F31	TRIAE_CS42_4DL_TGACv1_346216_AA1155370	CCTCGTCGACGAGCCCGGGCTGCGCCTCATCGGCTGCTGCAACGAGCTCAACGCGGGCTACGCGGCCGACGGCTACGCGCGGGCCCGCGGCGTCGGCGCCTGCGCGGTCACCTTCACCGTCGGCGGCCTCAGCGTGCTCAACGCCATCGCCGGCGCCTACAGCGAGAACCTGCCCGTCATCTGCATCGCCGGCGGGCCCAACTCCAACGACTACGGCACCAACCGCATCCTCCACCACACCATCGGCATCCCGGNNNNNNNNNNNNNNNNNNNNNNNNNNNNNNNNNNNNNNNNNNNNNNNNNNNNNNNNNNNNNNNNNNNNNNNNNNNNNNNNNNNNNNNNNNNNNNNNNNNNCCACGCACGCGCGTTTCCTCATCATGCATTGTCCCTTCCTCATTC…
561	Traes_4DL_CB8E1061C	TRIAE_CS42_4DL_TGACv1_343321_AA1133210	GCCAGCATGAATAGAGAATAGGAGGCCGAGCCACCACCGCTGCCGCGCCACCACCTCCACCACCATCGCCACGGCAGAGACGGCCACCACGACCGGTGTCACTCATGACACTTGCCGCCTGGAGGGAAAGACCGGCCGCCTGCCACCGCCTTCCCAGGCGAACACCGCCATCGCGCTGCCGCTACAGCTGCGAGCAGCCACCACACCTGGTCGTCGTCTTGTGGTGACGCCCGGCATCCGCGCCACGCCCTGGCCTGGGAGCGTTGGCCTGCGCCAACCCCGCCACGTGAGAGGACGAAGAGTCCCTGCCGCCGACCACCGGGCTTCGCCTAGCCTCGCTCCCTAGCAGCGGCGAGGGACAAGCCCGGCGGCTCGATCTAGGGTTCCCTCCCCGTCGCC…
562	Traes_4DL_CBBA40A58	TRIAE_CS42_4DL_TGACv1_343843_AA1140320	CGACGTGTGCTTAGCTCAGCTGGATCAGGCGTTGGTACGTCTGTTGAACTAACCGCCCTTGCGAGTCTCTGGGTTTGATCATCAGATACAGGATAGGGCAGCAGCAGCATGACAGCATGAGTTGTAAATTGTATATGCCCGGTTTATATCATGAGGTTGGTTAACCAGCGCGATTGTTCAGATGTAAGCATGACCGTGCGCCGGTGTACTGTTTTAGTGTGTCACTTCCCCGTCCTATTTAATTACATCATGTCGAAGCAAGTGATTGGAGCTCAACTGTCTGAAGCTCAAAGGGATAGTATCAGGCAAGCAGGCCATGTAAGTACTACTCCGCCGTGCGACTAATAAATAATAATGATCACAGACAGAGTTTGTACTACGACTAATAATGTGCGTCTA…
563	Traes_4DL_CDDD5E13E	TRIAE_CS42_4DL_TGACv1_343092_AA1129380	AATACCATACATATTAAAAGGCCAAGTACTAAACTATAGTCTGTCAAGAATTACAAGCACATAACATCTCGAAACGAATCTTTTAAATATAAACACTAAGATCAGAAAAACATAAAAAAGACACGACAATAAAAAAACAGATATGATGCATCACCTACATAACCTCAAAATTCATGTTAATTAATTAACAAGGCATAATGTCGCTCATACAGCTGCAGATCCACAGTAAATAATTAACCCGATACAATGAATCACACATGTAAATGTCCATAAAGTGTAAATAAAAACATGAGATAGAATAACAAATGAACAGGAAACTCGTTAGCATGTGAAATTGTAGCCGTTGAAGGACATCAATGATTGCTATGTCAAATGCTGTTGCACTCGCCGCGGACCTGG…
564	Traes_4DL_D2423513A	TRIAE_CS42_4DL_TGACv1_344240_AA1145330	AAATTGATTAAAAAAATATGTAGAATATGAATATGAGATTATTTTTACCTGTTAAGTATTTTTATATTTATTTTTGAATATATTTGAGTCAAACCAAATGATTTTCTAAATTATCTGTATCTTTTAAACCGTAACTTCGATTTTAACATATTATATATGAAATTTTATTAGAAAAATGTGTGGAATCTAAATATGATGTTAATTTTACCTGTTAAATATTTTTAAAATATTATTATGAAAGCAAACTTATAATTTATAGCGCAAGATCCTTTTTTTCCCATACTGGCGGCGATCCAGATTGCAAATAAACACCCCACTATAACCATATAGGGAAAAGAAAACATCGATAACTACACATGCATACCTCTGAAAAATGTCGCAGGGGAAAACAACAGATTT…
565	Traes_4DL_D7237EFB9	TRIAE_CS42_4DL_TGACv1_344375_AA1146650	GCTCGTAGCATCATGTGATCAACGCCACGCCTTGCCTTTATCACATCTAGTTGTCGACATAACTAGCCATCTCCAATGCCATCTGGCAACAATCAGCAGCGTCAGGGAAGCTCCCGTGCAGCGCCACACCTCTCGCCTCCTCTCATCTTCCATGCAACAGCGCCAACGCCCAGGGGTGGTGGCGTAGAACAACGCCCCAAATTGCGCAGCCTAGCCTTGCGGCATCTTCTCGGTGTGACAACTGCGCATGACACACTCCCGGCCTGCCATGCCCCGAGATAAGGTTGAGCGGTATTCGGCGGCGCATGGGTCCACCGACTCGTGACCCGTGTGGAGCGCGGCCGATCGATGAGCGTGACCGGCGGCGAGATTTGAATCTTTTGCCACAATCACATCATA…
566	Traes_4DL_E4CF2BFBC	TRIAE_CS42_4DL_TGACv1_345465_AA1153300	CTAGTCGTTCGACTCGTAATCGTTGCCAAGCAGTAGTTTGTAATCCCGTTGAGTTTACTAAATGGGCATCAGGATTACTGAATATTGGTTTTACTCAATGGGAGTTATGTTTCAGATTTAGAGGGTTCTCTCACTGTACAGTGAATCCTGTGTCTTTATGTACACTTTTCTGAATCTTGTGTCTTTCTGAATGAGCAAGAAACCAAGCAAAACGTTGAGTTTACTGAATCGTGTTTCTTTCCGTACACTGGCTAGTGATCCTCGGCTGTACATACACTGCAGTAGTTTGTGTCTTTCTGTAACTGAAAAGTAGACAAGCATCATCGGCCGCACTAAATAGTGTTAATTCTTACGTACATATTGACGTTTCCTTGTCAAATTGGCTTATGCGGAGGCTGC…
567	Traes_4DL_F08462AD2	TRIAE_CS42_4DL_TGACv1_345311_AA1152660	CTCTCTTTCTAAAGAGGGTGTTAGCTACAATCATGTCGTAGGCTAGAGCAAAGCTTAAGACATCTTCTCCTTCTTGATTCCTGATGCCATAGCCAAAGCCCCCATGTGCCCCTTCAAAACCTGTGTTAGATGTACCCACGTGACCATTGAGGTCTCCTCCTATGAAGAGCTTCTCACCAATCGGTACACTCCTAACCATGTCTTCCAGGCCTTCCCAGAACTCCCTCTTGGTGTTCTCATTGTGTCCTACTTGCGGGGCATACGCGCTGATAACATTGAGAACCAAGTCCTCAACTACCAGCTTGACCAGGATAATCCGGTCCCCACATCTCTTGACGTCTACCACTCCATACTTGAGGCTCTTGTTGATCAAGATGCCTACGCCATTTCTGTTTGCAG…
568	Traes_4DS_29F298799	TRIAE_CS42_4DS_TGACv1_363571_AA1183970	GCGATGGTGGTGGCCGCTGGTTCATGCTTCGCCGCCAGCGGCTAGTGGCTTCTGGCGGCGGCGAGCTGGTGGCTTCCAGCGGCGGAGGAGAGAGGGAGGCCGGGGAGAGGACAGAGTCGCCGGCTCTGGAAGGGGGGTTCTCGTGCTCGAGAGAGAGTTCATGGGAGGGAGAGAAAGAAAAAGAGAAGGAAGAGACACTGACATGTGGGCTCCATTTATAAGTTAACGGTCAAACAAACAGTTCGTTTAGGTGCGGGCCCGACCTGTCATAATCATGATTAATCTGAAAGCACTCGACGATTTGGGTTTTTTTTGAAACAGCCGACCACCTATTTGGTTGTTATATGAGAAAAGTTAAAATCCGGTAGTTTTTTGGAACCCTAGCCTGTAAAGTAGTAG…
569	Traes_4DS_47A04A098	TRIAE_CS42_4DS_TGACv1_361179_AA1162880	TGTGTGGGCGGAGTGTGTCAGATGCCTACGTGGTGGCTATCCGGAGGTCCGCAAACCTCCTCATGTATGCTTCCGGTTTATGGGAATTCAGGCGGTCAAACCGATTCACAAACCTTTGATATATGACATTGAATGACACAAAATATCCGGATCCTAGACTTTTGGCGACGTTTTGATGATGAAGGGCGTTGGAGATGCCCTAAGGGTATGCTAGAGTTGGCTGTCCATATCATCACGGACTCGTTAGGTGAATGTATTTTGTCGTCCACGAGGTAACGATGGCACGAGAGGAATGACACGACAGGCACAAAAGTATAGCTACTCATGTCCGAAACCATATGCCTCGAAGTCATGGTCAGGTTTGCTACTGCGATGGTCACTGAGTAGCACAGTAGTCAC…
570	Traes_4DS_5862C19E6	TRIAE_CS42_4DS_TGACv1_361511_AA1169370	GCCAAGGCCAAACAAAGCTTTCGCTGGTAAATTTGCACCCATCCTTGGCTGGACCACAAGATCGACCTCCTCCGTCATCCAGCACACCCATGGGTGACGTGTGCCACCAGAAAACCGCACGACCGGAGCCGCACCACCGCCCGAAACCACCGCCTTGCCTAGGTGAACCATCGATGGCAGAGGGGCCCTCACCGCTGCGCCGACGACGCACACGTCCAGTACACCCTCGCGGATCTCGACCGCAACCGCAACCCGGAGCCACCGCGGAGCTGTTGGGGGCCTTCTGTTTTTGCCTCAACTCCCTCTAAATGGTATTTTCTTTAGCGATACGGGAGCCATTGGAGTTGCTCTAAAGCCACCTGGTCATCCGTTTCAAAATTCGAATGGAGAAGTTTTTTT…
571	Traes_4DS_78D7F1E8E	TRIAE_CS42_4DS_TGACv1_363103_AA1183340	ATTATGTTAGTACTTTATTTATCTCTCTCCTTTTTAATTACATGACACATTATTTTTTTTCTTATGTGGCATCTATGTTACTCCTACTATGACTAGCATGATGCAAAGCGTCTCCCTGCACGGAATTGCTCTGTCATAAAGCCCAGAAACCCCAAAATCAGGGGAGAACTCGCACACTTTCGTAGTTGAGCCAATCCGGCTGCGGCCATCTCATGGCATGCATGCAAGCTGCCATGCCGCGGCAGCAAATCTTTACTCACTCGCCGGCAACTTGCCGCATGCCCTTTTGCCGTGACAACTGGGCCATAAATCGTGGCACGCTGGAGCCGCGCGCATCAACACCGACCGGTGGCCCGCGCACATGGACGCATGGCCGGCCAGGCTCACCATGGTCCAGGA…
572	Traes_4DS_86CE18C61	TRIAE_CS42_4DS_TGACv1_362699_AA1181630	TTTTTCCCTAGGTTAAACTAGAGGGCGCGTATGCCGGCCGCGCCACCTTTTTCGGGGCACTCATATCTAATCACTTGATCATATTTTTGTAATCTCTCCTCCGCTAAATCAATGAAAAGTCAGGATACTGATCTTTCAAACAAAAAAGCGTACCAGCCATGGGGAATTGCATGAACAGGTGACCGACCGTTTTCGATTTATTGTTGACTGAAATAAATATTTTGAAATAAAAGAAATACTGTATTTCGTAAAACCAAGACTGAATTCCACCTCCGAACACCGACAAGTCAATCACAACGGGACATGTCCAGTCTAGCCCGGGAAGCAAGGACCGAGGGTGTGCTCGTGGTCCATCGGCCATCGCCACTCGCTCCGCGGCCGGATCAACATCCAACGGCT…
573	Traes_4DS_90B3A8BF0	TRIAE_CS42_4DS_TGACv1_362485_AA1180050	ATGCACGTACGTACGTATTTTTATGTTGCCTTGAGGAGAGAATTCACGTTGAATTGTCCATGATAGCTATAGATAGATATATGAATGTTTTGATCATGACCATGCATCATGCATGCCACCAGTTTCTAAGGATGAGCATGCATGGGCCAAATAATACCGCCGGAGACCGGGTCCGCCTGTATGTCCTCGAAACTTGAAAAAAAAATATGAGAAAATTCAGCAGGATGGTCGGATCATCATCTCTTTCATGACCATGTACCGGTAGGCAGTAGCTACATACTGATCGAGACGTGGATAATTTCCTTGACATTTGTTGGGTAGCGGAACGGTGATGCAAAAATTAATTTAATTAAGAAAATCATCAGCGTGCTAATGTACTCTTCCTGTGCCAAAGTGTCG…
574	Traes_4DS_94005294B	TRIAE_CS42_4DS_TGACv1_361238_AA1164180	CGGGTAACTAACGTAGTTGCGCCAGGACAGGTGAGCATATTTGCTTCGTGCCATACGCGCGGAGTGGGGGTGAGTAGTACTTGTTGGACGTGTGGCACGAAGTAGCTGCGCCCACACGTGTGGGCAGTTCTAATGTTCGTCCACACAAGCCGCATGTGGGCTGCCTTCTGATTATGCCACACATGGCGTGTGGGTGGATCCCTAATATGCCACACGTGTGGGTGTTATCTACGTTATTTATTATAGATCTTATGTATATATAAAAATAGAGAAAGTAGAAGAATAGACATATACGAATTGTGAGTACTACTACGCGTCGGTTTCCAACGCATACATCCGGGACGGACCCCATAGGTCCTAGTCAGCAAGCAGCGGAGCTTGTGTTCCGTGGGAGGGCGA…
575	Traes_4DS_A22E1D4E5	TRIAE_CS42_4DS_TGACv1_362538_AA1180450	CTTGCCAGTGTGTGCGTGAGCTTGCGGGCATGAGGCCGCTCTGACCTGGGGTGATTGAGAGATGGAGCTACAGCAAGCTCTAATGGCAACGGTCAACAATGCTTGGCGACAAGGTAACAAAGGGCATGCGAGACAAGGAGGAGGTCCAGGAGGAAGAAGGGCTCACATTTATCACACTGGCTCGGTTGGTAGGCTCGGGGAGGTCCAGGAGCAAGGCCATGGTCGTTGACAGCGGCCGCTGGAGCAAACACTCGCGTGTAGAGGTTCTAGGGGACACGAGGATACCCGGGGATGCGCCAGGAGATTCTAGGGGTCATTTCGGAGCTTTAGAACCCGAGGGAATCTGTCAGTGTCAGACTAGAGGAGATCGGGTAACGACGGCATGACAGTGGAGCCGGG…
576	Traes_4DS_CC9F9317E	TRIAE_CS42_4DS_TGACv1_362641_AA1181180	ATCTGTGCAAGTTCTCTGTTTGTGATGAGAAGGAAACTAAGTATTATCTCACCCTCGCATAGCTTAATCTTTGTTTCTCATGGTTGAAATTCGTCAAGTTGCTACCTTATGGCATTTGCCACACCCAGAAGATAACTTCAATTTTCATGGAAAAGAATGTGTATTGTTCCATGGTTGCTCACCCTTTCCTCTTCTCTATTCCAGGGATACCATTGCTGGTTTGTTTGACGAGTTGGTTGTAAACACCAAAAAGCTTGCCACCGCAACTTCAAAACAGATTGAAAAATGGCACTGAGCTGCACCACCAGATGGCTGCTGCTATTTGCTATCTTAGATGGTGATTAGTTGGATAGAAACTACTGTGTCACATTAATATCCCATTTTGAACATTTGTAAGTA…
577	Traes_4DS_F311D64BE	TRIAE_CS42_4DS_TGACv1_361640_AA1171020	GCAGTGGTTTGTCTAACAAGCAAGCACTTGTCCAAATCCCACAACCCAAGCACATTCCAGGTAAGGATCTTCATAAAAGTTACTCCCTCCGATCCATAATAAGTGTCGCAGTTTTGAACTAAGGTTCAACCCTGCGACACTTGTTTTGGATCGGAAGGAGTAATTAACATCTCAATGATGTGTATGAAAATGTGGATGAATGCATGCCAAAGATGGTGCAAACTGAAGCCATGTATTAATTCATAGATGCGTACAAAGTGGCGATACAGACTCATACATACAGTATAACCGGAACAACACTCCAAGGGGAAGAACATCCTTCGGGACAAAACCTATCAAGAACTAAGATAATGCATCGCCGATGACTGTAGCTAAACCTGAAAGGAGGAAATAACAAAA…
578	Traes_4DS_F33F58A71	TRIAE_CS42_4DS_TGACv1_362060_AA1176240	TCTGGGGATGCTCCAACTTGCAACTACAAAATAATGGACAATGAGTACTCAATGGGATACTATCTCACCGATGGAATTTATCCCGATTGGGCAACTCTTGTGAAGTCCATCAAGGAGAAAAATGGGGTGCCCTTAACCAGAAAAGAGGCTCATTTCACCAAGGCACAAGAGGCAGCCCGCAAGGATATTGAGAGAGCTTTCGGTGTTTTGCAAGCAAGATTTGCCATAGTTCGGGGTCCAGCTCGTTTTTGGGACAAAAAAACCTTGGAGAACATCATGAAATGTGGTGTGATTCTACACAACATGATCATCGAGGATGAGAGAGGGTTAAAACTGCCTTGTTTCTATGACAATGTTGGTACTCGTGTGCAACCGGAAAGAAACCCTTGTCGCGTACAA…
579	Traes_4DS_F56950AC81	TRIAE_CS42_4DS_TGACv1_362004_AA1175590	TGCCTGCCTGCCTGCCGCCAAGGTACAGCAGATCACTCTCCTCCCCCCGCGCCTCCTCCTTGTACTTCTCGGCCCGCGAGTGAGATGCGCGCGCCTGTTCATCCCGTTTTGTGTTGTATGCGCGCGTCGAGATCTTGTGCCGTCGCGTGACCCTGATCAGCGGCTCGCTGCTCTTTCGGTCTGGTGCCGGTGTGGTGAGATCTGGGCTGCCGTCCGGCCCTTCTCCGCCGATCGAACTCGCCTCCGTGCCCATTACTCGTAACCGTCCGCCGCTGTACCGTGCTGGCTTGGAGGGGGGAGATCCGTCCAGTTTGGCGCGGGTTTGCTTACTGATGGAGTACTGACAGCAGTTTATTTTCCAGAAATATCCGGGACTCAGTTCTCGGTTGTAGTACTTGT…
580	Traes_5AL_0B9E87942	TRIAE_CS42_5AL_TGACv1_376570_AA1238560	CCTCCATGACTCTTTCCCAGTCACCGAGGCAGGAGAATTGCAAGGTGTATAGATTTTCTTCGAGCGGCCAAAACTTTACCTCTTTTGCTAGATCCCAGGCAACACGCATGTTGCGATAAAACCAGTATTGGCTGTACTATTTGTTCGTGTTCACTCGGGCTATCGCCATCCATCGAGCCGCCTCTTCTGGGATGTCACCGTCTTGAACCACCACATCAATCAGATCATCCTCCTTCAACCCAAGCTCCTTCATCATCGCTTCCATCTCGCTCATCGCCGCATCAGACGCGGACGTCGAGCCCATCCTTCAGATCTCTTACCCGGAGAAAAACGCAGATTCCACGGGCGGGGAGGTTCCCTAAGCCAAAACCTTCCCAGCCACGCTTGCCAGACGCAGGG…
581	Traes_5AL_133FEF770	TRIAE_CS42_5AL_TGACv1_376355_AA1235750	AAGGAAAAAGTTAAGAAAAAAGCGATAGGCGGGCCCCACGTTCCTTCTAGAAGCGGACCAGACACGAGAAGATCCCTCCCCCTGGAGAAGAGAGCGTATGGACGGGACGCTACAGTTGTCACGTTTACCAATTTGATTTGAGTTGGTCCTGTACTACGTACGTCCTGTCTCGTTCCGTCGATGCCCATCTGGGTGCGTCTGGGAGTGTCTTGAAGACACACCGCCGGACGAGAAAGACGGAGGGAAACGCAAGCAGGGCCACGTCGATCCTAGCTAGCTCTCATCGCTGGCTAGAGTTGCACCGTACGTGGAGCAAGTTCGTAGGCTAGCTAGCTAACTAGCATTGGCATTCAGAAGATTTGACTTGTTTGGATCAACTGGTTTTTAAAATTTAATTAA…
582	Traes_5AL_145D5296D	TRIAE_CS42_5AL_TGACv1_376370_AA1235930	TTGATGCGCCACTAGTAGGCCTTTTCCTAGTAGTAGGGGATAGGCGAAGATGCGAGTGGCGCCGCCTCAGGCGGGCGCGGGTTGTCTCGCATGTTCGCCTCAGGCGGACGCGAGTTGTCCAACAATGCTACACTTACGGGAGGGAGGCTACGGAATTTTGCTTACGGGCTTATGTGGAAGAAAACAAATGGATGGTTGGGGCCTAGCTGAAATCAGGAGGCAGCTTTAAGGTGAAATCAACTGGGAGGATCAGCGCGTAGGTCGATTCCATAGCATCTTTCCATAAGTCTAGCATTTTTGCGGGTTGTCTCCCATGTTTCATCCTCTTTTTATATACGATAAAATAGATGAAATAAAAGTTAGTGTGAATTTTAATTTTGTACTGTACACGCCAGTGAA…
583	Traes_5AL_16F3640B6	TRIAE_CS42_5AL_TGACv1_378876_AA1254930	GCATGCTTTGTTTCTGAAACTAGGAGCGAGGCAAAAGAAGTCCAGAGAGTTCGACTCTTTTAGAAAAAAAGAGAGATCAATTGTGTGGCCGAGCAAGTGCGTGGACAACATTTTTAGTATGGATAATTATATTTAAGGTTAGAACAATCTAATTTTAAAATCATATTATTAAGAACTTTATGTGTTATGAAAATGTGTTTTCGTGGTATCAAAAAGAAAATTTTCCATTGGTAACATATTATGCACATTATGACTATGGTAATAAAACTAATAGGGAAGAAAGTTTGATACATATGCCTTTTGTATAATTGTTTTGGATAGTTACATATTAATTGCCACTGAAACATATGTATTTAGACGTATTTCAGTGTTATATACATCTGTTTGAGCGACAACTAA…
584	Traes_5AL_1DD952467	TRIAE_CS42_5AL_TGACv1_374507_AA1201910	ACATGTCTATATACATTTATATGTAGTCTCTCTTAAAACCAATATCTAAAAAGCCTTATATTTAGAAACGGAGGGAGCAGTACTTGACTGTTGACGGACATGTATTGTGAGCATGAAGTGTCAGGAATCACGTGTTACACGTGCATGCATGCTCATCACCGTCAGCGTATCAGCAAATTGCCTGGCGCAAGCTGTGCAGCCGGTACATCCACAGCTCAGTACATACATTGATACATACGTACATAGCACACCTAACCGATTTGAGCAGTAATCTGAAGTTGCCACATGCAGAGGCTTCCTTGAACACTCACTTCCACTGACTTGTGGCTCAAATTCTGGGCATTTTCTCAGCAAAACAAGCGCAGCTGTCGGCAGTCTGGATCTTCATTCAGATGTTGG…
585	Traes_5AL_31CDB68F2	TRIAE_CS42_5AL_TGACv1_377311_AA1245830	CGTTTTGTCTCGTGTTCACCATCATTCCTAGATCCACACTTCGGGACCCCCTACCCGAGATCTGTCGGTTTTAATACAAACAATAGGTATCTACCACGAGATTGTTATGTATGATTCTAATGATCTGGAATATATCTACCAACTAGCCTGGCCTCGGCTTATATAATGTACCGAAGGCCTAGGATAACATGAGTCCTAGTCGGATATGTCGATGGAGAGGAGTCTTCGGCTTGTGTGTCAAGTCTTGTGGAATCTCCCTTGTATACGCCATGGGCTGCCCGAAGAAGCCCATTAGTGAACAACCATGGGGTCCTCGGGCCTACCCGCCTGGTCGGGAGATGACGTGGTGAGTACCCCCTAGTTGAGGACACCGTCAAGCGAGAGCAGGAATGATACTCC…
586	Traes_5AL_33C6EAA3A	TRIAE_CS42_5AL_TGACv1_376370_AA1235930
587	Traes_5AL_3AF3E7C87	TRIAE_CS42_5AL_TGACv1_378876_AA1254920	AAGCCGTTAAAAGCTATACTTAACTATGAGGGGTCACTGAATCAAGGGCTAGATATTTTTTATGAGAATTTACAAATAACACTTTGTCTCTTAGCTCCTTTGTATTGTGCTCGTAGAATGAAACCGAATTTATTGATTTCAAAAGTTAACTTTTCATCACAAATTTAAAACTGATTTCACTGATTTGGGCATATATCAATGATTAGAGTTAGGCCTCCTTTTGTTTGGAGGAATTTTAGAGCATAGGATTTTTATAGTTTTTTTTCCTTTAGAGCCCTTTGGTTCATATGAATGGATTCATATTCCTACATAGGATTGGTTCCTATCCTCCATATTTTATAGGAAAATAAAAATAAGCCTAGACTCAATGGAAAAATTCGTTTGGTGTCAACCAAATGA…
588	Traes_5AL_3BA70504C	TRIAE_CS42_5AL_TGACv1_374191_AA1193030	CGTCTTGCCCATGCCAGTGGGCGCGCTCTTGGGGAAGGTTGCTAGCTCACGTGTGTGAGCTCAGCCGCAGACCGCGGCACCCACGCACATTATGTGTCTAGCGAGGATCGCGCCATTGCGTAGAACAAGGCTACGACGGGCGCGTCGTCGTGGGCGTGGGCTTGGCGCCGGTGGAAGACAAGATAGGTCGGGAGCATGCGGCCGTGCACGAAGAGGATGATTGCCGGCGACATTTTAGAGATAGAGAGAGGAGAAGTAGGGGAAAAGACTAGTCAAAGTGTCCATGTGGCTGGATGCAAAAAAAATGTCCATGTGGGCTTTTTTGCAAAACCAGCTCCTGACGAGCGGGATCCACCGCTAGGAAGTGTGTGCTGAAAACGCTCTAATCCGCCGATTACT…
589	Traes_5AL_4210A8A6E	TRIAE_CS42_5AL_TGACv1_376022_AA1230940	ACGTAGCAATAGAGCCAAGAGCAGCTATTGCTAGCCACAGTCACGCACATGAACCGCTCATGTCGACACTCGTACCAATAATGCCGGGCGGAGGACGAACATGTCCTCCCTACTACGTAAGCCATGGGCAGCATAGCATATTCATTCAAGGAGATCCGGATCACCCAACGAGATGCACCCCTTACATACAGATAACAAGTACTCCCTCCGTCCGAAAATAGTTGTCATCAAAAAGAATAAAAGGGAATGTATCTAGATGTATTTTAGTTCTAGATACATCTCTTTTCATCCATTTTGATGACAACTATTTTCGGACGGAGGGAGTACTTCCTCCTTCCATCTATATAGGGCCTAATGTGTTTTTCAAGACAGACTTTGACTATTGACAAGATTAATAGC…
590	Traes_5AL_52D8C19CB	TRIAE_CS42_5AL_TGACv1_375493_AA1222700	CATTAATTAGAAAACAAATAATTGATTTTCAGACAAAATCGCTCAATCACATTAATCTTACCTTAACTCATGGATGGTAATCAATCTCCAAACAAAGGAAACAATACATCGAGGGAGCGGTAAATAAACTCCCTTTCTTATGACATGTATATGATCTTCCCTTCCCTCTCCGTTGTCGAGCGTTCTTGATTCTCGAGGCCCATGCTTGGGCTACGTCACTGGGTCGTGACGGTGCCGGAGGACGAGAACGGTGAGGCCGGGTGCCGCGGCACCGCGTTGGCCGCGGCCGGTGAAGGGGGCGAAGAAGGGCGGCTTCCCTGGCCCTGGGAGTTGGTGCGGTGGAAGCGACACTTGAAGGACCCGACGTGGGTGGCCGGCGCGCAGACGCACTTGGAAGCG…
591	Traes_5AL_727C588D0	TRIAE_CS42_5AL_TGACv1_375322_AA1219810	AATGATTTTCTAAATTATCTGTATCTTTTAAACCGTAACTTCGATTTTAACATATTATATATGAAATTTTATTAGAAAAATGTGTGGAGTCTAAATATGATGCTAATTTTACCTGTTAAATATTTTTAAAATATTGTTATGAAAGTAAACTTATAATTTATAGCGCAGGATTTTTTTCCATACCGGCAGCGATCCGGATTGCAAATAAACACCCCACTATGACCATATACGGAAAGAAAAATCGATAACTACACATGCATACCTCTGAAAAATGTCGCAAGGGAAAACAACAGATTTCTCATCGCGAGAGTGAAAGAAAGCGAGAGAGAGAGAGAGAGAGAGAGAGAGAGAGAGAGAGAGACCCTTAGGATTAACCATATTCAACACACATTTTTTGTT…
592	Traes_5AL_829C0A478	TRIAE_CS42_U_TGACv1_643221_AA2129260	TTCAAACTTTGACCAAGTTCACACAAAAAAAAATTATTAACATTCACAATGCAAAATCTATATCATCAGATCCATCATGAAATATATTTTCATATTATATATTTTTTGGTATTGTAGCTGCTTTTTTCCTTGAATACACACGAGTGTGATATATATATTTTTGGTATTGTAGCTGCTTTAATTATATATATATATATATATATATACATATATATATATATATATAATTAAAGAAGATGATGGGCTAAGAAGCCCCTGGTGTTGTAGATGTTGATATTTTTTGATATAATTTTGGTCAAACTTTATAAAGTTTGAATTTTCAGAAATCTAACACAGAGAGTAAAAAGAAACGGAAGGAGTATATAATAAGAGTTCTAGCAGCCGCTCCTCCAACTGCAC…
593	Traes_5AL_89F608111	TRIAE_CS42_5AL_TGACv1_376133_AA1232510	ATGAGCCCCCCCCCCTCGGTGCTCCTTGCGCAAGTATAGCATTGCAACACCTCGATGATGAGGGGATCAACTAGAGCACCACGTCTCTTTTTAGGAATATGTGTTTTGCTTCTTCTTTACTTTAGATAGACAGGTCGAGCGGCAGCGAGTAGTCTGCATGACAAACGAGTGGGCCTCTAGCCTCTAATCTAGAAAGGTGTTAGGTGGGGAGAATATTATTTCATCTTTAAAGAACCGCCACCATCGTCTCGTCTATCTAAGCAGTACACAAACTTTAAAAATAAATCCCACTCATTGACAAGGGCCGAAATGTAGCACGCCTCCGTAGCCCTAAAAGGACACGAGACGAGGTGAGCAAACTACGGCACCGACCGGGAGGCACGAGTAACCCCAAGCGGC…
594	Traes_5AL_92651A012	TRIAE_CS42_5AL_TGACv1_374188_AA1192890	CTCGCGCACATTTGTCGCTGCTTAGGGAGGACACGACTCGACGACTGCCTACATGCATTCATGCCGGTCATACCGTTGTGACCAGACGACTGATTAACGCTTTTTCAATGCAAATGTGGTGACTGAGAAGCCTACTCTGCCCACTGCGCCCACATTGAAGCAGCGCTGGTGCACCTGGCCCGGCTATTTAAGCAGGATGGCCTCGCCAGCAAACCCCATCTTCGCTACACGCACCACAGTCTCTTCTCTTCTCGCCCCTCCTCTCCTCTTGTCCACACACCGAAAAGATGGGCAAGACCGACAACAGATTCAACTGGTTCTCAGCGTCGGCAGGTGGATCCCCGGGGTCGTCCGGATCGTGGCGCCGTTGCCCATGCTCTCCGGGGCGTCGACGTCCTC…
595	Traes_5AL_98C605C48	TRIAE_CS42_5AL_TGACv1_375266_AA1218860	CCACGGCATGCACGCAGGCGGATCACTTGTGCTGTAAGAAAGCCAGAGCATTGATCGGGCGGATGGATAATGCTGATCCCTTGGGTCGGTCAGTCAGCATAGGCGACGATTATCCATCCGTCCCGGAAACAAATAGCGCCAGTGGCTTGTCATGAATTCTCTGGCTGCGGTTAGGTGGACGGCACGCGGGGACGAGACGCCCGTGTTTATCAAGGGTGCTTAGCGCGAAATTCCGATTATATTTAATCCGCGTACGGGGCGACCGGCGAGAGGCATCGCAGAGTTCATCACACCCGCGCTCGCCAGCTCGAGCGGGGGCGAGAAAAACACTCTATCCATTCCCGTTCCAGTCTAGTGTAGTAGACTAGAGAAACAAAAGCCTCGCCTCCATTCCGTTAC…
596	Traes_5AL_9BB3D36D2	TRIAE_CS42_5AL_TGACv1_378876_AA1254930
597	Traes_5AL_A2F15F340	TRIAE_CS42_5AL_TGACv1_377241_AA1245300	TGGCGTAGTTAGTGGGGATCGTTTCCGTTTCCATTTCCCCCTTTCCGTTCATACTTTATACTGCTCCGTATTATGCTTCCAAAAGGATTTTTTGTTGTTTACATTACCCGCCGCCGTCGTCATCGCAGCTCATCAAAGCAAATGATTTCCTTCCTTCGCTTTCGGTCTCTCCTTTGCTGCCTTGCGAATCTCGTGTCGGCGGCGGCACTCCCCCGTGAGAGTGCACACTGCTACCGGGCGGCTATAAGATGAACCGGGGTTTTCCTTTCCTCTCACACCTCTCCTTCCCAGGGCACCAACCGCTAGACATTTTTGCCGGTTTCACCTTGCTCTTGCGAGTTCGTGTTCGCGCGCATGCGGCGGATTGCTAGCTGCTCCTTCTGAGGTATACAGACATAC…
598	Traes_5AL_A33DF5E3A	TRIAE_CS42_5AL_TGACv1_376895_AA1242150	ACTCCATCTCGTAAAGGCATTGTCTCGACAACTATTGGATCCATCACACCTTCGTTGGGTTTGCACCATACATCGAGCAAGATGATGGTGAAGGGGCAACACCTCCCGACTAATTTCCGAACTGATTGTAGCATCATATATAGTTGATCTTGACTCATCCTTACTCCGGAGGTCTCCAGCCACAACCCACAAAATTGTTGTATAAGTGCTCATGTGTTCTTCCTAGTGAGTCCATCTATTTCTCGAGTACCATATAGGCCACATGAGCGATATAATCTTAATACGTCCGTGAAACGGTTGTCAGAAAGTATATCCCGTGACCATGCATCTGGATGTAGCCCAGGAAGATAGAAATCAGACCAAACTTCAGCATCATCACAGAAGCTCTGACCTCCATGT…
599	Traes_5AL_AB5831D39	TRIAE_CS42_5AL_TGACv1_374769_AA1208660	ATGACAGAAGTTTACAGCATTCATGTGTATCTGATGATGTATTCCCATGGACCATAGCTCTTGTACTACCGTGTGTGCTACCTATTGCTGCCGCTGGAGCTTCAGCTCTCCAGAGCCCAGACGCCGTTATTAGTTGATAGGTTGTTTCCCTATGATCATTCTCGTACTTGTTGGTTTGCCTGTTCAAAGCTGTTGCTGCAAGAGCCAGACGATGCCTCAGACAATTTTTATGGCAGTGGGCCTATTGGGTTGTTCCCCTATGCAATTTTTGTGTGACACACTGCTCTTCTGTAGATTCTGTTCAAAGCTGGATTGCGTTGCATGCTGAATTTTTTCTATACAATGCATAGCCCTAGGGTGATGCCTCGCATGCCATGTACTTCATCCGATCCAAAATAG…
600	Traes_5AL_AD0034878	TRIAE_CS42_5AL_TGACv1_374943_AA1212450	ACCAAGAAAAAGTAAGGAACCCAACCAAGAAATCTACTGTTCATTTGTTGTATAATCATCGGTAGGAAGGGAGCCTGTATCAAAGGGACCCAACCAAGAAAAAGAAAAAGGGACCCAACCAAGAAATCTACTGTCTTGGAGCGAAAGTCTTGTATCATGAAACTAGACGTTTATTTAATTGATAGGTCGGATAGGAAGCAAACAAGCAAACCAAATTATAGGATTGAAAGTTAGAACTGGGAAAGGTTGTCCTGTGCATTGAGACTTGAGACCACCATACTAACCGTGTCAGGTGAAGGAAGCTATGTTTGCCATGTATATTACTCTGGTAGTGTACCTAATGCGGATGCCCTTTCACAATATAACTGCCTCTAGTTTCCCTCGAAGAAAAATTACCTC…
601	Traes_5AL_B507D4790	TRIAE_CS42_5AL_TGACv1_377519_AA1247650	ACACTGGAAAAGCATGTTCCTATACTATTATACATAATAAACAAATGTCCAAAAATTGGTTAGTTTATTATTTGATTTGGTCCGACCGTTCAATTTAGTTGTGAGGCGAATTTCTCTTTCAAATATGTACTTAAATTCTATAAGGAGTCAGATATTTTTGAAGCTTGTCTGACGTTATAGATGGTAGTGAAATATATACTAAACGCAGGACTTAATTGCAATGAGGGGTTAGATCTGGTGGTTGTTGAGCTGGGGATGGACGCTCGAGGTCTTGTGTTCGACTTCGGTGCGCGTTCTTTTGATTTTTTTGCGTAAAAAAGCTGCGATACAGGGAGAATCGCTAGGGATGAAAAAATCAGTGTAGCGGGAGTCGTGCGGATCTGTTGCTAACCACCAGCC…
602	Traes_5AL_B9943E321	TRIAE_CS42_5AL_TGACv1_374668_AA1206130	CCCTGCCCCGGCGACGATGGCGGACGACGAGTCAGGGGCCCCGACCAGGTAGGCGTGCTGGATGAGGTCGACGCCGGCAGGTGGGGCGGAGGGGCAGCAACGGAGGAGGAAGAGGTGGATCCGCGACGACAGCAATGGATCCACGAAGGCGGAGGCGTCCGAGGGGTTCCGCGGCGACGGCGGCGGCGGATCCACGATGGCAGCGATGGATCCAAGAAGGCGGACGTGCGCGTCCAGATGGGGATCTATGGATCGGCTTTCGGCTCCAGAAGGGCGGCAGGTTCGTTGTGCGAGTGGGACGCCTTTGATGTGAGACCGAGGGCGGCGGCGAAGGGATGAAGGGCGGCGGCGGCGAAGGGATGAAGGGCGGCGGCGGCGAAGGGATGAAGGCGGCGACGA…
603	Traes_5AL_C25D1FB2E	TRIAE_CS42_5AL_TGACv1_375855_AA1228080	AATTGGGCGACCCAATTTAATTGACGACCTCAATTGATTATGGACTCTTTAAAAATAGGGAGGGTTATAAAAAATTGATACAGGTAACCAAATGTAGTGTTTTCATAGAAAAATAAACCCGTAGTGATTTCGCAATTTGAGCATCCTTGTGGACACAGAGATATGGCCACAGACAAACTCAGCCTCCAAAGCCGTTGCACGGATCGTTGCCACGACGAATGCGCCGCGCACGACTTAAAAGGCCAGAGATGCGGATAGGCACCACCGCTCGCTCCGGGGCCCACGCGTGTCAGTGGTCTGACGCCGCCGCCGAAGCACACCCCGGCAAGCAACCAGCCGTGGCGCCGCCAGCCTCCGTCATCCCACGGCGGAGGCCGTTGTGCACCTCGCGGCGCTTCA…
604	Traes_5AL_DCFE164D1	TRIAE_CS42_5AL_TGACv1_376704_AA1240110	GCTTATCAGGTATAATCAACTAAAGGTCGGACCTGGGATTTTGAACACCGAGTTCAAGATAGGGTACTCGAGAAGCACGATTAAATCAAACTCCTCATGTGCCGCCGCCTCCACTTTTCACGATCTCATTAGCTGCATACACGCACGACCATGACGCGAGATTCCACGCAAGTGATGACCATGCCCGCATAAGCATGCAATCGAGCCGCGACAAGAGTTGCCCGTCACTCAAAGCGTCGAATGATGAAATCTCCTTTGACGATGGAAAAGGTCACCAACATTGTCAATATATGCAATTTGGGACACTCCGGGCTATAAATGAAAAACTATTATATCAAAATATACAATCAAAACAGGGATGCAACAGAAACATGTGATGTAATTAAAAATAATGTAGTT…
605	Traes_5AL_E5F3A387D	TRIAE_CS42_U_TGACv1_643221_AA2129260
606	Traes_5AL_ED21C722B	TRIAE_CS42_5AL_TGACv1_374430_AA1199980	GATGATGGTGCCACCCTTGGCAAGGAATAAATCCTTGCCGCCTCGTCCTTGTTTGGATGCTGCTTCTTGTCATCTCAAGGAGGCGTGTGGAGGGTGGTGTGTCCCCGGATCTTGTTCTCTCGGTTGGGTTTTTTCTATGGCAGGTTTATCTCAGTGGTAGTGTCACGTGAAGCAGATGACGCGACTATGCGTCTTGGTCCTCTGCGCTCTAATTCCGGCAGATGAAGGTTGACCAGCTTCAGCCTCGTCGGGGAGCGTATGAGATTTGTGTTTTTTGACTCCATCTGGTCGGACCTGTGGCATTATGTAGACCCTCTCATGTATTTTTTTCTCCTGGACAGTAGTCTGTTACACAAATCGTGGTCATCGGATCTTCTAGTCCACATCGGCGACTTTTTC…
607	Traes_5AL_F32C664AF	TRIAE_CS42_5AL_TGACv1_375904_AA1228660	CTGCATCTAACGGACCCACACCCTTCTTCTTCCCCTCTGTTGTCTTTCTCCTCCCGCCCCCATATCTTGGAAGCATTATGTAAGCTGTAGCTTGGGGTATGTAATTTGTAACTTGTTTAAACCGTTTTGCATGAGAACTGTATCATTCGATGTTGTGAAATTTATGGAGGGAAATAACCTATCACTGATCATTTGAAACTTTGGTCCGGCTGCATTATTAGCATTGAGACGACCAGAATTCGGTGGACCACTATACTAATATATGTAACAAAATACGATCAAATATCCGCAATAATACCTACGCATATCCAAAACCGAATGCAGAACATCATAACGCTTGCACACTTGGTCGCAGAACCAACAAAGTTGGATTTAGCTACATTTGCTTCAGCCCGATGA…
608	Traes_5AL_FBE044F39	TRIAE_CS42_5AL_TGACv1_375300_AA1219460	TCAGAAGCCACTCGCTGGAGCTGGAGTGCCTCTCCTCTCCATGGAAAATGCTCTCGCCAGGGGAAGAAAGAAGAAACCACTTTGGCTTGGCCCTTTGCAGCGCTGCTAGGGGATAAATACCATTGCCCTCCCGCGCCAAGCTCTCACTTCCTCGCCTCTCACTACCAGGGGAAGCTACTTTGCAAGGTATACTGCTCTTCAGATTTACCGTACTATCTTAGCTGCCGCTGCTGTTGAATTTCCAGATTTTCAGAAACTGTAGCCCCTATTGTGCTCTGTTTATGCTGCATTGTCTGTTTCTGTTTTCCACCCATTTGTTCCGCCACGGCTGATTTCGGCGAATCAGGGCCAGGCTGCTTGATGTTCCGCCTATAAAATATAAATCATGCCGGTTTCCAG…
609	Traes_5AS_07D391F79	TRIAE_CS42_5AS_TGACv1_394599_AA1281220	ATAGTGAAACCAACATTTAAAAATGAGTGAAATCATTTTTTTTGTCTTGAGTGAAATAATTGTTTTGAAACAAGTGATTTTTTTTTGGGTTTTGATCAGACTTAAACAAGTGTGAATTACGATAAACCGAGATTTTGAATTGTTTTGGAATGGAGGAAGTACATATGTGTATGGGAGAGTATCAAGTGATACCATACCTTGAATGCTCCCATGATACCAACTTTGAAAAAACAATTTTAGACGTTTCAAAAAATTCTGATTTTTTTTGTGAATGTTCACAATGTAGGGTCCAAATTCAAAATACACATCGAGAAACAACAATGACAGATCTAGCATTAGCATGAATAGTGTCACAAAAAAAGGATAAAAGCAAAATTTACACTATTCACATCTGGATTT…
610	Traes_5AS_116663495	TRIAE_CS42_5AS_TGACv1_394202_AA1278730	AACCAAACTAACCCTCCCCAAACAGTGGTTCTGATTCGCAATTCTGCGCCCTGAAGGTGACGGAGCTGCCCTTCTTCGCGTCCAAGGTGCGGCTGGGCCGGTCGGGCGTCGAGGAGGTCCTGCCGCTCGGCCCGCTGAACGAGTTTGAGAGGTCTGCAGCTGAATTTTCATACATAGATAACCTAGGAGGCTGGGAAGGATTATTTGTTTGTGTCGCCCAAACTGCTTTGCCATGCCGAGCTCACCTACGATGCAACGCCCTGTCTTCTCTTTTACGCGTGCAGGGCGGGGCTGGAGAAGGCCAAGGGCGAGCTGGCCGAGAGCATCCACAAGGGCGTCGCCTTTGCCAACAAGTGAAGTGAAGACAAGAGAAGAGAAATCTTTCGCCCCAGCATAGAA…
611	Traes_5AS_B639E026B	TRIAE_CS42_5AS_TGACv1_393780_AA1275960	TTGCAACTACAAAATCATGGACAATGCGTACTCAATGGGATACTATCTCACCGATGGCATCTATCCCGAATGGGCAACTCTTGTGAAGTCCATCAAGGAGAAAAATGGGGTGCCCTTAACAAGAAAAGAGGCTCATTTCACCAAGGCACAAGAGGCAGCCCGCAAGGATATTGAGAGAGCTTTCGGTGTTTTGCAAGCAAGGTTTGCCATAGTTCATGGTCCAGCTCGATTTTGGGACAAAAAAAACTTGATGAACATCATGAAATGTTGTGTGATTCTACACAACATGATCCTAGAGGATGAAAGAGGGTTAAACCTCCCTTGTTTCTATGACAATGTTGGTACCTGTGTGCAACTGGAAAGAAATCCTTCTCGCATACACGCTTTTTTTCAAGCACA…
612	Traes_5AS_BAB2E495B	TRIAE_CS42_5AS_TGACv1_392691_AA1263120	TTTTTTCATTTCCGAGGAGGCACGGCCGTGACTCTCGCGAAAGCACACCCCGTGCCTCACACAGAAGCAAAACCGTGACTCTCGCGAAAGGAAAAAAAACAGAAAACACGTTTTTTCCGTTTCCAAGAGCCATGGCCGTGACTCTCGCGAAAACACAACCATGCCTCTCACGAAAGCAAAACCGTGACTCTCGCGAAAGGAAAAAAACAGAAAATGCGTTTTTCCCGTTTCCGAGGGGCACGACCGTGACTCTCGTGAAAGCACAACCGTGCCTCTCGCGGAAGCAAACCCGTGACTCTCGCGAAAGGAAAAAATAGAAAACGTGTCTTTTCGTTTCCGAGAGGCACGGCCATAACTCTCGCAAAAGCAAAACCGCGCCTTTCGCGGAAGCAAAACCGT…
613	Traes_5AS_CF2580F16	TRIAE_CS42_5AS_TGACv1_392788_AA1264650	GCCTTTACGCACAATAGGGTATTAACTCTAAGATTTTGTTTCCATTTGTAAAAGAGAGAAATATTGAATTAGGGGTCTCCCACTGCAATGTATCTTAAGATGTATCGTATGCACTAAAATAGGTCTTTAGATACAATTAAATATTCCACCGCAAAAAAGAAGATGCAATTAAATATTCTCTTTACGCACAATAGGATATTAACTTTAAGATTTTGTTTCCATTTGTAAAAGAGAGAAATCTTGGAATTAGGGGTCTCCCACTGCAATGTATCTTAAGATGTATCGTATGCACTAAAATAGGGTTTTAGATACAATTAAATATTCCACCGCAAAAAAGAAGATACAATTAAATATTCCCTTTACGCACAATAGGATATTAACTCTTAAGATTTTGTTTCC…
614	Traes_5AS_F0A90707C	TRIAE_CS42_5AS_TGACv1_392851_AA1265470	GTTGCCGGCGCAGAGGTGCTACGCCCATGTTGACAGGTCTGCCTCGCTGCAACCACCACTACCTGTTCGTCAAACTGCCGCCCTCGATCGCCAAGGTGCGAGGCCGCATCTGTAGCGATGGCGGTCGAGGGCTGTTGTGTTCGAGGAGGAGCGGACGATGAGGCAATAGGCGCGCTGCGAGCGGCGCAATGCCATCCATCGCTACTTATTTGCCAAGTCGGACGCGACGTCGAAATGAGTACGCAACGACCCCAACCTCGCCGCCGCCTGAATCCTCGACTGCTTGGTCACCACCGCAGAGACGGCCGCCAAGCGTCGCTGCCGCCTTGATGGCAAGCTCGTCAAGATTGACGATGAGTGGTCACTTAATGACTCATCTGCCAACGTCGACAAGGGTAA…
615	Traes_5AS_F24765BD1	TRIAE_CS42_5AS_TGACv1_393843_AA1276440	ACCACAACGAGCAGCTTCTTCTTCGGATCGACGGCGTCCTCCGGCATTAGCTTGGGTTGAACCTTCCTATGACATCTCCGCAGTCAGGGCGCTTCGATTCATGAAGGAATCCGACTTCGGCGGGCAACCTTACAGAGTTGTAGCGATAGCGGGCTCACCTGCGGTGGAACTGACGATTCTGACGGCCTCGGCTCCATGGAATCTGTGGGTGAGACCGGCGGGACTGCGGGTTGGCATTGACGGTTGATTCCGCCAGCGTGGAGTCGACGACACTGACTATGACGACGACAGTGAGGGTTGAGTTGACGCAACGAGGTGGGTACGGCGGCCGAGCAAATATACTCATCTGCCCCGCATCCCGATTATATTTGGCTGGTGAGGCTGCTTTTTAGGGAGCGA…
616	Traes_5BL_023F3390F	TRIAE_CS42_5BL_TGACv1_408324_AA1362870	ACACATAGCATATCCATCTGTGATAATAGCCATGTCTCTCATGTGGAGAAGTGAGATTCAATAAGGAGCGAGTTCACTTCATGTACAATGGCGTGTGCATGAGCTCTTTTTTTGAACAACATGAGCTCTTTTTATAGGACCACTTCGTGTTTAGGGAGTTGGTGTAGTGTTTATGGGATGACCGTAGGGTGCTTCGCACCACAATGTGAGGAGGGGAACTTTTGCAGCTCTGTATAATTTCACTCTAGCAACACCCACTCTATGTGGGGCTATGGGGCTATTTATAGCCGACACAATAGTCACATACAAAGTCGTCACCATCACAATAGCAAATGTCTTCCTGTCCAGTGTCGCCGATCTCATCTCTTCGGTAGTTTGGATGTCCAACATGATGGACAA…
617	Traes_5BL_0333145DD	TRIAE_CS42_5BL_TGACv1_406922_AA1351530	TCAGCTAGATGCATGCATGACCATGACGTGAGATTCCACACAAGTGATGGCCATGCCCGCATAAGCAGGCAATCAAGGCGCGACAAGAGCTGCCCGCCACTCAAACCGTCGAATGATGAAATATCCTTTGACGAGGGAAAATGTCACTAGCATTGCCGATTTATGTAATTCTAGACACTCCAACCTACAAATGGAAAACTATTATCTCAAAATATACATCAACCAAAGCACTGATGCCATAGAAACATCAAACATGTGATGCAATTAAAAGTAATGTAGTTCAAACGTGGCACAGAAGAAAGTGTAGTAACATGTGATGCAGTTGAAACACACGATGCAATTAAAAAACTCCATTTAAAAAAATGTGTAGTTAAAACATGTGAGGGAGTTGATAAAATG…
618	Traes_5BL_044AAF401	TRIAE_CS42_5BL_TGACv1_404936_AA1315580	TAGCATTTTGCACCGCTGGATGTAACATCATTGTGTGCCCTGTCGGTTGTAGCAGATTGCCCGCCACATCGGTTATGACATCGCCGTAGATGGATGTAGCAATTCATCTCGCTGGTCGTAGCAAAAGCAGACATGGTTGCAGCAAAAAAATCAACGCTGCCACATCAGTTGTGACATCACTGGGGGTGGACGTAGCAAACAACATAGTTGCAGCAAAAAGTTGCCGCTGCCGCGGGGTGCAGCATCGCCGGGAGTAGCCCCATGGAGTTGCCTGATCTAGCTTAGCGCGGTGTTCGTCGGGTGTGGGGAGAGAGGGGGGGGGTAGCGCAACCATGAAGGGGGTCGGTCTATAGAGACGAGGCGACAATGACTCGGTCGCAGCCAGATGGCCATGGGTTG…
619	Traes_5BL_14C8FE0DE	TRIAE_CS42_5BL_TGACv1_404585_AA1305040	GCAGAAACTTGTTCTAAAGGTGACGTGTGCGCGTCGACCTTTGCTGTTTTCTAGCAGCAGCGATGATGATGGAGAAGCAGCCTTGTATTGCGGTGGCCGGACGGAGTCGCAACTACAGTGGAAGAAGAATAATCTTGTTGGCATGGGGAAGAAGAATATCTAAGACAGAATGTGTGAATGAGGACCCGTGAAGAACCCCAGATAAGGCTACAGGGAGAAAAGCGGTTGGTTGCCCACTGGGACACGCGTCAGGCAGAAGAGGAGGCGGATGGGGCAACCAAAATCAGCCAGTTGCCGCGAACCAACTTGTAATTGGATGATTAGAGGGACTGTGGTATGCTCAGCCCATCAGAATTCAAATCCTGGTGCTCCCATTTATTTCTGGATTTATTTCAGGAT…
620	Traes_5BL_171EB1A01	TRIAE_CS42_5BL_TGACv1_404682_AA1308280	CGCGCTGTGACTCAGAGCATCTACAACCGGATCTCCTATACCCACCCCAAACGCCTGGACAAAAACCCAACTGATCTCCTCATAGCCGCCCAAACACTAGGATTGATCGGCACTCCCCATATCCGTCCCAAATCTGGGGCGCTGAACATGCCCGCCACGATCAAACTGACAGCTAGGGCTCGCACCAATTCGCTCAAATTCGCGTCCCCTTTCCTTGCCCGAGCATCCCTCTTCTCTTCTCTGTTTGTCCTCCTCCGTACATCTGCCATCGGGTTTTCGCCACTATTGGACACCGCCCCGGTACATCAAACTCCCCATTTTTTCAGCCCGCGCTCTACGTGTTCGATGAAATGTCCGAGCTGATTTTTAATTCTTTTGGCCATTACTTCTAGGTCACCA…
621	Traes_5BL_29847C42C	TRIAE_CS42_5BL_TGACv1_405399_AA1326490	TGTACAGAAAAAATGCTTGATCGTGTATAATTCCAAGTTATAAAATCTTCTATCATATGAGCATTCAAACGGATTTGTAGGATCTTGTAGACATCAACAGGTGAGAAAACATCGCGAATAAGAGCCTCATCGCCCTGTCATGTGTTAGGATTTATTAAATCTTCCATCTCGGAGAGCATTGTTGCACCCCTATCTGTGATAACTTGTCTTCACTAAAGTGTTGTCTACACTTACAGGCTACCTACGCAATTAACTTGTGGAGACCTCCCACTAACCAATTACCGCCACCGAATTTAACTGAGGACCCTCTCCCATGATTTCCCTCCAACCAAAAAAATGCCAGGCAAGCCCGTTAGCTGATTCCCTAAGATGTCGTCCCTATGTGTAGCATTGTTCCTA…
622	Traes_5BL_2C06592B7	TRIAE_CS42_5BL_TGACv1_404454_AA1300360
623	Traes_5BL_3093A1A63	TRIAE_CS42_5BL_TGACv1_406159_AA1341520	AAAAATGAAAAATCAAATTAGGAAGCAGTTCATAGCAAATCACACTTAATTAGCCTTAAATGATTACTCGCAAAATAATAACCTTAACTGATTTTATTTTTGATAACTACCCACAAATGGTGCCCTTGCTTCCAGCAGTTTTGGGAAAAACTGACTAAAGCAAATAAAAATGTCAGGCAATTGATCTTGGACGCGAATATTCAGCAAATGTCAGATTTTTAGGCATGGCAAATCGAATATTTTTCATGGCGAATTATATTAATTGAGGACAACAAGTTTAGTTGACGAGCATAGCAAATCTGCTCAGTTCATCTTTTGGACAGGAAATTGGCGTACTTACAAACTAAATTTGCCATCATTACGTCAATATAAATTGCCATGAAAAACATCAGATTTGTC…
624	Traes_5BL_316BF8190	TRIAE_CS42_5BL_TGACv1_407207_AA1354340	TGGCCCCTGTTATAGAAAGGTTGAGTCATTTTGGCTCCCCCGATCTTTAATTCCTGGCTCCGCCACTGGCGGAAGCCCGTGGACGGCTTGAAGGGCTTTGTACGAGTGATACATCTGCCGGACTGCTGCATTCAGGTATGTTGATACCATGTAAAACTCTTGATGTATAGCTGTCGAGGGTTGTATAAAAAGCGGCATGCCATATTGTTCTTGCTGTCTTCTTTTTTTTCTGATTTGTGTCTTGTTTTCTTGTACTCGGCCATACGGCTTTTCCCTCTATCAATGAATAATTACCAGATCTCCATATAACTTAAAAAGAGGAAAGTTTTGTAGCTTTTAATTTCTGCATCTGAACGAATGAAATATGGAGTAATTGAAGGGTATTGGCACAACAATTAT…
625	Traes_5BL_36B4733ED	TRIAE_CS42_5BL_TGACv1_407436_AA1356860	ACACTGGATTCCTCCTCTCCACGGCCGTTATCGTCGTCTCGGGAGAGCTGCCGCCTCATCAATCCAACAATCTCCTTGAGTCGTGCATGTCTTATCCTTTTTTTTCCTTTTCAGTGTCATGCATATCCGTCCGGCCGAAGAAAGATATGCACTGGGGCACGGAAAAGAAGGGAACGAACGCCCATGGCGGGATGTGGTTGTTCCCCGCACTCCTCCTCCGCGGCCATCAGATTGGTGGCGCTGGCGTCCACGGCCGGTGCGCCGCAACTTCCACGACTCTGCACGTACGACGCCAACGGGCTCCACGCCCGCTAGCGTGCCTGCGTGCGTGCCGATTTTTTGTTTTGAGGGTCGTGCGTGCGGATTATGAACGGTTCATTTGGGCCTGCGGCGCGGCCG…
626	Traes_5BL_3892C17DC	TRIAE_CS42_5BL_TGACv1_405902_AA1337260	CGCTCGGAGTAAAATATTTTCTCACCTAAAGGTTTTAGGGGATCGACTAGGTCTGATTTAGAGGAGTAAGTCGTTTTTTTTACTTCTCTAATTGGTTTTAGGGGATCTGTTGAAGATGCCCTTAGGTTGTTGACATCTCCCTGTCCACTGACCTGTTAGTGTGGCCATCCGCTGTTAGAAATATTAGTCTTCAGACAACCCCCACCACACTAACACTTCCCATCCTCTACGACTAGGGACATTAGAGTACCATACAACTCGGAGCACCTCAAACGAATCATGCATTTATTAATACGATTCAAGAAAAAAGGTTCAGAGCGACTGTATATAGTAATAAGATCACGGATAGATAGGATTATAGTACAATCAAGTCGACCGATAGGTACTCTACTTCACAAG…
627	Traes_5BL_38E2D5024	TRIAE_CS42_5BL_TGACv1_404503_AA1302250	GATCATGCCAAGGCAACGCTTTCAAGAAGGATGTGGATGATGTGCATGTCGTAGGGTGCAATGTGCTTTCACGTGTGAAACGAATCATGCAAGAGCTGCCAGAAGAGCCCCCTTCTGCTCCTGCCTACGAAATCCACGAACATGGCCAACCATGCATTGCACAACAACTCATCCTTCATGGTCGAGTACCCTGCCATCCTTCATACTCTAAAAGAATGACATGACGTTCGAAAATAAGCTCACTAGCATTTCATCCGAACACCTGCTGGGCGTGGTGTCTGGCATGGACATCGTCGGCAGGGGGCGGGGGCAGGGGGTGGGGGTGGGGGGGGAGGGTCCTTGGTTGCGGACGGATCCTGGGTAGACTACGATGTAGTACAAGGCGAGCGAGCGCGGGGG…
628	Traes_5BL_3ED1B0234	TRIAE_CS42_5BL_TGACv1_407940_AA1360540	CTTGGATCGGTCGGATCGTGAAGACGTACAACTATATCAACCGCGTTGTCATAACGCTTCCCCTTACGGTCTACGAGGGTACATGGACAATACTCTCCCCTCTCGTTGCTATGCATCACCATGATCTTGCGTGTGCGTAGGAATTTTTTTGAAATTACTACGTTCCCCAACAATCCCATCCCATCCACCACGTGCACGGTTGACGGAAGAGCAGGCCTCCAAAACCTCGCCTCTTGAGATCGTGTATGGGAGAGGTGCGATTAGGTTTTTGAGGAGCGTTCCCGGGTGCCCCTACACCCTCATGAACAGTAAATGAAGTAGACAAACGTAGATGAAGTATTGGAAAGGTGAAGGCGATGTTTGTCTACTTCATCTACATTGTCGTCGCCTTCACCGAGT…
629	Traes_5BL_402FB4A3F	TRIAE_CS42_5BL_TGACv1_405966_AA1338370	TACACCCGACAACACTGTTTGTACAGCAAGCAAACATGGGGAGAAGGAAAAGAACATGGAAGCAACCCCACCCCACCAAAAACGCTCTCATATTATAGGATAGAGGGAATATTTAACAAATTTCTAGTATACGATGAACACCTTTTATATACAGTGAACATTTTTCCCAATGTATAGTGATTTTTTTTTCTGATACACATTGAACATTTTAAAAATATATACTTTGTACATTTATTAGCGAAAGGATGAACGAGAAAAATAGAAAATCCGGGCAAAGAAACATAGAGAAGAAATGTTTGTGAATTTGAAAAAACATCGTGAATCAAACAATGTTCACGAATTTGAAGAAAGTTCGCAAATAAAAAAATGTTCACAAATTTATTTATTTTTTGTTTTGCA…
630	Traes_5BL_4329BF6A2	TRIAE_CS42_5BL_TGACv1_407094_AA1353270	AAATTTATGGTCAAAGTTGGACCTCGGGAAGCGTGGGCGCACTATATTTTGGAATGGAGGGAGTACTAACTACCAGCAGAGTCATAGTTTCGAAACGGTAATCGAACCGCCAAGACGGTCGGTTCAGGTTTTTCCCGGTTTGAGTGCCGGTTCACCGGTACGATTATCAATTTTTTAAGCAACAAAATAATATATATTATCAACAAATACATCAATTAATAGAAAAATTATGTGTAATCACAACCAGTACCTACATGTTAATTATATTCATATACATGATAAGAAAAGGGTGTGTTGTTGCTGTTGTGCAGAGCTGGAGCGGCGAGGGGGAGGCCGGGTCACCGTGCCACCGCGCCGAGCAAGGGTGGCTGCGCAAGAGGCGGTGGCGCCCGATGGGTT…
631	Traes_5BL_48ACBA3E0	TRIAE_CS42_5BL_TGACv1_404129_AA1285640	TTCCTTTTCGAGTTCATACACTTTTTCAAACTCGTTAACTTTATTATATTTTTTTTCAAATTCATAAAAAAATTCTGATAAATTAAATGTTTTTAAAATTTGAAAAAAAATCAAACTCAGGAATATCTTTCAGTTTCATGAACATTGTTTTGATTTTACAAACATTGTTTTGATTTTACAAACATTTTTTGAATTCTTCAATACATTTTCATATTCAATAACATTAATTCAATTTCACAATATTTTTCAAATTTCACAAGCTTTCTTAATTTTTTGAATATTTAATTATTTTTTGAATTCATAGACAACTTTGAATCCATGGATACAATTTAGAATTCATCATCATTTTTAAAATTAAATGGAACCTTTCAGAATTGAATGTTGAATGAAACATCAGTT…
632	Traes_5BL_4BED1CA17	TRIAE_CS42_5BL_TGACv1_404125_AA1285180	CCACGGTTTATACGATCTAAGTAAAACGTGTCTCTGTTGGGCATACGGATGTTGGGCGATCCCCCTGGCATAGCCTCCGTCATGCCCGGGGGAAATGAAAATGATGCGCCGGTCGAGGCCCTGGATGATATTTTCGGCCGACTGCGACCAGGCGCAGTCGACGAGCGTTGTGCCGCCAAAGGGGCAGCAAATTAGGGCCTCCGCGGTCTGATTTGCCCAACTGTCCCCGGACGGACGATACACAAGGCCACACCGCGCGCCCTTGTCGCAGATGCTGAGCCTCGCTGTACCCTGCGGGCGCGATCGTCGACGGCGGATGGTCGGGTGCCCCGCGAGCTACATCAACGGGGATCCTGTTTAATTATGCTGCTAATGGTACCTACTCTACCAGAGTTGAGC…
633	Traes_5BL_5081CE9EC	TRIAE_CS42_5BL_TGACv1_404454_AA1300340	GAGCGAGGCAAAAGAGGAGTCCAGAGAGACCTTGACTCTTTTAGGAAAAAAGAGAGATCAAATGTGTGGCACGTGCAAGTGCATGGACAACATTTTTAGTACCCTTGTAGCATATGTTGTCGTTGCTTGCAGTGCCGTCGCAACATTTTCATCGCTGTTTGCAGCATCCAGCTGTGCCGTTCGTAACACCACAACTACGCAAATGTAACTCGACTGAGACTTCGACCGAGTTCTAGACACACAATTTTTAGTATGGATAATTATATTTAAGGTTGAAATAATCCAATTTTAAAATCATACTATTAAGAACTTTATGTTTTATGAAATAAGTTTCCGTGGACATCTTATGCACATTATGACTAAGGTAAAAGAAAACTAATAGGTAAGAAAAGTTGAGAC…
634	Traes_5BL_5343EFE77	TRIAE_CS42_5BL_TGACv1_404834_AA1312350	CCCTCGCCCCGGAACTACCACATCTGAAATGTCTCCATTCACTCTAAAATGGCATGAAACAGTCTTGACACATTTCATTTTGAGTTGCACAAACTCATCAATAAATCCCATCTTCTTCATAATTCCTTCGCGGTCATATTCTTTACTCATACCAAGCTTGAGCGCCATGGCGTTCCTATTTGCGCGCGCGCTCATGCGAACGCTCGATTTCCGACAGGCTGCAGTCTCCCGATTTGGAAAGCAGGCAGCGGGTTAAGTAGAGGATTAGGGGAAGGGTTATGGGCTAATTATGGTGGGCCTCCCTGAAAATCAGGGGGGAGAGATTACATGTAGATTAATGGGTGGGCCTGAAGCCTGTGCACGTCTTCGCTGGCCTTCGCGTGCATGTGATGGGGTCCA…
635	Traes_5BL_53D4BC731	NA
636	Traes_5BL_54B0E7503	TRIAE_CS42_5DL_TGACv1_433468_AA1413850	GATGCAGCTCGTCCCGGCCATGGTCAACGTGCACCGGCGTCATTCCTCGCCGCGAGCTCTCCTGCACGCTACGTGTTCGACGAAATGTCGGGACAGACATGCACAAAATGTCACTTCAATTTTTTTTCCTATAAAATTCCTCCAAGAGCATCCTTGTATGACGGCCACAGACAAACTCAGTCTCCAAAGCCGTTGGACGGATCGTTGCCACGACGAATGCGCCGCGCACGAATTAAAAGGCCACAGCGATGCGGATAGGCACCACCGCTCGCTCCGGGGCCCACGCGTGTCAGTGGCCTGACGCCGCCGCCGAAGCACACCCCGGCAAGCAACCAGCCGTGGCGCCGCCAGCCTCCGTCATCCCACGGCGGAGGCCGTTGTGCACCCCGCGCGCTTCAT…
637	Traes_5BL_58CAE6F7B	TRIAE_CS42_5BL_TGACv1_405454_AA1327720	GCGGGCCCCACGTTCGTTCTAGAAGCGGACCAACCATGAGAAGATCCCCGTGGAGAAGAGAGCGTATGGACGGCACACTACAGTTACGTTCACCAATTTGATTTGAGTTGGTCCGGCCCTGTACTACGTCCTGTCTCGTTGCTTCGATGCCCATCTGGGTGTGTCTGGGACCGTCTTGAAGACACGCCGCCGCCACCCCGGCGGACGACAAAGACAGAACGAAACGCAAGCCACGTCGATCCTAGCTAACTCTGTGGACTGTGGGGGCTCCATCGCTGGCTAGAGTTGCACCGTACGTGGAGCGAGTTCGTAGGCTGACTAACATTGACATTCAGAAGATTTGACTTGTTTGGATCAACTGGTTTTTATAAATTTAATTAACACAATAGAGTGCACGGC…
638	Traes_5BL_5BCA1F69E1	TRIAE_CS42_5BL_TGACv1_405306_AA1324540	TTGTTGCTCAGCAAGGGCCCAAGGGTTATATAAGCCTTGCTGACCCAACGCAGCAGTCCTCAAGCCAGAGTGCCTCCTCCTAGCAAGCTATATACCTACATAGTACAGCCATGGCCCCCACCGTGATGNNNNNNNNNNNNNNNNNNNNNNNNNNNNNNNNNNNNNNNNNNNNNNNNNNNNNNNNNNNNNNNNNNNNNNNNNNNNNNNNNNNNNNNNNNNNNNNNNNNNNNNNNNNNNNNNNNNNNNNNNNNNNNNNNNNNNNNNNNNNNNNNNNNNNNNNNNNNNNNNNNNNNNNNNNNNNNNNNNNNNNNNNNNNNNNNNNNNNNNNNNNNNNNNNNNNNNNNNNNNNNNNNNNNNNNNNNNNNNNNNNNNNNNNNNNNNNNNNNNNNNNNNNNNNNN…
639	Traes_5BL_62D9B877B	TRIAE_CS42_5BL_TGACv1_404142_AA1286440	CGGACAAACAGTACCAGCAAAAGCCGGAGTACACGCCGTTGCTTGTGAGCTGTGATCACACTGATGAGTCACCTGTCGTTTTCGAACCTGCCTAGTACTACTCCTATTGGCTTCGTGGCATGTGACAGGGATCGATCCATGATATCCTACGGAGCAGTGCTGGGTTTTCACACACGTGGATGGTGGTTCCCTCGATAAAGCTTGGGCAAATCACTTTCCGAAGAACACTATACTAACAGAAGTTGCGATGGAAAGATGAGCCATTCTTTGCGCGCTCCGATGCGCGGTGGTTATCTTGTAGACCATCACACTTGCTTGCTACTTCCACCTTCCGCTCATATTTTATTAATCATATATCTTTTGAGTACAAATCCAATGATATATCTTTTGTAGCATATG…
640	Traes_5BL_64831FC35	TRIAE_CS42_5BL_TGACv1_404222_AA1291190
641	Traes_5BL_6AD1640CB	TRIAE_CS42_5BL_TGACv1_406581_AA1347380	TCCAATAATTATTAGATTGTGCTATGCAAGACAGTGCAAAATTGCATGGTTACCCAAATAATTCCACGGAGTATCGCAGCTGACTCAGCCATGTGCTTTTTCGCCAAGTTGCTTATGAGATTTCTGTCTCTCACAGGCCGCCAAAGTACAAACACCACATTTCTACAGTAGCGGTTTCACCCAACTGCTAGACCAAATTGTTAAGCTCTAACTTTAGCTGTAATTAAGTACTACTCCCTCCGTTTTTAAATGTAAGCCTTTTTAGAGATTTCGATACAAAGTACATCCGAAGTAAAATGAGTGAATCAACTCCCTAAAACATGTCTATATACATTTATACGTAGTCCCTGTTAAAATCTCTAAAAAGCCTTACATTTAGTAGTACTGTTTGACAGACAT…
642	Traes_5BL_6FB7A4B58	TRIAE_CS42_5BL_TGACv1_404454_AA1300300	TAAACATAGATACTCACCACACCACACACAAAGGAACTAACTATGTGAATTATGCTTAGTTCGTGAAAATGAATTATTTTGCATAAATAAATAAAATAAAATTCAAGAAGAGATTTAAGAATTTACAAAATTTCCATGAAATTTTCAAATATATACAATGAGAGGTTTGGCTTAAGTCCAACAGGGACACTGCAAAAATCAATGCCGATGTAGCCTTTTTTCGTGGATTCGGGTGATGGCGCAATAGGTATGGTCATATCCGACGATCATGTTATGTTTCTTCCGGAGTACTATTTGTCGTATGCTCCGGGTCGATATTGCTAGAATGGACGTGCATGCATGAGCATGTCTCCGTTTCTATTCAAAATTGCTCTGCATACGATGCTTTTCTCGTCCGAG…
643	Traes_5BL_7C7817ACA	TRIAE_CS42_5BL_TGACv1_406897_AA1351270	GAGGAGTTCATGAGAGGGGTGATCACCGAAAGACCGCACCATTCCAATGACCGGCTCCAGATAATGTTTGAGATTGAGCAGCCCACGCGAAGATGATCCACATTTTCCGGATGGTCAAGCACATAACACAATGTTCGATATGAGGCATACAATGTCTGGCATGGTGGTCCGTCGTCCAGATATGTCTGCAAGGTGCAATCCGGATGAACAACTTAGAGCGCAGTGGTACCCAAGTCTTTCATAAGAACATCGCGGAGGAGCTGCGAGACAATCCCTCATAGTAGGATAGGTACGCCAACCTACCAGCGGCCCGAAAGTATGTGTCCATGAAGATGTTGTATGAAAGAATCGATTGTAATGTGGGTTTAAAGTCATGTATCCAGCAACCATTAGAGAGAG…
644	Traes_5BL_7D5EC9052	TRIAE_CS42_5BL_TGACv1_404938_AA1315700	GTTTCCATTTCCCTTTCCTGTTTATGCTTGGACGGAAAAGAAAAAAAAGGATTTTGTTAATATTAGCCGCCGTGGCCGTGGCCGTCGCCGTCGACGCAGCTAAGCGCGTGAGGCCCCCCGTGCTAATCTATCAAAGCAAATGATTTCCTTCCTTCCTTCGCTTTCGGCCTTTCCTTTGCCGCCTTGCGATTCTCGTGTCGGCGGCGGCACTCCCCCGTGAGAGTGCACACTGCCACTGGGCTATAAGACGAACCGGGGTTCTCCTTTCCTCTCACACCTCTCCTTCCCGGGCAGCAACCGCTAGACATTTTTGCCGATTTCACCTTGCTCTTGCCAGAGTGGAAGGTAATCGATCTCCCGAGTTCGTGTTGGTGCGCATGCGGCGGATTGCTAGCTGCT…
645	Traes_5BL_7F59B65A3	TRIAE_CS42_5BL_TGACv1_404418_AA1299220	TTTTCTTAGTTTTTTCTGATTGGTTAGAGTGAGGAGGTTGGTGGTCTGTCATGGACTCATCTGAAACCTTTTCTAGCAACGCAAGTTTGGTGGGCATGAGAGCGGCACTTTGCCTTGCAAGACCAACCCACACCTGCTCAATTTATTCCGGCGTCTGAATTCTGACCGGTCTTCACACGGTTAATTTTCCAGAGGCGGGGAGGGGAGGGGAGGGGTAGATCCAGCCTGCTGGCTTCGGGGAACGGGGTATATAAGGAGTTGCAGCCTCCTCTCTGCATACAACCCGTGGGCAGCAGCAGCTTCTTCTCTGCATCCACCAAGAAGTCGCCTCCGTTGCTTTCCTCCAGCAGTGCGCGCCCCTCCTCTCGAGATCTTCTCCGAGTTCCTGAGATCTGGTGA…
646	Traes_5BL_881FB6FDE	TRIAE_CS42_5BL_TGACv1_408259_AA1362460	TGTTACTAGTCTTTTCTATATAGTTGGTCAAAATTTTAAAGCTTTGACTTGGGACAAAAGGTAGAAGTACACTTATTCACGGACGGAGGAGTATGTTCTTGCCCATTGTGACCAGCCTTATTCGGGATGGTTCGTCCACGTCGTTTTTCAGCGAGTGTGCTCAGTTTTCTTCCTCCTTGACTTCATCCTGCAACGTGAGTGGATGCACCGGTGCTCCCGATGAGTGATCTGCCGCAAAAACACGAGGATAAACGTAGTACTCCCTCCGATCCTTTTTACTCTGCATATTAGGTTTGTCTGAAGTCAATCTCATCCAACTTTGACCAAGTTTATATAAAAAAATTATAGACATTCACATAACAACACCAATATCATTAGATTTATCTTGAAATATATTTT…
647	Traes_5BL_8CFC93CE8	TRIAE_CS42_5BL_TGACv1_405051_AA1318850	AAGAAGAGATCGCTTACCATATGAGAATTGAATGAGTTACCAAAGATTGATCCTGGTTTAGCCGGAAAAATTAAAAACCGATTTAAATAGAAAATCAGGCGGGGGAGGAAATAGAGGGAGTAGTAGAGGTTACCATACATGAATGGATTACCTATTAAGGAAGGAATAGAAAACCAAGGATAAAACCAGCAGGAGAAAATCGGTGGGGAGAAAAGAAAATCGATTGAGGGGAGAGGGGGTCGTACGAGAGGTTGGACGAAGCGAGGGGAACGTAAGAGGGGAGAGGGAACCTTACGTTTCTTTTAGATAGTAGAGATTTAGGCTTTCAGGCGATGTTCGTTCAGTGGGAGGAGACGCTCCCGTCGACTAGGAATGCGCATATGGTGACTTTGTGAGTTG…
648	Traes_5BL_8E0EA70D9	TRIAE_CS42_5BL_TGACv1_405057_AA1318970	TTTAGACGGTTATAATTTTTTGGAATGTAAATTCTATGCTTGATTTGTAAGCGAAAGGAGGAGAGAAATCCGTAAATAGAAAAAAAAACATTCCAATTTCCAAGTGAAGCTACCGCTTCTGGATTCGGACGTGGCGGGGCGATCCGCGTCCAGGCGATGCTGCACGGGCATGTGAAGAAGGAAGGAAGAATGATTGGAAGCAGCCAAGCCCGAAGTGGTCCGTCGCGCGTCGCGTTCCGTCTATCCTATCGGATCACCGTGAACAGTTGCTCCGTCGCCATTTGCAAATCCCTCCTTGTTGCCCGTGCCCATCAAGCCATCACCGGTGTACCTGACCGCGCGCCAGCTCAACCATCTGCTTACGCAGTTTTTTCCCTTCCTTCTTTTACATTTGCTTCG…
649	Traes_5BL_8E1A52A4F	TRIAE_CS42_5BL_TGACv1_404988_AA1317140	GCAACGACGACGCTTGTGCATTGTTTCCTTTTTGGAGACGTTGCTTTTGAAGACCTTTTATGTTTTCCGTGTGCTGTATCTAGTGGTGGTTTGTGTGCGCTGCTGAGAGGAGTTGATCATTGTGGTGAGACCTTTGTTTTTATTTATTTTCCTTTGGTTGTGTGCATCTTGAATGTCTTTGAGACATCTTGTAGGTGCAGAGACTGAGTGTAATAGGTATCTTCATGATATTAAAAAAATTTAAAGTAAATGAAAGATAATTCTACGCGGGAGCATCAAGTAGCTAGTGACGCCGTGCACAGGAGCATCTTATTTTAGAATAAAAAAGGGAGATTACAAATGGTTACCAAATTCGACCGGTTATCACAGCTGACACAACCCTCACGAACTATCTGCGCT…
650	Traes_5BL_8E9DF17A7	TRIAE_CS42_5BL_TGACv1_404762_AA1310340	AAAGTTACAACCGACTTCTGGAAAAGCTTCAATCAAAGACAGGAAAGCTAAGGATCGGCCATCGCGCACCACAAGAAGCTACAACCGGCGACGAGAAAGTTACAACTAGCTTTTGAAAAAGCTTCAACCAAAGACAGGAAGCTGACAATGGCGAGCGGCGACGACGGGGCTGTGTGGCGGAGCACGGAGGTGCTGCGACCTGTGCGCTACAACGCCGGCCGGTGGCGACGCTGAACGGCGGACCACCGAGGTGCTGCACGCGGCGAGATGTTGTCCAATGTTGTCCGCGAGCCGGCCGTTGATGGGGGCGACACAAAGGGTCTGCGGCAAGAGGCGCTCTACGTCGCTGACAACGGCGAGGTGACGTGTTGCTAGCAGGTCGGCACTCGCCGCGGACCT…
651	Traes_5BL_8F67396AE	TRIAE_CS42_5BL_TGACv1_407284_AA1355280	ATATGGGTATCCCTAACCAGTTGGCTAGGGATATCACTTTTTTCTGTTTGGTTGGGCAAGTAAATTTAACTCATGTTATGTTTGGTTCGGAGGANNNNNNNNNNNNNNNNNNNNNNNNNNNNNNNNNNNNNNNNNNNNNNNNNNNNNNNNNNNNNNNNNNNNNNNNNNNNNNNNNNNNNNNNNNNNNNNNNNNNNNNNNNNNNNNNNNNNNNNNNNNNNNNNNNNNNNNNNNNNNNNNNNNNNNNNNNNNNNNNNNNNNNNNNNNNNNNNNNNNNNNNNNNNNNNNNNNNNNNNNNNNNNNNNNNNNNNNNNNNNNNNNNNNNNNNNNNNNNNNNNNNNNNNNNNNNNNNNNNNNNNNNNNNNNNNNNNNNNNNNNNNNNNNNNNNNNNNNNNNNNNNN…
652	Traes_5BL_904E192A8	TRIAE_CS42_5BL_TGACv1_406279_AA1343630	TTTTGAGTCTAAACACACTTTTTATTAGAATTCAAAGATGTTTATGGGGATACAACGAAGATCTGGCGGGTTTATAAGCCACACATGGCGCCCGAAATCCAGACCAAAAACGTGCTTAGCAAGGCTATGTGCCTCAATATTTGTAGCTCTACCCTCGAAGATGAAGGTGCAGTCGTTGATTGTTCTTGCGGTGTCTCCAATCTCCCTAATTATGCTTGCATACATTCCTCCCTCCTGTTTGTGAATATCCTTGATTACCCCTTGGCAATCTGAGGCGATGATCACATGAGCCACTTCAAGGTCCTGTGCCAGAGCGAGCGCCTCTCGACATGCCAGCGCTTCCAATGTTGGTGGATCAGTAATATCTCTGACTCTGATTGCAGAAGAGCCCAGGTATAG…
653	Traes_5BL_94F42F9A7	TRIAE_CS42_5BL_TGACv1_405389_AA1326200	GCACGCAAGGAAACCGTGGTGACTGACTGCTCACTTGTTCTGTAAGAAAGCCAGCCGGGGGTGAGCATTGATCGAGTGGATGGATAATGCTGATCCCTTGGGTCAGTCAGCAGGGACGATTATCCATCCCGGAAACAAATAGCGCCAATGGTTTGTCATGAATTCTTTGGCCGCTGTTAGGTGGACGGCATGCGGCGCGGCGCGGGACGGCGCCCGTGGACGAAATGCCCGTGCTTATCCAGGGTGCTTAGCGCGAAATTCCGATTATATTTAATCCGTGTACGGGCCGGGGGCGAGAGGCATCGCAGAGTTCATCAGACCCGCGCTCGCCAGCTCGAGCGAGGGCGAGAAAAATACTCTATCCATTCCATTCCAGTCTAGTCTACTCCAGTAGAGAAG…
654	Traes_5BL_A2B216782	TRIAE_CS42_5BL_TGACv1_408334_AA1362930	TATTAGCTGGTTATCCCAAAAAAAGAACAAAAACGCACACCGAAGGCAGCAAGGTTTTGAATGAAGGATGAAAAGCACACATGCCGTCAGAAAACCAAACTAGAGGTGTACGACGGCCACCGCGGCTCTTCAGTTTTGAACAACGGAGAAGCAAAACCACACGCAGCGAGTTGAATTGCTCTCCACATCATCGGAAGAAAGAATAGCTAGCTTTCTCCGTCAGCCCGTAGCAAAACGCCGCCTTTTTGTTTTTCCGAAAACAAACGTCGCCTTTTTTCCTTTTTGAAAGAAAACAAACGTCGCCTTCCTAGCGGCACAAACCAACGCATTTGCTTCCAGAAATGCACGTCGCAGAGTTGCCGGACCCAATTATTCAGAGAAGAAACACACGCATGGGAT…
655	Traes_5BL_AA69820C5	TRIAE_CS42_5BL_TGACv1_405057_AA1318970
656	Traes_5BL_AC845F1C1	TRIAE_CS42_5BL_TGACv1_406257_AA1343110	TCTAACTTCTTGAAGCCAAACAGGTTTTCCGTTCTGTAGGTGCATGCCATTGATCTCCTCTCTGAGCCAAAAGTTCCCCACACGTAATTGACCGAGTGCATTCGGTACTAACTACCCAGCAGAGTCATAGTTTAAAAACCGAACGAAACGGTAGTCGAACCCGCAAGACCGTCGGTTCAGATTTTTACCAGTTTGACTGCCGGTTCACCGGTATGATTGTGGACTTTTTAAGCAATAAAATTATATTATACACCAATCAATAGGAAAAAATGTGTAATCACAACCAGTACCTACATGTTAATTATATTCATATACATCATAAAAAAAAGTATGTTGTTGCTGCCGCGCGGAGCCGGAGTGGCGAGGGGGAGGTTGGGTCGCCGCGCCACCACGCCGAGC…
657	Traes_5BL_B007160F8	TRIAE_CS42_5BL_TGACv1_406204_AA1342180	TGCTTTGAACTCGCTTTTCCCCTTCCCCTTTCCCATTTCATGTATCTCTTGCTGGTTTTGGACAAGTTGTATTTCTATTATGCTTTATAATGAAAAGAGGTTTATCCTTGGTTCAGAAAATATATACATATATGACCGCCATTGAACTGGGCTAAAATGTGAAATCAGAGAGCTACAATGTGAATATCTTTTAATTCCAATTATTATCTTGTGAAAAATACGGAGTATGGCATCGTTCATATGCATGATGGGCTTGATCGATGACGAGAAATACCCTGACGTTACCTAGGGCGGCCATTCTTGACAGTTGAAACCGAATACTGACCCTCGATCGATGATCCCCATATAAAGCACATGTACGTACAATACGTACATATGACAACCCACAGACGAGTACAC…
658	Traes_5BL_B37F69F82	TRIAE_CS42_5BL_TGACv1_404120_AA1284880	CCAAAATTGGCTATAAGATTTCTCTGTGCGAACTCTTGCAAATGCCATCCATCTGATCGACTCTGGAGGGGGCGCTTCTTCTTCCACAAACACCACATCGTCTAGGTCGTCGTCCTGGAGACCCAGCATCTCCACCATCTCAACCACATCTTTGGAGTCCACCTTCTTCGACCCGAAGCTTTTTCTGCCATGCCTTGAAAACCCTAGCCCGATGAAAAATCGACCGAGCTGTTGATGGAACTCTAGATCGCTCCCCACAACAACCACGCGGGCAAAGACCGAGCAACTCTCCAGGGAGAGTCCCTTGATCAGTCTGAACCAACAAGGAAGATGGAGGGAGGGGCGGCAGGGGATTGGAGATCTCAATGTTCGGCTATCGCCGCTGCGAGGAGTATAACG…
659	Traes_5BL_B4537ED84	TRIAE_CS42_5BL_TGACv1_405780_AA1335180	TGGAGATGGCCGACGCCATGGGGGGCGTGAACTGGTGCCCCACGCCGTCGCGGTCATCGGAGCGGGAGGCCTCGTCACGGGAGTAGGTGGTGCAGGCACCTCCCGCCTTCCAGCCCGTCCCTCGTGTACCACGCGCCGCCGTCCCACCTTTGGATGCCGCCGGCCTAAGTCGACCTCGTCAGCGACGACGACGACACCGGCGCCCAGTGAAGACGGCGACGACGACGGCATCGACAGGCGCGGCAGGAGCACGCGGGCGGCGTTTTTTATTTTGTTTTTATGTTAATTATGTCATTGGGCTGTTAAGTGAACTGTTAAACTGGGTCATTTTGTGGCCGTGACCCCGAACTAATGTTTTATGTTTTTTACTGCGTTTATTTATTTTTTTAGTCATTTCAT…
660	Traes_5BL_B72FB70EA	TRIAE_CS42_5BL_TGACv1_405606_AA1331290	AGCCGGTCGCCGGTGAGGGAGGCGTAAGCATCTACAAGAGAGGAAGAAAAGAGGCGAGCGGAGGAGGTTGCGGTAGAGGAGATGCACGAGCAAAGAATGAGTGGATGGTGTTGTCCTGAAGAGATAAGGTAGATGATCGTTCGGTGGTGGGCCTACATGTAGAGAAAGCGAGCGGTGCGACCGGTCTAACGATTCGGCCGGCGCGCCGTCTCGGAAGGTTTCCCAAATTAAAAGGGCACAGCGATGCGGATAGGCACCACCGCTCGCTCCGGGGCCCACGCGTGTCAGTGGTCTGACGCCGCCGCCGAAGCACACCCCGGCAAGCAACCAGCCGTGGCGCCGCCAGCCTCCGTCATCCCACGGCGGAGGCCGTTGTGCACCCCGCGCGCTTCACTCCGA…
661	Traes_5BL_BBF7FDD73	TRIAE_CS42_5BL_TGACv1_406599_AA1347630	CTTCCCTTTCCGTTCCCACTCCCACGATTCACTCGTCCATCCATTGGCTGCGCCCCTTCCCTCCCTCCTCCCCTGCCCCGGTCACAAAGCCCCTTCCTTTTTCTCGTGCCCGCCTTCTCCTCCTCTGCAATTCTTTCTCTGTTCCGCTGTAAAGGCGGAGCAACCTGGAACAGGGTTGTTGGATCTGAGCCAGTGAAGGAGTGGCCGACTGCCTCTGCGACCTCCCGCCGCCAGCCGCAGGCAGATGCTGCCGACCGGCAGGGGCAGGCCTCAGCCCAGGCCTGCGCCCAGATCTTGGTCCTTCTCAGGTGCGCTGCTGAATTTCACACTCCATCCTATCATATCAGGCCTGTGATTAATTTCCATGTCTTCTCAGGCTCGGTTAATTTGGTGATGAAT…
662	Traes_5BL_CA33BB947	TRIAE_CS42_5BL_TGACv1_404418_AA1299180	GTCAATCGTTTGATATACACAAACCTATTTGGATTTCTCCTGTAAAAATGTTGTCACTAGATTTTTCATGAAAAAACTTATTGTATATGTAAATAGAAAAGCTGAGGCTCAGGTGCTTTGTGTTCAAATGACAAGTAAAAATGAACAGAGTTTGTGCACCCATAACTTCTTCACCTGGTGTGTGCAATTCTTTCGGTTGTATTTATGCGTGTTCTTATTCTGCCTGAATGATTCTCAGCATATGCATCAGGCTACATTTCTCCTCTGTGTCAAGAAAAAATAAGTCTGACCAGATGCAGTCCAGTAGTCTTTAGATCTTTTCACATGGAAGCGTTACTCTATGATTTTTATTATACCTTTAGAGTGTTTGTGCATTGTGCACATATACCATGAAGTATG…
663	Traes_5BL_CDB206601	TRIAE_CS42_5BL_TGACv1_404220_AA1291020	TCTGAAATTATGAACGCAATTTTTACAAAAATTCAGAAAAGATGAACATTTTTTTACTATGTGAACAAAATTGAAAAGGCTGGAACATTTTTTGAAATTACAGAACATTTTCAAATTTATGAAAACAATATTTAGAAATGAGAACATTTTTTTCAAATTCCTCAAACATATTTTAAGTTTGCGAACAAATTTTCAAAAACATAATTTGTTTTCAAAATAGTGAACACATTTCGAAAGTCAGAACATTTTTTGAAAATTACGAATTAAAAACGAAAACCAAAAAAGGAAAAATACGAACATTTTTTAAAAAAGGAACATTTTTTAAATCTCAGAACATTTTGTTTAAAATGCAAACATTTTTTGAATTTATGAACAATTTTGGAAAACACGACCATTTTT…
664	Traes_5BL_D1DF6C31E	TRIAE_CS42_5BL_TGACv1_406257_AA1343110
665	Traes_5BL_D5F2A5070	TRIAE_CS42_5BL_TGACv1_404542_AA1303580	ACCATTGAATCTATCACCGTTTCATTGGGTTTGCACCATACATCGAACAACGATGATGGCGAAGGGGCAATACCTCCTTACTGATTTACGAACTGATTGTAGCATCATAGCTGATCTTGACTCATCCTTGCTCCTGAGGTCTCCAGCCACAGCCCACAGAATTGTTGTATAAGTGCTCGTGTGTTCTTCCTAGTGAGTCCATCTATTTCTCTAGTACCAGGTAGGGCACATGACCGATATAATCTTAGCCTGCCCGTGAAACAATTGTGAGAAAGCATATTCCCAGTGACCATGTATCTGGATGTGACCTAGGAAGACAGAAATCAAACCAAACTTCAGCTTGATCACAGAAGCTCCGACAAAAAGTTTTTTGCCTCCATAGTCAACGACGACGTCTTC…
666	Traes_5BL_E3BC16326	TRIAE_CS42_5BL_TGACv1_404374_AA1297310	GTATAAACTACAGTTTTGCTAAAGCACATCTAGATGTGCCATAAGTATTGCACAACTAAGTCCTATGTCTCTGCTCTTATGCCGAGATTCGTGTGAATATTTTCTTTTTCTTTTTTCCCCTCTTTATACTTGATTCAGTCACTTAAATGTGCAATAATTAAAGCACATCTAAATGTGTCCTAGACGAAAAAGTAATAATGTTTTTTGATATTTCGTTTCAGGCAATGATGGTGAAACATCGGACTTGTCCACAATACCCACATGTGATATTTAGTCATCTTTCGGTCATTCCAGCGTATCCTACTACTCTGGTTAGCGATTGGCCATCCCCAGCCCAGATATGTTGATTTCACCATGTATTTGTGTGAATAAGATCCGACAAGTATTTTCGGACGGAGA…
667	Traes_5BL_EB8877B9B	TRIAE_CS42_U_TGACv1_643170_AA2128400	CCACCTCCACCACCTCCATCTCCCTACCTCCGCACCTGGCTAGCACGGTCAGACCATGCTAAGTGGACGAGAAGGCGTCATCTCGAGAGGCATGCCACACCTTCCATGACGGCGCCCCGATCTGCCGGATCTTCCTCCTCATCAGTCCAACGTAGAGGATTGGCAGATCCGCCTCCTCTTTGGTGTCATCAACCAGAGAAGGTGTTTTTTCTTCTAGGCCGATGGATAGGGTAGGCGAAGAGGAGTGGCGGATCTGCGTCCTCTTCGGCATGCAGTTGTGCTCTCCATTGTTGTGAGCTCGCCGCCTGTTGAGTTTGCTGCCGTTCTTGCACCGGTGCTGCTGCCGTGGAGGGCTTGGTTTAATGTATGTTGCTCTTTTTTCCTCATTTATTTGTTGTG…
668	Traes_5BL_F1E1934A0	TRIAE_CS42_5BL_TGACv1_404315_AA1295260	CGGAAACAAACTCGAAGAAGAAGCGCCGCCATTCACCCGAGCGCCATACCCGCGGTGACTAAAAAACCTTAACCTAAACTACTAACCAGAACGAAGGCATCGGGATTCCCCTCCCAGCCACCGACTGTCGGAGCGGCAGGCAAAGGGGAGGTGAATCCACGAGCTTGCCGACGAAGCTTGGAAGGAAGAGTTTGCCCTAGCCATCAATGGGCAGGAAAAGGATACCTTTAATTTAATTCCATGTTGGTCAAAAATAAGGGGAAGTGTTGCTAAGGGTATCTACAACCGGACGCCCCATATCTGCCACAAAACGTTTGGGCGGCCTGCCCAGTCACTGTCGGTCAGGAAGTTTCCACCCAATAGGATCGAGCAAATGTAGCCCAAGCGTCGGGGCTGTCC…
669	Traes_5BL_FADBBD901	TRIAE_CS42_5BL_TGACv1_405004_AA1317680	ACAAATCACAAAGCATCTACCCCATCCCTCACCTAAAATCGGGGGGGGAGAGATTAGATGCTTAGTGATTTGCGAATGCCACATATCATCCATCAAAATGGGTCTCACCTGATTTATCTGAGACCTGGTCTCATATAATTTTTTTCCCCTGCCGTCCGCAGTGGCTGTGCAGCCCCTCTGCCCTTTTGCCGTCCAACTCGCCCTCCCCTGGCCCCGCCGCCGCGTCTACAGTACAATCTGAGAGCGTCAGTTCCGCTGCTAACCGAGAGATGGTGCGGACACGCTACCGCTCGCCGCCGTCGAACCTTCAAGAGGAAGTACTACGTGCTGGTCACCGAGCTTCATCGTCTGCCGTGCAACCAACATGTTATCTTTTGTCCCGCATGCATGCAGATGCTC…
670	Traes_5BS_34EDA6E3A	TRIAE_CS42_5BS_TGACv1_423314_AA1374050	AGGCCACCCCTAGAGGGTTGTGCCAGTTCCCCCAAAGCCTATTGTCTTACACAAAGGGAGAGATATAAAGAGGACCAGACCTCCGGATTTTTCCTCCTTCAAGAATCTCTCTCTCTCTCTCTCGGAGGAGCACCGCTCGACTCTTTGCAGCCTCTGACAAACGGCGCCGGCGACGGCGAGGATCTCCGGGCGAAGGAAGCCATATTTTCCTTTGATCCGCTGGGCCCCATTCTGGTCGCAGAGACCTGTCACTTCTTCGAGCATTAGTTTTTTTCCTGTGACTCTCCGAGCGGGCTCCGGAGCATCCCTTGGCTTGGCTGTGATCTCCAGGTAATTAATGGCCCTCGTCTCCGTTTCCGTTTGCTTTCGCCTTCTCTGCACAGCCTAGCTTGCAAATCT…
671	Traes_5BS_5C3BA5328	TRIAE_CS42_5BS_TGACv1_424877_AA1392050	CACAACCTTGGTGCCTCACCCAAGCACTGGTCTCCACCGGCCCCTGGGTGGGCAAAGCTAAATTCAGATGCAGCCTTTTTATCAGGCACATGTGACTGCTGGGGCGGAGCTGTGGCCCGCGACCCCCAGGGTCTGGTCTTTATCTCAGTTTGCCAACGCCTGAAAAAATGCAGCTCAGTACAGGAGGCTGAGGCGGAGGCTATCCTGTGTGGTCTGAAGGAACTTGCAAAGAGATACAATGGAAGAACCATATTGGAGACTGACAACGCTTCAGTTGATAGAGAGCTGAGAAACACCACAGTTGGAGTTTCAGAATGCTACCCCATCCTGACGGACATCAGGCAAACTCTGAAACTTTTTGCTGATTACTGGATTAGTGTGGTTGGGAGGAAACTCAAC…
672	Traes_5BS_66CC1F128	TRIAE_CS42_U_TGACv1_642077_AA2110830	TGAAGTATGATTTTTGGGTTTTGATCAAACCTAAACAAGTGTGAGTTACGATAAACCGGGATTTTGAATTGTTTTGGAACAGAGGAAGTACATATGTATATGGGAGAGTATCAAGTGATACCATACCTTGAATGCTCCCATGATACCAACTTTGAGAAAACAATTTTAGACGTTTCAAAAGATTCTGATTTATTTTGTGAATGTTCACAATGTAGGTGACTACAACTCTTAAAAAATCAGGTCCAAATTCAAAATACACATCGAGAAACAATAATGACAAATCTAGCACTAGCATGAATAGTGTCACAAAAAAGGGCAAAAGCAAAATGTACACTTTTCACATCTAGATTTGTCTTTTTTTCTTCTCAATTTTCATTTCGAATTTGAACCTGAATTTTT…
673	Traes_5BS_681A69B60	TRIAE_CS42_5BS_TGACv1_424403_AA1389400	ATATGTCAAGAATTTACCTTCTAATTTCCATTTAAAAGGTGACTTCAAATTTTCAACTATTTCAAAAGAGTGATTTCACTCATTTTAACAAACAAATTTCACTCATTTCAAAATACCGAGTTGCACTAATTTTTTGCAAAAAGATTTCACTCAATTTAGAAAAATAATTCAACTCATTTCAAAACACACACTCAATGATTTCAAAAGGCTGAATTTTTTAAATGAGCATTTCAATGGCAACAAATGTTATCCATTTCAATAACAACAATCGTATCCATTTCAATAACCAAAACAGCAGTCTCAGAACACAACAGTACCGATATCATTTATCAAAACCATACCAATTCATATGTGAAACTGAATATGCTATTTTGTTATTTTTATTTCACTTTGAATGCA…
674	Traes_5BS_81D0B22AE	TRIAE_CS42_5BS_TGACv1_423870_AA1384380	CCTGGAGAAACACCAAACTCTTAATCCAAACTTATGAATTTGATGCTTTGAATCCTAGTGAAGGTTCAAACGGATCCACGGGGAAGCACCAAACTCACCCTTTTTCGAACGATCCTGAGTGGCGCAGCCCCTTGATCTAGTGGTCCACCAGTGAATGATGTAGCATGTATGATCATGTCGATTTCTTCATGTTGTGGATGCGGCTGGGTTGTTTTGGGATGGTTTCTTCCTGGGAAAAATTCTCGCGGAGTGAACCACCTCGCTTGACGCCTTCCTTGAGCCGAGCAAACAAAGTCATTTACATNTGTGCGGTTGGAACGAACGCTTTTGAAAAGAATCAAGGCAACCAGCGTTGCTTCAAGATTCGTGCGCTCCATCTGACGGCCAACAAAGCGTTCG…
675	Traes_5BS_B626C522B	NA
676	Traes_5BS_BA0400E10	TRIAE_CS42_5BS_TGACv1_425241_AA1392650	ATATGACGTAAAGTAGGTTCGGATAGGGAAGCAGGATCCTCTCCAGGAGGCGGGTGATTGAAGAGAAAAAACATGATCCGATGACAAAAGCTGAAAAGATTGGAGTGAAAAGTAGAGATGCATGTGTACTAGAGTCTTTATTTTTTATTTCTTAATGATGCCCACTAGTGATAGCTTGCATTGGAGAGGAAAAATTAATGTAGATGTTTCAAATTACTTTTTGTCATGGGACATATATATCCATATGCCACCATTGTACATGCCCTGACACACAACGATAGTAAATTATGGCCAACATGCACATGCGACATGTACCGCCCCGGTAGATCAATGATGATACTACATTGAAGAAAACGAGAGTGAAACTTGCACCAGTGGACCCCATCACATCTCATGTAA…
677	Traes_5BS_BD107D52D	TRIAE_CS42_5BS_TGACv1_423870_AA1384380
678	Traes_5BS_E7ADA47A4	TRIAE_CS42_5BS_TGACv1_424249_AA1388030	GACCGGCTTCTTCTGTGGATCAACAGCGTCCGCCGACATTGGCTTGGGTTGAACCTTCCTACGACATCTCCGCAGCCGGGCGCTCCGATTCATGAAGGAATTCGACTTCGGCGGCGACCTTGCGGAGCTGTAGTGATGGCGGGCTCACCTGCGACGAAACTGACGATTCTGACAGCCTCGACTCCATGGAATCTGCGTGTGAGACCGGCGGGGCTGCGAGATGGTATTGCCGGTTGATCCCGCCAGCGAGGAGTCGATGACACCGATTGTGGCGACGACGGCGAGGGTCGAGTGGACGAAACGAGGTGGGTACGGCAGCCGAGCAAATATACTCAGCAGCCCCGCGTCCTGACTACATTTGGTTGGTGCGGCTGCTTTTTAGGGAGTGAAAAGCTATAT…
679	Traes_5BS_F56E72D93	TRIAE_CS42_5BS_TGACv1_423965_AA1385430	NNNNNNNNNNNNNNNNNNNNNNNNNNNNNNNNNNNNNNNNNNNNNNNNNNNNNNNNNNNNNNNNNNNNNNNNNNNNNNNNACGGAACATGTGCTGGGTTCGTGGTTCGTGGATGGCAGGTATGGTTTCCTTCCGCGACGTCTTAGTCGCGGTGGGGTGCCAGATCTGGAGTTCGATGGCGTGTCCGGGGTGTTGCCCCGGTCTGATTCGTTCAACGGTAAGGGCTTCACTTTTGGTGAGCCACCTTGGAGGTCCGCAAAGCTGCATATCAGCGATGGAGCCGCGTCGAGCTCGTGTAAGGAGGTGATCCATCATTCTTTTCTTCGGTGGCTGCTGTCGTGGTGCAGGAGGCAGGTGATGGGCGTTGGTGTCAAGCTCAGATATGTTCTGCTATCTTTAC…
680	Traes_5DL_0251861181	TRIAE_CS42_5DL_TGACv1_433627_AA1418040	AAGTGTTCGTGACATTTATAAAATGTTTACACACTTAAATATACGTTCGTCCTTCGTGGCGTCAAACATGGCATCGAACTGGGTCGACGATCGGTCCAGGACCATCGCATAGACGTCCGCCACCGCCGGTGCCGAATCAACAACCAACTCTACAAGATCGAGCTGGCCAAGTCCAACTGCACCACCTGTTCCCTCGTCGACAAGGGCAAAGGGCGGGCAGCGTGGGCTGGAGTCCACACCCGGCCGTTGCTGCTAGCTGGACGCAGTCGATTGTCTAAAAAAGGAAAGTGATTGTCGCACAAGCACACAACGATGACCGATCAGGGCTACCACAACCACTGGATGGACGTTCAATGCTTGAAGGATAGCAACAACATCAGCGGCGACGATGACAGACCA…
681	Traes_5DL_0927957E4	TRIAE_CS42_5DL_TGACv1_434056_AA1428050	GAACCATGTTTTAAAGTTTTTTTGGGGGTGGGGGATATGTGATCCAAATGGGATAGTTCTGGGGTTATCTATACTTTTTCTGGTGAAATGACATTGGCCATGACAACCATCAGAAGAGAAATTATGGCCATTGCTCCCCACGACAATGTGCGTGCAAATGGAAGTTGTCATTCGGATACATCATGTGTAATCTCATTGAGTTGCAACAAGCTCACCTGACCTCAACTCATGAAACAGACGGGTCACGGGTGGAAAAAAACATGTTCTGTTCATGTCAGCTGGTGTCTCGCACGATTTCGAGTTGTGTCGCTAGTGGCCTCCTTGGTTGAAGAAAAAAGGCTTCTGAACTCAAAAGGTTATACAATCCTTGATGGTTTTATCTATGTGTGCCTCCTTGGT…
682	Traes_5DL_11B81FEA2	TRIAE_CS42_5DL_TGACv1_433511_AA1415210	CAAAAACAACTCAACAACTCTGGACAAATGCCACAAGACAAGTGCATCAACTGTAAATCTTGACAAAAACAACTCAACAACTCTGGACAAATGCCACAAGACAACTGCATCAACTATAAATCTTGACAAAAACAACTCAACAACTCTGTCTCCAATGGATCATGCTAGTCACTCACTAGGAGACAAATGGAGAAGCATAAAGAAGGATGTGGACAAGAGGAGGAGAAGACATATCCGGCATAACCATGGATGTACTTAGGTACATGGACAAGTGAAAAAGACATGTCCACCAACAGAAAACAGTAGGAACCAACCAATGCCAGCCAATGGCCACACAAACTGACAAGGAACATGCATTCCAACTCACGGAAGCCTACCTAACTACCTACCTTGTTAATA…
683	Traes_5DL_160DE1CF7	TRIAE_CS42_5DL_TGACv1_433924_AA1425410	CATACCCCTTGATTAGTTGCTCACCTATGTCCCTAGGGGGCAATTGTGCCCTCTCTCTCTCTCTCTCCGGCGAAATAAGCTGAACGCTGGCGAAAGAGTGGGACATGTTGAGGAATTAGAAGGAAACATCAGACACTGGGCCTATGAATCTCTTCTGCTATGCACAAAGCACAAAGGTCAGCCGGCTGCAAGTGTACTGCAAGTTTGGAAGCGTCTGACAGGGGAAAATCTCAAAATCAACGTCGATGGGGCGTTCAATGATCAACAGAAGAGTGGTGGCTGGGGATTCGCCGTACGTGATTGGTATGGCGAGGTAATGGGTTCAGGGGCTGGCAGGATGCAGTATGTTGGGACTGCCGTTCAGGCCGAGGCGACAGCCTGCATGAAGGCATTACATGC…
684	Traes_5DL_17E38786F	TRIAE_CS42_5DL_TGACv1_433285_AA1408290	AACACCTCCTTACTAATTTCCGAACTGATTGTAGCATCATAGTTGATATATTTTTTTTGCGGGTGATCATAGTTGATATTGACTCATCCTTACTCCGGAGGTCTTCAGCCACAACCCACATAATTTTTGTACAAGTGCTTGTGTGTTCTTCCTAGTGAGTCCATTTATTTCTCGAGTACCATATAGGCCACATGGCTGATATAATCTTAGCCCGTCCGTGAAACGATTATCAGAAAGTATATGTCATGACCACGTATTTGGATGTAGCCTAGGACCACGTATCTGGATGTAGCCTAGGAAGACATAAATCAAACCAAACTTCAGGTCCATCACAAAAGCTCTGACACCCAAGTTTTTTGCCTCCGTAGTCGACGGAAACGTCTCCTTCCACCGAATAAA…
685	Traes_5DL_1A322A379	TRIAE_CS42_5DL_TGACv1_433108_AA1402300	GATTGCGGAGTGCTTGGCACCGCACAGGCATGTGCCATTGGAGCCGCGCGGGGTGGGGGACAGATGTGAGGTTCGGGCGAATGGCACGCCAATGCCGGCCTTAGGGTGCCGAGGTGATGTTCTGGTGTCAGCGGCTGAAAGACACGGGAGAGAAGGACGATGAGCGGTTGGAGAAGGAACCACCACTGCGCACTAGAAGGCAGTGCGCCGTCCTGCCCATGCCAGTGGGCACGCTCTTGGGGAAGGCCGCCAGCTCACACGTGGGCGCCCCGCCGCAGACCGCGGCGCCCACACACATTATGTGTCCGGCGAGGGCTGGGCCATTACGTAGAACATGGCTACGGCGGACGCGTTGTCATGGGCGTGGGCTTGGCGCAGGTGGAAGACAGGATAGGTCGA…
686	Traes_5DL_1F44EFC2C	TRIAE_CS42_5DL_TGACv1_432975_AA1396420
687	Traes_5DL_2C6BEA648	TRIAE_CS42_5DL_TGACv1_435666_AA1453250	AATCCTTCTGGTCACACCAATGTTTAACTTGTAGGCCCAGATGATTCCTGGAGTTGATGGTACTGGTACAGCTGTTCACCAAAGGAGGCAGCTTTATGCAAGTCCACTATCAAAGTTACGAATGTTGATGATTTGTCGGATGGCAAAGCCTGAAGAGGTATTGATTGTGGAAGATGAAAATGGCAATATTGTACGGGAAACAATGAAGGATAATGATGTCCTTGTCCAATATAAGGTTGGTAACAAATTGTGAAGCTGCTGTGGTGCTTTATGAGGTCTATCATAAAACTGATGTGACACTTCTTTTTTAATTCTAATACTAGATCATGAGGGAAACACTGATCTACTTGTCCCATCTTGATCATGAGGATACAGAGCAACAGGTATGCTATTCAAGTT…
688	Traes_5DL_343F3EE59	TRIAE_CS42_5DL_TGACv1_433321_AA1409630	GCCATGGCAAAGGTTTTTTTGGACCTGCTATTTTTTGTTGCTATCAATAGAGTTGCGGCGTAAACAACTATGGCAACATGATTAGTGCGCACAATAGCGCCTCAGAGGAGCACCCCCTCATCATGTCCAATAGCTATATTCACATGTAGTCAAATCACTTTTGCTGTGTATAAGTGCCATCAAGGATCAATCTAGACCCACAGATGTGCGTAAGCTATGATGGTGAAAGTGAAACTTCAGACTTGTCCACAATACCAACATGTCATATTTAATCATCTTGCGGTTATTCCAGTGTATCCTACTACTCTGGAGCACTAGATACCACCAGTAGCAATTGGCCACATTACCCAGCCCAGATATGTTAATTTTACCATGTATTTGTGTGAACAAGAGATATGT…
689	Traes_5DL_34500E36F	TRIAE_CS42_5DL_TGACv1_434954_AA1444030	AGGGGGAGAGCCCTTCTTTTATCAAAAAAATGTGTCCAGTAAGTCACATGCGAAGGCAGCCAATAAAAGTAAGTTTTCAAGGCAATATGTATATTAAGAGAAATGCGATTTATGTGAGGTTTTAAAAATAGAGATATTTGAAGAGATACTAAATTCAAATTAAAGGGAGACTACTCAACATATGCACAAGGGGCACATGCCACCGGCCGGTTGGGTGGTGCGAAGATGGAGTGCATGCATAAGCCATTGAATACCGCATCTAACAAGTCCTACGCGTATACCTAGGTTGCCAATTTTATCACCATAATATAAACTATATAACACAAAAATTATACCGTTTGAAAATAGAACATCTGAAGTTTATATTGCTATATTTTTTGTAATATATGACTTGTATTA…
690	Traes_5DL_3B463825A	TRIAE_CS42_5DL_TGACv1_433351_AA1410520	CTCCCGAAGGACGACCCACGTGGACAGTGCAACATGTAAAATTGCAAACCCTTGTACAAAATTCAGTTGCTGTGTGGTGAGGTGTTGGAACAAGTGCATTACCTCGTCCATGTGTGTGGTATTTCCCCTTGTTGTTTTGATCGTCTCTATAAATCGCTAAAAATATTAATAACAATATCAAACCATTGACACTATGTGTGTACCATCTCACAAAAATTCAAACACATATCCATGGCAGAGCTCAAGAAACAAACAACTCAGACCCAATGTTGAATAGTACTAGCAAGTAATCCAAATCAGCACATCAACTCGGCCTGTCATCACCACACCAACACAAGATTTTTTTTCCTTCAAAATACTTCCCGAATTCAGGTTTAAATATTCTTGCAACATGGTAAA…
691	Traes_5DL_3BEACBDF2	TRIAE_CS42_5DL_TGACv1_434543_AA1437830	AAAACAGCGCTACAATTTCGCTCCACAAGTCATGAACAACCGCAATGGCGAAAAGTGAAGACAACTAGAAGAAAATCAAAGTTCCATACCTTGCGCCCATTCCGTCGAACACCTCGGGGGCGGCGACATCAGTGTCGTCGGCCGGCGTCCTCGGGGAAGCTCTTGCGGTGGCGATCGGAGGAAGTGGTGGTGCGGTGCTCGCAGTACCTTTTTTTGGCTGCCTTCTTGCGTTTCACCCCGTCACCTTGCGCGTCTTCACCGGTGGGGTGGGGACGTCCTGGACCGGATTCGCGACGGTGGCCGCAGGGGGGCATGCCTCCTGGCGGTGGCCGCGGAGCGCCGCTCTGGACGACGAACTTGCCCTGGTGCTTGCGGGGATGGGCGATGGAGGCTTGAATG…
692	Traes_5DL_43046228D	TRIAE_CS42_5DL_TGACv1_436541_AA1461810	TTTCAGTTTTTACTTTATTTTTCTTGCAAAAGAAACATGGTGCCGGAACAAAATGCGTCCGTCGGTTGGGCGCAACGGCTGTTCCGGCGCGGCCGGAAAACAACCATTTGCCTTATTCAAAAGGACAGAATCCGGACAAAACAGACGTGGATCGTGCGTTGGAGTTGGCCTAAGAGACGAGTTTGAATCCATGGCCCATCTACTGAATCGTCGGTTATCTTGAACACAGTACAATGCAGATGCCCATATATACGCATATACAGGCATCCCTACCTCTATGAGCACCTGTGGGATATCGAGTCAACACAACATCTTAATATTGGTGAGGCCATCACAGTGTCTTCATAGTTTACGGATACGTCTTCTCCCACTGAACGAACATCGACGAAAAATCTGAAA…
693	Traes_5DL_4FF500E86	TRIAE_CS42_5DL_TGACv1_435258_AA1447950	GCTGCAATGCTCATGGGCGGAGTTTTGGTGTTGCCGGTCATCGGAGGTCTCACAGTCTTCATCTGCTTCTTCGCCCGTGGCACCAGTCGTGGTCGCACGATGACGTCTACCTCCACTCCTCCCAAGCCGGTGGGGACCCGACGGTGGCGCCATGAGTCCAACATGCCGGTGTGTGGCCGCGTGGAAGATGGAGCAAGGGAGGCGACGATTGTTGTTGTAGATCGCAGACCCGTGGTACGACCATAAGCGACAGGGGTGGATGCCTGCCCAGCCGCTACGGCGGCGCGCAGAGATTGCTAGAGGCATGGAGATAAAGAGGCCACGACGTGGAGTTGAAGGGGTTGTTTCTTTCCTACCAATGTAAATTGGGCTATTGGGAAAGATCCATGTTCCTCTTTG…
694	Traes_5DL_50FD4CFF8	TRIAE_CS42_5DL_TGACv1_433814_AA1422840	CTTCCCACCACCTTTCTCCCATGCCGCTCCTCTCGCCGCTCATCTCGTCTCATCGACCGACGACCTAGCTTGGACCGAATGTGTTGTTTCTAGTTTCTCCTGTTAACCATTGGATTGATGCTCTATAAAAAATATGGAAAGGTAAATAACTAAGGGAGTAGCTACAAAACAGTCACCTGAAATTTAAAGTTATCAGTCGATTTCTGGCTTTCAATCTCAACCGTTTGATCAAGATCCAACATCCGGGCATCATTTTCAACCTCGGCTCTCTTCTTCCTCACCTGATCTCCCCCCCAGCCGCCACCACGGACCACCGGCCGGACCACCAGCCACCACCACCCGCGGCCGGAGGCGCTCCTCCACAGCCTTGCTCTCCCCGGAACCTCCTCCCACTGCCGC…
695	Traes_5DL_514F6294B	TRIAE_CS42_5DL_TGACv1_434229_AA1432100	CCGCCGTCCAAGTGCAAAGCAGCCGCTCCGGACATTTTGCTGTCGCTCTTCACCTGCCGGATACCGTGCGCCCGGCGCAACATGATGCTGCTGCGCCTGCGCGTCGGCACATGCGTGCACGCGGCGCGGTGATCGCGCCCGCCGCTACCACGGAACGAGCGCGTCTGTCTGTCTGGGCCACCACGCACCCGGCGTCCGAGATCGCTGCAGCAAAAAAAATAAAAAATAAATAAAAGGCAACAACAGGCCACTAGAGCGGACAGGATATGGTCAATCATGCATGGTGCACCCCGCCCCACCAGGTGCTCCACGTGTCTGTCAGCCGGGCTCGATGGTCACCGCCCCCTGCCGGCATGTGGCCGCGCTGGACGTGGGACGGCGAGGCGACGGGGGCGGATG…
696	Traes_5DL_5E3329221	TRIAE_CS42_5DL_TGACv1_433740_AA1420990	ACCGTCACCGTCTTGACCGGAGCGCGTGCCAACTCAACCATCTGCTTATTTAGAGTATTTCCAACAGACGCCCAAAAACTGCTCCGCACATTAAAATCTAGGGTTTTTGGGCGTCGGACAGCTCCAGCAGAAGCTATAAAATAATGCGCACGCAAAAAAGGGTTGGGCGTGCTGAAAAACGCTATCACATGCTGCAAATTTGAGGCGCCGGATTGCGCGATTCACAATTTACACTGCGTGCTTTTTTGGGCGCGCATTTTTTGGCATATGGTAAAGCAATGTTGGGTCCGACATGCTAAATGTGCTACAGTGGCGCGTTAAAACTATTTTAGGGCGCGAAACTTTTGTGCACGAAGATGCTCTTACGGCAGTTTTTCCCCTTCCTTCTCTGCCTTTGCT…
697	Traes_5DL_60C61B6C0	TRIAE_CS42_5DL_TGACv1_434747_AA1440970	TGGTCTGCTTTGTTTCTGAATCTGGGAGCGAGGAAAAAGAAGTCCAGAGAGACCTCAACTCTTTCAGAGAAAAGAGAGATCAATTGTGTGGCCTGCGCAAGTGTGTGGACAATATTTTTAGTATGGATAATTATATTTAAGATTAGAATAATCTAATTTTAAAATCATATTATTAAGAACTTTATGTCTTATGAAAATGAGTTTTCATGGTATCAAAAAGAAAAATTTCCATTGGTAACATATTATGCACATTATGACTATGGTAATAAAACTAATAGGGAAGAAAGTTTGAAACATATGCCTTTCGCTTTATGTATTTAGACGTATTTCAGTGCTATATACATCTGTTTGAGCGACAACTAATATGAAATGGATGGAGTACCATTTTATCAGTCCATC…
698	Traes_5DL_64F27292C	TRIAE_CS42_5DL_TGACv1_434071_AA1428360	AAACTCCTATTGGTTCAAACCGTTTCACTTTGAAAAAAATGCTACTTGCTACAAACCGTTTCACTTGGAGGGGCGTCTTTTCTAGTTGAGAGGGAGCAAAAGGCGTATCAAGACGACAACGCCACCCTCGGCAATGTACAAGTCCTTCCCCGTCCTCGTTTCGATGCTGCTTTTTGTCATCGCAGCGAGGCGTGTAGAGGGTGGTGTGTCCCCAGATCTAGTTATCTGGGTTGGGGTTTTTCTTTGGCAGGTTTATCTCAGTGGTAGTGTCTCGTGAAAGCGGATGACGCGACTATGTGTCTTGGTCCTCCACGCTCTAGTTTCGACAGGTGAAGGTTGGCCAGCTTCGGCCTCGTCGGGGAGCGTATGAGATTTGTGTTCCTTTACTTCGTCTGGCCA…
699	Traes_5DL_724B74784	TRIAE_CS42_5DL_TGACv1_433357_AA1410770	CACGGCGTCTATTCCTGCTGTGGCGGCTAGGTCACAACCTTTGGAGGAGAATGATCGTAGATGTACAAACATATGGTTATTATAAATAAGGTTTTGTCAGGTCCCTATCTCTTCCTGTTTTGGCCCACTCTGAAAAGTTGTGAAATGTCTTTAAGAATCTATGGATATTTATATTTGATATAGTATATATCCATTTGCAATAATTGGTGCAAAAGTGGCCTAGTGTAAAAATAGAAATCCAAGGATACATGCGTGGTGGATATACTCCCTCCGTCCATAAATAGAACTTTTGTGGATTAGATGCATGTAGACATATTTAGTGTGTTTGTTCACTCATTTCAGTCTATACCGGATCTATATTGAAATATCCAAAATATATTATACTCCCTCCATCCGGAA…
700	Traes_5DL_7BF5AD398	TRIAE_CS42_5DL_TGACv1_435162_AA1446920	TTTTTATGGCAACCGCCACGGCATGCACGCAAGGAAACCGTGGTGACTGACCGATCTCTTGTCCTGTAAGAAAGTGAGCATTGATCGAGTGGATGGATAATGCTGATCCCTTGGGTCAGTCAGCAGGGACGATTATCCATCCCGGAAACAAATAGCGCCAATGGTTTGTCATGAATTCTTTGGCTGCTGTTAGGTGGACGGCGTGCGGCGCGGCGCCCGTGGACGGCATCCCGATGTTTATCCAGGGTGCTTAGTGCGAAATTCCGATTATATTTAATCCGCGTACGGGGCGACGGCGAGAGGCATCGCAGAGTTCATCAGACCCGCGCTCGCCAGCTCGAGCGAGGGCGAGAAAAATACTCTATCCATTCCAGTCTTCACAAAGAAAAGCCTCGCCTC…
701	Traes_5DL_7C48D896E	TRIAE_CS42_5DL_TGACv1_437415_AA1466210	GCCTAATGAGGAAGAGAGCCGTTTGCAGGAGAGGAGATAATGGCGGGCCCCACCCAGGCGATTCGCTCGGCTCGACCGTATTCCACCTGACCCCACCACCACGCGCCTCGCCCCGACCAGGTTACACCTGGCCCGACCGCGCGCGGTATGGCGACGGATCGGACGGCTATCGCTGTGTGTGCTCGGGGCATCCGTTTAGTGCACGCGCACTTTTAAGAAATTAGGTTTTTTGAAAGGCTAACCATAACATTGAAAAACACGTTCCAAAAACTGAATGACATTTGAATCCTTCAAGATACAAAACTAGTCAGTAGTACGTTCTACATTGGTTAACCATGCGTTGATCTTAGGTGGCTTAGCTTTAGAGAGCTTAGGGACGAGAGGATTCGAGGGAAGGGC…
702	Traes_5DL_7DB3B9A14	TRIAE_CS42_5DL_TGACv1_434654_AA1439470	CGATCTACATCTAATGGACCCACACCCTTCTTCTTCCCCTCCGTTGTCTTCCTCCTCCCGCCCCCATATCTTGGAAGCATTATGTAAGTTGTAGCTTGGGTATGTAATTTGTAATTTGTTTTAACCTTTTTGCATGAGAACTGTATCATTCGATGTTGTGAAATTTATGGAGGGAAATAACCTATCACTGATCATTTGAAACTTTGGTCCGGCTGCATTATTAGCATTGAGACGACCATAATTCGCTGGACCACTATACTAATATATGTATCAAAAATACTATCAAATATCCGCAATAATACCTACGCATATCCAAAACCAAATGCAGAATTTACACACTTGGTCGCAGAACCAACAAAGTTGGATTTAGCTACATTTGCTTCAGCCGGATGACCCTCG…
703	Traes_5DL_86102CD25	TRIAE_CS42_5DL_TGACv1_434446_AA1436130	GACTGTTTCAGAAAATTTTTCTTCTCTTCTTTGCAGAAATGCACGGCTGCTCTCAGGATGTTTGTTTATGGTAAAGCAACATATGCAATTGATGCAGAAATTCGGATTGGAGTGACCACGGTCCTGAACACCACGGTGCAACTTAGATGCACTGTGGTGAAAGGTGTTCGTACCAGAGTACATGAGAGAGGCAACTATGGAGGACACAAAAAAATTGTTGGCAATTGGAGCAGCAAGAGAATTCCCATGTATACTAGGTTCAGTTGATTGCATGCACTGCCAGTGGAAGAATTGCCCAAAAGGTTTGTGTGGGTAATACCAAGTCACGTCAAAGAAGCCACCATCATACTTGAAACAATGGCACCGCAGGACTTGTGGATTTGGCATGCTTTTATATGA…
704	Traes_5DL_885A58CBA	TRIAE_CS42_5DL_TGACv1_434252_AA1432740	CTATCTCTTTTCCATTTTACCTGTACGTTATATGTAAGGTAGTTATGAATGAAAGCCTTTTCACTTTATTTGCCTTATGATATAAATGGTATGCATGCAAAATATACCAATGCATACATTACGTCTGTCTCAACGGGCGCGGCGTGCCGCCGCACGGGGTTCGCTAGTGCTTTCTAATATATACACTCAATATTTTTTTAAATGTACGTTGAACATTTATTAGCAAAAAGATGAATGACAAAAATAGAAAAACTGGGCAAAGAACCATAGAGAAGGAACGTTTGCGAATTTGAAAAAACTTAGTGAATTAATTTTTTTATGAATTTGAATAAAATTCGTGAATCAGAAAATATTGACGAATTTAAAAAAAATTGTCTAATGCAAATAGTTCACGAATTT…
705	Traes_5DL_89190A61A	TRIAE_CS42_5DL_TGACv1_434731_AA1440680	AACTCAACAAGTACCATCGAAGACACTTGTAGAGCAACTTTATAATCACCCAGTTACGTTGTGACGTTTGGTAGCACACAAAGTGTTCCTCCGGTATTCGGGAGTTACATAATCTCATAGTCATAGGAACATGTATAAGTCATGAAGAAAGCAATAGCAATATACTAAACGATCGTATGCTAAGCTAATGGAATGGGTCAAGTCAATCACATCATTCTCTAATGATGTGATCCCGTTAATCAAATGATAATTCATGTCAATGGCTAGGAAACTTAATCATCTTTGATTCAACGAGCTAGTCAAGTAGAGGCATACTAGTGACACTCTGTTTGTCTATGTATTCACACATGTACTAAGTTTTCGGTTAATACAATTCTAGCATGAATAATAAACATTTAT…
706	Traes_5DL_8BBB72707	TRIAE_CS42_5DL_TGACv1_433217_AA1405820	SEQUENCEUNAVAILABLE
707	Traes_5DL_91B56C21D	TRIAE_CS42_5DL_TGACv1_434640_AA1439280	CATTACGAGAATAGGGGGTTATTTGTTAATCGCATTTAAGTGGATGCTCAGGGATCCCACCTTTGATCCATGACGTCCATTATACTCCCTCCGTTCCTAAATATAAGTCTTTCTAGAGATTTCAAATGGACTATTACATACGGACGTATATAGACATATTTTAGAGTATAGATTCACTCATTTTGCCCCGTATGTAGTCACTTGTTCAAATCTCTAGAAAGACCTATATTTAGGAACGGAGGGAGTAGATCTAATGGCTCACGTATGAATTTTCAGATTTTCATTGAAAAGACATTTTCACTGGATATATATATTATCAACAAATACACCAATCAATAAGAAAAAATGTGTAATCACAACCAGTAACTACATGTTAATTATATTTATATACACGATTAA…
708	Traes_5DL_98AA0CF23	TRIAE_CS42_5DL_TGACv1_434349_AA1434390	GTCCCTGGAACCAAACACCCACTTAGTCCCAACACAAAAAAGTCCCTGGAACCAAACACCCCCTAAGTTACTCCCCACTATGACTAGCCTAACATACAACAACTCCAATGGGTTATATCTAGTTTGCCCAATAGTAATAAATAAGGTGTTCTCTCATTCTACATTGGAGCTTGTGCAAGGGGTGTTGGTTCATGTACATACAACATTCTTCTCTTTCTTCATTTATTGTATGACACATCATCAAAAATCTTATGTGGCAAAGTTTACCAACAACTATCTTATAACCATTGAAGATGCCCTTAGCGATTGAGAATGACGCATAGCAGGCACACCAGTGGTCACCACACACACAGTCACACGCAGCACACTCACATACTCTCTAGCAATGCAAGAACATCC…
709	Traes_5DL_9F128B9DC	TRIAE_CS42_5DL_TGACv1_433449_AA1413390	GCGGCGGCGGTGACTACACCCGGTTCTACAGGCTCCTTGGCATGTAGAACGCGGGCGGCGGCAGCGGCGTAGTAGGGCTAGGTGGTTGTTTTCTGTTTTTTTACAAATTTGAATGAAATCGCCGAGTTTGTGCCGTGTTTGTGCCGAATTAAACACTGGTTCGGCCCCAGACGGCGTCTTGGGGCCGAACGGCTGGAGATGCTGTAACTAGTAATTGTGTGGGGCTCGGTTAAAAAAAACTGTGTGGTGTTCGATCGCTGGTTAGAGTTGCACCCGTACGTGGAGCAAGTTCGTAGTCTAACCAACATTGACATTTACAAGGTTGACCTGTTTGGATCAATTGGTTTTTAAATTCTATACCAACAGTGGAGGTGGAGGACAAATGCGCTGCGGATGCAT…
710	Traes_5DL_A2A5A19B4	TRIAE_CS42_5DL_TGACv1_434571_AA1438180	GTGAGCTGTGATCACACTGATGAGTCACCCGTCGTTTTCGAACTTGCCTAGTACTACTCCTATTGGTTTCGTGGCATGGCATGGGACAGAGACATCGCTCCATGATATCCTACGGAGCAGAACTGCTTTTTCACACACGTGGATGGTTCCCTCGAGAAATCTTGGGCAAATCACTTTCCGAAGAACACTATACTAGACAGAAGTTGGTATGGAAGATGAGCCATTCTTTGCACGCTCCGATGGGCGATGGTTATCTTGTAGACCAGCACACTTGCTTGCTACTTCCACCTTTCACTCATATTTTAAGTTAATTGTTTTCTCAAGTTTGGATTGCTTACCACGAATACCACATGGTATTTTAGATAAAATTTTGATCATCTATATAACTAATAAAATGCG…
711	Traes_5DL_A4599E8A7	TRIAE_CS42_5DL_TGACv1_433238_AA1406590	CTACAAGCACCCCGTCTCGAGCTCCGAGGCAAAAGCCTAGATTAGACCCGAGTGGTTATACCTGGCAATGGCGACGTTTTTTATGGCCTTACCTTGTTGGAGGTATTGCTCGGATATACTCAGACTGATTCTTCAGGGTGAAAACTTTGATTCTGGCCTTTGTGGTTGGATCCGGTGACGGCGGCACTTGAGTATTGCTCCGTCGTCCATGTGTTGTCTATGGTTGGTGCGTATATGGTCTCGGTTCTTGTTTGTTGATCGCTGATCTGATCACTTTGAGTTTTTTTTTCTTTTTTTTCTCGCCTATGCATAGCTTTTGGTCTTGTGAATTTGCTAGTTGTTGGTGTGTTTTCACATGTGTGTGTTGGGTTGATCGTGTGCATCCTTGTTGTGCAGAGG…
712	Traes_5DL_A6F262275	TRIAE_CS42_5DL_TGACv1_434954_AA1444030
713	Traes_5DL_A8D42B14C	TRIAE_CS42_5DL_TGACv1_433511_AA1415210
714	Traes_5DL_B511EE5E8	TRIAE_CS42_5DL_TGACv1_434954_AA1444030
715	Traes_5DL_BB2DEEC83	TRIAE_CS42_5DL_TGACv1_433461_AA1413680	CTAAAGGTTTTAGGGGATCGACTAGGTCTGATTTAGAGGAGTAAATTGGATTTATTACTTCTCTAACTGGTTCTAGGGGATCGGTTGGAGATGTCCTTAAGTTATTGACATCTCCCTGTCCACTGACCTGTTAGTGTGGCCATCCGCTGATAGAAATATTAGTCTTCGGACAACCCCCACCACACTTACACTTCCCATCCTCTACGACTAGGGACATTAGAGTAGTGCCATACAACTCGGAGCACCACAAATGAATCACGTATTTATTAATACGATTCAAGAAAAAAGGATCAGAGCGACTGTATATAATAAGATCACGGATAGATAGGATTATACAATCAAGTCGACCGATAGGTACTCTACTTCACAAGCTCAACTGATCATGTGGCAAGATTCCGA…
716	Traes_5DL_BC5B8EE23	TRIAE_CS42_5DL_TGACv1_432936_AA1395150	CCACTCCCGCTCCGCTCAGCGCGGCGCCACGCGACCCGACGCGCACGCCATCAACGTCATGGATCCAAGCCCGCGCTTCCACACGCCCGCGACGTGCCCCGCCGCCCACCACCTCATCAGCAACCACCCACCCGCCCGACCCGAGAGAGAGAGTCCATCCCGGCCGACCTGAACCTGGCCGCACGCAACGCAGATCCCCACCCAACCCAACCCAACCACTCGCGCGCGTGAGCGAGCGACCCTGGGACCCGGGCCCGGCCTCCCCGATCGGATCTCATCTCGCGGGCTCCACCGGTCAGCGCCCGTTACGCACGCCGGAGCTGGTCGTACGTGCGACCGTTGCGCCTGCGTTCCACCATAAAACGCACGGCAACGCCCAGGAAAAAGCCGTTTCTAACC…
717	Traes_5DL_C3F949BDC	TRIAE_CS42_5DL_TGACv1_433740_AA1420990
718	Traes_5DL_C9BA7BC3C	TRIAE_CS42_5DL_TGACv1_436125_AA1458320	GCAGAGAAGTAAATGAGGTATAGGACCATGGCAGGTGGGTCCACCTGAGATGAATCAGGAGAGGATGTCACGGGTGTGACCGAGGAGAGGGAAGAGATGAGGTGGACGACGGTGAGAACTGGCTGCGGAAGCCACTCGCTGGAGTGGCTCGTCAATGGAAAATGCTCTCGCCGGGGGAAGAGAAAGAAGAGACCTCTTCCTTGGCCCTTTGCCGTGCCGTTAGGGTATAAATACCATTGCCCTGCCGCGCGAAGCTCCAACTCCCTCGCACTCCCGTCCTCGCGCAGGCCCCTGCTTCCGGTGAAGCTGTTTTGCAAGGTATACTGCTCTTCAGATTTACTATAGCTGCCGCTGATGCTGTATCTCCAGATTGTCAGAAACTGTAACCCCTGTTTATGC…
719	Traes_5DL_CADFEAFEF	TRIAE_CS42_5DL_TGACv1_436362_AA1460280	TGCAGTTCGCGGAAAACGCGTTTTAAGGGTCGGTTTTTGCTGCAGTAGAACAGACCCCTTAAACTTAAACTGTAAAACGGAATATTCGCTTATATTCTTTCCCCACGTCTTCTTCTTCCTCTCGTCCAGGCGGCCGGGCGAGCTTCATGGCCGGGCGGACGGGCGCGGCGGCCGGGCAGCCGGGCGAGCTTCTTGGCGAGCAGAGATTTCTCAACCGCCAACGTTGGCTGGTATTTAGGGCCCTGAAAAAGTTGCCTTTAAAACTGTAGATATGAAGGTTTCGGTTTCGCGTTCACGGGACTCTTTAAAAAATTTTAAGGGCTGGACAATTTTAAAGGGTCTGTTCGGGTCCGTTTTTTCGACTGAAACTGTAAAAAACGGTTATTTTACGGGTTTGAT…
720	Traes_5DL_CB059AB1D	TRIAE_CS42_5DL_TGACv1_434564_AA1438030	TTATCTTACAAATCAAAAGGCTCTAAAGAAAATTTTCCTATACAAATTCTATCCTATGGGATTCCTACAAATCAAAGGAGGACTAAGTTACCTCTGATCCAGCGCAACACAACCCCGCCGCCCCGGCAGACCCCACGAACCCTCCACCAAACCAAGCGATGCTATGCTGATCAGACGCACTGCGCCGGCGGTGCCCATCCTGAATCTGCAACGTCACCATCTAATCCGCCGCCAAGAAACTTAGAGCATCTACAGCCGCGATGGGCAAATCGGCCCCTCAAACGCCCGCGGATGCGTCCGGGCGCATCCGCGGACACAGACCGGTCAAGCCTCAAATAATGCAACCCACATCCGGATACCACAAATTAGAAACCTCAAATCCATATTATTACATGCGAA…
721	Traes_5DL_CBFCCC451	TRIAE_CS42_5DL_TGACv1_434281_AA1433130	TCCCTTTTGACATGATAGCGCTACCTGGACGATCGTGAGATGATTCTACATGGTCAAGCGTAGATTAAGAGGAGTGCCGAGATTAATTAGCGTAATTAAGGATTGTTTTATAAAAATATAATTAGGGATAATCTCCCCTTGACAATCGGTGTGCAGTTGCACTATGCAACCCCCGCATCTCTCTCTCTAAGCGGCGCATCTCTGGCAAGCGGCACGTCCGTTCGGGCAATATGAATAGCCCTTATAACTATCGATCAATCAATGCAATCATTTGCTTTCACTTGATCACTAACAAATCCAAGCTTAGTCGGTAAACCCGGTCTCCCTATTGCCAGGTCATGAGCTCCACTTGTAAAACCGCATCAAAGACATAGACAACTGAGATTAGAGGGGTCAGGG…
722	Traes_5DL_CD95EFB8F	TRIAE_CS42_5DL_TGACv1_435943_AA1456540	ATATAAAAGTGGACTTTTGCAAAAACAAAATCTAAGAAAAAATGAATAGTGGCATTGGTATTAACCTTAAAGTAGAGTGAAAATGAAGTAAAGACAAATAATATCAAAATAATAATTTTTTCTAAAAAGGAATGAGTTAGTGGCGTTGGTATTTCCTTTAAGAAGAGAGAAGTTTAAAAAAAACTTGCGCACGACTTTGTGCCGGAATTGCAATTTATCATAATATGCAAAAATAATCATATAATCATGAAATTTTGGCACATATTATATAGTATTTGTATGTAAAAACCCACAAAACAAAAAACAATAAAGAAAAGGAAAAAAGGAAAACGCAACCTGGAAGAACAAAACGAGCCCAAGAAGCAATTCGACTGACCCAAAATAGGGGTCAATCGATTC…
723	Traes_5DL_CF0C31BF0	TRIAE_CS42_5DL_TGACv1_433468_AA1413850
724	Traes_5DL_D3F3569E1	TRIAE_CS42_5DL_TGACv1_436308_AA1459900	TCCCCGTTCCTAGTTCATGTATCTCTTGCTGGTTTTGGACAAGTTGTATTTCTATTATGCTTTATAATGAAAAGGGGTTTGTCCCTGGTTCAGAAAATATATACTGTGAAAACACTCTTATATTATGGAACGAAGGGAGTACTACATATACGATTGCCATTGAACTGGGCTAAAATGTGAAATCAGGGAGCTACGTACAATGTGAATATCTTCTAATTCCAATTATTATCTTGTGGAAAATACGGACTATGGCATCGTCCATATGCATGATGGGTTTGATCGATGACGAGAAATACCCTGACGTTACCTAGGTCCTAGGGCGGCCATTCTTGACAGTTGAAACCGAATACTGACCCTCGATGATCCCCACATAAAGCACATGTACGTATAATACGTACA…
725	Traes_5DL_D7DBD15C8	TRIAE_CS42_5DL_TGACv1_433026_AA1398630	TGTATATGGTGAGAAAGCTACTATAGAGTTTTATAGTTTCCTTGACATCCAACATTAATTTCTTAAAAGTATGAAAAATCAAAATAGGTAGAAGTTGATAGCAAATCGCACTTAATCGGCATTAAATGGTTACTCGCAAAATAATAACCTTAACTGGTTTGCCCTTGCTTCCAACAGTTTTGGGAAAAACTGACTGAAGCAAATAAAAATATCAGGCAATTGATCTTGGACTGAATATTCAGCGAATGTCTGATTGTTAGGCATGGCAAATCGAACATTTTACATGGTGAATTATATTCATTGAGGATGACAAGTTTAGTTGACGAGCATGACAAATATGTTCGGTTCATCTTTAGGATAGAAAATTGCCGTGCTTACGAACTAAATTTGGCATCATTA…
726	Traes_5DL_D93D4EE55	TRIAE_CS42_5DL_TGACv1_434151_AA1430490	TGCCCATAAAGTTGGTAGTCGTAGTGGCTCAGATCTTCCATGGATCGCATCAGCCAGCTGAACGCCTTCTTTCCAGCGGAAACAGCGGGAATGGCCTCGCCCTGCCGCCCGTAGTGGTTGTGCAGTGCAGCCCCATGCTCTTTTGCCGTCCAACTAGCCCTCCCCCGGCCCCGCCGCCGCGCCTACAGTACAATCTCAGAGCGTCAATTCCGCTGTTAACGGATACCCGGCGCGGACACGCTACCGCTCGCCGCCGTCGAACCTTCAGGAGGAAGTACTACGTGCTGGTCACCGAGCTTCATCGTCTGCCGTGCAGCCAATATGTTATTTTTTGTCCCACATGCATGCAGACGTTCCAATATCCAAATACTATCTCGCTTGATGTGGTTGCCGCGAGGC…
727	Traes_5DL_DC125C5DA	TRIAE_CS42_5DL_TGACv1_433740_AA1420990
728	Traes_5DL_DD86DDE40	TRIAE_CS42_5DL_TGACv1_433716_AA1420390	ATATGGCGGTGATGTGGAGGCGGAGATGCTATCGGGGAGAATAAGCGTGCCGCCTTGCCATCCCCTCCGCGACAACGTCTTCTAGGGCTTCGTCGTCGATTTGGCGGCTTTTGGTGCTCGTGGGTCCACATATCTTGTGAGTCTTTCATTCCTCCACCTGGTCGACGATGCGACGACGACGACCATGCTATGTGGGGATTTTGTCCTTCGGCCAGACGTCGATGCGCTGACGATTCCTCTAGCCGCGGGTGTGGGCCTGGTAAGGTGGGGCGTTGGACGGGGTCGTCTGATGGCCTGTGGTTTGGTTGCAAAAGTGTTTCTGATGGCATTGGATAGCGGTCGCTCTTCTCAGGCTCAGGCGCCAACCTTGGCGATGCCGTTCAATCCAAGGCGGTTCTT…
729	Traes_5DL_E0E9376BF	TRIAE_CS42_5DL_TGACv1_435703_AA1453760	TTCGTGCCTCTCGCCGGCGCCGGCGCAGGTCCGTCTTGTCTCCGGTGGCCCTAGGGCCATGGAGGCGCGGTGGATCCTGGCAAGGGCCGGAGGGAGGGCTCCGTTTTTAGTTGTTTTTTTTCAATCTTGTTAGGGTTTGTGTCCTACTCAGGAAGGCAAGATGGCGGCGACTCTCTGAAGAAGGAATAAAGGTCTCCCCGCCTAGCCCCCGTTTCGGCGGTGCGTCTAGCATCGTTGGTGGGTGTGTGGAGGTGTGTCTCCGGCAGATCTATCTTTGGTGAATTTGCTCAGATCTCGTCGTTGTTCGTCTACGTTCGTGTGTTTTCGGTTTGGATCCTTCCGATCTACGTTATTTTTCATCGGCGGCGGTTGCTGTTCTGGGGTGCTGGTCCTATGGGG…
730	Traes_5DL_E4D3B835D	TRIAE_CS42_5DL_TGACv1_434742_AA1440880	AGACATAAAAATATGAAGTGGCCATGCATAAAAAACAAAAAGGAATGCACGTTTATTTGTTGTATGATCATCGGTACGGAAGGGAGCCTTTATCAAAGGGACCCAACCAAGAAAAGTAAAGGGACCCAACCAAGAAATCTACTGTTCATTTGTTGTATGATCATTGGTAGGGAAGGGAGCCTGTATCAAAGGGACCCAACCAAGAAAATGAAAAGGGACCCAACCAAGAAATCTACCGTCTTGAAGCGAAAGTCAAGCTTGTATCACGGAACTAGACGTTTATTTGATTGATAGGTCAGACAGGAAGCAAACAAGCAAACCAAATTATAGGTTTGGAAGTTAGAACTCGGAAAGGTTGTCCTGTGCATTGAGACTTGAGACCACCATATTACATACTCC…
731	Traes_5DL_E62052DC0	TRIAE_CS42_5DL_TGACv1_433530_AA1415640	TCATGCATATCCGTCCGGCCGAAGAGAAATATGCACTCGGGCACGGAAAAGAAGAAGGGAACGAACGCCCATGGCGGGAGGGATGTGGTTGTTCCCCGCACTCCTCCTCCAACGGCCGGTGCGCCGCAACTTCCACGACTCTGCACGTAGTACCACGCCAACGGGCTCCACCTCCAGGCCCTGCTTCCTTCCATCCTGAAAACGTTGGGTTTTTTTTTTTTGATCAATCCTGAAAACGTTGGTTTGCCGTGACGAGAGAGGACCCCTGACTCTACTACAGTCGTACCGATTATGAACGGTTCACTTGGGCCTGCGGCGCGGCCGAACCGTTTTTTCCCGGCCCATAATTATTCCCGTGGGGATGAGGCCGATGGAGACGGCGATGGGAACGTCGGTGGT…
732	Traes_5DL_ED441B7EB	TRIAE_CS42_5DL_TGACv1_435861_AA1455710	CCTTTCTGTTCATACTTTACACTGCTCCGTATTATGCTTCCGAAAGGATTTGTTGTTTACATTACCCGCCGTCGTCGTCATCGCAGCTAAGCGCGTGAGGTCCCGCCCACCCGTGCTAATCTATCAAAGCAAATGATTTCCTTCCTTCGCTTTCGGTCTTTCCTTTGTGGCCTTGCGATTCTCGTGTCGGCGGCGGCACTCCCACGTGAGAGTGCACACTGCTACTAGGCGGCTATAAGATGAACCGGGGTTTTCCTTTCCTCTCACACCTCTCCTTCCCAGGCAGCAACCGTTAAGAGATTTTTGCCGATTTCATCTTGCTGTTGCCGGAGTGGAAGGCATCGGTCTCCCGAGTTCGTGTTCGCGTCGCATGCGGCGGATTGCTAGCTGCTCCTTTTG…
733	Traes_5DL_F30005957	TRIAE_CS42_5DL_TGACv1_433720_AA1420530	CAAATGAAAGATCCGGATGACCATAGTGCATCGTACTCTACAACCATTTTGGATCTTTTAGTGCATAAACATACTATCAGTTCTTCGGTAAAGATATGCATGGTATTTAATAGTATATGACACCCTAACATTCATAAACAAGAACATATAGAGCGTCGGAAATTAGTTTGTGTCATCTAAGATGAGAAGCATGCTTTCACCTAATGGGATCAGCGAGGAATCTCTGTCCAATTGTAACAAAGGTTGTTTCTTAGTATGACATGAATCCAGCAACCGAAATATATTGCAACGGTTTCCGCAACAACACGCGGGGTATCATCTACTCCCTCCGTCCTATAAATATAAGAGCGCTTTTTACACTAGTGTAGTGTCAAAAACGTAGTTAATTATGGAAGTTGA…
734	Traes_5DL_FB0303411	TRIAE_CS42_5DL_TGACv1_437117_AA1465260	TGAGAGCAACCGGCACAATGGCAAAACGTGTTTCTGAGTGAACAAAAAAAAATCTCAATAACCGGCACAGTGGCAAAACGTGTGGTTTTGCGCTGATGTGTGCGTGTCTATATTGTAAGTATTTGGCGTCTCCAAAACAAAAAAATAAGCATGAAAAAGTTTAATAATTACAAAGATGGGAAGTCAGCCATCCTCTAGAACAGGAAAGGAAGTCCATCTGTCTTTCAAATTTCGACATCATTTCTGGTACGGTGCCCTTTTCTTCACCAACCGAATAAGGTGCAAGTACAAAGATGGGAAGTCGCCACTGGAGAAGCGGAAGAGAGCTCCGCGGCGACCATCTTTCCTCCTCTCTCGTCGCCCCTTCCAAGGTATCCCCGTTGCCTCCCTTTCTTTCTT…
735	Traes_5DS_6429161E7	TRIAE_CS42_5DS_TGACv1_457334_AA1485300	TTCGCGTCCAAGGTGCGGCTGGGCCGGTCCGGCGTCGAGGAGGTCCTGCCGCTCGGCCCGCTGAACGAGTTTGAGAGGTCTGCAGCTGAGCACATACATACATAGCCTAGGGAAGGATGATTTGCTTGTGTCGCCCAATTTAATGTTGCCTTGTCGCCGTGGTGCAGGGCCGGGCTGGAGAAGGCCAAGGGCGAGCTGGCCGAGAGCATCCACAAGGGCGTCGCTTTCGCCAACAAGTGAAGATGGGAAGAAAATCCTAGCACGCAGCTCCGTATCTTTCGCCGAAATGCTCCAAGGCCAGCATAGAAATCTGAGATGCCTTTTGCTTCCTGCCTGCTCCCGCCTGGGAGCAACAGTCCCCGTGTGATGTGATGTAAATCTCCCTGTCATAACAATAAT…
736	Traes_5DS_9277AC663	TRIAE_CS42_5DS_TGACv1_458182_AA1492610	CCGTTAGTGTTGTTGGGTTTCTTAAAAACATGACCCACTTTGTTCCAAATATAAGGTGTATTGCATTTTTTGAAAGTCAAATCTTTTTAAGTTGGATCAAATTTGTAGAGAAATATATCAAAATCCATAATACAAATCGATATAATTAGATTCATCATGAAATGAATTTCCATATTTTTGTTTAATATTATGGATGTTGACATTTTTGTCTCTGAACTTGGTCAAAGTTCAAGGAATTTGACTTTTCAAAAAACTAATACCCCTTATATTTTGGAATTGATGTAATATTTAGTTTGGCGGGGCAGAGAGATGATGGCGTGTGTGTTTTTTTTTTTATTTGATGATTTGGTGGGTCTTTTTCGATGTGATTCTGTGTTATCTGCTAAGAAACTCATATTT…
737	Traes_5DS_9FEBEFFA9	TRIAE_CS42_5DS_TGACv1_457198_AA1483660	TACCGCTGCTGTTTAATTAGGAGAGGCACAGCTTTCTCCAGGGGGAGTGGCTTCAAAGGGAGATATAAAGAGGACCGGCAGCTACCTCCAGATTTTTCTTCCTTCAAGAATCTCTCTCCCTCTCTCTCTCGGAGAAGCGCCGCTCGACTCTTGGCAACCGCTGACAAGCGGCGCCGGCGACGGCGAGGATCTCCGGGAGAAGGACGCCATATTTTCCTTTGATCCGCTGGGCCCCATTCTGGGACCTGTTGCTCTGTTCTTCAAGCATTCTTTTTCCTGTGACTCTCCGAGCGGGCTCCGGAGCATCCCTTGGCTTGGCTGTGATCTCCAGGTAATTAATGGCCCTCGTCTCCGTTTCCGTTTGCTTCCGCCTTCTCTGCACTGCCTAGCTTGCAAATC…
738	Traes_5DS_C9357B54F	TRIAE_CS42_5DS_TGACv1_456975_AA1480530	TTGATCTGGTGGGCCATCGGTGATTGATATAGCATGGATGATCATGTCGGTTTCTTCATGTTGCAGATGCGGCTGGGTTATTTTGGGATGCTTTCCGCCGGGGCAAAATTCTCGCCAAGTGAACCGCCTCGCTTGACACCTTCCCTGAATGGATCAAAGGAAGTCATTTACGTTTTCCCAGAGGATCTTCTGCGGGACTATATGATTTGATATGACAGCCAACTAAGAAGATAAGGGCCTCGCAAAAAAAAACTAAGAAGATAAGGGGAAGTAAGGGAACCCATTTGCATGGATGCCTGGTTGGAACGAACGCTTTTGAAATCTATCGTGTCAACCAGCCTTGCTCCATGATTCGTGCGCTCCATCTGACAGCCAGCAAGGTGTTCGTTTGTGATTGCC…
739	Traes_5DS_CA6A5246B	TRIAE_CS42_5BS_TGACv1_423870_AA1384380
740	Traes_5DS_D49B88C00	TRIAE_CS42_5DS_TGACv1_458238_AA1492880	CATAACGCTTCCGCTTTCGGTCTACGAGGGTACGTGAACAACACTCTTCCCTCTCGTTGCTATGCATCACAATGATCTTGCGTGTGCGTAGGATTTTTTTTTGAAATTACTACGTTCCCCAACACAACTCACGCACAAACACAACCCTTTTTCTCTCTTCCCTTTAGAAACACGTTGCTAGGGGGAGGAAACGTCGGTCTCTAGAAGGGAAGATAGACGGCGGAGGAGAAGTACGAGATTGTGAAAACCCGAGATCTAAGTGGGATTTTGGATGGGACATGAGTGTCGGATTCTAACGTGACAGATTCCCCAGAGTTCCCAAATTTGGGTCCAGTCTAGGAGTTTTGGATGTCTATACCAAATTTATTAAACAACGTTAGAGTGCTGAAAGTGTCTGAA…
741	Traes_5DS_F55FF8108	TRIAE_CS42_5DS_TGACv1_456834_AA1478870	AGGGAGATGGGAACAGTTTTTGATGTGAGGGGAAACTAACTCGCCTAACTTGTTAGTTTTTTTGAGAATTTTTTTCATTCAAATCACGAATCAGTACAAAGTAGTTGACCCTTACAAGCACACTGAAACGCAAACACAAAGGACCATGAACACCTAGAGTACCCTAATACAACCATAACAGAAGAAGATCTCTGGAGCCCTGTGTCATCATCCCTGCATCTTGAGAGAAGACCCCTGCAGCAGAAGGATCTGCAACCAGTCGCAAGCAGGTCATCATCTTTGACCACGATACAATTGCCGCCACGCTGCTTCCTTCTTTCTTGACACCAGCGCTGAGAGGGCATGGACATCAATCCAACACACCTGCAACAGTCGTCGCCATCTTTGGCTTTGAGTACC…
742	Traes_6AL_02ECEFFB7	TRIAE_CS42_6AL_TGACv1_471473_AA1509400	TGGATATTTTCTTAATTCTTTTCAAAAGTCGGCTCAACGAAGGTCCTAATTGTAGGACGGTTGTGCTTGTGGAATGCTTCTAGTACAACACCGTGATGTACGGAAATCATATGAAATTCAAAATCTTTCCAAGTTGTGTGTGTATATGCATACCTCTACCTCTGGATGGAAACTCCCAGGGGCAGTCCTGGCGTGTCAGGGGGCCTAGCGCAAAATATCGATGAGGCCCTCTTATATGCAAGCACGAATAAAAAAGCACCTTTTTTCCATGTCAACTAAAGATCAACACTAGACACAAAAGGTAAATTGTTGATTGTTATAACTTGCACTAAGCATAAAACCTATGAAGACTTTTATCTCAATTCGAATTTTGCTTCAGCAATGTCCATCTTCACTCAA…
743	Traes_6AL_174253A751	TRIAE_CS42_6AL_TGACv1_473088_AA1528560	ATAGCCGGATGAGAGACAAAGGGAATAATCTCCACCGCCACACCCTCAAACTGGTCCAAGCAAGCTAGGGCTCGTTAGTGAGGGGGAAGAACTCAGCCCAGATCTGGCGACAACGACCTCCTGCATTGCGGCAACGACATCATGAGAAATTGTACAAGAAATGAAGATTTTACACTCTTAAATATATTCGGTGGGAGCATAGTTTCAAATAACGGAGATAGCGACCGCTATTGCGGCCGCAATAGCTGCTGCTATTGCTCAAATTAAATGTTATTACATTTTGTTAATGATCTAGAAATATAAACAATAATCTAGTGTTTTCACAAATCCGCTACGCGGACATAGCGCCCGCTATGCGCCTTTTAGAACCATGGGTGGGAGGCATTTCTTCTTTTTATT…
744	Traes_6AL_1B67CE462	TRIAE_CS42_6AL_TGACv1_472219_AA1519370	AGAATTCTTTTCCATGACATATGCACTACACTACTAGACACAACTTGCAAGCAAGTCAAATAAATGCACGACATGTTTCAGGGAAGAGTTATCTGCCCTTGGTTGATTGCTATTACCAAGTATCACCCGCACCACACTTAGCAACAAGTTCTGACAGAGGAATTAAGCCCAGAGCTCTCTAGGACAATACCATACTACAGTGTACTGCATCTAAAGAAATATAAGAGGTTTAGATCACTAAAGTGGTGACCTAAACGCTCTTATATTTCTTTACAGAGGAGTACTAATTACTCCTACCAGCAGGGACTATACAGTAAACGAGTAGAGCTGGAAATACCAACCCTTTGCTCCCACGACGGATGCTCTTGACCACCTCCTTGACCCCGCGCTTCAGGCACT…
745	Traes_6AL_51D8375EF	TRIAE_CS42_6AL_TGACv1_471492_AA1509640	TAGTAAAGTTAGTTGAGTTTGTATAGAAGTGAACCTAAGTGCAAATAGTAATTTTGAAAAGGTTAGTAGGTGAACCCAAACAGAAATGCTAAATAAAAAAGAGCTACCAGAGGCCCCTTCTTTTTCCTAACCACCTCCCTCTTCAAAACTCTAGCCACCACCGCTTCACCGCTCTTGCCGCATGAGGCCAGTGGCCCTCTTCTTCCCCCCTGCGTCGCTTCAGCGACGGAGGAGGTGGGGACCTAGGATTTGTGTTGCGCCACTATTGTTTGGTCTCTTTTAGTTTGGTTCCTTAGCGGCGACTTTGTGGTGACAACGCTTGTGTCATCGTGCAAATCAAGAATAAGGTTTTCCATCTCCCAATACACCTCATTGGTGATAGTCTTGTTAACAATGTAG…
746	Traes_6AL_561563DC7	TRIAE_CS42_6AL_TGACv1_473402_AA1530830	CCCTGCACTTTTTCTTCTTTTGATACCAAAGAAGCCTGCGCTTGTTTTCACCTGTTTTCTTTAGTAAATAAAAAAGTTTTGTCGTGAGAAGTTGGAAGTTGTCTTTTGGTTGGTCTAGATTACGGAACGGTGTATGAAAGGGATGGTTGATTGAGCCAAGTGGCCCCTTGCCATTGCCAGGGTTGTTTCACTTTGTTTATGATGAAAGAGGATGGTTGGTTTAGCTTTGTCTTCCTAATAACTAGCATCAAATATTCCCAGCGTCATGACAGCGGCACTACATTTAATAACCAACTCTTTTGGTTGAATGCACAATAAAACAATTCTGCTGGCTGCTGGGCAGTAGTGCATATTTTCCGAATTCCGACAGCCAATCGATACATGAAAATTGCGATGCTA…
747	Traes_6AL_56A5F98E3	TRIAE_CS42_6AL_TGACv1_471959_AA1516280	ATCCCCCATCATTAGAGGGCGTGTGGAGATGTGTCTCCGGGGATCTCATGGGATTCAGTTGGTATTTGCCTTCGATGGATCCGTGTGGATCCGGTATTCGTTCGTCTGCGTTCATGTGTCTATGGATTGGTTCCTTCCGATCATTGCTTCTCTTCATCAACAATGGTTGTTGGCTTTTGCATGATGACTTTTCGACTGTCTATGGCAACAAGGTTTGTCCGACTCCTATGAGACAAGGGTGATGACGACGACACACCTTCAACTCACTCCAGTACTGGCAGTCGTCGCTAGGTGGTCCACGAGCATGAATGTATTTTTTGTTACGGGTGTTCTTTATACTCCATAATATTTTATCAATAGATTTTTTTGAGGCAATTTGATCAATAGGTTGGAAGTATT…
748	Traes_6AL_5DF4A5674	TRIAE_CS42_6AL_TGACv1_471808_AA1514550	AATCCACGTATATAGGGAACTAGGAACTGTACAACCCAGGATTTCGGGTTTATAGAAAAATGAGTATTATCCATTTTTTCACAAACGCGATTGCTACATGCGTGAGCGCAACAATTTTTTTCTTCACCCGCTTGTTTCTCAACAACTTTGTTGGCGTTTTGTGTTTTGCTGCGGGAGATCCACTCATCGAGAGAATAGGAACGGGCTTATCCAAACAAGGAAGTGTACATACCAGATTTTACAGTCTCTCAACCCAAACGTGACTTTCTATATACTGGTTATTTCTAAAATCGCAACTAAAACTGATTCGGCTAAAATCCAAAAACTTGTTTTCTATATACCAATCGCTAATCCTCCTTATCCAAACAACCCCTAAACGTGTGGCGCCTAGCTCCTAGG…
749	Traes_6AL_62ADE10A8	TRIAE_CS42_6AL_TGACv1_473429_AA1531030	AATTAAGTGGAAGCAAAAGCTAGACAAAAAACGTATCATATGTATTGCATGTTAAATTTTCGTAAGTAGCAAGCCTCTTGTGCGAATCCACATAATTCTTGTTCATTCTAGAATTACTTTTCTGTAATAATGTGGTGTCTGAACTTACTCCACAATCTCTTAAGAAAATGACCAAAATTTGCATGCTTTTAGTTAAGAAGATATTATATGTATTCCTTCCAAAAGGAATAAAATGGAACTCAGGTCGTCCGTTTGTAAATAGATAATAACCATTTTCTGACAATAATATCTTAAGAAAATATTTATTTCAAGAAAAAAAAGAACATTTAGTAAAAAAAAGAGAGCATTTTTCAGAGTAACAAAAAAAAAGATTTGGGGCGCCCTTACTGATCCGCATAC…
750	Traes_6AL_6E7FFF693	TRIAE_CS42_6AL_TGACv1_473919_AA1533460	GTAGCTAACCAAGCAGTGGGCAGTTCGACTGAGTGAAAAATTCACAATCGATGAATTCAGAAATCGGGGATCTTGTCCCGCTTGAGACAAGCGCATCCTGTCCAGAGTCAGCACATCCTGCACAGGGGTACATATGAACCTGCTTTTCAAAAATGTACTATTAACACATTTTTTAATGTCTAAAAATTCTAAACAAAATTTGATGCATACATGTTCGCAAAAGTATGTCCATTGACAAAGTATTTTTATTTTGTCTTAGTAAAAAGACAAATTTTAGTACTTCTAAATAGCGCCTCGCGGCACAATATTTTGTCTTTTTTACATAGGCTAAAAAAATGTTTTTTCATGAAACTTTTTGCACACATATAGAATATGGAGATGTCAGCGCACACTTCTTTT…
751	Traes_6AL_7139677C8	TRIAE_CS42_6AL_TGACv1_471696_AA1513010	CTCCTCGCCCAGTTGGGCGAGTCGGATGCGGAGGCGGCCTCGCGGTGCTGCTCCGGCGTCAGCAGCGCCCGCCGGCGCCGCACCTCCTCCGCGTGAGCCCGAGCCGTCCGCGGCGCCGCCGGCACTGGGATCCTATCTAGATCCAGATGTCAGTCGTGCGGCAGCGTCACGTCGGGATACGACAGAGGCTGGCGGTGCTGCCAGTGCCACTCCGCCTGGTGCACTGGCACATTCACGCGCTGCCTCTGCCGGCGAGACGCCGGCGCCGGCGGAGGCGGGAGGCACTCCGAGGGGAAAGGGGTGGCGGGGGCCTTGCCCTTGGCCTTGCTGCCGCTAGCGCCGGAGAAGAGGCCCATCTCGATGTGGTTGTGGTGGATAGGGTTTGCCGGTGACGAGGTA…
752	Traes_6AL_77FE7A3DC	TRIAE_CS42_6AL_TGACv1_471406_AA1508310	GCTCTCGCCGCCGTGGTCCACCATTACTCGCTTCGCTTGTCTCTTTTCGCGGCAAGAAGAAAGAAGATCCAACCATCATTCCCTTCTTCACCGACAGCCCGGGGGCTCGGGTTGGATGTCAATTTTGACTCCACCGGAGCAAAGCTTTTTGTTCGGCGCCAGGTTGGTGGTGGGTTAGCTGGGCTGGCTGGCTCGCTGGCTGGAGCCGTGTCTGTCATGCATGCGCACCGCGTAGTTTTATCAATCACACGTACAAGACGTGGGTGGGAGTGGCTGGTTCGGAGAACGTCGCACGCAAGCCAGGTTAGGTGGGGCGTTGTTGTGCTTGCAGCTCTGCTCCAGCTCTCGTCGGGTGAGTCATGGTTGAGAAGTTTCTCAGGACTTTTGCAGATAAGGCTC…
753	Traes_6AL_815BEC676	TRIAE_CS42_6AL_TGACv1_472531_AA1523180	ATTGAACGATTTATCAGTTTATCGGCTACTCGGTGACCCTATGAGTAGGGATTAATTGGCAAGTAGTTAACTAGTTAATCGGACAAATTCTTGAACAAGATTTATAAATATAAAGCGTATGTGTGCTGTGCGGGGTGAAACGTAACTAAATACTAGCATCTCTGGTACCAAATGTTGTTACCGCCCTAAACCCTAGCTCGCCCTTGCTGCTCTCTACCTATCGCTCTCGCTCTCTGTGACACAAACCGAGGTAGAAGAAGGAAGGAGGAAGAAGGAGACGCCGTGGACAGTGGATTTTGCCGGCGCACGAACACCACGGCCGCAACAACAGCTGTTTCACTCAAGCTCGAACTCGAGCACCACACCACGCGGTTACAATGATCACTGCGCCCGGGCACG…
754	Traes_6AL_856B15B49	TRIAE_CS42_6AL_TGACv1_472754_AA1525600	AACCCCCAACCCCCCCCCCCTCCTTAAAAAAAATTAAAACCCCAGCCACAGAAATGCTGACGCGTGGATGCCTATTGGTCCCGGTTGGTACCACCAACCGGGACCAAAGGGTCTCCTACCTGGGCTCTGCGCACTGCCCACGTGGAGGGCCTTTAGTCCCGGTTCTGGATTGAACCAGGACTAAAGGGGGGAGGTATTAGTACCGACACTTTAGTCACGGTACAGAAACCGGGACTAAAGGCCCTTACAAACCGGGACTATAGGCCCTTTTTCTACCAGTGCGTGACAGTGAATCAGTCATGGCAAACGACCAATCCTTGGCATTGGGTTTATTGTTTAGACACACATATACTCGACCATTGCCACATCAGAGAGAGAAAGCGCAAAACGCTTTGTGTC…
755	Traes_6AL_94CA6F0D8	TRIAE_CS42_6AL_TGACv1_473668_AA1532300	ACTCGAGCTGTTGATGGTTTTCCAGCCGGCTGCATCTAGCCACCTCAACTTAGGTGCTGAGGTTTCACGATTGTGATTGATCTTTTTATTTATTTATCTGCAGTAATTTGTGCAACTCTGAATAATATATCCTTCAGAAATGCAGTTCAGTGTTATCCTCACAGCCGTGCCCAACTTTTGCCACCGGGATGCTTCTCTTAGTTTTTTAATGAGCACTTTTCAAAAGACTGAGCCGACATGTCATGGTGAGACCAAAAAAGTCATCAAAGGTGTATCGTAGTTGAATAAATGCAGAAATCAGAAATAAATTCGAGCGCCAAGATTTAATTGAATGAAAATACTCCTACATGTCTAGTATCCGGAAAGGCCAAACGTAAATAAGCTGTTGGCTTACTTTTA…
756	Traes_6AL_AE01DC0EA	TRIAE_CS42_6AL_TGACv1_471669_AA1512520	ATGGAATTTGCTCATATTTCCTTTGATCACTGCAGTAGAGAGGCGAACACAGTAGCGAATGCTCTAGCAAAGCATTATATTAGCATGAAAAAGTCTGAAGTATGGAAAAACATCCCTGACTTTATTCTTCATCTCTTTGTAAACGACTTGGCTATCATTTGATAAACAAAGTTATATGCTCAAAAAAATATAGGATGTGATGGATCCGTGGATAGAGTGCGGACTCTGAAATATGTCCTCGTGAATTGCCTTCCTTATCGCACCTCGGATCGCTCATAGGTAACCAACCATGCGGACGAACTCATCGCTTTGTATAAGGTTTCGTGTAGAGCAAAGATCCAATTCTTCGCCCAAGCTTTTTAAACCAAGCCATCGGCCTCGAAATTTTAAGCTAGGCCA…
757	Traes_6AL_AE7423361	TRIAE_CS42_6AL_TGACv1_470886_AA1497620	CTGTAATTACAATAAATTTCGTTTATGTTTTGAGAGGAAATACACATATATTCTGTATAAGAAAAACTCACTCAGATCGTTTGCACCCCCTTAAAATGATCAAAAATAATAATTCCAACATAAACAATTGAAGACTACTTGTCTGGTTTAATATTGCCATTACTACTACATTTTGTTCTTTTTTTTGCAAGAACAAAAATATGTCTTCTTATATTGTTCCTCAAAGCACAAAATCATCCCAAGATAGTAGAATTTTCTATTTTGTAACACGGTGTACCTTTTAGCATTATTATTCTATATACATGCAAAAGACTCTTTTTAACATAACATAATAAACATATTTTCTAACCTGAAAGTCTTGCTTGAATGTTTCCAATACAGAAGGCGTACATATTTTAT…
758	Traes_6AL_B5696E73D	TRIAE_CS42_6AL_TGACv1_470873_AA1497400	ACAATCTGGTTTTGCCATAAGCATTAGCTCTCCCTGAAAAGGAGGTGATCCAGCCGCACCTTCCAGTACGGCTACCTTGTTACGACTTCACTCTAGTCGCAAGCCTAGAAAAGGTCAGGATTTTTCATTTTGATGAGCCTCGCTTTGAGGAATTCATGAAATAATCCATTTTCATGGAATAATGAATTAAGGAAGAAAGGATATGAATCTACCGCTTACAAGTCAGAATAAAAAGAAAACAATTTAGCATCTTTGGTACAATCTATATTTTCGTGAAATGGATCATAATAAAATGGATTTTAGGTATATAGGGCTTTTGTTTAGCTTGAGACTAAATCATCGTGGCTCTACTATGAATCTAAGGTTTTAATTGAACTGATTTATAGGATCTCAACAAGA…
759	Traes_6AL_BFB21AE09	TRIAE_CS42_6AL_TGACv1_471142_AA1503380	GTCTAAGATAGAATCATTGTACATGCCCTTAATGTTAGGCTATCTTGCCTAGGGCACATGGCTGGGCTGTCCATGCTCAAGTCTATCTGTAAGGATTTTTGTGCACTAAGTTATTATTTAGTTGTGCTAAAAAAGTTATTACTATATTTTATTTTGAAAATAAAGGACTGGATCTATTATAAAAGTGGTTATTCTCTTCGGGAGTTTTGTGTGTTGGAAAATATACGTTGGTACAATCCTTATTTCTGTTTGGGATGATATACAGTATTATGTTTTAGGAATCACAACAGTCTTATTTTGATTCGAGGATATGTTCTCTCTGGTAGTTAAAAGGACACGATAACAATGAATTGAGCTTAAGTCGGTTGCTTAGATTTCTTGTGATGGAAATTGCACATC…
760	Traes_6AL_C7D2C37F4	TRIAE_CS42_6AL_TGACv1_471776_AA1514110	CGGCGCTCAACTTCCAGCTCCCCGGCACACGCATGCCCGGGGCGCTGGGTATTCGGCCTCGTAGAGGAGGCGCGCCTCCGGCTCTTGGAGATGGCGGCAGCCGAAGCCGTTCGCCGCCGCGCCTTCGCCTGGAAACCTCTCAGTCATTTTGCTCGTCAGCGGGAAGGAGGGAGAGTGCTGCTTTGTGTGGCGGACGCGAGGGGGGATATGAGCTGTGGCGTTCACCGGCGGGGAGGTCGTCTTTTATAGCGGCAGCGGGGGCGGGGAGAGGCTGCATGTCAGGCGACGTGTGGCGGGAGCGGGCGGGACTCACGTCGGTGGCGCCTTCACTGCGCCGCCTGTGGGGCATCAATGGAGGCCGACCGGCGCGGCAGCCTTGGCCAGCCTTTGCATTGATTC…
761	Traes_6AL_CDC715B50	TRIAE_CS42_6AL_TGACv1_471012_AA1500940	ATGAAACATTTTATGGGTATATAGGAAATGGATATTGTTCAACTAAGAGACGCTTTATGTTGCACGATAAATATTTCTATTGACAGGTTTGTGAACATTCTTTTTCGCACTATGTAAAATGCGCATACTTTAGGTTTTCTGTAATATTTTAAAACTCTTTTAACCAGTGCGACCCACTAACAAGCATTGTTTTTTTATTTGTTATAAATTTTTAAAATATATTTATTTTACCTTTTATATAAACCCATTTAAGGGTCAGAAAAAAATGACCATGTGTTGCAAAAAAAAAGAACCCACATATATAAGTATATCAGTGTCTTTTTAAAAACTGTTCATCTATTTTTTTTAAACGTTTTCTGTATGAGACAAATGGTTGCATGTTGCAAGAAAAAATGTTCA…
762	Traes_6AL_D7175AB99	TRIAE_CS42_6AL_TGACv1_475361_AA1536430	AAAACAAGAATATTTTTCGTATTTGGAACATTTTTAAATTACAATTATTTTTTTGTAAAATCTCGAACAACTTTGGAAAACACAAAGAAAAAATGGAAGATTTTTTTAAAAATGTGAACCAATTTTAGAATAAGAACAAAGATTTAATGTTCTGGACGTTTTACAATACGGAATATATTTTAAAATTCCAAACCTTTTAAAACATTCAATTTTTCTGATAATATGAACTTTTTTGAAAATTTTGAATTTAAGAAAAAAGGGAGAAAGAAAAATAAGCTTCAAAGGGAAAAATAAAAAAGAAACAAGAAAGAAAAAGAGGAAGAAATGAAAAAACAAAAATAGAAACACAACACAGACCAAAAAAGGGAAATGGTCCAGCCCCGTTTGTGCGCCCTGCGC…
763	Traes_6AL_E321E35A0	TRIAE_CS42_6AL_TGACv1_473573_AA1531820	GCCGAGGCATCATCCATCCCGCTGGGAGGAGACGGGGTACTTGGCGATGACATCTATGTCAACTCAGACGCGGGCATCTACGTGGATGGGTAGCAAGGGTGGACGGTGGCGATGGCTCGAATGCGGGAAGTGGAGGGCGAGGGCGGGAGGAGGGCAGCTTATTTTGGTTGACTTGTTCAATTTGAAGGGATTTGGCATGCGTACGTTCTGTCGGATCCGACGTGACGAACGCTTATGGGTGAGCCAAGGCCTCCCATATTTGCCCAGATATGAGTTGATCTTGAGGGGTGCCGGATAGCCTCAACGTATAGGGTTGTTTTGAGGGGCCTGTGTGTAGATGCTCTTACTAGTCCGCTTTTCCATTCAACTCTGGTTTGTAAATCGTTTGGCCAATTATTT…
764	Traes_6AL_EB6D01B8E	TRIAE_CS42_6AL_TGACv1_471406_AA1508310
765	Traes_6AL_F6620C224	TRIAE_CS42_6AL_TGACv1_472443_AA1522230	AGTATAATCTCAACGGCGCTGCTAAATATCAGTCGACTGAGACTTCGCGAAGTGTCAGTCGACTGCTCAGCCGTCCGATCTTGTGCAGCGTGTAGATTCGCACTAGGGCGGATTGTCCCTCATTTCGGCCTGTCTAAGGTGTGGACCGGCCCATTTGTTTTTTTCTGTCGAACCGCGATCCCGCACGAGCGTTTTGTGGGCTAGGATGTGTTTCCGTGCGGGCTTTTTGTTTGCTTGTTTTTTGCATTTTGTTTTTTGAGCCGCATTAAAGAAAGGAAGGGGAAGCGGCCACCCCCGTGGTGATTAAGAAGAGGGGAACGGGGAGACAGAGCTCATTCCACATCGTCTCTCTCCATTGAGTAAAATGCAAGCGCGGTCCTAATTCTTTTCTGAAAGTGT…
766	Traes_6AS_482B76EBE	TRIAE_CS42_6AS_TGACv1_486549_AA1562490	CCCAAAACCCCCAACCCCTCCCCCTTTCAAAAAAAACAAAAACCCCAGCCACAGAAATGCTGACGCGTGGATGCCTATTGGTCCCGCTTGATGCCACCAACCGGGACCAAAGGCCCTCCTGCCTAGGCTCCGCGCACAGGCCACGTGGAGGCCCATCTGTCCCGGTTCTGGACTGAACCAGGACTAAAGGGACAGGGCATTAATAACGACCATTTAGTCCCGGTTCAAGAACCGGGACAAAAGACCCTTACGAACCGGGACAATAGGCCCGTTTTCTACTAGTGGATGAAATCTACCTCATCTTGGAATCACTCCCTTCAGAATTTGCTATGGATATCATGGGCTGCCGGAGTATTTGGATGAGCAGAAATGACAAGATTTTCAGAAGAGCCACACCAT…
767	Traes_6AS_49369258C	TRIAE_CS42_6AS_TGACv1_487046_AA1567650	ACACATGTACTAAGTTTTCGGTTAATACAATTCTAGCATGAATAATAAACATTTATCATGATATAAGAAAATATAAATAACAACTTTATTATTACCTCTAGGTCATATTTCCTTCAGTGGGCTGCTCCTTTTGTGGTGTATTCGTCTTTCTGCTTCAGTGACCAGGTGTCAAGGGCTACCCCTTCTTCAAGCGACGCTTCATTACTTTCAGTTTGAGTGCTTGTTGAGTGGGTTGTGTTGTAAGATGTTCTATTAACATCCTTGTATCTTTCGGTTCATGGCTTTTCCTTTTCCTAGCTCTCCGGTTGTCGTTCTTGTTGGTTGCAATCTTGGTCGGTCGATGGCTTTATTAATTTAAAGCCGGACTCTTAAGTCTTTGTTCTAAAAAAATTTATCATG…
768	Traes_6AS_5BAD56BB6	TRIAE_CS42_6AS_TGACv1_485212_AA1540230	TCCGCTTTTTATTTTGGCTTCTGATTTTCAAAGTTTTATGTCTTTTAAATGAAAATTCCAAACTAAGTTCTGTTTTCATATTCATGCTTCTCGTGACCAACACTTTCAAATAAGATCCATTTTGAATATATTTCCATGACTTTTTTTTTAAATGTTAAGTTTCAATGTTGATACTTAGTACGAGTGATCGATAAAAATCAATTATTTTGTGTCTAGGACCGATGGAAAAATTACTTGAAATTATATATCTAAAATTGATTGAAACTTGACTGGTTTAGATGCAAAAACTATAAGTTTTGTTGTGGAAACTTAAAACTTTTTGAGGGATTTTCTATTTTACTGTGCCCTCATGTGGGATTGAACTACTGCGCGAATCGCGGGGCAAACCGAGCGGGCAGT…
769	Traes_6AS_626388FA8	TRIAE_CS42_6AS_TGACv1_487300_AA1569840	ACAACCACGACAATGCTTCAATGACTAGGGTGACGAGCCATGCCATGACAGCGTCGACCACCGCGGCCATGCAATGAGGCATGCTTCAATGGTCGTGGTGATGCTTCGACAATCACGACCATGTCGACGATTGCACAAATGCTTCGACGACGACGAGGTGTGCCATGATGGCATCGACGCCATGCAAAGAGGCATGCTTCAGTGAGTTTTGCAGAAAACATCGCCGGTGTTGCTATCGGGACGTCGGAACATCATCGATGCTGTAGTGAAGCATCGTTGGGGCCATCGGAGCATCGCCATTGCTGCAATGGAGCATCGTCGGGCCGTCGAAGCATCACCGATGTTGCAACGAAGCATATTGCCAGGCCGCCGGAGCATTGCCGGTGTTGCAACGAAGCA…
770	Traes_6AS_680CEF9F6	NA
771	Traes_6AS_70B2F2AE4	TRIAE_CS42_6AS_TGACv1_486219_AA1558340	GATACCAATTACACCCGGCCTCTGCAACAACGCAATATCGTAAAGAGACTGCGGATGCACACAGCCAAAAACAATAAGAAGAAGAAGAAGAAGAAGAAGAAGAAGAAAGATCCAACAACAGTGATCAATTACTCGTAGCTACATCACGAACCACCGCCTAGACAACACCCGAAGTCCTAGTTTTCCAAAAGTGATGCCTCGAAGAAGGAAACAGTGCAGAAGCACCGTCATCGTCCGATCCTAAATCTTAGGTTTTCACCCTGGAGAAGATTCGCGTTCTCAAAACAATGCCTTCAACAAGGCCATTACCAGTCACAACCAATTGAGGCCAGACCTTGGGTTTTCACCCTGAAAGTTAAGACCCAGTACTCCGCTTGTGCTGCCGCCCCCACTTGCTGA…
772	Traes_6AS_8ED966774	TRIAE_CS42_6AS_TGACv1_485688_AA1550110	TGCAAACATGATACATAAACAGTAATATTAGTACGCATATTTCTCCTAAGTCCCCCCCCCCCCCCCCACACACACACACAATCTTCAGAAAAGCGGGGAAATAAACATCTTGCAAGTTAAATCATGTGGCAATCTTACTGATTTATTTACCAAGTCTTCACCAATTTCTACATTCCAACAATATGATCATGGAATTGGTATGTGACGACTTAAAACTTGCAGGTGTCAGGGGGAGTCTCTTCTTGAGATATCCTTGTTCAAGACATCACATTATGCTATCTCTTTGTGAGTTTATGTTTCAGGTTTTTATCAAAGATTTCATGAAGAATTTTTTGAAGGAGAATCCTTTTGAGATGATAGCACTACCCGGACAATCAACAGATGATTCTACATGGTCAA…
773	Traes_6AS_97AF799DD	TRIAE_CS42_6AS_TGACv1_486276_AA1559100	CAGCTCTCTGATGGGTTTTTTTTTTGCCCCTATTCGCTGGCTCGATGCTCCTTTATGTACGGTATGCCATATACTAACACGGAAACAAATAGATGCTAAAGATACCGCTGCAATATGATCATACTGAATCTACTCCGGAAATGAGCATTATCTCTAGTTTTCCATATCGATCAAATAATCGCAGCAATAACTTAACAATGCTCCAAGCATATACCAGCTGGCTATATCACAATGAAGGAACACGTGATCCATATAACTTTGTCATCACAAAATAAGCAGTTATCATTATCTACGCCTCCCCTTTTATTGAGATTATCACTAGACCACATACATTATCCCTAGGTAATTCCCAATTAAAGATATCCGTTGCAGTAGTGTGTTGCCGTTGAGTGATGATAT…
774	Traes_6AS_98389F095	TRIAE_CS42_6AS_TGACv1_485158_AA1538120	CAGTCAACTGCTTTGACTAGACGGCAAGGCTCCGTTTGGTTCTTTGTGAGCACGGGGTGAGTGGTGGAGGGCACAAGTAAGCACAAGTTAGAGCATTGGACAAAATTAAGCACAACTAAGAAAGAAGGGGCACAGAAATAGAAATCCCAAAATTCAAATGGTATCCCATACATTAGACCAAAGGCCACATGGGTTAGAGTAATGCATGCTCCACGCAAGGAGGCATGGGAAAAAAGGTGCTCGAGAGGATTCCAGCAGCGATAAATTCATGTAAGGTTGTAGGGCAACAATGACTAACTGACTGCTATAAATAAATAAATCTGCAATAGTAAAAATATAGAAATGAAGTGTCATTATGAGTTTAAAACACATATAAAACTACAATATATTCAGGGAAAC…
775	Traes_6AS_A34A8593D	TRIAE_CS42_6AS_TGACv1_487831_AA1573180	AAAATTCCCAACTCTGACAAAGTTGTCTCTGAAGAAGACCATGGTGTCACAATACTTTATCAACAAACTAAGTAATGAGCTGCCCCATCTTGCTTCTCTAGCACTACTCCCTGAATCCTATGAGGAGGCACGTCTTGCCTTCACTGATGGTTTTCAGAGTCTCAAGGAACTTAAGATAGACCTAGATGTGGGCGTGAACAACATTATTATAGCGGATCAAGCATGTCCTTCCCTAGAGAAACTGAAGATCTCTATGTACTCTGAGGATCTTCATCTCCAACTCCAACCCAAGATTTGGGAGATAATCGAACTAGAAGATAATTTCTTATTCAAGGAGATGCAAAAAAACAACAACACACCATTCTCATGAAGATGGAAGCTCCTGCTGAAGATCAACGG…
776	Traes_6AS_E2A8B7A3E	TRIAE_CS42_6AS_TGACv1_486649_AA1563640	GGCCCAGGGCCGGCCCTGCTTATCGTAACCGCTCATCAGGAGAGGCGAAAAAGCAAGAGTCGTTCTTCGCTTCACCGACTGACAGAACGGCGATCTCTTCCCTCTCAGGCCGCTGGTTCAGCGGCAGGAGAGCGAAGGGACCCCGGATCTGAGACCTAGGCGTGTAGATAGTAGGGTAGGTTTCTTTTACAGCAGCAGCGCGGTGGAATAAGTTGGCCGGAGCTTCTTCCCCCATTTCGGCGACGTCACGTGCGGCGGTGCCGATGAGCTTCCGGCGTTAACTGCTCCCGGGTCCGTCGATACGGTGGGCGCCCGTTCTCCAGGTGTGGTCGTCGTTGCGGAGGCGGCGGCCAGCTACAGGGTAACTCGCCCCTCGTCTCCATCTTCGTCACGACAAGG…
777	Traes_6BL_02C69069F	TRIAE_CS42_6BL_TGACv1_499766_AA1591250	GTATGGAAGAACTGTTGCGCCGCGGGAAATCCTTCTCTATACAGGTTCTCGTACAAGGTTTTTGAACAGAACTTCGATAAGCGCCAAAGACCTCGCCATCACCCTCACCGATGACGACAAAGGGGACGGAAGTACGGAGGGGGTGGCAGCATGCCCGAACCCCATTTGGGGGGGGGGGGGGGTGCTAAAATACATTGTAGTGTACATTTGAACCGGATGAGAAATCCCGAACAGACTGTGAAAACAATGTGTCAAAAAAAAAGAAAAATGCAATGCTTTTAGTTTTACCTCTTCGACTCCTAATCGTCCGGGTGGCTTTCGTCAAAGGACACATGGAAAGGGCTACCACAACATGCATGATTGCTACCTTCAAATGTTTATTCTACCTGACACAACACT…
778	Traes_6BL_0A6B5575F	TRIAE_CS42_6BL_TGACv1_500079_AA1598430	ATGGTGGGCTTATTAACATGACCCCGATATCGCCCTTGTAAAGCTTTTGGGCGGTTGTTCCATCTCCAACGCACGCAGACAAGAGATCCAAGCAAACTCGACCAATCTCTTACTTCGGACATTGCCAAGATCCTCTTGGTGTCTGCCATGGTTGGTTCTCTCGGGTACTGAGGTCCAAACATCGAGACCACGACAATAGCAAATCTAACCATGACATCTCCGCATGTGCTATCAGACATCCATAGATATTCGTCCCACGAATTAGCGGTCGTGCCATATGCAAGCATCCATAGTGCAGTCGTGCACTTCTGGTAACCGGAGAACTCAATCCTTCCCAAGGCATCCTTCCTTAAGATGAAGTAGTCATTAAAGGAACGGGCCCCATGGTAGAGACGATAA…
779	Traes_6BL_0D20315E2	TRIAE_CS42_6BL_TGACv1_503929_AA1628540	TGCATACATGTGGGTGACATGTTGCAATGTCCCGAACCTCCGTTGTGAGGATTGTGTTCATGCTGCAAAGTTGTTTCACGGCACCACATACATTGGCTTCTGTGTTGCATAAATGAGTGATTTTCTCAATTATTTGCACCAAGCATTAAATATTTATTGTTATACATTAAAAAATGTAGCATGTATCAGCAATTCTGAGCAGTTTGAAGAAAAATCTTAAAACAATGTTGCATACACCGGAAAAATATATTGTAGCACACGACATTTTATTGTGCGTAGCAGAATCAATGTTTAAGCAGTCGACTAGGGCCTCCTCCACCTGTCCGATGTCCGAGCACGGGCCCTAAAATACATTGTCACGGATGAAATTTGCACACACAAAACATTTGGGATATACCG…
780	Traes_6BL_0D293749F	TRIAE_CS42_6BL_TGACv1_500458_AA1604960	AACCATTATACTACAAGATATAGTTCCATTTCACGCTTTCACAATTGTTGTCAGTGACAAGTAGGGCCTAATAAACAACTCAAAGAACCAAAAAATTAACAAGCGCTCAGGAAATGAGACGGTCCTCATGCTATTTTGCCGTACACATGAGACACCGATGAGTTCGAAGGTTATCAGAATATCTTTTCTGTCCTACTATTCTATGTTTCTACAACCGTGATTGACGACGTACCACTGAATCATTCTCTTACCCTTTGCTGGGGCGATGAATCGACAATTTTAAGCATACAAACTTCACTCTAGGATGAGCTTAACCCTTAATTATCCAAAACAAAATGGAAGAGATTGTCAATACCTTCCGCGATAGCATGTCCGGCAGCGCCCTCGCTCTCAACGGCA…
781	Traes_6BL_3C1D75E6F	TRIAE_CS42_6BL_TGACv1_499607_AA1587190	ACGAGCACGTGCTAGCTGTGGGCTGTGGCTAGAAATGCTGCACGGCTACCGGTTGGTTGGCCCATGGACATGCATGCATGAAACCAACCTCTAGCTAGGCCTCGTGTCCTTGCCATGCTTCAACCACAAGTCATATAAGTCTCGTGCATGGGCTAATTAACTATTAGTATCTCTTCGCGGGTCCACGTAACATCACACCATACTATTATTTCATTATTTTATTCTGTACTACGGTCACAACCTCTAACAACAAGGCTTAATGCATGCTGGGAAGCGGCAATGATTGACTGTCCTGCACTGCTCGAACAAATCACATGTTGACCCGGCCGGCCATTTTGTGGCATGCACGTTACACAAAACAGTTTGTCACGGGTGTGTATTAATAGCACCGATAATGTG…
782	Traes_6BL_4660848A8	TRIAE_CS42_U_TGACv1_642388_AA2116790	TAGCCGCTCCCGATTCCTTCGTCTTACTCTGTCCATGGCTGTGTCTCTATTCTCCTCTGATCAACAATGAGTTATGGTTCTGTAACTTCTGTTCCCCGAGCGAGTCAAAAGGAATTCTACATGGAGGGTGCATGTGAAAACCGTTTCTTCAGTTTAATGTGTATATGCTATGGAATGTCTCGTGCGGCCATTGGCCATCCAATGACTTAGGGATGCTGACATGGCACATACCTGTGGCCACACGCTGACACATGGACTGCCTTTGAAAAAAGATAAACGTACATATGGTCTACAGCTTGGTGAAGTAGGCATCAGCCATATCCTCTCCAACTCTCGGCGATCAATTTCCAGCCTCCATTACCTCATCTGCATCCAGCCATCCTTGCGCTGCCACGTGGC…
783	Traes_6BL_5B613F9E5	TRIAE_CS42_6BL_TGACv1_502794_AA1626450	TAGGGAGGAGAGGTACAAGCTCTTCTTGGATGTGTAAAGAGAGAGGATAAAGTTGGATCAGGAAAAGGTACGGGAGAGGTTCATGATTAAGAGAGAGAAATGATAGACATGAAAAAGCAAGAGAAATATGAAAAATAGGAAATTGAAAAGGCGAAGACAATGCAAGTTGAGACTTGCGAGGAACACGCCGCTATCCTTTTTTTGAGCAAGAAGTGACTCAACCGTGCGGTAAATTTTCTTAAGTTTCCTAGTGTAACTAATAAAGTCTAAATGACACGAGTGTTAAACCCACGGCATGCGATCGTGGCAGAATCTGGCGATTAAGACATGTACAATGCATAGCTTCAAGGTGATGCTTCGCATGTTATGTAGGATCGGATATGACATAAAGTAGGTTCA…
784	Traes_6BL_7A67E53BB	TRIAE_CS42_6BL_TGACv1_500458_AA1604970	TGGACAGTTCCATCATCAACAAGAATAGCACACTAAATCATTCAGCATGTATGCAATCATAACAATGGATGTTTTATATGACACATAGTGTGCACTATGCACTGCACTGCTAGACACAACTGGCAAGCAAGTCAAACAAATCCATGACATATTTCAGGGAAAAGTTATCTGCCCTTTGTTGATTGCTATTACCAAGTATCACCCGCACCACACTTAGTAACAAGTTTCTGACAGAGGAATTAAGCCCAGAGCTCTCTAGGACAAGACCATACTAGTGTGCTAATTACCAAGCAAGAACTACACAGTACTACTAACGAGAAGAAGTAGAAATACCAACCCTTTGCTCCCACGACGGATGCTCTTGACCACCTCCTTGACCCCGCGCTTCAGGCACTTGGC…
785	Traes_6BL_99D26BD69	TRIAE_CS42_6BL_TGACv1_499343_AA1578650	GCGATGGCATTGGCATAACCCCCTCTGTCTGTTGATCTCCTTCTGGAGCCGGCTTCATTCGCATCATCGGTCCTTCGACATGTCTGACGGCTCAAGTGTCTTGCTTTCTTACTTTTTGAGCTTTGTTGCTGCTCCTGGGCACCATGTATCTTGAAGGAGCTCTTTCTTTTTGCTTTGTACTTTTGTGTTGTGTTGTACTGTTTGTTGTAAAAGCGTCATTAATTTAAAATCAGACACCAATCCTCTTTCTAAAAAAGTTCCGGATGTAATCACATTTTTGAATTTGCAGGATTGGATGGAGTATTATGTTTGAGGTGATTTGTACTTTTTTGTGGGAAAAATCCAATCTATTCATCTTCAATCATGGGAGTACAACAAACACTAGAAATAATAATAAAA…
786	Traes_6BL_A012FAD0E	TRIAE_CS42_6BL_TGACv1_499834_AA1592800	TTATGCTTTTAGTTAAGAAAACATTATATAGTTTTTTTCTAAAAGGAATAAAATGGAATTCAGTTCGTCCGTGTGTAAAGAAAAAAATAACCATTTTCTTAGAATAATATTGTTGAGAAAAATATTTTATCCCAACAATAGTAAAAAAGAGAGTTCTGTTAGAGTAAAAAAATTGGGGCGCCCTTACCAGTCCACATACAATATATATGATTTTTTTAATCAATTTTAGTATTTGTTTGCAGTTGCAAAATGTGATGTACTCAATTTATTGTTCAATCTCCCAGAAAATGACCAAAAATGTTAAAGTTTATGGTTAATCAAATAGCAATACACAAATATTGTATAGACATAACAAGTTTTTGTTAAAAAGGAACAAAATGGAATTCAGGTCGTCTGTGT…
787	Traes_6BL_B0E975EF6	TRIAE_CS42_6BL_TGACv1_500077_AA1598370	TCTTTGATCGTGCCAAAGGTACTCAGGTTACCCCGTGAAGGATGAAACCGGGACGTCTGTACATAATTTTAAGCGGGTGATGGAAGAATTTCTCGAAGCGAGCAGACATGTTGTATCAGTGATGATAATCTCGTCCCATTGAAAAGAAACGCTAGTTGATTGGTTGCAGTAGTTGATTTCTGTTACTCTGGGACAGTGTGTGCTCACAGAATAGGCTCAGATCTTTGTACTGCTTAGCATTTTTTTAGTACTAATGTACTGTCTGTAACTCAAATACTCAGCGTAACATAGATTTTGCCCGATTCAAAAGCTGATAGCAGATCTTATATCTGAAACAAAGCCATGATGACAGAGCTATCTGAGCATTTCTTCTGCAGTCTGCAACAATTGCGTGTTTCT…
788	Traes_6BL_B66D07D87	TRIAE_CS42_6BL_TGACv1_501681_AA1619820	AATGTTCGCACCAGGTATCATGCGACTCCCAGGCAGGCGACCATTGCGAGGCCGGCCGGGTGACCCAAAACGGAGGGACGGGAGGCCGCCGCACGTGGTCGAGGCGAGCAGGTATGGGCGCTCCGGAAGGAGATGTGCGCGACGGCACACCCGCTTCGTTCCATTTTCAGCTTTCATTTTCGCATACGGCCCCTAATCCGTCAGATTAAGATATTTCGCGGTTAGTTAGTCCACGCACTCCACGACCAGGACCCGCAAAGCAAAAGCGTTTAGCTCAAAACAAGCCACCACTGTAGATATTTTCCTCCGGTCAGCGACCGCCAGCCTGGTCCCCCAACCAACCAAGCGGCTCGCTCTCTCCGTAGGCTCGAGCCTCAGCCGCCGTCGCTCTCACGGCGG…
789	Traes_6BL_B95E66E93	TRIAE_CS42_6BL_TGACv1_502089_AA1623000	ATTATTTTGATGAGAAAGAAAGCATTTGTAAATATATATGTAAGAAAATTTTGAAATTCCACATATGTGGCAACCGGCGGTTGGCGCTTTAACCACGCCAAGCCTCCCACGCCGCCGGTCGTTTGATCTTCTTGCACAAGAAGTAAGGCGCTGGGGTTTTCCAACAAAAGGAAAAAAAAGGAAAAAAAGGAGTAAGGCGCCGGTCGTTTCACCTTCTTGGACGAGAAGTAAGCAGGGATGCCCCACCACCGCTCCCTCTCTCTCGTGATTATCGTAGCCAAACCCAGCAGCGGTCCAGGGTTTCCAAGGCTCCAACGTTCGCCCCGTCCCACCCACCCACAGGAACCTTCTCGAAACCATCGCCCCGCTCCTCGCCCGGCCCCACCCGTCAGCCACCCG…
790	Traes_6BL_C9E94B924	TRIAE_CS42_6BL_TGACv1_501884_AA1621280	CGGCCATGTTTCGTGTACTGTTTTTGGCAATGTAAAGTCTCATGGCTGTCTTAGGGGTTAATTTTGCCCGAACAAATGCCAGATTTATTTAGGCGCAATTATAGTAGTTTTATCCAATGAATGAAGCGGCCTGTGGGGACGGATGATTCGTCTGGCGATCGCTAGCGAACAAACGGGTGATAGCTGGCCGCCTATATATAACGAAAACAGATAGACATTATTAACAAATACTCCTCCATAAAAAAAAAATATAAGAGCGTTGGTTACGGAGAGAGTACGAATCAGAGCATGCTTGGATACGTTTTAGTCCCATGACTAAAAGTAGTGGGACTAAAACTTACTAGTTTCACCCATGCTTGGATCCAAGTACTAAAGAGACTAAAATCTAGTTATTGAGCA…
791	Traes_6BL_DCA0C935A	TRIAE_CS42_6BL_TGACv1_499717_AA1589860	TCGTTTATGTTTTGACAGGAAATACGCATATCGCCTGCCTGAAAAAATCACTCAGGTCGTTTGCACCCCCCTTAAAAACGATCAAAACAATTATTTGCAACATAAACAATTCAAGACTACTAGTCTGGTTTAATATTGCCATTATTACTACTTTTTTCAATCTTTTTTTTTTGCGAGAACAATAGCAAATGTCTTCTTAGATGGTTCCTCAAAGCACAAAATCACCCAAGATATTTTCTATTTCGTACCAGGATGGAGTTTTTGGCATACTATTCTATGAAATGGCCGCTTTTTCAACATAACATAAGAAAATCATTTTTGTAACTTGAAAGTCTTCGTCGGTCGTTTCCAATATAGAAGGCGTACATATTTTATCCCAAGATCATTTTCTTTCATTTG…
792	Traes_6BL_FBA80D37C	TRIAE_CS42_U_TGACv1_641076_AA2084340	GGGGTTGGGTGGTGTCTGGTCACTACTCTTAATGGATTTGCGGATCTAGTCATGTTTTCGCGTTATATTGATGGCCTTGGAGGGAGGGGGTTGAGGCCCTCGTTGATGGTTTGATCTGGGCGTTGGGTGGTGTCTAGTCGCTACTCTTAATGGATTTGCGGATCTAGTCGTGTTTTCGCATTATATTGATGGCGTTGGAGCAGAGGAGGTGGGGACCTAGGATCTGCGTTGTGCCATTATAGTCTGGTCTCTTTTAGTTTGGTTCCTTAGGGGTGACTTTGTGGTGACAATGCTCGTGTCATCGTGCGAATGAAGGATAATGTTTTCCATCTTCTGATACACCTCATTGGTGACAGTCTTGTTAACAATGTAGACGAGGGGAGGGGTTGGGGCCCTCGT…
793	Traes_6BL_FBF9DA7CE	TRIAE_CS42_6BL_TGACv1_499577_AA1586520	TGGTAGGTGATCTGACCCACCGCGAAAAATGGGGTTTGGTGGCGAGGAGGGCTGCTGCAGCACAGGTTGTGCAGTCCCGCACTCTCACCAGCAACACTCATGCACGACCTTGCGGGGCCTCCGCTCCTATAAATTGCGCGGCCAGGATCTCCGGACAACACCGTGCATACATTCGACCTCTTCCTTTCGGTTCTTCGGCCTCCTGAAGAATAGCATCAGCACAACTGCACAAGGTTAGCTTCACCGCGTCCTCATCATGCTTCGATCATCCATGTCTAATTTATCTTCTTCTTTTCATCATACGTGGGTCGCTTAATTACTAGCTTTGTCGTGATGAAAACATGGCTAGTTAGTTAAAAAGAGAGAGAGAGGCGAAAGGGGTTGGTAGGTGGGTGGGTC…
794	Traes_6BS_1C714CE3E	TRIAE_CS42_6BS_TGACv1_513181_AA1633180	CAAGGTTGTCCCTGAAGAATACCATGGTGTCGCAAAACTTCATCAACAAACTTAGTGAGGAGCTGCCTCTTCTTGCCTCTCTAGCTCTACTCCCCGAGTCATATGAGGAGGAACGTCTTGCCTTCATTTCTGGGTTTCATAGTCTCAAGGAACTGAATCTAGACGTGGGCGTGAAGAAATTTGTGATAGCAGATGAATCATGTCATTGCCTACTGAAATTGGATATTTCCATGTGCTGCGATTTTCATCTCATCGCCCGACGCGAGATTGAGGAAATAATCAGCGTTCAAGATAAATATCTCTATACTAGAATGAAAGAAACCAAGTAACGTGTCGTTTTCTGAAGATCATCCAAGCTCCTACCGAGGATCAACCATGTGAAGTTCATACCATGTGCGG…
795	Traes_6BS_2848AC23A	TRIAE_CS42_6BS_TGACv1_513852_AA1650720
796	Traes_6BS_31A878D4E	TRIAE_CS42_6BS_TGACv1_513691_AA1647390	ACTCGGCGCGGCCAGGTCGCGCTCCAGGCAGCAGCAGCTCGCCGGGGTGTTGCAGTCCAAAGAGCTATCGCCGGTGTGCTGGTAAGGTGTTTGTTGAAATGCCAAAGAGATATAGAGAGAGGAGGAAGAAGGTGATGCTGACGTGTGGGGTCTCCTCCGTGCGAAGAAGCCAGCTCCTGTCATAAGCGTGTTTAAACTGGACGAATCGGTTGATTTACATGGTAGTTTTTAGTCATAGATTAGCAAAAAAGGTAGTTTTCGGCACAAATTCGTAAAGTAGTAGTTTGTGGGCACGGTTCCACGAATTGTGTTAGTTTTTGGTTAAATACTCCTTTTACTGAGATTATCACTAGACTACATAGATTATCCCTAGGTAATTCGAAATTAAAGCGTGTTGCC…
797	Traes_6BS_45E6FBE8B	TRIAE_CS42_6BS_TGACv1_515484_AA1670340	TTGTTCTTAACTTCCAGAAAATAGAGAGTAAATGACACTAAAATGTACCCCCTCCGTTCCATATTAGTCATCACTGATTTAGTACAATACACAATTTCATTTACGAGGTGTTGAGACCGTTAATGAATCAATCATGAAACAACCATGCACCAATTAGCCATCTAGAAAAACACCAGTTCATGTAAAATGTGTATTTCTTAATTTTTCATACTAGATTTTAAGATATCGTTTTTCTTTACTAGGACTTAAAATTTAGAACTTCATGTATATGGACAAAATTGTAAGTTCATCATTAATGCATAGATCACAGCCTTTTAATTATAAGTCAAAACAAAAACAAAACTCGTACTATGGTAGTCTAGATCCTACTTTAGTACACCAGAATTCTATAATGTGTGA…
798	Traes_6BS_6477278C5	TRIAE_CS42_6BS_TGACv1_513228_AA1635230	ATGAGACTAAGTCGGCATATCGTCTTCAGATCAACGAAGTCACGTCTCCTCCCTCTGAACACACATTGTCGGAAATTGTAAAATAAATTTAGAAATAATGCAAGTACCAGGACTTGAACCCTCGTTGACTGGGGATAACACTACCCTCCTAACCATCCAAGCTTGGTTTGCGATGAATGTACTTCAGGATGGATGAATAAGGTGGTGGAAAATAGAAAATTACGTTCTTTAGGATATGAGAGATTTCTAGAGTAGAGATGGTAGAGAATAAGATAAAAACACACACAAATATACTACTCTCTTCGTCTCATAATATAAAAACATTTTTTATACTAGTACTAAATATTTGCACAATAAGGTCTTCCTTGTTTCACACTAGTATTGCACATTTATTTGTTT…
799	Traes_6BS_7508E51F3	TRIAE_CS42_6BS_TGACv1_513938_AA1652520	CTTTTGCTGGACACGATGGTGCAAGGCGACGACCGCGGTGAGCCGGATGCGTGGTTACGTTGGGGATGTAGCAATGATATCCCCCGCGCGCTGGATCTGACCGTTTTTAGAGCTGCATCCATGGTGAATCGCGCCTAAAATCAATGGTGGTTGTGATGCAATCTTGACGGACAGGGGCGGAACCTCGTCGGAGCTCGCCGGGCATGGCCACAACTACGGCCAGGAGGGGGTGACGGTGTGCCTGTGGGGAGCGTGTGAATCCCCTTCTTGTGTGCGGGAGTGAGAAGGAAGACGGGGAAGGGAGGAAGACAAGATGAGATCTTACAGTTCTCGTTTTTTAAATCGGGTGGCTAGCAGTAGACCGGCGGAATGTTTGGGCCGGCGTTATCGCCCATTAAA…
800	Traes_6BS_970784007	TRIAE_CS42_6BS_TGACv1_515835_AA1672680	ACTTGTCGTCCTTGCATATAGCCTCACGCACTGGTTGTGGCCCATGCAAGGAAACGAGTAAATGGGCCTATGGCCTCCTGGTCGTTGCGAGACTACGAGGAAGGCCCCAAATACAAGGAATCGCCCAAACTCAATGGTGAGAGGTGCTATCATATTTTCCAGCACAGTTGTTCGTTTTCAACAATTTTCATGACTCTGACATACCCTAACAACTTCCCAAAGTTCAGGTAAGTGGCGCCGTCGACCCCGTGTACGTGCCCGGGGCGCAGGTACGATAAAGTCATCCCGAGACCATGTGGACGGGACGTGGTCGGATGTGATTGCTTTGACCATACTGTTAGCTCGTGCCTCCCTGCAGGCGTGGTCGGCAGCTCGAGCGATTCTCGTCCAACGAGTGAC…
801	Traes_6DL_0134751D2	TRIAE_CS42_6DL_TGACv1_526599_AA1687960	GGGGTGCTTAACTCTAAAAAATTTGTGCGTGCCCTTCGCCTTAGATGGCCTTGGTATGAATGGAAGGAGCCCCATAGATTGTGGATTGGGTTCGGAAACCCTTGTACGGAGAACGATCTCAGCTTCTTTTATGCCTCCACCACCATTACTCTGGGCAACGGAGCCAAAACGCCTTTCTGGGATTCTCTTTGGCTCCTTGGCCGTAAGCCCAAGGAGATCGCCCCGCACATCTATGAGGCCTCCAGGAGGAAGAATTGAAAGGTCAGGGAGGCTGTTAGAGAGGACGCTTGGATCTTCAAAATCAGCTACNNNNNNNNNNNNNNNNNNNNNNNNNNNNNNNNNNNNNNNNNNNNNNNNNNNNNNNNNNNNNNNNNNNNNNNNNNNNNNNNNNNNNNNNNN…
802	Traes_6DL_095F545B8	TRIAE_CS42_6DL_TGACv1_528710_AA1715790	AGTAATCGCCAGAGCTTAGCCGCACCGCACATGGCGCTGCCAGGCCGCACGCCGACATCGCTCCTTCAAGGAGGCCGGCTGGAGCTGGCCGGAGTCGCCGCGGCGTTATTGTTTCCGCTTCGTGTCCCTGCATGCACAGCTGCACTGCACTCCACCCATGCACAAGGCAGCACCGGCTCGTTGGTACGTACAGTGCTGTACAGGGAAGGGAAGGGAAGGGAAGGGAAGGGAAGGGTGCATGGTGATGGTGGGTTGATGATGGACGGACGGACGGTTGGATCTCCATTTAAGCGTCTCCACACCACCACCCTCCACCCTCCCTTCAATGCATTCAATGGGCTCCCTCCCTCCACCGTTGGGTAGCTAGGCGATCGATCGATCGAAGCCGGGTGATTGGCT…
803	Traes_6DL_1BCF08167	TRIAE_CS42_6DL_TGACv1_526389_AA1681790	GGGCCCCTTCGAAGTGCAAATTCTTTGCCTGGTTAGTGCTGCAAAACCGTGTTTGGACAGTTGCGTGGACGGGTAGCAAGGGTGATGGTGGCGATGGATCGAATGCGGGAAGTGGAGGACGACGCGGGAGGAGGGTGCCTTTTTTTGGTGGACTTGGTCAATTTGAAGGTATTTGGCGTGGGTTTGTTCTGTCAGATCCAACATGACAGACTCTTCTGGGTGAGCCAAGGCCTCCCATATCTGCCCCTGATATGAGTTGAGCTCCAGGGGTTCCGGATAGCGCAAACGTATAGGATTGTTTTGAGGAGGCCGGGTGTAGATGCTCTTACTAGTCTGATTTTCATTCAACTCCGGGCTGTAAATCGTTTGGCCAATTTTTCCCTTTTGTCGGAAAAAGGA…
804	Traes_6DL_22C536081	TRIAE_CS42_U_TGACv1_642388_AA2116790
805	Traes_6DL_33F8A5EF4	TRIAE_CS42_6DL_TGACv1_526852_AA1693540	TGGTAGAAATTAAATGCTGAACTCCGTCGTGTGCGTCGAGACAAAGAAAAGAACAAATTATTAGGTTGCGAGCAGCCCTTTATATAGCAAAAATGACTTGACTTGAAAACCGTTCAAAGTTTAACCTGCATATCTTCAATTTAAAAATCTCGTCAAATAATAAAAGATAAGCACGGCGTCTACGTCGTCAGTATTCCCTTCAAACAGTTTATTATTGTCCGACATTTTGGACACCCGCTCGGTTGGGTAGACCGAACACGGTTCAACCACAAAACGTGGCACGGAAAGCACATTTTAAACTCCCGTTTTCCCGGTGCGCGTTCTCCTTCCTTCTTTCCGGTACGTGCGTGCGTAGGGCGGCATGCGCGGGCTCCTACGTGCGCAGACGCGACGTCACGG…
806	Traes_6DL_3FC2CA591	TRIAE_CS42_6DL_TGACv1_526534_AA1686340
807	Traes_6DL_519260702	TRIAE_CS42_6DL_TGACv1_526578_AA1687450	CCCGTTATCAAATGACAACTCATGTCTATGGTTGGGAAACCTTAATCATCTTTGATCAACGACCTAGTTCAATAGAAGCTTACTAGGGACATGGTGTTGTCAATGTATTCACACATATATTTAAGTTTCCGGTCAATACAATTATAGTATGAATAATAAATATTTATCATGAACGGGAAATATGACAATAATTATTTTATTATTGCGTCTAGGGCCTATTTCCAACACATTCCAAATTGCTTATTAGCCGATGCAGTTTCTGTTGTCGTCCCTTCCTCTAGTCAGATTCAAGTGGATATTGAGAATCGCTTTGTCCGGTTGAAGAAAAATTTCACGAATAACTAGCACATCCGAGTCACCCGTGTAGTCATCAAGTAGCTCCGACACTTTGCTCAGTGG…
808	Traes_6DL_5F12F1D71	TRIAE_CS42_7DS_TGACv1_621536_AA2018800	TCGATAATGCGGTGAAATGTGATCATGACCACCATAGGTCTTGGGCAGATCCCGCTCCTAAACACAAGGGAGGGATAGGGGAAAAGGGGCCCTAAAAATCATATAGATAGGGGTGTAGAAAGACCACTTTCATTCNNNNNNNNNNNNNNNNNNNNNNNNNNNNNNNNNNNNNNNNNNNNNNNNNNNNNNNNNNNNNNNNNNNNNNNNNNNNNNNNNNNNNNNNNNNNNNNNNNNNNNNNNNNNNNNNNNNNNNNNNNNNNNNNNNNNNNNNNNNNNNNNNNNCCCGCTCCTAAACACAAGGGAGGGATAGGGGAAAAGGGGCCCTAAAAATCATATAGATAGGGGTGTAGAAAGACCACTTTCATTCGACGTTCCGGGGCGCCCGATTCGATCGACGAG…
809	Traes_6DL_763A2ADFB	TRIAE_CS42_6DL_TGACv1_527463_AA1704390	TCTCACGTGCTCACGCAGCTTCTTCCGGCCTGCTAGGAGATGATGTGGCATGGCGACCATCCATTAGGCCACGACAGGAATGCAGGGGCTCGGGCATGACATTAATGGTGTGGTGCCCGTTGCCGGTGGTGCATGGGAGGACACGCGGTTTCAAAACCAGGCCGCGACGCACGGAGGAAAAACTGAAACTTCTCTCCCGTGCTGGCGGTTGGGCATGGAGCGAGCTCTGCACCGGACGAATTTGCTAGGGGCGTGTTTGGTTGTCTGCATGGTGGTTGGTAGACTGCATATGGATGGAATCTTTTAATTCGCATGGTGTTTGGTTACTTGGCTCGAACAATCTTCTGCATCGGACGATTAAAGCACTTTAGGGGCATGCTGAGGAGGAATGGCCGCATT…
810	Traes_6DL_84E14AD8D	TRIAE_CS42_6DL_TGACv1_526455_AA1684140	TTGTGTTGTGTTGTCATGTTGGTTGTAAGGGCTTCATTAATTTAAAATCAGACACAAACCTCATTTCTAAAAAAAGTTCCGGATGTAACACATTTTTGAATCTTCAGGATAGGAGGGAGTATTATGTTTGAGGTGATTTTGTACTTTTTTTGCGGGAAAATATCGATCTATTCACCTTCAATCATGGAAGTACAACGAACACTAGAAATACTAAAAGTTACTTTTGATGATGAACTTTTATACATAATAGATTTGGATCTTTTTTCAAAAATATTAATAGGTGGAAGCTCAGAAGAATATATTAATAATTTTTTTCGAGAGTACGCCTATGTGTATCATAGCTTTATAGAAAGCGGAATTTGAACTGTAAGAACATTAACACTCGCTACGAACAACGAG…
811	Traes_6DL_89F7A3672	TRIAE_CS42_6DL_TGACv1_529562_AA1718540	AACCTGCTGTAACCTGACGTTCTCATGCTTCCATCATAGCTTGGTTACAACACAGGAGCTGACGTTCTTACGCTTCGGTCATGGCTTATAGCGGTACAATTGATTTCTTCAGATTCGCGCCTCTCGCAATTTAATCGCGCTAAACTTGCGTACAGAATATAGATGCGTTAGGTTTACCTACCGTTCTTAAGTTCAGAAGCAGAAACAGAAACACTCACCAGGGCATTAACACCTGGGCCAGAGCACACATGGCATCAGACATCAGTGATTGGGTCGGCATATCATTGCAGATGTTTATATTCTTTCAGAAAATGTTAATAGTACAAGGTTAAGCATCATATTTCTTTTGGCAATTAGTTTACCGTACCTTAACCATGGTTAAGGCCAACCCAGCTATCT…
812	Traes_6DL_8AA03BE4F	TRIAE_CS42_6DL_TGACv1_529305_AA1718050
813	Traes_6DL_961B6AFC5	TRIAE_CS42_6DL_TGACv1_527835_AA1709100	TATTTTCTCAACAATATTATTCTTAGAAAATGGATATTTTTCTTTACAAATGGACGACCTAAGTTTCATTTCATTCCTTTTAGAAAAGAAACCTATGGAGTATAATATTTGCCTGGATGAAAACATAAAAGTTTTGGTCATTTTCCTAGGAGATTGTAAAGTAAGTCCAACTGCAGAAATAATACCAGAATGAATAAGAATTGTGTAGCTTGGAACAAGAGGCTTGCCACTTCCAAAAATTTAACATCTAATCCACATGATATATTTTTTGTCTAGCTTTTTCTTCCACTCAATTAATACTCCTTGAAATGGTGACGGGAGAGGAGGCGGCGGAGAAAACGGCCAAGAGAGGAGTTAGTGACAAAAAGGAGAAGAACATGACATCGATGATGATGTGTG…
814	Traes_6DL_AD73B8007	TRIAE_CS42_6DL_TGACv1_526578_AA1687450
815	Traes_6DL_B3AD4834A	TRIAE_CS42_6DL_TGACv1_526670_AA1689480	TCGCTTGCGACGCAATGACGATGAAATCAAGATGGCGCCTCCCCCAATGTTATTCACCGGCGTGCAGAGAACCCCTCACCCCCCCACACACACATCTTCCTTCTTTCCCCTTTTCTCTATCTATCGAACTTGGTTTGCCGAAGAACTTGCCATGTACCCCGCTCTCTGGCTCTGTGTAAGGCCAAAGAGCAGGGTACACTCATAGCCGGATGAGAGACAAAGGGAAGAAGCTCCACCGCCTCACCCTCAAACTGGTCCAAGCAAGCCAGGGCTCGTCAGTGAGAGGGAAGAACTTAGCCCAGATCTGCGACAATGACCTCGTGCATTGCGGCAACGACGTCATAAGAAATTGTATCCAAAATGAAGATTTTATAGTCTTAAATATATTTGGTGGGAGGC…
816	Traes_6DL_C3EF1F678	TRIAE_CS42_6DL_TGACv1_526848_AA1693350
817	Traes_6DL_C8292F26F	TRIAE_CS42_6DL_TGACv1_527011_AA1697160	AACTTTTTGATGCATGAAACATTTTATGGGTATATAGGAAATGAATATTGTTCAACTATGAGGCATGTTATGTTGCACGATAAATATTTCTATTGACAGGTTTGTGAACATTTTTTCGCACTATGTAAAATGCGCATATTTTAGGTTTCCTGTAATATTTTAAAACTCTTTTAACCAGTGCAACCCACTAACAAGCATTATTTTCTATTTGTTATAAATTTTAAAAATATATTCATTTTACCTTTTATATACACCCATTTAAGGGTCAGAAAAAATTGTCCATGTGTTGCAAAAAAAACCCGCATATATAAATATATCAGTGTGTTTTCAAAAACTGTTCATCTTTTTTTTTCAAAAATGTTTTCTGTGCCAAACAGATGGTTGCGTGTTGCAAGAAAA…
818	Traes_6DL_D0F16DC8E	TRIAE_CS42_6DL_TGACv1_528402_AA1713900	ATGTTTTATATGACTACACTACTAGGACACAACTTGCAAGCAAGTCAAATAAATGCCCGACATGGTTCACGGAAGAGTTATCTGCCCTTGGTTGATTGCTATTAACAAGTATCACCCGCACCACACTTAGCAACAAGTTTCTTACAGAGGAATTAAGCCCAGAGCTCTGTAGGACAATACCATACTATAGTGTACTCCCTCTAAAGAAATATAAGAGGGTTTATAGATCACTAAAGTAGTGACCTGAACGCTCTTATATTTCTTACAGAGGGAGCACTAATTACTCCTACCAAGCAGGAACTACACAGTAAACGAGAAGAGCTAGAAATACCAACCCTTTGCTCCCACGGCGGATGCTCTTGACCACCTCCTTGACCCCGCGCTTCAGGCACTTGGCCT…
819	Traes_6DL_E1A1D63D9	TRIAE_CS42_6DL_TGACv1_526599_AA1687960
820	Traes_6DL_E3AEC5E67	TRIAE_CS42_6DL_TGACv1_526560_AA1687220	GGATCTAGATCTTGGAGTTCTTGGTGTTCTCCTTCTTGTTCTTCCTCTCATTTTCCTCCCTAGCATTAGTTGCTTTGGTGGGATTTGAGAGAGAAGGACTTGGGCACTCCGCGTGCCCTTGCCATTGCATTTGGTGCATAGGTTTGAGTTCTCCACCTTGATACATGGAAGTTACAAGTTGAGAAGCTTATTACTCTTGGGTGCTTGGTACCCTTGAGCTTGTTCCTCTTGGGTGCTTGGGCGCCCTAGACGGTTGGTGGTGTTCAGAGCTCAATCATTGTGGTGTAAAGCTCCGNGCCCTTTACTTATGCACTTTACTTTGTGATAGCCATATTGTTTCTTGTCATATATCTTGGTATCACTTAGTTGTTTATCTTGCTTAGCATAAGTTGTTGGTGC…
821	Traes_6DL_E534517F1	TRIAE_CS42_6DL_TGACv1_526759_AA1691560	TTTCTATCTGGACTTTGATGAAATCCGCCGTGTTTGCATGAATTTTGTCCGGTTAGTTGAAACACTGCTTGAAATGTAAGCGGACATATGCGGCTAGCATTGGATGACCGCCTCAGGCATCAGTGTCCGTGGACTTGTCCCCTCTCCGCGGACTAATGCTGAAGCAAATTTACGGGTCACCGTTGAAAATGCCCTTAGTGACAAAAGCAGTTGGCCCTTTTTGCCGAGTTTTTGAGGTTGCCTGAGTGTTATACTCGACATGGATCATCTTTGCCGAGTGCCCGACGAAAAGAAAACGGGAAATGTGTCGGCACTCGGAAAGACGGATTTTCGAGCAGTGGAATGAATATACTGTTTCCATAAGCAAATTTGTGGAGACAAGAGGTGATTTGGTCACTT…
822	Traes_6DL_EEB916595	TRIAE_CS42_6DL_TGACv1_526388_AA1681640	GAGCTTGAGCCCAGCCTGAATGTCAGGCTGTCTGGCCTAGGGCACTGGGCTGGGCTGTCCATGCTCAAGTCTATCTGTAAGGATTATTGTACATTAAGTTATTATTATATTTATTCCTCAAAAAAAGTTATTATTATATTTTATTTTGAAAATAAAGGACCAGATCTATTAAAAAATGGTTATTATATTCGGGAGTTTTGTTTTTGGAATCACAACAGTCTTCTTTTGATTCGAGGGTATTTTCGATCTGGTAGTTAAAAGGACACGACAACAATGAATTGAGCTTATGTTGGTTGCTTAGATTTCTTGTGATGGAACTTGCACATATCTTTTTTCAAGTTCTAGACTTTGCAAGCATGATGGTGCGTTCCTGGATTTAGTATGGCATGCGTGCTGACA…
823	Traes_6DL_FC2D4958C	TRIAE_CS42_6DL_TGACv1_527835_AA1709090	ATGGCGACCCTGATCAAGCATAGCCGAGTGTTTGGCAAGGTTGTGAGCTTCACAATTTGATGCTCTTCCTTCGAAAAATAACTTTTTTTTTGAGAAACTTCCTTCGAAAATAACTAAACAGCTAAACAGAATAACTAGCCCACTATCACTCCAGGCCCAAGCCCACACGCAAGCAGCGCACTATCACTCCAGGCCCAAGCTCACACACAAGCAGCGCACTATCACTCCAGGCCCAAGCCCACACACAAGCAGAGCACTGTCACTCCCGGCCCAAGCCCACACACAAGCAGCCCACTATCACTCCAGGCCCCGCCCTCGCCGCGCCCAGAACCAAACCCTAGACGAGCGGCAGAGCGCAACAGCCTCCTCCCGCCAAAACGCGCACCGCTTTCCCGCCAA…
824	Traes_6DS_0D9BB546D	TRIAE_CS42_6DS_TGACv1_544814_AA1749450
825	Traes_6DS_204661A07	TRIAE_CS42_6DS_TGACv1_542882_AA1732130
826	Traes_6DS_573CAD5E0	TRIAE_CS42_U_TGACv1_645623_AA2144960	TTTGATAGAAATGTTATCCCCACTCCGACCAAGATAGAACTTTTACCAAAAGTTTATTGTGATCTTTTTGTTCAAACAACAATTAAGGTGAAGCAGTGTCAGGAATAATGAATCTCTTCATGATAAACAGATCCACTTTGCAAGTTCCTTAATGTAATGTTGTTGTGGAGTTTTGGTACCTACTCCTATGTCCAATCAGTTCCAACTCTGAAAGTTCAGGTGACTTTGAAGTTGAAGCTTGCCCGCAGAACCTGAGACACGACCCGGACTCCTACGGGAGGCAACAGTGGAGAATTTTCAGCAATGGGCGAAAGCCTGACGGAGCAATGCCGCGTGGAGGCGACGATACTTGGTCATCTGAAATGGAAATGTGATGGTGACGATACTTGGTCATCATCA…
827	Traes_6DS_5DBF48560	TRIAE_CS42_6DS_TGACv1_542862_AA1731740	GCTCATCTTCATCGTGCGCGAAGAAGCAGATGCGGCGGGCGCAAGCAGCTCCCTCCTTGCAGAGCCTGGTGCGGTACTGTGTCGGGTGCAGCCAGCTCTCGAACACGCCATGGGAGAACTCACAGTTGTCGCTGAAGGAGGGCACCCGTGAGCGCGGCCTGGGCGGCGAGCGCGGCCGCGGGAGAGCGCGGCCTGGGCGGCGAGCGCGGCCGCGGGAGGGCATGGCCTGCGAGCGCGCGGCCGGCAAGCGGGCGCGGCCTGGGCGACAAGCGCGGCCGCGGGAGGGCGTGGCCTGCGAGCGCGCGACTGCGGAGAAGGCGGGCAGCTGTTCACCGGAGAGGACGGAGACGGCGCCGGTGATGAAGCTGTGGCTCCTCTGCTCCGCCGGCTCGCGCTCGC…
828	Traes_6DS_762984823	TRIAE_CS42_6DS_TGACv1_543436_AA1740080	ATTTTGCTTCCGTTGCTATGTTCGTTCCGATCTGGTACGCGTTTGTTGTGCCTGCCGCTTAGGGCTTTAGAAACGGCCCTCCTCTTGATCCGTCGCCCCGGTACTTCGCGGTGAAATTTGCGCTTATTTACTTGACAACTCGTTGTCTAGAGGAAGTGTCGCCCAGGTTCGCAGTGACGAGCTAGATCCTCTTGATTGGGGATTTCGCCACCCTTTTGTCTCTCTGAAATCCTTGGGAGATTGGGTGTACTGCGGCCATTATTCATCCTGTGAACCAGTCGAGGGATTAGCGTTAGTAGTGATGAGTAGGGCTTGTTCTGTACGCAGAGATTAATAGTGCCCTGTCCTTTTATCTGCGATTTAGTGCTGAACAATGGATTGCGAGCAGTAGTTTGGTCA…
829	Traes_6DS_A879508C3	TRIAE_CS42_6DS_TGACv1_542543_AA1724000	GCGGGAGGAACAAAGGGGAAAAGTGGTAGGTGGGTAGCCGCCCGAGCCGTGCCGCCGTGATCCTCTTGATGCCTCTGGTCTTGTCGTTGGATGCCTAAGTAGTCGAGCCCCTCGTCTGGATAGCATTGACCCTTTCCGGCCCACTGTAGCAGGAGTTGGCGCGGCCCGTGCGCCTGGGGCGCACGTTGGCACTGGTCACCGGGTCCTCTTTACCATGGGAGCTGGCTGGTGGCCCTGATATGTCAGGGAGGCTGTCAGTTAAAAACATTTGCCTCTGTATATATGCATGTGTGCACCTGAGAGAGAGATGATTGTTGTTTGGCCCATATCTCCGGCCACCATTTCAAATTTATGTATTGACCATGTAAATAAAGTGGCATAAACTGCTTGCTAATGCCC…
830	Traes_6DS_B8F70E63B	TRIAE_CS42_6DS_TGACv1_542882_AA1732150	CTTGCGCATCGACGTGGCCAATACTTGGGTCATGGCTCCTCGCCTTCTTCCCCCACATCCCTTATCTAGCTACCATGCTCTCCAGCTGACAACACACACACACACACACACACACACACACACACACACACACACACACACACAAGGTTTTGGTTTTTGGTTGTGTATCCTTTCGGCTCTGACCGAGATGGCCGGAATTCGGCTATTTCAAAAAAATTGGTAAAATCTTAGACAGAATAGCAAAACCAAGATTTTAATTTTGGAACAAAAAATGCCAAGTTTTGATAAATATTTGAAATCAAGCCGAACAAGAGTTTTAAAATCCAGCAAAACGCTGAGGAGTACAAATATAGTGTTTGGGAAGACTCCAGAAGTTGTACTTGGCCAAAACAAAACTCA…
831	Traes_6DS_CDB16CE3F	TRIAE_CS42_6DS_TGACv1_543391_AA1739400	CCATCGTGCGCGCGACCATGGCTTACGAGCTCGTCGACTCAAACCGCCCCCGGCCATCACACTCGTCGTCCTTTGTTAGGAGCACCACCGCCCCGTCCTTGCCGGGCTTGCAGACCATGGTGCAGCCCGCGCTCGTCACCCCAGACCACCCGCGCTCGTCACGCCGGCCGCCGCGCTCGCCGTCCCTGGCCGTCCGCGCTCGCAAGTCATCCGCGTGCAGGAGCGTGTTCGCGTCGAAGAAGCTGCTACGGGAGCCCACACGCCAGCGCCTCACGAGACGAAGGGACCGGCCGAAAATTTGGCCGGCGTGTAGATGGCAAACATTTACGTTAGGTTTTCGATTTAGACTTCATGTATGAATTGATGGTCTATTTCAGTTTTTTTCAAAAAAAAAAGTGC…
832	Traes_7AL_0443F324A	TRIAE_CS42_7AL_TGACv1_559693_AA1800520	TTACGAACGTGGAGACGGACGCGCGGCGGCTCCGACGGAAGAACGCCAAGGTGCTCCAGTTTGCCATTGAGCAGTCCGAGCGTGAGGCGGCGGAGGCAGCGGAGGAGGCGGCTCAGCTCGCGAAGCTCAAGTGGCACCAGGACAGGGAGGTCCAACGGCTAAAAGGGTTTGTCATCCTCTCCGACACCTCCGATGACGATGACGACCACAACTCCTCCTCAGATGATCTGCCACCAGCCGCCGACGCCTACAGCTACGCGGGCGACCGAAAGGCCAAAGGGCCGACGAGGAAGTGGTGAATCTCCGCCGCCTCCGTCTTCAATTCCATGTTTTTAGTAATCTAGTTTAAATTTGTCCATCGTTTATGTGAATTATGTGAATTGTAGATCTTTTGGACAT…
833	Traes_7AL_0F6AEC3A5	TRIAE_CS42_7AL_TGACv1_560236_AA1801950	TTGTTGATAATTGATTATGATAAATGATGTGATACAACATTGAGGCAATCCGGTCCATTAAGAGATGGCGGATGTATGACTGAGATGTAATCTTCCTGCTACAATTTGATTGTTTAATAGTAGTAGATAAGGCACAACCTTTAGTAATCACAATTTTATAGTGCCCTAGTTGGTTTAGGGGGTTAATCACTTTGAGGTTTTGAGTTCGAGTCCGGCTCGTGTTAATTTTTGGTTGTTTTATTACCACCGCGAGGCCTTGAGGGACGGACAAAACAATAATTTTCTTGGCTGGGCTGTTCGGGCTGAGGCCCATACGGGCGGGACGAAGTGCCAAACACCAAACGAATCATTATTTTTTATTACACAGACGGACAAAAATTCTATGACAGACCAAACGGA…
834	Traes_7AL_226028C17	TRIAE_CS42_7AL_TGACv1_556097_AA1755410	CTACTAGGGAAGAAGAAAGACCAAAGAGCAGAGCTAATGATCATTGACCAAATAAACCTAGCATTGCCACCGGCTATTAAGAAAGACTGAAGTATCATGAATCGAGACGAAAGCCGATGATCGGTGTGAGCAAACACCACGGGGTCAAAGGGATATAACAATGACACTCTTATCGTGTGTGGTGCAACATCCATCGCCAAGGCATTACTGCTAATGCGACACATAAAAAAGAGTACAAAATCATACTCCTAAAATGTTGATCCTTGGTTTCCCTCATTTTTGGTGCCAATTTGGTCACTAGAGGCGAGAAAAAGCCGGTGTGACCATCATCGAGGCTTGTTTTTGTTTCCTAGAACTCAAGCTAATGCTAGCTTGTGGGTAGGATTCTTCTAATGCTGC…
835	Traes_7AL_32B645073	TRIAE_CS42_7AL_TGACv1_556307_AA1760450	CCACTAATCCCTTGCGGATCTTGTTACTCTTGAGTGTTTGTGCATCCTAGACGGTTCAGGTCACCGCGAAGCCATATTCCATTGTGGTGAAGCTTCGTGGTGTCGTTGGGAGCCTCCAATTGAGTTGTGGAGATTGCCCCAACCTAGTTTGTAAAGGTTCGGTCGCCGCCTCCAAGGGAACCAATAATGGAATCACGGCATCTCGCATTGTGTGAGGGCGTGAGGAGAATACGGTGACCCTAGTGGCTTCTTGGGGAGCATTGTGCCTCCACACCGCTCCAACGGAGACGTACTTCCTCTCAAAGGGAAGGAACTTCGGCAACACATCCTCGTCTCCACCGTCTTCACTCTTGGTTATCTCGTGCCTTTACTTGTGCAAACTTATTTGTTTCATATATC…
836	Traes_7AL_3A04EE2E8	TRIAE_CS42_7AL_TGACv1_556333_AA1761120	CGGAGCTGCAATGGAGCCGACGGCGAGCACTCCAATGCAACACCAAAAGCTTCCCTCGAGAGCCGCCAGCGACGTTGCATCGAGCCACTGCGGCGCTGCACTGAGCCGTCGGCGAAGCTCCAATGCAGCCGCGGCGGAGCTCCAACAACCCCGGCGGCGCTCCATTGCAGCCCCGGCCGCGCTTCATTGCAGCGCTGGCGATGACAGCGGATGCTGTGATGCAGCACGCGGCGGCCATGGCGGAAGTTGCGATGCAGCGCACGACGACGACGGCGCAGGCTGCTTCGCCGGAGCTGCAGTGGAGCAGCGGTGCAGCGACGCGAGGCGACGGCGGTTTGCAGCAGCGGCGAAGAGCACGGCGTGTAGGAGCAGGCATAGCAGAAACGCGAGTGGTGGCGG…
837	Traes_7AL_3E96F374E	TRIAE_CS42_7AL_TGACv1_556518_AA1764540	TAACCTTCCCGTGGGACTCCGCCGGTTCCGGTACTCGAATACTAAAGCCTATCCGTGGCGCCGAAATGCATGGGCCGGATGCGGGCACAGCTGTGACGTGACACGTTTTGGCGTGCGCGAGGAGCAAAGCACGCGAGCTCCGCGGAAGCAAACAGTGATCAAGTTGGCCGCTGGGATCGTCGCGCCACCCCTACGTAGTTTAATCACAGGCTGATGAAATGCCTGTGCACGGCGTACTGCATTCCTTTAAATTAGTGGGTTAATCTGGACTGTGGTTGCTTAGTGTTCCTCTGTTTGTTTCTGATGAGGGCGAGGAGGAGTAGAGAGAGGATCACAGCCGTTGGCGGGCTGGCGTTGGGGTTTTGTTTGTTTGGTTCATAAGTCTTAAGATTTTTTTTT…
838	Traes_7AL_49DFB511F	TRIAE_CS42_7AL_TGACv1_556597_AA1766630	TAATTGAGAGTATATTTGTAACAATCTTATATTGTGGGACGGAGGGAGTTGGCGGCAATATTCTTTTTTGAAATCGGCGGAACCACTGCATTTGTATTACGAGGAAGTTAGAGATATGTGTGACCGGGCTCCATTCGTCCTGCGAGGAAGGGGGCGAGGTGGGAGAGGCTCACGGCGCTCCGTCTCGCAGGCGTAGCTGGCAGCGGGCTCCCACGTCTGCGCGTACACGTAGTTCCGCCGGGGACAAACGATGAGCAGCGTGGTGGCCAGCGACGGATGGGGCGGCGGTTCGGATGAGCAACGCGGCGGCCGGGGACGGATGGGGCGGTGGCCTGGAACGAGCTTGAAAGCTCCGATGGCAGTTGGACTCCGGCCAACTGCTTTCTCGCGATGCAGGGC…
839	Traes_7AL_5262BD5AE	TRIAE_CS42_7AL_TGACv1_559638_AA1800400	GTTAACTGGTGATGGTACGTACTACTCCTACAGATGCGGAGCTTTTGCTTGCATCGCCTCAAAGAAAAGATTTTTGTTTAAGAAGGTAGTAGTAGTAAAATGTATGCCAAGTCCATGCAAATGCAAGCAAGATGGTTCTGTCACTAGAACAAGGTATGGTAATGCAAACGTGATTTTTTTGGATGCTACCGCCCACACATGTTTAACCACCGGCGCCAGGAATGCATGACGCCATGTCACCGGGCGCGAGGCGCCACGTAGGAGCGCCCTGGCCGGATTCGTCCATCCATCCCTTTCCAGGTGTCACCACTGAGCGGCCGCCAAGGCACGCACCCGCAGCGCGCCCATGTGATAACCCTATCCCCTCATCTCACCGGCCGGCCATTGTCTCCTCCACGT…
840	Traes_7AL_54790F481	TRIAE_CS42_7AL_TGACv1_557293_AA1779380	TAATATGTCTTGGATATTTCAATATGAACTACTTCCTCCGTTCCTAAATATAAGTCTTTTTAGACATTTCAAATGGACTACAATATATGGATGTATGTAGACATATTTTAGAGTGTAGATTCACTCATTTTGCTTCGTATGTAGTCACTCGTTGGAATCTCTAAAAAGATTTATATTTGGGAACATAGGGAGTATATAGGAACTGAAATGAGTGAACAAATATATTAAATCCTTTCTGTATACATCTGATTCAGAAGTTTTTTTAGACCATTTTTTATTTGTGCACATAAGAAGTACTCTCTCCGTCCCAAAAAGTTTGTTTTAAATCTGTCTAGATACTGCGATGCGTCATACGACTATGGTATGCTCAAAATCCGACGATGTACCTCCACCCTACTC…
841	Traes_7AL_60828B26D	TRIAE_CS42_7AL_TGACv1_559638_AA1800400
842	Traes_7AL_698CE4ED4	TRIAE_CS42_7AL_TGACv1_557502_AA1782270	ACATGCATACATGCGGTGACATGGCGCAGTCTTTGTGTTATAGGGCGTGTGAACGGGTTTTACTCCCACCACACGTGTGGGCGTTAGCGTTGTCCATAGAAAAAAGGAAAATAAACTTGGGAAAAGGAAATAAAAATGAAAGAAAATAAAAAAAGAAAGATAAAGTAAAAAGAAACGTAATAAGGAAGAACATAAAGAAAAATAAACAGAGAAATGAAAAAGAAGCAGGAAAAAACAAAAATGAAATATAACAAGAAAAAGAAAAAAAAAGCGGTTCAAGAATCTTCTAGAAGCTTCCTAAAGCCGGAAAAACCCCGATTATAAACCTCCAGAAGCTTCCCAAAACCAGGATCGCTGAAGCGATTAAATGGGTCGGCCCAAGCAAATTGGTCGCTCGAT…
843	Traes_7AL_74239EBEC	TRIAE_CS42_7AL_TGACv1_560290_AA1802000	CTCCTTCCCCACTCAAACCCTGATCCATTCAAGGGCTAATGATGAAGTTATGTACCTAGGGTAGGGTCATGGATCTGTCCAACATACCCTTCCCAAGGACATTTCTACAAAGAATCAGAAGCAGTCGAAGAGAAACCATCATCCACTCGACCGTGAAGATATACTCACTCGACCACCTTGAAGACACTCGACCACCAGAAGATGAGAAACCCTCCACTCTGCAACGGTCAGGACTTAAACCATAGCTTTATGGGCTTTTAATACACTTTACTGCAGACGTTACCAGTAACGCTCCTCCTTTATGAACATTGAACCCTGTGTAACGGAGGGGAGCAGGGGTTCTGGCGCACTCTATATAAGTCACCCCCCTCCTCTGGGACAAGGGTTCGCACTTTCTGT…
844	Traes_7AL_7B5ACA69E	TRIAE_CS42_7AL_TGACv1_556210_AA1758330	GGATAAAGATGGACGGCGCGGCGGTGAGGGCCCACCACTGTGGTCGAAAAAAGCAGAGCAGTCACCTCCGCTCCGTCCCCATCTCCAGCCATCGATCCCCCGCCGGCCGCCTCCCACCCCCCGACGCCGAGGAGCTCCGGCCCCCGTTCTCCCCCTCCGAGCGGCACTGATGCCGGGAGTTCGTGGCCCGGCCGCCGGCCCACGCGCGACGGCGGCCCAGAGCACGGCCCCGCCGTCAACCCTGGGGGCGGCGCCCCCTGCCCCCGCCTCTCCGCCGCAGCTGATCCCCACCGGCGGCGGCCCGGCTCCCCACCGGCCACACCCAAGGTATCAACCCATCCCCGCACGCAGCATAACCATAGCTCATGTCATGTGTTCCTCGTTCCGTCCCGTCTCGTC…
845	Traes_7AL_8481A6FD7	TRIAE_CS42_7AL_TGACv1_557844_AA1786920	CAAAAAGGTTACAACTTACCTCACAGTTTTTAGATGTAGATCTAATAGTCAAAAATGACGAATGGCAGACACACCATCATCACCAACTGAATATTTTATAGATGTAGAGATTTCTAAACTATAAGTTAATATTTCTAAAAATTACAGTTTTAATAAGCTATTTTATTGTATACCTCTAGATATTTATATTTTGTGTACACTGATGTTTGTGTGGCATGAGATAATTATTAATAACACATGAATATTTGAATCTAACTTTTCTTATTATGATTATTATGTACTTTTTAGAAAATAACGTGTGTAAAATGAGCCACTGGCTGCAGCCCATTTATGGACAGAAGAGTTTTAGTTAAAATACATTAAGTATGAGAGGCCATCTTAGTTATCAAATCATATTCT…
846	Traes_7AL_96CE50D0D	TRIAE_CS42_7AL_TGACv1_557551_AA1782900	TGGAGACGGCAATGGGGATCCGTCGCGGCCGGCAATAGACTAGTCAAAGGTATCCATGTCGTCAGAATGGATATCCGCCGGCGCCCGCAGTAGACTAGTTTTATCTAGTCTTGTATCGTTTTTAGTTAATGTCCAAAATGTAACCGTTTTTGTCTGATTTCTATGAAATCCATCATGTTTATATGATATCCGACCGTGTTTGCATGAATTTCATCTGGGTGATTTATAAGGTGTTTGAAATGTATGCGGGCATAGTTGGATGGCGGCCTCCCGCATCCCTGTCCGCGGACGGACGCGAGAGGAAATTTGCGGGTCGCCTTTTCATGTGCATCAATTGATGTAAAGGACAGGTTAACCACCTTTTCAAATAATTAAATAAAATTCCCACCAAAAAATTAA…
847	Traes_7AL_AA28D70BF	TRIAE_CS42_7AL_TGACv1_556597_AA1766600	TATATGATAAAACTCCGATCTAGCCCAACCACATGCTATAATCTTGTACCATATGAAACCACGTCTGCTATTTTGGCGGTTGCCTCAAAACAAAAGTAATGTTATCCGGTTTCCAACTCAAAGAAAGAGAGTCAGGTAGCGTGAAGCTCCGAGGCTGAGATGGGGACGAGCATGGCGCCCCTAGAGAGACCTCGCCGTAGACGGGGACATTGCGGTTGACACGAGAGAAGTGAGGGGGTTGCGAGATGCGTGAGACAACACGTTAGCAAAGTAGGGAGAGGGTAGAAGAACTAAGGGAGAAAGAAGAGCAGTAGCCGGCGAAACATTGTACACCATTTTTTTTCCAGCGACCTAGCGAATAGGCAGGCCCTACAAAATCTCGTTTGGTTTTCCCACGCC…
848	Traes_7AL_B17CA28E3	TRIAE_CS42_7AL_TGACv1_556597_AA1766610	AGAAGACCCAATTTGCCGTATGTATCTAAAAAAAGACCCAATTGGTGTATGTATCTCACTGTTCCGTGAAACTTTCGCGTTCCTTTTCCTTTTCGGATACTGGTGTGTCCCTCATGGCGAGTGGTGATAATGTTTTTCTCAATGGTGTATTGTAATACTAACAAAAAGAAAACTACCCCCTCTCATGTTGCTCCACGTGCAACGGGGAAGGAACCCTAGCCGCCGTCTAGCCCCTCCCCCTCCCCTCGGTCATCTCCTCTCTTCCTCCTAGGACTCCGCCAAAGGGCACGGCCTCGCTAAACCCGACGGGCGTCCCCGACGGCAGGGCGTCCTCGTCTCTTCACAAGGTGGGATTGATGTGGGCTGGTGCTGCCAATGCAACACATGTGTAGGGGCGCG…
849	Traes_7AL_D93FC054C	TRIAE_CS42_7AL_TGACv1_559736_AA1800650	GCCCGCGGTTCCCAGTAACAGCGTGCTATACACACGATGGTGTGTAGACGATTCCTAAACGACAACGCAGATCAACTCATCCATGCACAACAGTAAAGTGAAGCAGACGGCTGGATTTGGCCGTCGTCTCCTTGTCGTGCACGCAGTATCGTCTTTACATGTAGTACCCCAGCAACTAAGTAGGAGTACGTACTGAACTGAGCATGGAGAAACGTCAAGCCAGCAAAGACGCCACAGTTCTCCACGCCTCAGAGGATCCCGGGCAGCCGGATTCCACCCCGTCCGCGTCGGACAAACACGCGGGGGTCGCCGCCGCTTGCCCTCGTCGGCGGCCACCCAACCTTCCGGACCACCTGCTACCCATCCCAGTCATCACAGCCACAGAACCATCCAGACGGT…
850	Traes_7AL_DDB77B9FF	TRIAE_CS42_7AL_TGACv1_556210_AA1758330
851	Traes_7AL_FBCF18845	TRIAE_CS42_7AL_TGACv1_557984_AA1788710	GTTGTGGCAATGCATGTGGTGCAACCCCCACAAATACTCGGCTAAATTTTCGAAAGATAAAAAAAATCCCATGGTATAGCACACAAAAATAGATCCGTGACCATGATCCCACAGCTCATTAGATGACTAGTCTATCCAGAGGCCAAGTAAATTTGGCCATAGCCCCCCAAAATGGCAAAATTATACAAGAGTTGGCGACGATAGAGTTGTCACCTTTACCCTAGCCTGATGAGACGGCAAAAAAAAATCGAGAGAAGTAAAAGAAGTAGGCCATAGCTCGGAAAACAACGAAAACCTGAGGTTTTGTTGATGCGTCATTGGACGGCTGATTTACCGACAGATCGAAAAGACATGGATACTACATACAAGCCACAAAATGATGAGAGTATTTGCTCGTAC…
852	Traes_7AS_0A1BAEEAD	TRIAE_CS42_U_TGACv1_642167_AA2112620	TTCTGAATTGAATTTTCAGAACCAACCCCAACGTTTCGTTCGCTGATGCTCATGTTGGTTCTCTTTCTTATCATGGTCATCATCGCCATCCTGTTGCATGCATTTCCAGGTCCGTTTCAACGACGAGGCACGGGCTGTGCCTCACTTCACCACGGGGCTCATCGGGCGCGACAACGCGATCGCGAGGCACGGGATCCATGGCCTCTACTGGCTCTTCAACGTGGGTGTGAGTGGAGCCTGGCTTGTCCGAGGGATCAACACCATCTATCTGAAGCAGCCCAGGAACCAGAGCCCGTTCCAGGGGGTCATGTACGACTACCTGCGTCTGGAAGGACCCTGTGCTGTGCCTGCCGCTAACTCAGGCCCAAAAGCTAATTGATTAATCAGCCTGCCTTAGCC…
853	Traes_7AS_0F250EED1	TRIAE_CS42_7AS_TGACv1_569953_AA1827580	AAGTTGTACTCACCATTAGTGGAGGAGGTGTGGGTAGAGGAGGTTCCGATGGATGGGCTGCCATATTTCCATCTTGAAACTCCTGACCGTTTCTTGTTGCGCTGCTCGTCCATGGTGGAACTGTGTTCCATGGCGACTGCTGCGAGAGTACTGAAATCAATCGAACGTGGTTCAGAAGGATATAATTTCTCGTGCAGAAGGTTGTACTCACCATGAATGGAGATGTGGGCAGAGGAGGTCCCGATGGATGTGCTGCCATATATGTTGATTGCTCTGGTGCCTCGTCGCCGTCGTCCGGCTGCGCCATGGTGCGGCCTCGTCGCCGGCTAGATGGAAGAGACAGAGAAGATGAATAGGAGTAGAAGCTGAAAGGACTAGGAGGCGTGGGGAACAGAGTGG…
854	Traes_7AS_110BBC196	TRIAE_CS42_7AS_TGACv1_569953_AA1827580
855	Traes_7AS_15546E52B	TRIAE_CS42_7AS_TGACv1_570456_AA1835940	TCCTCCCTCCGTCCCAAAATAAATGACTCAATTTTGTACTAACTTTAGCTCCCTCCGTCCCAAAATAAGTGACTCAACTACATTTTTACTTCAAACATAACCACTAGTCACTCTGTTGCGGGGTCTCCTCGCTAGCTAGTTGTCCCACACGTCACAGAGCTGGCTAAAAAAGTTGGCTGAATTGAAATAGAAAGCCTTTTTTGACTGATCAAACCTCGGTTGGCAAGACAACATGAGTTGGCAGCTCGAGAGCGACGGCCGGCCGGAGCCCAACGGAGGACGACCATGTGTCGCCGTTGGAACTCTCTGGTCGCTTCACCGGCGAGACACCTGTGCCCTTTGGCTCCTTTGTTTACTGCTACTTTTTACTAATAAAGCGTCGCGATTCACTCACGGTCA…
856	Traes_7AS_1B2A8C929	TRIAE_CS42_7AS_TGACv1_569682_AA1821750	CAGATAGCACTACTAGCTATCTAATCACACCCAAATGACTGTTTTGCCACTGTAGTCACCCCTTAACCTATAAAAGGAGGCCCGGGGCAACCTAGCAAGGGGTTCAGATATTCGATCCCACAACACTTGTACGCTCACGTCACTCTCCCCGAGGCAACCTTGTCGGGCCATAGCGCGTCGAGCCTTCGTGTTCCCCCAGATCAATCCACCACCATAGCAGGAGTAGGGTTTTACGCTGCAAAGCGACCCGAACCTAGGTAAAAAGAGAGAGTCCATCATTGTGCTATCCCCTGCCGTTTCTGCTCTTTGTGCAACGTGGCCGTCCCCATGCTGAACCACAAAGGCAACCCATGCCCCATAGGTGATCGTGCTTCCACGCCGACATGTCGGTAGTCATTA…
857	Traes_7AS_1F679FE25	TRIAE_CS42_7AS_TGACv1_569190_AA1809640	ACGTGTATACAAAAATGTTGACCATGTATTAAAAAATGTTAATCTTGTATTTAAAAATGTAATCAAGCATTTAGAAAAACAGTTAAATTGTATAGAAATGTACCCAGAAAATCTTAATATTATATTTCAAAAATGTAATCAAGCATTTGAAAAATGTTTAAAAAATGTGTATAGAAAAAATGTTAACCATGTATTTAAAAAATCTTAAACTTGTATTTGAAACATGTTAATCATGTATTAGATATATACCAAATATGTATGTAAAATAACAATGAAAATCCAAGGGAAACGAAAGAAAAACAAATGAAAACGGGAGAAAAAACAAAAAATGAAGGAAAAAAAGAAAAAACATTGAAAACCAAGAAAGAAACAAAGAGAACCGGAGAATAACAAACAAAA…
858	Traes_7AS_25F9FEF52	TRIAE_CS42_7AS_TGACv1_570456_AA1835940
859	Traes_7AS_2742DDF6C	TRIAE_CS42_7AS_TGACv1_570668_AA1839220	CACCTGTCCCTCCAATGCTCTCACCACTACCACTGGGGGTTTGGGTTTGGGTTTTGCCTATTTATTTGTCCTCCTGGATCTTGGAGAAAACCTCCTCCGTTTGGCCTCTCTCCCCTGCTCCCTCCCCTGCACCCCCACTGGGTACGTATGCCTCTGCCTCTGGTGTCAGCACAGTTCTTTCCATCCCCCCGTGCGCTCGTCTTGGGTGGTGTTTTGCTTGGATTCTTAGCCAATCTCGCCGGAAATCTTGGCCTTTGCGGCTCCGGGTAGCCGTTCACTTTGATCGCCAGTAGTTTCTTGCCCCGCTGCTTTTCTCGGGGGTTTCTTGCACTTCTTGCGGTTCGTGTTTGGTGGGGCGTCACCTCAATCCCGCGCGGCTTCTTGCTGACGCGTTTCTCG…
860	Traes_7AS_513830189	TRIAE_CS42_7AS_TGACv1_569629_AA1820610	ATGCTCTGTTTCTTTTCAACTTAATACCTCAAGATGCTTGCTGGATAGCGGTTTTGTGTGGATTATTAGTAGTAGATGTAGTTGGATTAATGCTCTACTTATAATGGATATAATGCCCATATAAGATTATACCATAAATGATCATAGTCATACATGTTGCAATATTAATAGGTGCCCAACTATAATTTGTTTACCATGCCACTTGCTTCCTTGCTTGAGAGAGAGAGAGAGAGAGAGATGTCACTAGTGAACCTATGCCCTCTTGGGTCTATTTTCCTTTACTGAAAAAATATTTTCCTTGATGCCCTATGTTATTTTTTTCTACAAATTTCATTATTAATGTAGATCAACATGTGGAAAATTCGCTTGTCCATGTTCAAATGTTTCGATGATCATATT…
861	Traes_7AS_53CAFB43A	NA
862	Traes_7AS_60F755E22	TRIAE_CS42_7AS_TGACv1_569255_AA1811610	TGTATCTTATCCTGACTTCGGGGTTGGGCGACTTCATCTTCTTTTTGGCCTTGAGGCGGAACCACTTGAGCTGGTTGACCTTGGACTTCTTGGACATCTTCTTCTTCGCCGGCGGCTGATTCTGCACTCCATTCTGCTTCGTGTCCAGATCTCCGACCGAGAACCGCGCAAAGCCACCGTCCGTGTTCAGCGTCACCGCCGTGCTCCGGTGCCTTACCGGCGAGAGAAACCACCATCTCCGCGCAGCTCCCGCGCATCCATCAACCCCCAGGGAAGGCCGGAACAGCGGGCAGGGGCGTGGGGGATTTGCGCCGTGGAATCGCATCCAAGCATCGCTGGTTAGGAGGCAACAGATAAATCAAACCCAAAATACAAGATGGCGATGGAGGCATTAATAGG…
863	Traes_7AS_63A586587	TRIAE_CS42_7AS_TGACv1_570973_AA1843130	CATGGACAGACAACCTAGGTAGTGAATTACAAGTATTTAGGCCTCCTTCGGTTCATAGGATAGAAATATTATGGAATAGGAAAAATCTTAGAAAATGAGATGATATGTATCTTAATTTCTATATGAAAAAAGATGTCACTTGATGTATATTATAGAAAAAAATCCATTGAATTCAGGTAGGAAACCATTCCTACAAACCAAAGGGTTTCAAATAAATTTTTTCAGCAAAATTCCTACAAGATTCCTGTAAACCAAAGGGGCCCTTAAGAATAGATGATCATTTCTTTATTGGTGAACTAGTACCGGTGTATACACTGTAGTTTTCATGTTGTTGCATGATGCAGGCTCGATAGGGCGTACTCCCTCCGTCCAAAAATACTTGTCATAGAAATGAATACA…
864	Traes_7AS_6B30CACDB	TRIAE_CS42_7AS_TGACv1_569854_AA1825420	GAGGTAGTCCTGACCGGTGGCACAAGAAGGAGCTCCCGACGGCGGCGGCAGCGATTGGTTTGGGTCCTCGATCTGATCTGAGAGGAGATGAAAGAGAGTTGCGGTGGCACTTTTGAAGTAATTCTGGTAAATATCAGGGCCTATCCGTGTACCGGTTCGTTTTAAGTGGAAGCGCGGGTGCAGGCACGAGGCTGCATCGCAGGAACGTCCGATTCCTGCATTCCTCTCAGCCTGGCTGACGGGCCTCTGTTTGCATCAGTTGGGCCAGGCTGAGGAGGCCACACAGGACACCAAACAGGCCAGATTATGCATGTGTGGTGCGATGCAGGTGCGAGCCGACAAACCAAACACGCCTATGGCAACTGACAACTTGGTGTGTGAGAGGAGACGGGCGTGTGG…
865	Traes_7AS_712114E89	TRIAE_CS42_U_TGACv1_645225_AA2143600	TTTTAATTGTGATTCAACTGATCCTGAATTGAAATCCAGGCGGGCTACTGACCTCTAGGCAAGATGAAATAGTAAATGGGAGGAAACCTTATGCATTTAATATCACGAAGAAGATGCAGTAAGAAGCGCTCAACTAGTTGCGGAGGGACGCAAGGAGGTGGTCGCGCGGGGATGGGGGTGGGGGGGGAGGAGGAACCGACGGTTGGGCATTTGAGGGTGGCTGTCAGTTTTACATCTAGGGTGGTCAGCTGATGTTTTTTTGCATCACTTAGTTATGCATTTTACATAATACACATCTTCATCATTCGTTTCATTCATTGGAGAGACGTTTTTAGTCCAAATGATGCATATTTCGGTTATTTATACATCTACATCATCTATCGGCCATGGAACTATGAA…
866	Traes_7AS_8A1CED9C7	TRIAE_CS42_7AS_TGACv1_569410_AA1815110	CAACTAGTTCTGCTAGCCCGGGCCATTTTAGGATGGGAGAACAGATGAAGAGGAGGACCATCGATGCACCGTGGGGCGTGGGGTTCGTCGGTGTACGGCCCCATGCCCCCATGCATGTATGTATCTACCTCTCTCGCGTCGTATTGTTCAGCTTTGAACGACGGCACTACTCCAAGTGGTAGTAACTTCTTACAAGACGTATACCGTGTCAAAAAACGTCTTACAATTTGACACGGAGGGAGTGTTCCATCGTGTTTTTCTTCTTGTTCCACCGTGTGTCATAATATTCCGTCGTGTACCCACTGTAATCATGCCGTCCGAAATCGCGCAAATGATTTGCATCAAGAATGGTACCGCCCTTTTCGTGTATGTAGTATGTTGTAAGATGCACTGCCGCTG…
867	Traes_7AS_8FB9704D9	TRIAE_CS42_7AS_TGACv1_570526_AA1837100	GTGGCGGCGGTATGGATTGCAAATAAACACCCACTAAAACCATATAGAGACGAAAGAAAACATCGATAACCACACATACACACATCTGAAAAACCTCGCAAGGGAAAAACAACAGATTTCTCATCACGAGAGAGCATGATTCATTTTTTCGTGCCGTGGCGATCCGGATTACAAATAAACACCAACTAAAATCATATAAAGACGAACGAAAACATCGATAACCACGCATGCACACCTCTGGAAAACCTCGCAAAGGAAAAATAACAGATTTCTCGTTGCGAGGGCGAGAGAGAGAGCGAGAGAGAGGGGGGAGAGTGGGAGATAGAGATGCCTTAGGATTAACCACATGCAAACACACTTTAATTTGTGTGAAAATTGAGGCTACCGCCGACAAGGGTG…
868	Traes_7AS_BD45B6DF6	TRIAE_CS42_7AS_TGACv1_569613_AA1820410	GGACATACAGTTTTACAAAGGTGACACGCCAAAATCTTTACGCGACTGTGTTAGCTTTACAGCTTTCTCGTAACGCATAACCCATAGCTATTCTTTGTCGGCTACTTTCCCACAGTTGTTGTCTAGTAAATTACAGCCGAACCTAATGTAGTCTTGGCATCCGTCAATGAAGGCTAGTTTTGGCTACACGAGGATAGTGTTGGACATACGTTTTTACAAACGTGACACGCCAAAATCCTTTACACAACTGTGTTGGCTTTACAGCTTTCTCGCAACGCATATCCCATAACTAATTTTGTCGGCTACTTTCCGACAACTGTTTTGTGGTGAATTACAACCGAACCTAACACAGTCTTGGCCGTCCATCGATGAAGGGTAGTTTTGGCTACGCAAGGATAG…
869	Traes_7AS_C8A53B2DA	TRIAE_CS42_7AS_TGACv1_569410_AA1815110
870	Traes_7AS_D2C7C1F43	TRIAE_CS42_7AS_TGACv1_569064_AA1806110	TAAAAGAAATGCAAACATAAAAATATGATAGAGATATCCAACCAAGAGTACATGATATTTTACTTCTATCGGATTCGCTAATTCTCGATCGACTGAGATTTAGTTAAATTTCAGTCGTCACTAGAGTATCATCGATCATGACATGCAAATTTTTGTATTTTTTCTAAGCTCGGTAAACAAACACCGCAATTTAAAGAAAAATGGCACGGTGATATTTTTGCGGGCTGTATGAACAAATTTGTGCAATCGACCGAGAATCAACCAATTTTATTTTGCATGATGGAGGGCTGAGCACCCCCTGTTCTGCTCCTACCCACACTTAGTCTGGTACCTCCCTCTTCCGTCTTCTCTATGTTTGTCCTCTCCTACCTATCAATAAAAAGATACACAATCTTTACA…
871	Traes_7AS_DB2B4E3DE	TRIAE_CS42_7AS_TGACv1_569074_AA1806510	TCTTTCTATTCCCACGTTTTAGGAATTTAGCAAACCAAAGAAACTCTGAACACTCTTTGGTTGTGTTTATTGTAATTCGAGCATGAGTTTTTACATTTTTAATTTGACTAATAAAACATGTATAAATCATAAAAAATGTATGGTTAGAAGATGAAGAATCTAAAGATACATCTTCTGTACTATATAATAAATGTCTCCCTAATCAAATTGAAGGCCTGAAAAACCGTGCATGACTTATAAATCCAACCCGAGAGATGAAAAGCCGTGCATGGCTTATAAATCCAACCTAAAAGAGTAGCAGTATATATGTTGTCATAGAAGGAATCACTTCCATTTTATTTCATGCCAGAGACTGCCATTTCATCGTATAGATGTTGGATTAATCTAGGAAAATCAGCC…
872	Traes_7AS_E0B491148	TRIAE_CS42_7AS_TGACv1_569261_AA1811860	CATCAAGAGTCTCTACCCCAGAACGACTCGTCAATCATCGACTCGAAAACCTCGGCTGCTAGTCTCAATCAAGCCCAGGGGGCCTCATCGTTGTGTCACTTTAGGCGATCTTTTGGGCAGCTGAAATCTGGTGCTGCAAGTCTGGAGTCCGTCTTTCCGTCCCAGTTCTAATTTTTCTGTAGGACCTATTTGGTAGTACAAGAAGGATCACGTCTCTTTTGTATGCGTGTTCATACAGTCCTGGGGGAATTCTGCGGCAGGGAGTCCTAGACAACAGATCATCTGCTCTTTACCTGCTGCTGCGTCGCGCACGTCTGGTGTGCCCTTGGCGTCGACCGTGGCCTTCGCTGCGGCGATATCTGGGAGGACTCGTCTCCTCCTCTTGCACCTCAAAAGCAC…
873	Traes_7AS_EFB88C40E	TRIAE_CS42_7AS_TGACv1_570101_AA1830430	ATTTTACTCCGTGTGCAGTACATATTAGAACCTTATAAAAAAGGCTTATACTCCCTCCGTTCCAAAATAAATGACTCAACTTTGTACTAACTTTGTACAAATTAAATTCAATCATCTATTTCAGAACGGAGGGAGTATTTAGGAACGGAAAGAGTACGATACCATCACATCAATGCCATTAGATTCTTCACTGAGTGTATTTTCACATCATATAAATTTGTTACTGTAAATCTTTATACGGTTCTTTATAAACTTGGTTAAGGTTTACAAAGTTTGACTTTAGTCAAAGAAAAAAAATGGATAAATAATGGAGGGACTATGTACATTTTGGTAGTGCCGACCGGACATGGAGATTGGAGACGGCGACGTAGGTCGAACATGAGCTCCTCCGTTCGTACG…
874	Traes_7AS_F8E5ECB63	TRIAE_CS42_7AS_TGACv1_569977_AA1828020	GTTGCGGCGGACACCGGTCATAGATTCTGGATCCCTTACCGCGGGGCAAAAGGGGCCGCCACTCACGATTCACACGCATGGGGGAATGCGGTTTGGAGGCTGGTTGTTGTGTTCCAACACGTCGTCTGTTGCAACGGTCAAGTTGGGGGAGGAGGCTGCGCGTGGTCCAGCTTGCGGCAAATCGGACGACTCCGCAGCACCTGATCTAACGGCTCGCATGAGAGCTTACTTTTGGCATGCATCACAGCCACGATAAAACAAGGCTAACATAGTCTTGGTCCATCTATAATACATGTTGGACCATGCTTCTCTCTCCCCACTAATCGATTGCTTTCTCCTTTGACCGTATTTGATCTTATTTTTTCTTCTAGTATTTTATTTTCTCTTGACATTGGGTTT…
875	Traes_7AS_FE1EDFC3A	TRIAE_CS42_7AS_TGACv1_569119_AA1807690	TAAAACACACAGCCAAACTGATACAAGGTGATAAGGAGAACCTCTTACAAAGCAGATCAAAGGAAAATACAAGAAACTAAAAGAGATCACACCCTACCACAAAGCCACCTAGACTACCAACAAGGACGGAGACTCACCGCCAAGGGAAACCATCGGACATCGTTTCGCCACTCACTCCAAGTTTCCGCCGAAGGGGGCCCCCCTGCCCTCCTGCTCCGGACGGTGGAGCCCGAACCTGTCTGCAGAAAACACGGGACGCGAGAGGAACCAACAAGGACCCTTCCCCCCTCATCTCTGCTCCCTCTCCCACATCGCTCCCGCGAGCGACCGGGGGGGGGGGGGGGGGGGGGGGGGGGGGGGGGAGGAGGAGGAGGCAAACCCTAGGCGCTGCCGACCCTT…
876	Traes_7BL_11C5C7BC4	TRIAE_CS42_7BL_TGACv1_577598_AA1879200
877	Traes_7BL_12EBCA739	TRIAE_CS42_7BL_TGACv1_579726_AA1909700	ATAGCCTATGTAAGCACAACACTGATCAGCGGGAAAATCAAAGGGTCACACATAAGACGGCTACATAGATGGGTCAAATATAGTGGACGGTCAGTGATTACAATCGGTCCATTTGGATCATCGGGACAAGCTATCACTGACGGGTCAACTTTAGACCAGTCTGTAAACGGTTCGGGATTTGAACACACAATTTATGAGATAAAATGTTTTGAATAAACAAATGTACGAAAAAAAAGAAAGATCTCAGGTTGCGACAAATGACGCACATGCAATGCACCGTTTGTTAACCCGTGACAAGGTGGGGGCGACCTTTGCAAAAAGGTACCCTTATTTTTTTTTAAGAATTGCCAACACTTTATTGATCAATGCATGTGAATCTCCACTACTATTAAATAAGCA…
878	Traes_7BL_55901A131	TRIAE_CS42_7BL_TGACv1_580418_AA1913950	TGCTCTGCCTGCATCATCTTGTGTGGGGCTTGGGCAGTATGGACTGAGAGAAATGCCAGACGTCATGGAGAACAAACTAGAACGATCGCAAAATCAGTACGATGGGCAGTTGACACTGCTGCTGATCGAGCTCGGCTAGGAAAGGAACAACAGAAGCCTACTATTAAGGTGCAAGAAAGATGGAATCCACCTGATGAAAGTGTACTAAAAATTAATGTGGATGCTCATTTCCTGGAAGTTCACGGATATGGTGGTACAGGCCTGGTTGTCCGAGATGTACGGGGTCATCTCGTCAGGGCACAGGCTTTGTGGTATGATTATGCATCTACAGCCAGATTGATGGAGGCATATGCAATCCGAGATGCAGTCAAGCTGGCTGCAATATGGGCTGGCGCAAGA…
879	Traes_7BL_580CFC05F	TRIAE_CS42_7BL_TGACv1_579222_AA1905450	GTAGTCGTTCGCCGCCATTGTAGAAATAAGTGCTTGCACTTGCCTTTACGCTGAGGATGCATGACACGCAACGGAAGCGGCAGACGCACGGTGATTATCAGTCAACTGATGGCAATCATTTCCCTACTTTTTAAGTAGGAGTTTTTTTTTTTGAAGTAGGAAAGGGTAGGAGAGAAGAAAAGATATTGTTTTTTGAGTCGTAAGAAAAGAGTTTTTTTAAAGAGAAGATTTTTTTTCTTTTGACCGAAAGACTTTACTTTATTAATCAAATAATAGTAACATTGTCCGCTAGTAGTATTATGATGAACTCAGGCGGGCATCAACCCAAAGAGAAGGGTTATTTGCACGTCCCCATCTAGCCAACTCATGAGCTACATAATTTGTCACTCTACTACAATG…
880	Traes_7BL_82850CC15	TRIAE_CS42_7BL_TGACv1_579726_AA1909700
881	Traes_7BL_850250C2D	TRIAE_CS42_7BL_TGACv1_577020_AA1863000	GACCGGTGAAAAACCGAAAGGTCGAAAGAAAACAAAAAATAACCTGTCTAAAAAGCTGAAAACGCGTGCGAAAAAACAAAAACAAAATCCGGAGGTAGCTTCCAGAGCGCGACACGTGGCGGAGCGGCTGGGAGCGCGACAAATGGCGCTGATCGTTTGCGAGGCTCCTGAAGAAGTGCTCGTTAATTAGAGTATAATCATCATCGGTTACCACGTTTGCTTTTTTTTTTTGAGGGAGGTTACCAGTTTGCTATTTGCCCGTCTAGAGAAGCCCATAGAAGCCCATATGCCTGTCTGGAGAGGCCATAGAAGCCCATAAGCGTTGCTATTTAAAAGAAGCCCTCCTCCTTCCACAACTCCGTGTCCAAGCTCGCGCTGCGCCGCCAAAGCTTTGAAGTC…
882	Traes_7BL_8A1D0A241	TRIAE_CS42_7BL_TGACv1_579281_AA1906100	TTATTCTAGTTAATTCAAAATGGATGCGATGTCTTGCGCTGGATACATTTCATCATTTGTGTGTTTCGATGTACCTGCAGGTTTGCAAACGAACGTTGTCAGAAACGATATTCAGGTTCTTGAACGGACTGAGGAACAATGTGAACTCGACGACTGTTGTGTGATTCCCGGGACAGAGTTTGAGCAGCCACTGGTCGACCAAGTGAGGATGATGCTGGGGTCGATGAGTGACGGTGAGATCAACGTCTCGGCATACGACACCGCCTGGGTCGCTCTGGTGCCGAGTCTTGATGACTGTGACAGCCCCCAGTTTCCCACCACCCTCCGGTGGATTCTTGACAACCAGCTCCCAGACGGCTCCTGGGGAGACGCTGCCCTGTTCTCCGCCTATGACCAGGT…
883	Traes_7BL_91C7CD5C5	TRIAE_CS42_7BL_TGACv1_579718_AA1909600	TTATTCTTTGGCAATGCATAGGTAGCGGCGGTTGGGCTAGAGTTACCGAGCGTCGATGTCGTCGGCTACCTGGTGGCCTCTGACAGTGGAGAATGGGCTCCCTTCAGCATTACAATCCACTACAAGAAGATGGCCAAGTAGGACCCACAACGACCTTTTCCTGACAAACTACACACATTTCTTTAACCTCATTATCCTAATGACCCCATGCAACTGTTGTAAACTTATAATGACATTGGCACGATCAAAATATTGCAGGTGAAACAGTATCGACAGACCATCACGGCAAGGAGGTTGAGTTGAGAAAAGTGTACTTCCATCGAAGGAATGCTTCTCCTTGGGGCTGATTGCATTGGCCATGCTAAGCACCAGAGGAGAGGCAAAGTAACAAAGACAAAC…
884	Traes_7BL_AEA8574A0	TRIAE_CS42_7BL_TGACv1_577995_AA1887510	NNNNNNNNNNNNNNNNNNNNNNNNNNNNNNNNNNNNNNNNNNNNNNNNNNNNNNNNNNNNNNNNNNNNNNNNNNNNNNNNNNNNNNNNNNNNNNNNNNNNNNNNNNNNNNNNNNNNNNNNNNNNNNNNNNNNNNNNNNNNNNNNNNNNNNNNNNNNNNNNNNNNNNNNNNNNNNNNNNNNNNNNNNNNNNNNNNNNNNNNNNNNNNNNNNNNCATTTGTTTATTAATGCATGAGAAGAATCCTTGTTACTACCTTGAACCTGTTTTATAATCCATATTGTTATGCACTAGCGCGTGTGCGTGTGAAATAGATGGATTATGGTCCCGTACCCAATAAGATGAATATGTGTGTGTGTTAGAGAGAGAGAGAGGGAGAGGGGGAGAGAGAGTGAGGAGGAGG…
885	Traes_7BL_B1CAB8F5E	TRIAE_CS42_7BL_TGACv1_577849_AA1884560	AGCCATCTGAAACACTTTCGAACCCATTATCATATTCTCATTTATCTCATAGTATTCTAACAAACCAGTAAATGTTAAGTATGTGACCCTGAAGGTTCGGTAAAGTGTAGACATGACCAATAACTACCTTCCATTCAATGATCAATAGCAGAAGCGTGGACATCCGTATTGACCCCTACGCCCACACGAATTAATATCGAGCAAACCTGTTGTTCTCGTGTGCTATTCCCTTTGCTTCGCGACACATTAGAAAACTCGAGGTGAGACTTATTGGTATCCACATGAAGCAACTTTTGATCACCATACGAAGTAATCCTCGTTACCGTTTTTGTTCTCTTTCCTCGTTTTCGTATTCCGCCATCCTCGTGAACATGTGACATTGTGTTTGGCCAAACGATG…
886	Traes_7BL_B270DEE29	TRIAE_CS42_7BL_TGACv1_578683_AA1898700	GAGTTCGAAAAATATTCACTATCTCAAAAAATGTGCTCAAGTTGAAAAATGTACTTGAACCTCATTTTTTGAGAATTCCAACAATGTTCGTCGGTTTCAAAAATGTTAAAAAAATATTCATGAGTTTGAAAAAAAATTCACAAATTTCAAAAGCAGTTCTTGTATTCAAAAAAAGTTCACACTTTAAAAAATGTTTGCAATTTGCAAAAACAAAATCATGAATTCAGAAATTGTTCATCATTTTTAAAAAAAATATGTATTTTAGATATTGTTTAGTTTGGAAAAGGAAAAATAAAAATGAAAAAGAAGAAAAAAATAAAAGAGAAAGAAAAAGAAAAACTAAAAAGAAAGAGGTAAAAAGGTAAAAACATAAAAGAAAAAGGAAAAAAGAACCAGAGA…
887	Traes_7BL_D5E233F60	TRIAE_CS42_7BL_TGACv1_576876_AA1858250	GTCTTGAGGCTAAAATCTTTTAGTCATGGGAAACTTAGAGGGTGCTTGGATACAAGGGACTATTTTTAGTCTGACTAAAAATAGTCTCTTTTAGAGGCTAAAGTTCCAAGCACCCCTGACTAAAGAGAGGCTAGGACTAGTCTTGAGGCTAAAATCTTTTAGTCATGGGAAATCTACTAAAATATGTATTAGCTCTCTCTCTCCTCATTTAATTCCTCTCCTTAGTTCTGGATTGGAGGGTTTGGAGGATAATAAATACTCAATAACTAGATTTTAGTCTCTTTAGTATTTGGATCCAAGCATGGGTGAGACTAGCAAGTTTTAGTCCTACTACTTTTAGTCATGGGACTAAAACGTATCCAAGCATGCTCTTACTAAAATATGTATTAGCTCTCTCTC…
888	Traes_7BL_E14B151E3	TRIAE_CS42_7BL_TGACv1_577750_AA1882530	ATGGTTTTGATTCTACACCCTTTCTACTTTTATAGGGGTAGTAGATAAATTGGTCTTCCGATGCACCAACGAAATGTCAAGCACTTTCTACATAGTTGGTCAGATAACATGCAAGTCCTAACACACATGCACAAACCTTTCTTTATGCCGTGCTTGCTCGACTAATAAGTCACAATCAACTTTGTCAAAAACGGTCTTGGTCTTTTAGATCCTTCCACCCAAATATTGGGAATTTTTTTCTCCTAATTCTGGGATGATGAATGAACTTTTTTACAATCAAAAGTAGCAACTTCTAACTGATTTTATGGAGGAATTTATTCATTTTATGACTCTTTTCTTTTGTTGATCATCAATACGAATGGGGAATGTCATTGGCCGAGGTAGAGACAGTGGTATGGT…
889	Traes_7BL_F61FE7228	TRIAE_CS42_7BL_TGACv1_577925_AA1886270	CCATCGAGGCAGACTACAGGTGTCACCAGGGGCGTAGCTACGTACAGCTAGCCGGTGTCACTCGCACCGTGTCCAATTTGCACTTGCTTAATATAATCCATTGATTTAGTGTGTAGGTCATTGATTGTTTGACATGTAGGTGTGTGTTCTTTTATGTGGACACCGAATAATTTTCAGTCCAAGTCCGCCCCTGGGTGTCACCGTCATCACTCCTCCCGTTCTCCGTGAGCCAGCGACTCCGACTTCACCCGCAAATCCCCATCGGTGAGGCACACACCGCAACGACCTGCACCAAGTCCATATCGACCTATGCCAAACAGGTCATCACTCCACCTGGGTTCGAGAATGCCAGCAAGAACTAGTCTCGGTACCCTTTCGCCACCGTACGCCAAACAATGT…
890	Traes_7BS_165AAC97C	TRIAE_CS42_7BS_TGACv1_593311_AA1950320	TCATTGGTCCCGGTTTGTGGCTTGAACCGGGACTAAAGGGCAGCCTTTGGTCCCGGTTCAAGCCACCAACCAAAACCAATGATAGTGGGCCAGGAGCGAGGCCCATTTGTCCCGGTTCGTTCCATCAAACGGGACTAAAGGGGCCAGACGAACCAGGACCAGTGTCCTCACGAGGCCCGGCAGGCTCCCTGACCTCATGAACCGGGACCAATGCCCCATGGATCCTGGTTCGTGATTGAATCGGGACTAATGAATTTATCTGGCCTGAACCAAAACCTTGCTTTTTACTAGTGGTAGGATCGATGAAGTGAACAAATTGTACTGAAGACTTGACAAAGCAAGTCGACTGGATCGGTAACGACACCCGCCGCGAAGCAAAGTTCACTTAGGGCCGGACAA…
891	Traes_7BS_182F2A1F1	TRIAE_CS42_7BS_TGACv1_591812_AA1922120	AGCTGAGGCGGCCCTACCAATACCAATACCAATACCACTCTAGCTAGCTAGCCACCACCTGTCCCTCCAATGCGGTCACCACTGGGGGTTTGGGTTTTGCCTATTTATTTGTCCTCCTGGATCTTGCAGAAACCCTCCTCCGTTTGGCCTCTCCCCTGCACTGCCTCCCCATTGGTATGTCTGTCCGCGCCTCTGGTGTCAGCACAGTTCCTTCCACCCCCCCGTGCTCTCATCTTGGGTGTGCTTTTGCTCGGATTCGTAGCTAATCTCGCCGGAAATCTGGTAGTCACTCGCTTTGATCGCTGGTTTCTTGCTGCGCTAGTTTTTCTCGGGGGTTTCTTGCACGTCTTGCGGTTCGTTTCTGGTGGGTCGTCACCTCAATCCCGCGCCGGTCCTTGC…
892	Traes_7BS_1BF9F3D2C	TRIAE_CS42_7BS_TGACv1_592527_AA1939840	TTTTTTTCCAGAAAATTGCCATGTTTCCCTAATCTCACGTAAACTAAACTTGGCATCTAAATCTGTTTGGGTTGCCATGCTTAACTCCCGGAGTTATCATTACCGTAACTTTTTGTACCGTGTCAAAAAAACGTATTGTAATTTGATAAGGAGGGAGTATTTCACTGTGTTTTTCCACTATAATCATGGATCTACCCACTATAATCATGTCGTCCGAAATCGTGTAAACGGTTTGCATCAAGAATGGTACTGCCCTTTTCGTGTATGTTGTCGATCCAAAGATGTACTGCTGGATATTTATAAAGAATTAAAGATCATGGAGCATGCAGTGCAATGGTGCAAGGTGGGTCCAATCCAGCCCCGTGGCTTCATATTTACTGCTCCTAGCTATACCATTGG…
893	Traes_7BS_3622C9D4C	TRIAE_CS42_7BS_TGACv1_591887_AA1924480	AACGGATTTCCTCATAGGTGGTCTCGTTTATTGCCATGCAAGACACATAGTAGTATAACATTTATTAGGCCACTTCCAACACATAGGTGCTTAGATAAGGTGCTAAGCATATTAAAAAGTTTAGCAACTAATGTCCATAATGCATAGGTGCTTCACTTGTTGGTACTAAGTTCGCCTCATTTAATGCTTTAGCAACTAAACTATTGCATGCATTGGTGGGTTTCTTTGGCATTGGTTCTTCCTGGGGTCATCAAACTCACACCTCTCCTCTTTATTACCTTGCCACATCATATTTTTTGTCTACATGGCAGCCTTAGCGCTTGTACAAGGTGAAGCATTGGGGAGGGCCTTATGATATGGTATCTAGCTATGTTACTATAACCCTCTTTTTCTTTTTTA…
894	Traes_7BS_36E05402F	TRIAE_CS42_7BS_TGACv1_593311_AA1950320
895	Traes_7BS_4DBCF2E29	TRIAE_CS42_7BS_TGACv1_593311_AA1950320
896	Traes_7BS_4FBE4B00A	TRIAE_CS42_7BS_TGACv1_591785_AA1921060	TAAAACCTTCCCCTCGCCCTCCCCTTCCAAGCGTGAACAATGCAACATTGATGGCCATAAGAGCTCATCGAAGCATGCAGATCTCAATCCACATGTTGATGATGTAAGTAGTGACTATCTTAACCATGATTTCCATTTTCTATTCCAACTTGGTGTTTCATATGCAGTAATATTATTTCTAGAAAGTTCTAGGAAAGGATTCTTTAGGGCAGCTTCGAGCATAATTAGAAGATTTTCCACAAGAGCATGCATTGAATTAAGTAGTATGTTATTAGCTATTTGTGCACCTCACTTGTATGGAAAAAGGACTAAAAGTTGATCATGCAATGCTATTTTTTTTAGTGCTCCATCTTACTCCCTCCGTTCCTAAATATAGGTCTTTGTAGAGATTTCAACAAG…
897	Traes_7BS_5DA7F1381	NA
898	Traes_7BS_7222935B8	TRIAE_CS42_7BS_TGACv1_592003_AA1927810	ACCGATTTGCAGGCAGCGGAAATGTGGCGGAACCAGCGGCGTTGGGGGTGGGGAGGCCGAATTTGGCGATGTGGTGCGGAGGGAGTCAAGGAGGTGGTCGCGCGGTGGGGAGTGGAGGGGGGGGGGAGGGGGGACGGTTGGGCGTTCGCGGGTGGCCGTCAGTTTTACTTCTAGGGTGTTAGGTGATGTATATTTGCATCACTTGGTGATGCATTTTACATCCGATGTAAATCCAGATGTAATAAAATACACATCTACATCATTCGTTGGAGAGACGTTTTTAGTCCAAATGATGCATATTTCGGTTATTTTTACATCTACATCATCTATTAGTGATGGAACTCTCAAGAGATGAAACCAAAGCTAATGAATTGAAAAAGGAGTTTGGGGCACATGCTC…
899	Traes_7BS_7BEAF5EC0	TRIAE_CS42_7BS_TGACv1_592860_AA1945350	TAGTTTTTTTTTCTAAAATGATTTAAATCTATTATGTAAATTCAGCGGAAGTACAAAGCAACACAAACATAATAAAACATTACATTAAGATTCCAGGACCGCAAACAACCACTACCGCCATGGAAAAAAAAGATTCGGAAGACAAAGTTTATCCTAACCACGTTCGTCCTTGGTTGTTGGTCTCATTGCGCGCTAAACAACCTGGACAACAGAAAAGCAAAGCAGTGTGCTTCCGCTCCGCAGCAAGAAGACAAGTTGTCACTTCTCGGAGGCCGTCACTCAAGCAAGCAAACTGCAAAGCTTCTTCGTTTGGTTTATCCCGTACGCGCGAACGCATGTGCCGCACTGCGTTTGCGGTGGAGAGCGCAGGCATGCACAAACCAACAAACGAAACAGTGC…
900	Traes_7BS_B2B2B5D1A	TRIAE_CS42_7BS_TGACv1_591943_AA1926220
901	Traes_7BS_F8389FAF6	TRIAE_CS42_7BS_TGACv1_592370_AA1936770	AGTGCCCCAACATGTTTTCGTGGCTAACAATATCTGGCAAGCGAAGACGGAGCCTAACTAGAAAGTTTTTACTTGGCTCATCCTCCATATATAAGAGGGCTTTGATGGCAGACGGCCTGGCAGCGCGAGGTTGGCCCCATGATCAAGCTTGCAAGCTTTGCGACATGGATTCCGAGACAAATGATCACATTTGCACGAGGCTGCCTCTTCTCTCGGTGTTAAGGGATTGACGGATTGTCGCGGACTGGAAGGACCTCCGAGTAGGGTGAACCTCAGGGGTCGTTTGGAGCACAGGACTTGTGGATGAATTTGAAGGTTAGGAGTTCCATAGAAGAGTTCCTTTGGCGCCCTCGGGGATAGGAAAAGGAGATTCCGGAGTATTGGCTTGGTATCCTTGAG…
902	Traes_7BS_F85138C8A	NA
903	Traes_7DL_067B618A0	TRIAE_CS42_7DL_TGACv1_603894_AA1990870	CTAAATTCCATAGAAGCAAGACACGTACCATAGAGTGAGTGCTTGCTGAAGCAACGTGGATAGGGAAGACACCTTCCGTGAGTAATTAACGAGGCGAGGGAGAGCGTCGCGGCAGAGGACCGATGGCTCAATTCACAGGAGAATGCGAGGTGGCGGACGGGGAGACGGCGGCGTGGAGGCGTGGCAGCCAAGCTGCCGCGGCCGCCGTCGGCCGCATCGGTCGATGCGAGGTGGGTCGGCGGCGGCGGCGGCCGGCGCATGTTGGGGCGGGGGTGGCGACAAATGCGAGGGGATGGGGATGGGGACGCGAGCGGATAGCGACGAGTGCGGACGTGAGTGGTTTTCGCCTCCCACTAAACGCTAGTCGTGTCCGCACCGCCTGGCGCACGCGCACAGCGG…
904	Traes_7DL_0C02D38AD	TRIAE_CS42_7DL_TGACv1_603075_AA1975300	CATGTCTCATATACTATCATGTGATAGTATATATTCTAGTTTATCATTTTAAGTATGTTCATATAATATATATATAATACTCTAAAGTGACTTACATGAAAAAAATTGTAAGTTGGCCCATGATTTTTATTATATTTGTGAAATATGTACAAATTTGTACGTAAAAAAAACTGAAAATACGATATATGCTACCAAAAAAGTAGTATATATACTGCCTAAACATTTTTATATACTACATACTACACGTACATACTCTCCGATTTGATATATATATATTATATGATTTTGGATGCATTTTACATTCACACATATGAAACACTATTTTTTATGTTTATATTAAAGGGCCCCAGGCACTAGTTTCGTCCCGGGCCCCGAAATCTTAGGACCGGGCCCGCACGG…
905	Traes_7DL_1211AEDF2	TRIAE_CS42_7DL_TGACv1_602640_AA1963570	CGATGCGACATCCAACTCGTCCAGGTCGTCGCTTCCGGCACTCCAGTGTGTCCCACTTGGTTGGCGTCTAGTTCATCCACGATGTCTGTGTTGTCCTTGTTCAAGGACGAACAAGTGGTCCACATCATCCACCAGCAGTCGTTAGTCATAGAAGATTCCGTCGCCTACCGCCAAAAAAACGGGGAGGCGCTCCGGAAAGGTATAAGGGCTTCCCAATGAGAAGGCATAAACATAGCCGGACCAAAGCCATCAACATTCACCTCCGCATCGGATGCCTGCAAGATGCATGGAAATGGGGAAGGGCAAATGAAGTTTGTCGTTGGAGGGGAGGTTTATTTGGAACAACTCTTAGTTGTCCAAACATGTCCACGTACATGTTTGGACATGAGACATGTGGGG…
906	Traes_7DL_1A46C6743	NA
907	Traes_7DL_35652B3F0	TRIAE_CS42_7DL_TGACv1_603128_AA1976400	GGTGCAGTAGATCTCGTGTCCCTTGGTAAGCCGGTGGTGGTTTCCCTAGATGGCATCGTCCATTTGAGTGGGAAGGCGACAATCCAAGAACTAGGATGTGGTCTGTGTATGGCAGTGCATGTGATATGCCTCGATGACGTTGTCGACAAGCAGCGGTTCCACGATAGAAGGAGTACTGGGACGTCGCCCAGTCGACGCGTCATAACGACTTTGGTTCCGCAACCGACGGGCCTCTCAATTGGCTTGCAAAACACTAGGGACTTTCTTGTATTTTCCATTTTTGGAGGGATGTTCAGCAAATGTTTTTGGACTCATATCTTCCCTCGCCCTTTCTAGTGATTCCACTTGCGCGTGTTGTATCACGACTTGTGATCATGTGATAAATGAATAAGTGGCAAT…
908	Traes_7DL_3EC952C13	TRIAE_CS42_7DL_TGACv1_604379_AA1997540	AATGGCATGGCTTGAGCTGTGTCTGTTTTGAGTTCTTTTTGTGCGAGTAAAGGGGTGCAGTTTTCGAGTAGGGCGTTTTGGAGGCCGAGCTCCATGGACGCCAATTTTCTTAGGAATTTTGAAGACCGACATCGCGTACGTTGGTTTGGCTTGTGCAACAGATTTGATAAGCACTTCCTTACCTCCCGAAGACAGACACTTTTCCTTCCATCCTGTAAGTTTCACAATTAACCGATCAATCAAGTATTGAAAGCTGTCTGTTTTATCCAGTCCTAGGGTAGTTGGTAATCCCAAGTATGTGTCATTTAGAGCCTCCGTCATAATATTCAGAGTAGTGCACACCTGAGCCTTGGTGTTTACATCTGTGCTAGGACTGAAAAAAATACTAGATTTATCCAC…
909	Traes_7DL_50609FDAB	TRIAE_CS42_7DL_TGACv1_603128_AA1976420
910	Traes_7DL_6DF800365	TRIAE_CS42_7DL_TGACv1_603476_AA1984470	AGACAAGAAGCAGCTAGAAATGATGCCAAGAGGGCATTTGGAGTTCTGCAGGCCCGTTCTGCAGTTGTTCGTGGACCTGCTAAACAATGGATCCGGAGAACTTGTGGGGGGGGGGGGGTTATGATATGTTGTGTGATCATGGATCATGCACAACATGATCGTTGAGGATGACGATGAGGATGCTGCCGCATCTCTAGAATTTGAGAACATGGTTGATCCTATCGAACTTTTAAATCAGAATCCGACCACATTTGAAGAGTTTATTCAAATGCATCAACAAATTTGGCATCGAGCAACTCACAAGCAGCTGGAGGAAGATCTAATTGAGCATTTGTAGCGGTTAAAGGCGACAACAATGTTGGAGTGTAGTATTTAAACATCTGTACTCTATGTATGCAG…
911	Traes_7DL_6E5F4B350	TRIAE_CS42_7DL_TGACv1_604539_AA1999160	TGAGAGAGGAATGAACTTGAAATTCTTCTATGACAATGTGGGTAGTCGTGTCAAACCAGCTAGAGACCCTAACCGCATTAGAGCTTTTCTTCAAACATACAAGGAGATTGAAAATGCAAACACCCACTTCAACTTTAGGAGGATCTCATTGAGCACCATTGGCAAGGGGCTGGACAGTGACTCATTTTTGTATTCATTTGTATTTGTATTCATGACAAGTTTTGTATTGCATTCTTTAAGTTTGCTACGGTGATTTGAATAATTATTTGTAATGTGGATGATTTTGTATTATGTTTGATTTGAATTGTTGTATTATGTTAGACTTAATATTTAGGGGCCGATGAGATGCGGGATGCAACAGCGCAAAGAGCAGACTCCGCAAAGTCGACCCATAAAAAA…
912	Traes_7DL_7465925C6	TRIAE_CS42_7DL_TGACv1_602766_AA1967790	GTGAATAGTCACTTGGCTGGAATAAATTTCGTATCCATTACTTTTCCTATTTTCGCCCCCATCAAGCCACTCTCCGACCCGACCTACCTCCTAGGACCTGCTGCTGGCCATCCTGCCCTGCTCGAGTGACCTCCTCCGTTGGCCATGCCATCCATTTAAGCCCCCCCCCCCCCCCCCCCCCCCCCCCCCCCCCCCCCCCCCCCCCCCCCCCCCCCCCCCCCCCCCCCCCCCCCCCCCCCCCCCCGGCACCGTGCACCCGCACTTGTCAACCCTCTTTCTACCCACCTCGTGGGAAATCACGACTCTAGGTCGGTCCTGGCTCACCCTCGCCAGGGATGTCGCGACCGGCCATGGCCACCCCGTCTTCTTCGGCTCGGTGCTATATGCGTGGAAATGGAC…
913	Traes_7DL_8E92487CF	TRIAE_CS42_7DL_TGACv1_604379_AA1997540.1
914	Traes_7DL_961822B36	TRIAE_CS42_7DL_TGACv1_604750_AA2001310	GGGGAGCACGGGATGACGAGGCGCGGGGGTTGCCATCGCCCTTGCCATTGCTGCTGCCGAAGAGGCCCATGGCGCGCGCTAGGGTTTGCGGTCGCCGGCGAGTAAGCAAAGGGAGTGGTGGGGGCCAGATGTGGACGGGAGAAGTGGATGAGGCCGACCCCGCCGTACGCGTGGTTAAAAAAGGACGCGCGCACTGGCTGACGCGTGGGCCCGCTGTCGGTGGTCGTCATAAATAAGACGACCGGTGGCAGTTGGGTGGCCGCTAGGTGGGGACGCGGCGGACTACGAGGAGACGCGCGGCACGTCCGCTTCGCGTCCGCGCCGACGCATTCTAGGCGCAATTTTGAATGGGAAATGGATCGGCACGGACGCCAGGCGGACACGGTTTGAATTTACGTC…
915	Traes_7DL_9A558BB33	TRIAE_CS42_7DL_TGACv1_603543_AA1985490	GCAAATGCGTGGGCCTTTCCCTCTCGACCCATATTCTTCTCTCTACTCGCTCTTTGTTTCGTTTGACTTTTTTGGTTACTAATTGCTCTGCTTTTCGTTAGACTGGATCTTTCATTGTTAAATCATGATCAAATCAAAGACACAAAACACAAGAAAATGAATTAATTTTGAACAAGAACACAATATATTTTCCTTAAAACTTGTGAACAAGAAATGAATTACTTGTGAATTCAAAAAAAATTCACAAATTTTAGAAATGTTATCAATTATAAAAATGTTCATGACTTCAATTTTTTTCATGAATTTGGAAAGAAAAAATAATCTGCAAATTCTAAAAATGTTCATGAATATGGAAAAATCGTGAATTCAAAAAGAAATAATGAATTTTAAAAATGTTTA…
916	Traes_7DL_9A83FC7CF	TRIAE_CS42_7DL_TGACv1_603567_AA1985750	AGACGCAACATCTTTTTGTACAGCTCTCGTTTTGTTTTTCTGGAACTTGGTTACGTACGTGATTGACGTGATACAGCTAGCTAATTGCACAGTACCGCGAGCCCGGCACATGGCCTGACCAGTGAGCACGTACTTACACGCCTCCGTTCCCGGGCGGGCGCGGCGAGTACCGGCGGCGTCGTGGCGGAGCCCGTGAGCTTCTTTCCGGGCCGGTAGCCTTCCCGTGGGACTCGTCCGGTTCCGTTTCGGTACTCGAATACTAAAGCCTATCCGTCGCGCCGAAATGCATGGGCCGGATGCGGACACAGCTGTGACGCGACACGTTTGGCGTGCGCGCGGAGCAAAGCACACGAGCGAGCCCGCTAGCTAGCTGCCGCGGAAGCAGACGGTGATCAAGTT…
917	Traes_7DL_A79EE6AAB	TRIAE_CS42_7DL_TGACv1_602656_AA1964250	TGATGGCGTCATCAAGCCGTACGTGTGTTGAACGCGGAGGTGCCGTCCGTTCGGCGCTAGACCGGGAGTTCGCGGGACGGATCGTGATTGGATCGCGAAGACGTTCGACTACATCAACCGCGTTTCTTAACACTTCCTCTTAGCGATCTACAAGGGTATGTAGATGCAATCTCTCCTCTCGTAGATGTCCATCTCCTAGATTGAACTTGGCGAGCGTAGGAATTTTTTTGTTTCCCGTGCAACGTTCCCCAACAGGAACAAACACCAACATGACGAGAAGGAGGCCCATTGGACTCATTCCATTACCACGATGTCGCTATCGCCTCAACATCGCCGATGGGACACACGAACTAAATCTACACAAAAACAAGTTTACATCAAACGAAGAACCGAGTTCCC…
918	Traes_7DL_ADFCB28B3	TRIAE_CS42_7DL_TGACv1_603062_AA1974880	AAAAGAGTAGAACTAACGATCAATTAGCTGGATAACCTAGCACTGCCACCACTCTTAGGAAAGACTGAAGTATCATTCGTCGAGACGAGAGCCGATGATCAGTTTGAGCAAAACGCCACAACGTCAAAAGGGATAGAACAATGGGACTCTTTATATTGTGTGACGCGATATGCATCGTCAAGACATCGCTGCCAATGACACATAGAAAGAACATAAGCCACGCTCCTCAAACACTTATCCTTGGTTTCCTCCAATGTTTGGTGCCAAACCGTTCGCCAAAGGTGAGGAAAACCGGTGTCACCGACATCATCAGCTCCTTCCCGCCTTCTCCCGGTTGCTCTCGTGACTCGCTTCCTTTTCCTTTTTTTACTTTCTAGAACTCGAGCTAATGCTAGCTTG…
919	Traes_7DL_BDE14D8F9	TRIAE_CS42_7DL_TGACv1_602786_AA1968580	GTCCATGCAAGCAAGAAGGTTCTGTCAGTACAGGAAAATATGGTACTCCCTCCGATCCATATTACTTGCATTCAAACGGATGTATTTAATACTGAAATATATCTAGATACCTCCATTTCAGCAATAAGTAATATTAATCGGAGGGAGTAACACAAACCTGATATCTGAATGCTACCACACACACTGGGACAGCAAGCCAACAGAAGTGGAGGCAGGGAATGCATGACGCCATGTCACCGGCGCCACGTAGGAGCGCCCCATCGAAGCGAGCCGGATTCGTCCATCCATCCCTTTCCAGGTGTCACCACTGAGCGGCCGCCAAGGCACGCACCCGCAGCGCCCCCATGTGATAACCCTATCCCCTCATCTCACCGGCCCTTGTCTCCTCCACGTCTCTCC…
920	Traes_7DL_C074DC1F6	TRIAE_CS42_7DL_TGACv1_602683_AA1965130	CGGAGGTACTAGAACTCTAGAAGAAGCACAGTACACATTTCTTTCCTTCATTTAGTATTTTATTTTATGGTGCGGTACTTGAATCATGGAAGGGAATCTTTCTCAGAGGATCATGCATGCATTGGAAGCCAATTTTTTGGCGAAGGATTTCTCCGCCCTCGGCCTCTCCCACGGCACAGGCATGCGCACGTTACCAACACCAAACAACGGCTGAAATCTGTCGGCGCACCAATATTTTGGCAAGGCTGACTTTGGCTCAAAACCAAATGCACCCGAATAATGCGCGAAACATATGGACCTGCAGTGAGAGCAGCGCGCCCGGGCAACTTGTCTCATTAGGTCATCGCTAATCACGCGGTATCCGAGTTATTTTAGACTAGTCACAGTGGAGAGTAACAT…
921	Traes_7DL_C8D5535E3	TRIAE_CS42_7DL_TGACv1_602654_AA1964180	ACATCAAACATCTTTACTGGCCGGCCATGGTTCGAGGCCACCTGAAACGGAACAAGTGAAGATTAATACAGATGCTGCTGTTCGGGACTCTGCTGAAACGAGCGTTGCTAGGGGTGTCGCCTGCTCTCAGAGTGCGCTCCCTGGTGCCTGGTGTAAACCTCTTCCAGGGGTCACCGACCCAATGATTGCCGAGGCGCTAGCCCTGCGGGATAGAGTTATTTTCACAAATCTAGAGGGCTATGCTCAGGTGACGATGGAGACCGACTGCCTAGAGATTATTAATCTATGGAACCCTTGCCTCAACAGTCGTTCTGTTGTGGCATCAGTTTTCTATGAAATCGAAGAGCTCACTGCTAGGTTTAATCCCTTCGTAATCCAGCATGTCAGCAGATCAGCAAA…
922	Traes_7DL_CA10CAC0C	TRIAE_CS42_7DL_TGACv1_602555_AA1960540	CAACTTGCAAAAAAGAAATCATGAATTCAGAAATTGTTCATCATTTTTAAAAAAGTTTATGTATTTTAAATATAGTTTAGTTTGGAAAAGGAAAAATGAAAATGAAAAAGAAGAAAAAAAAGAAAAGAGAAAGAAAAAGTAAAACTAAAAAGAAAGAGGTAAACGGTAAAAACATAAAAGAAAAAAAAGGAAAAAGTAAAGAGAACCAGAGAAAAAGCAACGAAAAAGAATAAAGGAATCCATTTCTGGGAAGGTTCTAGAAACTTGTCAAAATCGGTGGAGAAAAACCCGAAATGGGCCCGCCTACACTGAAGACGAGGCGCGCGGGGTTGGTGTTTTGATCGCTATTCCCCGGCCTATGCGGGGATAGCATCCGCCCACACACCCACCCCGCTTACG…
923	Traes_7DL_DB6471BF0	TRIAE_CS42_7DL_TGACv1_604923_AA2003100	AGGTCCGACGGCGCCCGCAGGCGTCATCGCATTGGTGCCGGCCAAGCCGACAGGGGTTTCCCCCGATCCACAACCACCACCACCACCACCTCACGCATTTCACCAACCTTTCCACTATCCTACGAAAGTGATTGATCTTTACATGCATGCATGTATATAGGGTAGCGAAATACAATAGTTTGATATACTGCATATTGTCGTCCTATCTCCAGAACGTAATTGTTTGACCTCGACATGCACATGCAAGTTGCGATGCAATGCCGTCCTGACGTACAACTCTACGATCAGTTGATGCCGGATTAGCATACCTTTGAAAATGGCCCGAGCTGATTCATGGGCCAGCCTACACAGCAATACGGATGCTTCAAACTGTGAGATGACAATAAAATATAGAATGAG…
924	Traes_7DL_DF9BB0988	TRIAE_CS42_U_TGACv1_642462_AA2118080	ACTCAGAAAATCATGTGTTACTTTGAGTTGTCCCTCTTCAACTATATTCCGATCATCTTCTATAAATTGATAGTCAGGAGTAGTTGTGCATGCGTGTTCATCGGTGCCTATTATGCATATGGTCAGTCAAGCCATTCTACTCCAGAATGACTAGGAGAAAACAAACTCCAGTAGCTAATCCATTCCGGGGATCGGGTCAAAGCAGTTGTATTTCGCGGATCAAAATGCCAATCCAGCACTTGTTCTGTTCTACCCTGGGGTATTACCCCCTTTTTGTCAGGATTGTCATGGGAATTGCACCACCTCCTATGACTTCTTAATATAGTGATATTTCTCGCCATCATCATTTATTTCATCGGTCTCCGTGTTGGTTGTAACCGGAATGCTGACAAATGAACC…
925	Traes_7DL_E6C167469	TRIAE_CS42_7DL_TGACv1_602976_AA1973220	TGTGGCAACCAGAGGGGTCGCTGGAAGGGCGTTCCTGGCGACTGTTCGTCCGGTAACATTATTACCGTAAAAGAAACTCTAGAAATTTTAAAGGATTAAAAAAGAAAACCAACAGTTGACGGTCAAATATTGCAGTGTCAAAGTCCAACACTGAAACCGAGAGGAGGGAGGACGTCATGGATACTTCGAGGAAAGCCAGGCGAGGTCACGCAGAGCCGCCGCGGACTCGGAGGTTGGAACTAACCGAAACAAAACAGAGAAGAAAAGGCGACGTGACTTTCCTTCTCCTGCGTGTCTCTCCCAGCTGCTGCTTGGCTTGTTTCCCGTGCCGTTTTCTCCTCTGCCTCTCCTCTCCTCTCTCCCCTATTAAAGACACGCGAGGCCGAGCTGCCTGCCACC…
926	Traes_7DL_FE457F7CD	TRIAE_CS42_7DL_TGACv1_602640_AA1963570
927	Traes_7DS_02539EB3B	TRIAE_CS42_7DS_TGACv1_622617_AA2042690	GCACTGCTAGCTATCTAATCACACCCAAATGACTGTTTTGCCACTATAGTCACACCTTAACCTATAAAAGGAGGCCCGAGGCAACCTAGCAAGGGGTTCGGACATTCGATCCCACAACACTTGTACGCTCACGTCACTCTCCCCGAGGCAACCTTGCCGGGCCAGAGCGCGTCGAGCCTTCATGTTCCCCCAAATCAATCCACCACCACCACAGCAGGAGTAGGGTTTTACGTTGCAAAGCGGCCCCGAACCTGGGTAAAAAGAGAGAGTCCATCGCTATGCTATCCCCTGCTGTTTCTGCTCTTTGTGCAACGTGGCCGTCCCCATGCCAAACCACAAAGGGGCACACATGCCTCATAGGTGATCGTGCTTCCACGCTGACACATCGGTAGTCATTAG…
928	Traes_7DS_15236AEA2	TRIAE_CS42_7DS_TGACv1_624229_AA2059890	AAATCTTGAGCAAGTCGGCATGCATGAGTGTTTGGCGCTAACAGATATATTTTGTACGTGGTTTTTTTAAACATCCAACTCCTTTGTATGCGCGGATGCCAGAAAAGCAACCTATACAATGTGAAAACCATCAAAACAGTCATGATTTAATCCCTAGCGTCCTGGCCTAATCGTCAGCATTGTACAACCCTAAAAAAATTGAAGAACTTAATAAAGGTTCGCTGTACTACAACTTTAACTAATGTCAGCTGATAATGCCATCGAGTTAATAGGTTTTGCTTATTGGTGGGAGTTATAATGAAGTTATATACTATATAATAAAGAGGCATTTGCTTGTTTTACAGCTTAAAGTACCTCTTTATTCATTACCAATCAAAGTTACTAGGTGCTAGGATGGAA…
929	Traes_7DS_226F2DC27	TRIAE_CS42_7DS_TGACv1_623132_AA2049890	GATCCATGGCCTCTACTGGCTCTTCAGCGTGGGCGTGAGCGGCGCCTGGCTTGTCCGGGGGATCAACACCATCTATCTGAAGCAGCCCAGGAACCAGAGCCCGTTCCAGGGGGTCATGTACGACTACCTGCGTCTGGAAGGACCCTGTGCTGTGCCTGCCGCTAACTCAAGCCCAAAAGCTAGTTAATTAATTAGCCTACCTTAGCCGTATTGTATTTGTATATGTGACACCTAGCTAGCTAGTACAGCTGTAATGTACTGTATGATTCAGCAGAGCATCCATCTGCTACTCCCTCCGATCCAAAACAAGTGCCGATGGGGTTAGTTCAAAATTGCGACAATTATTATGTACCGGAGGTAGTAATTCATATACTACACCATGCATATAATCTATCTATA…
930	Traes_7DS_23A24DA87	TRIAE_CS42_7DS_TGACv1_624145_AA2059200	GCATCTCGAACATTATAAACATTACACTGAGATTCCAGGACCACCAAACAACCCACTACTGCCGCGAAAAGAAAAGGATTCGGAAGACAGAAATTATCCAAACCACGTTCGTCCTTGGTTGTTGGTCTCATTGCGCGCTAAACAACCTGGACAGCAGAAGAAGCAAAGCAGTGTGCTTCCGCTCCGCAGCAAGAAGACAAGTCGTCACATGTCAGACGCCGTCACTCAAGCAAGCAAACTGCAATGCTTCTCGTTCGGTTTATCCCCTAGCACGCACGAACGCATGTGCCGCACCGCGTCACGCAACGCATGCATGCACAAACCAACAAACGAAACAGTGCAGTTGCAGTGCTCTATCTACATATACGCAATCAACGCGGGCCTCCTCCTTCGCCGCGA…
931	Traes_7DS_3A44BE7A3	TRIAE_CS42_7DS_TGACv1_622146_AA2033850	GACCCGGAGCAGGTGTAAGCCTGGGTCGTCGACCCCTCCTAGACGACGGCGGAGGTGACCAAGCGCCGTATCCGCCACCTCGACGGGGAGATGGGCACGACGAGGTGTGGTCTCTCAGTGACACCGTCGTCGCCACCGCCTCCTCCAAGGCCCGCCGCCCTCTACGTCGTCGATGGCCACGGCCGCACTGCACAAGGCGCAAGAGAAAGCGGAGATGATCATCCGCGAGCATTAGATTGCTGCCGGGAAGCCATACCGCGACGCTGCACCCTTCCGCCGTCCGAAACCCGACTTCGGCGACGATGGAGGAGGAGCCGCCGGCCAGTCCGGCATGGCCTACGAGGCCACCGTCAAGTATAAGTTAGTGTAGGTTAGATCCTTTTTACGGTTTTTAGTTCA…
932	Traes_7DS_51C39958A	TRIAE_CS42_7DS_TGACv1_624797_AA2063360	TAGAGGAAATTCAACCTAAATTCATAATAAATTTCTATGAAATTTACTGTGAATTTAGGTCAAATTCCCTGTATAAGGGCATCTATTTTCACTTTAAGACGAGCTCAACAAGGCAGAGAGGGACGGGCTTATAAACTGGTGTGAGCGCCCTTCGGTTGGCGAGGTGGGACTAAACACTGGCCGCAACTAGGACCAGCCCTTTAGTCCCGGTTTGCGGTAGGAACCGGGACTAAAGGGTGGTGGGCCAGGAGCGTGGCCCATTGGTCCCGGTTTGTCCCACCAACCGGGACCAAAGGGTCCGGACGAACCGGGACCAATGCCCCACGAGGCCCGGCAGGCCCTGGCCGCACGAACCGGAACCAATGCTCACATTAGTCCCGGTTCGTGACTGAACCGGGA…
933	Traes_7DS_529BAB150	TRIAE_CS42_5DL_TGACv1_432989_AA1397030	TCAGCTTGTGAGCTGAGGCGGCCCTACCAACACCAATACTCTAGCTAGCTAGCCACCACTCGGGGTTTGGGTTTAGCTCCGTCCCCTACTGCCTATTTATTTGTCCTCCTGGATCTTGCACAAACCCTCCTCCGTTTGGCCTCTCCCCTCCGCAGCCTGCACTGCTCCCCCATTGGTATGTCTGTCCGCGCCTCTGGTGTCAGCCACTTCTTTCCTTCGTTCCGTGAGCTCAGGTGTGCTTTTGCTTGGATTCGTAGCTAATCTCGCCGGAAATCTGGTAGTCACTCGCTTTGATCGCTACCAGTTTCTTGCTCCGCTGCTTTTTCCCCGGGGGTTTCATGCACTTCTTGCGGTTCGTTTCTGGTGGGGCGTCACCTCAATCCCGCCCGGGTTCTTGCT…
934	Traes_7DS_6E6567D4A	TRIAE_CS42_7DS_TGACv1_622853_AA2046410	CGGGAGCAAAAATTATACCACTGAATTCATATTTTCGATTTGAATCCAGTGGTATAATTTTTGCTCCCGCCGCAGTCGGTCTCGTTGGTTAAATGTACGGTCAAACTTAGATCTTAGAAAGCGCGGACGCACTACATTGTGGAATGGACGGAGTATTATCTATTTTTTGATATATCCCCAAAAACATGTTTTTCCGGCCTTTCCTGGGCTATCGGCTGGGCTACAGGCGGGAATCTTAGGCTCGAGCCTGGCCCGAGTGTCGGGCTTCGGGCAAGGCCTGCCAGTCCGGGCCACCGAGGCCCAAGTTTAGGATATGCCAAGCCCCATGCAGTACGAAAATGTTTCCACAATCGTCAAGCTTCGGTGTCACAGAAACTACGTTCGAGCATTTCTTGAGGT…
935	Traes_7DS_7094F3B4D	TRIAE_CS42_7DS_TGACv1_622658_AA2043420	TACCTCGCGTGGCGGTTCCTGGGGCTCTCCTCGCGGAGAAGAAGTGCAAGGTGAGCTCCTCCACATTCCAATGGAGTTCTTCTTTCTTCTGCGTGTGCTCTGCTATGCTCTGTTTCGGTGTCGTCGGTGCAGCCTCCTCTGTTTTTGCTGTTAATAATTAAGAAAAAAATAAAGTGGTTTGCTGCACTAGCCACTAGGGGAGGGGACAGAAGATGGCAATCAGCATCCACTTGCGGAGATGTGGTGGATGGGTGCTTCCGACCGGATCTGCGGCCCTGGCAAGTTGCCATCATTCTCTTCTGTAGACGGGTTTAAGGTTTCAGCACCAACCCACCACCAAGTGGATGCACCTTAGATGTTGTTAGATCTAGCGAGCTTACTCACTCATGGATCCTCATC…
936	Traes_7DS_71E4FC22E	TRIAE_CS42_7DS_TGACv1_626878_AA2066960
937	Traes_7DS_79C1AF899	TRIAE_CS42_7DS_TGACv1_624229_AA2059890
938	Traes_7DS_7D2A67FC7	TRIAE_CS42_7DS_TGACv1_622028_AA2031300	GAGGGCCAGTGGTGCACCGTGGGGTGTGGTGGGGTTCGTCGTTGTACGGCCACATGCTTGCATGCGTCCGGCCAGCTAGCTACCTCTCTCGCATCGTATCGTCCGGCTTTGAACGACGGTTGTACGTACGTACATGGAGATAACTTTTTATAAGACTCAAAAAGCGTCTTATAATCTGATACGGAGGGAGTGTCTCATCGTGTTCTTCTTCTTGTTCTGCATTGTGTCGTAATATTTCGTCGTGTACCCACTATAATCATGTCGTCCGAAATCGTGTAAATGATTTGCATCAAGGACGGCACCCTTTTCCAAAGATGCACTGCCGCTGGACATTTATAAAGATCATGGAGCATGCAGTGCAAGGTGGCCTACATTTATTTACTGCTCCCGCTGGTTGGG…
939	Traes_7DS_7E8A31C82	TRIAE_CS42_7DS_TGACv1_624362_AA2060790	TCTCCTTCGCCAACGATGGCCGAACGTTTCCCCGACGATGGAGTGCGGCCAATGGCTTCGGCCGCCGCCACCTACACGAGGCGAAGGCCCGTCTCCTCTACGAGGCGGACTACCCGACGCCGCCCGACATGCGGGTGCCAAGATCGCGCGCATCAGGTCGTCGCTGCCAAAGCACGCGAGGTATGCCCTCGACAGCCACACGCTGTGGACGGCATACTTCGACTGCGGCCACTCCGACCAACACGCCGCCACGAACGGCGCTGAACCCCGCAGACGCTACAACTCCGAGGGATGGCGTCAATGGTGGGGCGTCCCCCGGCGCACCCTCGAAGCCATCCTCGAGCACATCGAGGCCGGCAACTCGCCGCTGATGGAGTACCCGGCGGGCCCCTCCTTCTC…
940	Traes_7DS_80FFAA42F	TRIAE_CS42_7DS_TGACv1_622133_AA2033460	GGTCATAGATTCTGGATCCCTTACAGCAGGGCAAAAGGGGCAGCTGCCCGTGATTCACACGCATAGGGGGGAATGCAGTTTGGAGCCTAGTTGCTGCGTTGCAACACGTCGTCTGTTGCAAAGGTCAAGTAGGGGGAGGAGGTTGCGCGTGGTCCAGCTTGCGCAAATCGGACGACTCCGCAGCGCCGGATCTAACGGCTCGTGTGAGAGTTTATTTTTGGCATGCATCTACCAGATGACGCCTAACAGCCGCCATAAAACAAGGCTAACATAGTCTATCTCGATCCGGAGACTTGGTCAACGGATGGTGAGGTCTTGGTCTATCTATGGTACATGTTGGACTATGCTTCTCTCTCCCCACTGATCAATTGCTTTCTCCTTTGACCAAATTTTTGTCTC…
941	Traes_7DS_8C23DD4C2	TRIAE_CS42_7DS_TGACv1_621804_AA2026570	GTTAAAATTAAGCAACCTTTCCGAGCTTGTATCTTATCCTGACTTCGGGGTTGGGCGACTTCATCTTCTTTTTGGCCTTGAGGCGATACCACTTGAGCTGGTTGACCTTGGACTTCTTGGACATCTTCTTCTTCGCCGGCGGCTGATTCTGCCCCCCATTCTGATTCGGGCCCGGATCTCCGACGGAGAACCGCGCAAAGCCGCCGTCCGTGTTCAGCGTCACCGCCGTGCTCCCGTGCCTTACCGGCGAGAGAAACCACCATCTCCGCGCAGCTCTCGCGCATCCATCAACCCCCGGGGAAGGCCGGAACAGCGGGCAGGGGCGTGGGGGATTTGCGCCGTGGAAACGCATCCAAGGATCGCTGTTAGGAGGCAACCGATAAATCAAACCCAAAATAC…
942	Traes_7DS_971969F5A	TRIAE_CS42_7DS_TGACv1_621569_AA2019560	CGTGGACGGTACCACTTCTTCTACCAGTACAACCCCACGGGCGTCGTCTGGGGCAACATCACCTGGGGCCACGCGGTGTCGCGGGACCTGGTCCACTGGCGCCACCTTCCCCTCGCCATGGTGCCCGACCAGTGGTACGACATCCACGGCGTCTTGACGGGCTCCGCCACCATACTCCCCAACGGCACGNNNNNNNNNNNNNNNNNNNNNNNNNNNNNNNNNNNNNNNNNNNNNNNNNNNNNNNNNNNNNNNNNNNNNNNNNNNNNNNNNNNNNNNNNNNNNNNNNNNNNNNNNNNNNNNNNNNNNNNNNNNNNNNNNNNNNNNNNNNNNNNNNNNNNNNNNNNNNNNNNNNNNNNNNNNNNNNNNNNNNNNNNNNNNNNNNNNNNNNNNNNNNNNNNN…
943	Traes_7DS_9A0A2A1F9	TRIAE_CS42_7DS_TGACv1_624797_AA2063360
944	Traes_7DS_9D77532EB	TRIAE_CS42_7DS_TGACv1_622532_AA2041340	ACTGTCCGTGTTTAGGCTCTCGGCGAAGAGCATTATATCCGGCGTACATGAAAATTCCAGTAGTGCTTAGACAAGCGGTTGAGCCTCGACTCTGGCATCTAGCTGCCTGGTTTCACTTTATTTAGGTGGAACTACTTGTTGATCCTTGTACGATGAGTTATCAGGTGGTGTGCTACACTTCAATCCTGTCCTGCCTACANNNNNNNNNNNNNNNNNNNNNNNNNNNNNNNNNNNNNNNNNNNNNNNNNNNNNNNNNNNNNNNNNNNNNNNNNNNNNNNNNNNNNNNNNNNNNNNNNNNNNNNNNNNNNNNNNNNNNNNNNNNNNNNNNNNNNNNNNNNNNNNNNNNNNNNNNNNNNNNNNNNNNNNNNNNNNNNNNNNNNNNNNNNNNNNNNNNNNNNN…
945	Traes_7DS_9D77532EB1	TRIAE_CS42_7DS_TGACv1_622532_AA2041340
946	Traes_7DS_ADBEEEC10	TRIAE_CS42_7DS_TGACv1_626878_AA2066960
947	Traes_7DS_B30C70553	TRIAE_CS42_7DS_TGACv1_622795_AA2045480	TGGAGGACAACGACGGAGGAGCTCAAATCAAGCGGCAGCGAAAAAACGGTGGATGCAGTGATTTGCAGTCAGCGGAAAAGTGGCGGAACCGGCGGCGACGGGGGTGGGGAGGCCGGATCTGGCGACGTGGTGCAGAGGGACGCAAGGAGCTGGCCGCGCCGCGCGGAGGGGGGGCGGGGGAGGAACCAACGGATGGGCATTTACGGGTGGCTTTCAATTTTACATCTAGGGTGGTCAGGTGATGTATATTTGCATCACTTGGTGATGCATTTTACATCCGATGTAAATCCAGATGTAATAAAATACATATCTACATCATTCGATTGAAGAGTTTTTTTAGTCTAAATGATGCATATTTCGGTTATTTTATCTACATCATCTATTGGTGATGGAACTCTG…
948	Traes_7DS_B5E80CF2C	TRIAE_CS42_7DS_TGACv1_622265_AA2036720	GAGTTGCATCTCTACATTGCAACTTGTCCCCCGCACTGCATTGAAGCTCCGCCGCCACGCGCACAACACCATGCGTGTTGCGTCGTCAGCTTTCGCCGCCGGCGAGATACGCGGGGTCGCTGCACCAAGTGCGCTATATTGCAGCACCGCCGTCCTGTCGAGATCCACGGGTTCGTGGCAGCACATATGACGCCTTCCCCAACTCGGGCTCGCAACATGGAAGCCTCCTCCACAAAAACACTGGCTCACATTGCAGTAGCTGTTGGCCTGCTGCCATGGCGAGGGATGCGACAGCGGTGGCTGCACGCCGTGTTTTGTAGCAGCGGCGGCGGTTCTGATGGCGAGGGATGCACAACGGTGGATGCACGCCATGTTTTGCTTGCAGTAGCGGCGGCTGTT…
949	Traes_7DS_B6172A3E6	TRIAE_CS42_7DS_TGACv1_624145_AA2059200
950	Traes_7DS_B99710EAD	TRIAE_CS42_7DS_TGACv1_624797_AA2063360
951	Traes_7DS_DB49BB558	TRIAE_CS42_7DS_TGACv1_622265_AA2036720
952	Traes_7DS_E34DA2F50	TRIAE_CS42_7DS_TGACv1_622753_AA2044770	TAGTCTTGGCATCCGTCAATGAAGGGTAGTTTTGGCTACACGAGAATAGTGACCAAAACCCTTTACGCCACTGTGTTGGCTTTAGAGCTTTCTTGCAACTCATAACCCATAACTATTTTTGTCGGCTACTTTTCCACAGTTGTTTTCTGGTGAATTACAGCCAAACCTAACACAGTCTTGGCCATCCATCGATGAAGGGTACTTTTGGCTACACGAGGATAGTGTTGAACATACGTTTTTACAAACGTGACACGCCAAAACCTCAGACGTGACTGTGTTGGCTCTACAGCTTTCTTGCAACTCATAACCCGTAACTATTTTTGTCGGCTACTTTTCCACAGTTGTTTTCTGGTGAATTACAGCCAAACCTAACACAGTCTTGGCCGTCCATCGATGAAG…
953	Traes_7DS_E373FDD65	TRIAE_CS42_7DS_TGACv1_622753_AA2044770
954	Traes_7DS_E488AA1F2	TRIAE_CS42_7DS_TGACv1_621407_AA2014520	GGGGAACACCGAGACCTTTGCGCAGGTGACCTGCCTCGCGGAGCCCGCCGACCCGAGCGATCCCCTCCTCCGCGAGTGGGTCAAGCACCCCGCCAACCCCGTCGTGTTCCCGCCCCCCGGCATCGGCATGAAGGACTTCCGCGACCCCACCACCGCGTGGTTCGACGAGTCCGACGGCACGTGGCGCACCATCATCGGCTCCAAGAACGACTCGGACCACTCCGGCATCGTCTTCTCCTACAAGACCAAGGACTTCCTCAGCTACGAGCTGATGCCGGGGTACATGTACCGCGGCCCCAAGGGCACCGGCGAGTACGAGTGCATCGACCTCTACGCCGTCGGCGGGGGCCGCAAGGCCAGCGACATGTACAACTCGACGGCCGAGGACGTGCTGTACGT…
955	Traes_7DS_E4A098B12	NA
956	Traes_7DS_E6C8AF743	TRIAE_CS42_7DS_TGACv1_624145_AA2059200
957	Traes_7DS_E8721D2B0	TRIAE_CS42_7DS_TGACv1_622028_AA2031300
958	Traes_7DS_EA5FA69B3	TRIAE_CS42_7DS_TGACv1_622028_AA2031300
959	TRAES3BF008700010CFD	TRIAE_CS42_3B_TGACv1_222428_AA0764350	AGGCTTTTACCTCCACCGAGTGAGGGGCCTGAACTCGTTAAACACCGTGTGTTACACCTATGCCGTAGCTAGGCTCTGCCCCTTATTCGTATCCCCTAGTACACATTGTCAGTATCATAACCCCGACAGTAGGGACCTTCCCTACAGTTTTTTCGTTCAAAGAAAAACTATGTGATCCAAATGAGGTTTCTCACATTTATTTTTCAACCACGTCAATGGAAACTTTTGTTCATTTCTTTTTCTGAAATGCAGTCCGCTATTGATAATTCATGGCCAGATACTTGCCGCATCATGGCCAATGTTTACAATGGTTTTAAAAGAAGGAGAAAAGCAACACCACCACCATCACCACTAATTTCCCTTCGCATACATTCACGAGCTAAAAAGATAGTAATCGAT…
960	TRAES3BF011700010CFD	TRIAE_CS42_3B_TGACv1_224224_AA0794110	GATTTTTCAAGAATCCTATAGGGTTAAAGAGAATGAGTGCTTAGTATGTGATATATGCACGTCTTGACCGTGAGTCTACAAGAGTGAAGGGGTGATGAGAGAGGTGCTGATTGCTGAAGTATGTCTTTGTTGACTCCAAGGATGTGCTTGAACCCTTCTTGTCATTGCTCCGCTACGTTCGTTTCGATACTTCTGAAAGTACGCACGTATGTATCTATGGTCCATTAGGTTAGAGTCATTCTCTTAAAACCTGGAAAGATGATATTCATTAGTTTACAATTCTATTTTATTTGTGTTAATCTTTGAAATTGCAATAATCCTGTCTTAACCTGGAAAGATGTGTAATTCAATTGTTCTTAATCTGTGAAATGTGCGTTGTAATATGGAGACTATTCATAT…
961	TRAES3BF012300010CFD	TRIAE_CS42_3B_TGACv1_222249_AA0760510	CGAGTCCACGGTGCCGTCCACGTGACCGTGCAGGAGGTACTCACGGAACACAAGCGAAAAATACCACTTTCAAGCGGAGTAGGACGCGGTGGTGTGATCAAGCTTGACCGGGACACGCTCATGGATGTTGAGGTCGCGGACGAGGGTGACATCGAGACCGGCGAACGGGTTGGAGACGGTGGAGGAGGAGGAGCTCATGGCGAGGGTTAGGGTTTGAGACGCGGCGCGGGTGGGTGAAGGCTGGGTGGTCCGGGTTGCGGCGCGGGTTGGTAGGGGTGGCGGCGCGGGTGGGAGGAGGGGGTTTCAGGAGAGAGGGCGGAAGCGGCGGCGTTCAGCGGCGGCGGCCTCGGGAAGAGGCGGCGGCGGCGGAAGGCGAGGTGGTGGGGAGAAGCGGCGGCT…
962	TRAES3BF013000030CFD	TRIAE_CS42_3B_TGACv1_222723_AA0769410	TGCGGGGGTGGCTCTTTGAATTTGAAATAAGGTTTTTTCCGTCTAAGCCCCGTTCTGGTGGTGCGTTTAGCATCATCAGAGGGCGTGTGGAGATTTGACTTCAACAGAGCTCACATGATTCGGTCGGCGTTTGTCTGGATCCACTTGAATGTGATCTTCGTTCGTACGTGTTCGTGTGTCTTCAGATTAGATCCTTCCGGTCTACGCTTCTCTTCATCGGCGGCTGTTGTTCTGGCGCGCTGGTCCTCTCGAGACTTAGCACAACGACTTTCGACTGTTTACTATAACAAGGTTGGTCTGGCTCTAATGATGAAGGGACGATGATGGTGCTGTGCCTTCAGCTTGCTCCGGTGATTGTAGTATTTGTTAGGTGGTTTGCGGATCTGGATGTAATTTTTA…
963	TRAES3BF016200050CFD	TRIAE_CS42_3B_TGACv1_224637_AA0799240	ATGCATGCAGAAATCTTTTTAGATTTTCAGTTTTTAAAATGTTTTATCTCTTAAACGAAAAATCCGATTGAAAATTCGTTTTCACCATATCCCTCGCGATGAGATCTTCGAAACTAGATCCCATGTTGATATGTTTTGATGAATTTTTTTTGGATTAAAAGTTGCCATGTCTATTACATATGAATTGCCATGATGTTTACACTGAAGTTGCCATGATATGTTTCAGCTATTTTCTTTTACATTTAAAAGTAAATTTTGACATTTATAAAATNNNNNNNNNNNNNNNNNNNNNNNNNNNNNNNNNNNNNNNNNNNNNNNNNNNNNNNNNNNNNNNNNNNNNNNNNNNNNNNNNNNNNNNNNNNNNNNNNNNNACTTGCCATGAACCATAAACTAAAATTG…
964	TRAES3BF016700010CFD	TRIAE_CS42_3AL_TGACv1_193640_AA0616010
965	TRAES3BF026100050CFD	TRIAE_CS42_3B_TGACv1_224416_AA0796570	TGCTTGTGATAAACAACAAATTAAAGATTGTACAAGTGCGCGCAGTGCATGAAGGTGGCACGGTAGTGCAGTCTCAAACCGGAAATCCTTCGTCAGAAAGCTTGTCATCTTTCCCTCCCTTGATGGATTTCTTAATACTATGTGTTTTGGGTCTTCGCTGATGGTGACGAACAATAATTAAGAGTAAATTATGTGGCCTCTCAGCAGCCATTTTGTCAGGGGAAGCACGGTGACAGCCGGTCGTCGACGAGCAGTCATGCATGAGCTTGTAACTTGTAAGCAGCCTAGTGAGATTTTTTGTTCTCTGTGTGAGCCGTTGCGTTCGATCTCTATTGGTTTGACCATCAAAAAATGAATGAAGAAGAAAACTAAATTTGGGACCTGGCAAATAAAAGGTGA…
966	TRAES3BF026100070CFD	TRIAE_CS42_3B_TGACv1_223709_AA0785910	TCACCGATGAGTGATCTCGTGGCAGCGAGCGCCTTCTTTTTTTATGTCGGCTTGTGTGCCGGCATGACCATGGGGTTGTGATGGCGTGGTCAAACTCAAATCCCACCCCTTTTTGTGTGTTGGCATGTGTGCCGGCCGCTGGCGAGTGCGCCAGCACAAAGTGTGTGGTGTATTTTTTAAAAGCCGGCAATGTATGCCGGCGCTGGCATGATGCCAGCATGAGACATGGCCGCTGACATGATCTATGGCCGTGGGTCCTTTTTAAAATTTAAGTGCGGACATGAAAATAGATCGGTGCGTTGGGCGCACTCCCGACCCAAATGCAAAACAGGACGGACGCCGGGCTGACGGCCGACCCCAAACGGATATAAAACGGACAAATGCGCCGTTCGTTTGGGT…
967	TRAES3BF030900010CFD	TRIAE_CS42_3B_TGACv1_223037_AA0775530	TTTGGGAGCGGCTGGGCTTGCTACAAGTCATACGGAAAGCTGTGGCCGAGGACAGATCAGGATCTATTACGATGGAAATTTTATCAAAGCTTCAGGGCAATGATGCGGAGGTACCAACGGCGGAGCTTGCTGTTGTAGCAGCATGGTATATATGGTGGCAGCGCCGACAGATAGTAAAGAGTGTCAAAGTCCAAACGCCGGAAAAAACTACACTAGCCATTAAGGTTTTGGTGACAAATTACCTCAGGTCAAATATACCCAAAGGACCAATAAGGAAAAATGACCACATGTGGAGGAAACCAGGACATGGGATCGTGAAGATAAATGTTGATGCTTCCTTTCAGTATGAAACACTTCCAGGTGCTTGTGGTGCTGTGGCTCGGGACGACCGGGGTGATT…
968	TRAES3BF032000030CFD	TRIAE_CS42_3B_TGACv1_221035_AA0727710	GGCGCGTGGCACTCACGGGCATCACCTTCTAGCCCTTCGGTGCTTCCTGGAACCTTTTGCACTTGAAATTCACCGACATATTTTTTCTGATATTTTGGTCTCCTAAAAGTTATTATTTGAAAAGTTCAAAAAAAAACACTAAAACTTCATTGGACATTGAATCAATAGGCTATGTAAAAAATAATAAATGTTGATGCCAAAATATACAGAAATGGTATGATTGTAACATGAAACAAACAAAAATTATAGATACATGTAGAACGTATCAACATCCCCGATCTTAATGTTTTCTCATCTCCGAGCATGTAGATGATAATAAAATATATTTTTATTTTGAATGTTACCTTAACATGAACATGATCAGTCTAAGGATGCGGCTATTCTGTACCCGGGCTCATA…
969	TRAES3BF042200040CFD	TRIAE_CS42_3B_TGACv1_221163_AA0732420	TCGTGCTGACGAAACTCATCCCCGACACCCTGCTGGATCGGAGTCCGCGGATCGTCATCGAGCTGAACGTGTGCTGAACTCGGAGGTGCCGTACGTTTGGTACTTGGATCGGTCGGATCGTGAAGACGTACGACTACATCAACCGCGTTGTCATAACGCTTCCGCTTACGGTCTACGCGAGTACGTTGGACAACACTCTCCCCTCTCGTTGCTATGCATCACCATGATCTTGCGTGTGCGTAGGAAATTTTTTGAAATTACTACGTTCCCCAACAATTTCATCTGTTTATACGTGGCAAAATGAGTGGTGATGGAGGCGTGTGGGCTATATGCAAGATGCCACACGTGTGTGCATTAAGTTTTTCGTTAAGAAAAGCAACAACAAGACCTCTGTTACAA…
970	TRAES3BF043700120CFD	TRIAE_CS42_3B_TGACv1_220605_AA0710850	GCCAGCCAAGCCAGCGCGATGCGATCGGAGCACAAAGCCACAAAGTCGTCGCCCGGACCGGACCGGACCCCGCGACCCGGTCCGAGCCCACGAGCCCAAGCGGGCCGCCACCGGCGCGTGGCCGGGGCCCGCGGGGGCGCGCACCCGCCCCGTCCGGTTTCCCATCCAGGTGCGTCCCCCCGTCCGCATTCCATTCCCCGGCCACACCACAGCACCAACCCGTCCCCGTCCCTTCCATCGCCTGGCCCTCGTCGATACAACCAAGCCAATCAAATCCCCCTTTGCCTTCCTCCTCCTCCTCCACTTCGTCTCATCAGATTCCAAACACCGCGTCCGTCGTGAGCGCCGCGTGCCCGCGGGATCCCCAAACCCCGACCCCCCTCTCCGAGCCGGCCCATG…
971	TRAES3BF044000030CFD	TRIAE_CS42_3B_TGACv1_221609_AA0745810	NNNNNNNNNNNNNNNNNNNNNNNNNNNNNNNNNNNNNNNNNNNNNNNNNNNNNNNNNNNNNNNNNNNNNNNGTCAGGAAACCGTAACCATCTATTGATTAACGAGCTAGTCAACTAGAGGCTTACCAGGGACATGGTGTTGTCTATGTATCCACACATGTATCTGAGTTTCCTATCAATACAATTCTAGCATGGATAATAAACGATTATCATGAACAAGGAAATATAATAATAATCAATTTATTATTGCCTCTAGGGCATATTTCCAACAGTTTCTCCATAGATTGATCTTGGTGATGCGTAGAGAATTTTAATTTCTACAACGATCCTCAACACTCTTTGGCAAAGTTTGCTCGTTTAAAAGGTAGGACTATGACCTGGTTGGGCTTTGGGCCGCCTG…
972	TRAES3BF045900050CFD	TRIAE_CS42_3B_TGACv1_222446_AA0764760	CACATGGCCATTATCATAGAATATTAAGCAATGGGGAGGAACATAATACAAAATGACTCATTTATTCAAAAGATGTCGGTAAAGTTTTTTGCTTCTGACGTAAGATCTTCAAGTCTAGCATTAGCAGGAGTTTATTCAAAAGGTGCCGTCAAAGTCTTTTTTGCTTCTACTGTAAGATCTTCAATTGTGCCATTAGCAAAAATCAAAGATCCTTAGCACCTGACAGATTGGGATTTTTTTGGGTAATATGTAGAAAATTATTTGATATATATATTCGATTTGGACACATTTAAGTGTTATTAGTAATATTTCATATATATGTATATTAATTTTTATTGTTATGACGACTACATTAAGGGCCCCGGGTTTTAGACTCGCCCCGGGCCCTCAAAATCTCAG…
973	TRAES3BF048200040CFD	TRIAE_CS42_3B_TGACv1_222617_AA0767980	GAGAACTTCTCCTCCCAGTGCGGGAACATCCATGAAAAAGCTGAATAAATTCAAAAAATACGAGATCTGATACTCAAACCGGTGGGCTGGTTAGCGATCTGAAACTTAAAAAACAAACTAGGCCATCATGACGAATGCTACCGGAGGCCACCGGGGTTGGATGATTTGATCGGGACGTGGTGGTTTCCATTAACTAGTTGCTCGCGACGGGCGGAGTACGGATAGCTCCCTACCTCCCCATTTTCGATCCCATTCTTAATTGATTGATTCCCCGGCTCGAGATCCGCGGAGGCGACGCGTATCCGGGGGAACCGGCCCTGATCGCTACTATCCCGTGACGTGCCCGCCGCGTGCGCCCCTCTAGCCAAACTATACTAGGAAATGAAAAGGGAAAAAAGA…
974	TRAES3BF050800360CFD	TRIAE_CS42_3B_TGACv1_222610_AA0767770	ACTGAGATAATTGTAACTGTGGTTGTTGTTGAACAAATGTAGCCTTACTAGCTTGATCCACTAGGATTCGTCTGATCCACACATGAGAATTTTGTACCATGCAACATGCATTATTGCATTAACTGTGAGTTTTGAATCACGTTTTATTTAATTGTGATATATGCACTACAACCCATTACCTATTTTTTTTGCCATGCATCCATGCCACATCAGCAAGTCATGCATCTAAGCTATAAGTCATAACTTTTGCATTGGCATATTTATGCAGCGCCGCCACGCCACATCATCATTTCATGTATGTTAGTCAACAGTTAATTTGTTGCACTAAGTTCTGTACTGTCATGGGCACGGTGTATGTATTGGGTGCCCGGAGCAAATCTATATAGTTTATCCTTTATT…
975	TRAES3BF051200040CFD	TRIAE_CS42_3B_TGACv1_220663_AA0714540	GTGAAATGCCATAAATCAAGAACATACTTTATATATGATTCATAAAACATGGTGCTCATAGTTTGCTTAACTTCTCCGTTGCAATTGACATTTGCCCTAATGGTACAACGGGCCATCTAGTTGCTATTTAAGAGCTTTCTTTAACATAATACAATTAAAGTCACTGATATACACGAGCATACACTCACCCCTATAAACACACGCGCGCACATCCTACAGCTGTGAACACCTTCGAGAGACTAAACTGGCATATCGTAAAATTAACGACGTCCCCACCTGCAAATGTATAGTTCTCGGCATATATTGTTTGCGCTTTTGCATTAACAAACGACTTGGCCGCTCTTGGCGACTGTACATTTCCATTTTCCTGATGGACTAATGCCGAAATGGCCCACAGCT…
976	TRAES3BF063400100CFD	TRIAE_CS42_3B_TGACv1_224254_AA0794400	CAAATTAAAATTGCCACCACCAATAGGAATTAAGAAAGTCGTGGATGCCAACACCTTGGCATGAATTTCACCCAAGAATCAGGTGATCGATTGTGATCGGTTGGCCTGTAGACCACGATAATTTACCAAATTAGGTGAGAGACGCGATTCCCAACCTTAGCGCTCACGAAAGACTGGCTTGCATCCACGCAGGCACATCGTAGCAATCTCTCGAGAGCATTATCTCATACTTTACATTGTGGATTTTTAGGTTTAAGGCCCCTAATAAAAAGGTCTCTGCTATATCATAGTGGTATAACCACACCTCGTGATGTAACACTCTTATGCAAACTTGGTTTTTGACCCTTTCCCGTTGATTGCTAAAAGAAGTGCCTAGAATTCTTAAATCTTTTTGTCTTC…
977	TRAES3BF066200020CFD	TRIAE_CS42_3B_TGACv1_227148_AA0821710	AATCACGCCCCATCTCATCTGTCTCTTACACTAACGAATGACGTGGGTTTGGTTGACATTCTACGGGGGCAGCTTCGATGAGACGTTGCGGGTCTCCCTGGATTTGCAATCGATGCAATGTCGGCGCACGCCTTTGGAAAAGAATGGAAGTCTTCCCGATTTGGAGTAGGCTTTGGAATACACGACGGGTGAGCGATTGCGCACGACGAGCGAGAAATTTCATAGGATCAAAAACTGGCTCTCACACACAAAAACACACACGAAAAGTTGCCGGTCGCGGAGCATTCATCTGAAAGCGTGAAAGTAAAAAACGCGATCTTGTAAAATTTCAGCAAGAAGGCGATCTTGGTGCGTGATCAGCACACATGGCATTAGTCGGGAAGGAAAATCCTAGCTACC…
978	TRAES3BF066400020CFD	TRIAE_CS42_3B_TGACv1_221981_AA0754380	GAAATCAAACACAACACTCGCTTCCGGGGAGTTAGGTATAAGTGTGATCAAAGCTTGGTTAAGCCTTCCAAACCCCCTCCCGTTGCCAAGGAAAAGTTTATGGACCACCGCAACTATATCCTCCTTGATTATCTCCCAAGCCTTTTGAAAGAATAGGCCAATGAACCCGTCCGGCCCAGGCGCCTTGTCCAAAGGTAAATCCTTGATTACCCCCCAAATCTCATCTTCAGCGTCTCCTTCTTGCAGCCAAGAGATTCTCGATCTCTGTCTCGCAATGGTCCGTTGTCTTATTTTTTTTCCCGTTCACATTGTGGTCATGTCCAGCTTCGCTTACGTTGGACAAAACTTATGCCCTCATTACGTTTATCTTTAGTCTCTTTCATAATCGCACACCTTACT…
979	TRAES3BF066900020CFD	TRIAE_CS42_3B_TGACv1_224660_AA0799510	TTTGTTGACGAGGTCCTCCTTCTCGTCGGCAGCGGCCTTGCGCCGCGCGGCCTCCAGCTCCTCGCGCTGGGCGGCGAACTTGGCCGCGGCGGCATTGACCTTGACGACCGCTCTCTGTTCCCTCCTCTTCGCCGATTCCGCGTCCAACTTGGCGATCTCCTTCGACGTGCACTCTGACCGCGGCTTCCTTGGCGCCTTCTTCTTCACCTTTGCGGGCGGGTCGACGGCCAGGCTGCCGGAACTCGGCGGGGCGTCTGCCATGGAGGGGAGAGAGAGGGGGCGGCGGGAGGGACGTGGGAGGGTTTGGGGCAAATGGCGTCAAATGGGCGTGGGGGGAGGGGGGTTTGGTTTCTCCCACCGACAGGCGGGCCAGGGGAGGACAAGCACGCGCGTCCCGCC…
980	TRAES3BF066900080CFD	TRIAE_CS42_3B_TGACv1_221341_AA0737890
981	TRAES3BF072300070CFD	TRIAE_CS42_3B_TGACv1_221914_AA0752990	ACTAACATGAAAAAAAAGTAACATGAACAAGGAAATATTTTCCTATGGTTATAGTGCATGCATTGCACGTGCACGCTAACTAGTATAGATAAACTGTACTTAGGCCCAGTTCTTTTGCCAGAATCTGGGGATTCTTCCAGAATCCGACCCCTACCCAGCTTCTCCCAGAATCTTTGAGCCCCATTTGTTTTACAATCTTTTTTAATTAGACCCTAACTAGATAGGATTGTAAAACAAATGGGGCTCAAAGATTCTGGGAGAAGCTGGGTAGAGGTCGGATTCTGGGAGAATCCCCAGATTCTGGCAAAAGAACTGGGTCTTAATATATAGGTATGGATCCTCTCCCGCTTGGTGGATTATTCAAAAAATAAAATCCATTTGGTAGTGCCATTCCCCAGG…
982	TRAES3BF072500020CFD	TRIAE_CS42_3B_TGACv1_221914_AA0752990
983	TRAES3BF072500040CFD	TRIAE_CS42_3B_TGACv1_221914_AA0752990
984	TRAES3BF075200030CFD	TRIAE_CS42_3B_TGACv1_223056_AA0775780	AATATAATTCAGTAAAATCTGGTTGTATGAAACATTAATATTCACACTAATACTATAGGAACTAAAATTGAAAACACATTATTTATTGTATTTAATTATTGTTTAGTTATAAAATAATAATTATATATTAGTAGCATAATAGGAAGGAAGTCACTTTTCCATTTATCGTGGCATGTTGAGGCGAGCACGACAGCGTGTGGTTGTGATTTTGTAAAAAAATAAGTGCATACGTTATTCTGACGTGTTGTGAACTCAAGTGGTATTTCATGCAAACACATGGACGATATGTTGCAAAGGCATTGGATGCCTACGGCGAATGTATCGTTCATAGTGCAAGTGTTTTTCTGTTGCTGCGAGCGTTGGCTCTTATGCTGCATACAGGTGAATGTTTGTGGGGAA…
985	TRAES3BF078000040CFD	TRIAE_CS42_3B_TGACv1_224633_AA0799040	GGGGTAGGCCTATATAAACCCCCCAGGGCACCCATGCAAAGGGTTGATCTCTTAGAGAAACACACACACCACATAGAGAGAAGAGGAGAGCTAGCCTTGCCCTTCTTCTTCCTTTAGCAAACAGCTCAAGGAGCCTCTTGTAGCTACTTACTGATTTAGTGATCACACGGAGATCCCGCAGAGCAGGACTAGGGGGTGTTATCTCCTAGGAGAGCCCCAAACCTGGGTAAGATTCGCCGGCGTGCATGTCTTCGCCTTATCCTGTTCCAGACACCGGCGATGTCTTACTGGCTCCCACTATGATTAGCCATCCTTGGGCATATGTTGCACCTACCACCCGACACGCGCCGAGAACCGATCGTGGCTCGGAGAAGGTTGGACAAAAATGTACGTAAAACC…
986	TRAES3BF079100070CFD	TRIAE_CS42_3B_TGACv1_226284_AA0815680	TCTTCTCATTCAGATTTTACTAGACACAAATGTCGGTATCCTAAGATTCGTTCTCAAGACCATTTACTTAATAGTACTCCGTTCCTAAATATAGGTCTTTTTAGTGGTTTCAACAAGTGACTACATACGAAGTAAAATGAGTGAATCTACACTCTAAAATATGTCTATATACATCCGTATGTGATAGTCTATTTGAAATCTCTAAAAAGACTTATATTTAGGAACGGAGGGAGTATATGATTACTACAATTATGTAAATCGCATGTGTCAGTACTAGAGTATCTGTTGCTTAACAAATACTCCCTGCGTCTCAAAATAAGTGTCTCAACTTTGTACTAACTTTAGTATAAAGTTAATACAAGATTAAGACACTTATTTTGGGACGGAGGGAGTAACCAA…
987	TRAES3BF082300050CFD	TRIAE_CS42_U_TGACv1_642815_AA2123640	CCATGCATTGGCTCTTAACTTCACACAAGCGGCAGCGAAATAAACTATTGCACCTAGACGGAACACATGGCCCATTGTTTTGGCAGTGCAACAAATTATAAACGTTGATGCGTTTTTTATTGAGGATCTGCATACGAGTCATGTGAGGCGATAGTTAGAGACCACAAAGGTAATTTTATTGCTACTTTTACTTCTCGCCTTGAGCATATGGCAGATGTCATCTCCGCAGAAGCGGCGGCGGTACTTAAATGTTTAAAGTTACTCCAAAGTATGGGGTGCAATAGTGTCTTGGTGGGGATGGATAATTCTGTTGTGGTCGATGTTATACATCTGAATGAGGGACATTCTATGGTGGCAGCTCCCGTTTTAGATGATTGCAGAGAATTATTACGGGAGTTC…
988	TRAES3BF082400010CFD	TRIAE_CS42_3B_TGACv1_222986_AA0774630	TCCAATATTGATTACCATGATATGATTAATATTTTTTCTAAACAATTATAAATAATGTAGTCAATGCGATTTCAAGATTAACTACCATTAATGTAATTAATGTAATTAAAAATACTATCTAGGGTGCAATCTTAATCAACGGTGCATTATCCGTCTTTTTTCATATCGGTACTAATCCGGATTGTGGATGAACATCTCAACAAAATCAGGATTGAATACAAAATTAAAGATCACGTGCACGTTTCTTTGTACTACATATTAAATCTACATGCAAGACGTGTTTAAATAGAAAACATGTGAAATCTTGAACTTGCGCTTTTGTAGGCAAATACCATGTTTGCTTGGGTTGTAGCTACAAATACTCGGATTATAGACCATTTTCCGTAAATTAAAAGCGTG…
989	TRAES3BF087900030CFD	TRIAE_CS42_3B_TGACv1_224092_AA0792190	TTTTGTTTCTTTCCTTTTCCTCATTTTATTCGGGGCCAAATCCGTTGATCTGTATTTACTGCCACCTGTCATGAACTCACTTAACAGGGCCTAATCCGCCGATCAGTGGTTTTTGTAAGATGTGGTGTTTTCTGCAGAGAAAATGTATCTTAGTATTTTTTTTCGCAAATCTAGCCTTCAAAGTGGTGTTTCTTTTGCAATTTACTCCATAATTCCACTACTTATATTTCTTTCAACATGCACACATCCCACCTCACCATACATGCCACCTCATCAAATTCACTATAATATGTATATTCTGATTTCATTCTCATATTATAATTCCAAACAATGAAATTTTTATCAAAATATAATGCAATCAATTCCCGCAGCACAAAATAATAATGCAATCAATTCCCG…
[truncated: 16 more rows]
