# Supplementary material for: Impact and mechanism of sulphur-deficiency on modern wheat farming nitrogen-related sustainability and gliadin content
Source: Commun Biol. 2021 Aug 6;4:945. doi: 10.1038/s42003-021-02458-7 (PMC8346565; doi:10.1038/s42003-021-02458-7)
Supplement: Supplementary file 7 — Supplementary Data 5 [file 42003_2021_2458_MOESM7_ESM.xlsx]

## Sheet: cis-motifs_of_1004_DEGs
Gene ID	phytohormone	type	position	Motif	Length	Accurancy	Transcription factor
TRIAE_CS42_1AL_TGACv1_000019_AA0000590	ABA_ethylene	Motif	746..750	Match=CCGAC;	Length of match=5;	Accuracy (%)=100;	Description=AP2/ERF_DREB_(CBF
TRIAE_CS42_1AL_TGACv1_000019_AA0000590	ethylene	Motif	714..717	Match=ACGT;	Length of match=4;	Accuracy (%)=100;	Description=AP2/EREBP
TRIAE_CS42_1AL_TGACv1_000019_AA0000590	ethylene	Motif	749..752	Match=ACGT;	Length of match=4;	Accuracy (%)=100;	Description=AP2/EREBP
TRIAE_CS42_1AL_TGACv1_000019_AA0000590	ethylene	Motif	853..856	Match=ACGT;	Length of match=4;	Accuracy (%)=100;	Description=AP2/EREBP
TRIAE_CS42_1AL_TGACv1_000019_AA0000590	GA	Motif	325..328	Match=TGAC;	Length of match=4;	Accuracy (%)=100;	Description=WRKY
TRIAE_CS42_1AL_TGACv1_000019_AA0000590	GA	Motif	504..507	Match=TGAC;	Length of match=4;	Accuracy (%)=100;	Description=WRKY
TRIAE_CS42_1AL_TGACv1_000019_AA0000590	GA	Motif	752..755	Match=TGAC;	Length of match=4;	Accuracy (%)=100;	Description=WRKY
TRIAE_CS42_1AL_TGACv1_000019_AA0000590	SA	Motif	324..328	Match=TTGAC;	Length of match=5;	Accuracy (%)=100;	Description=WRKY
TRIAE_CS42_1AL_TGACv1_000019_AA0000590	ethylene	Motif	230..233	Match=GTAC;	Length of match=4;	Accuracy (%)=100;	Description=SBP
TRIAE_CS42_1AL_TGACv1_000019_AA0000590	GA	Motif	54..59	Match=CAACTC;	Length of match=6;	Accuracy (%)=100;	Description=R2R3_MYB
TRIAE_CS42_1AL_TGACv1_000019_AA0000590	ABA_JA	Motif	74..79	Match=CACATG;	Length of match=6;	Accuracy (%)=100;	Description=bHLH_MYC
TRIAE_CS42_1AL_TGACv1_000019_AA0000590	auxin	Motif	642..646	Match=GAGAC;	Length of match=5;	Accuracy (%)=100;	Description=ARF
TRIAE_CS42_7AS_TGACv1_569190_AA1809640	ABA	Motif	1..5	Match=ACGTG;	Length of match=5;	Accuracy (%)=100;	Description=ABF_bZIP
TRIAE_CS42_1AL_TGACv1_000056_AA0001780	ABA_ethylene	Motif	677..681	Match=CCGAC;	Length of match=5;	Accuracy (%)=100;	Description=AP2/ERF_DREB_(CBF
TRIAE_CS42_1AL_TGACv1_000056_AA0001780	ABA_ethylene	Motif	828..832	Match=CCGAC;	Length of match=5;	Accuracy (%)=100;	Description=AP2/ERF_DREB_(CBF
TRIAE_CS42_1AL_TGACv1_000056_AA0001780	ethylene	Motif	137..140	Match=ACGT;	Length of match=4;	Accuracy (%)=100;	Description=AP2/EREBP
TRIAE_CS42_1AL_TGACv1_000056_AA0001780	ethylene	Motif	641..644	Match=ACGT;	Length of match=4;	Accuracy (%)=100;	Description=AP2/EREBP
TRIAE_CS42_1AL_TGACv1_000056_AA0001780	ethylene	Motif	959..962	Match=ACGT;	Length of match=4;	Accuracy (%)=100;	Description=AP2/EREBP
TRIAE_CS42_1AL_TGACv1_000056_AA0001780	ethylene	Motif	653..658	Match=GCCGCC;	Length of match=6;	Accuracy (%)=100;	Description=AP2/EREBP
TRIAE_CS42_1AL_TGACv1_000056_AA0001780	ethylene	Motif	809..814	Match=GCCGCC;	Length of match=6;	Accuracy (%)=100;	Description=AP2/EREBP
TRIAE_CS42_1AL_TGACv1_000056_AA0001780	JA	Motif	653..658	Match=GCCGCC;	Length of match=6;	Accuracy (%)=100;	Description=Ap2/EREBP
TRIAE_CS42_1AL_TGACv1_000056_AA0001780	JA	Motif	809..814	Match=GCCGCC;	Length of match=6;	Accuracy (%)=100;	Description=Ap2/EREBP
TRIAE_CS42_1AL_TGACv1_000056_AA0001780	GA	Motif	122..125	Match=TGAC;	Length of match=4;	Accuracy (%)=100;	Description=WRKY
TRIAE_CS42_1AL_TGACv1_000056_AA0001780	GA	Motif	181..184	Match=TGAC;	Length of match=4;	Accuracy (%)=100;	Description=WRKY
TRIAE_CS42_1AL_TGACv1_000056_AA0001780	GA	Motif	672..675	Match=TGAC;	Length of match=4;	Accuracy (%)=100;	Description=WRKY
TRIAE_CS42_1AL_TGACv1_000860_AA0020560	auxin	Motif	10..14	Match=TGACG;	Length of match=5;	Accuracy (%)=100;	Description=TGA1_bZIP
TRIAE_CS42_1AL_TGACv1_000056_AA0001780	ethylene	Motif	57..60	Match=GTAC;	Length of match=4;	Accuracy (%)=100;	Description=SBP
TRIAE_CS42_1AL_TGACv1_000056_AA0001780	ethylene	Motif	941..944	Match=GTAC;	Length of match=4;	Accuracy (%)=100;	Description=SBP
TRIAE_CS42_1AL_TGACv1_000056_AA0001780	ABA_JA	Motif	241..246	Match=CACATG;	Length of match=6;	Accuracy (%)=100;	Description=bHLH_MYC
TRIAE_CS42_5DL_TGACv1_435258_AA1447950	auxin	Motif	101..105	Match=TGACG;	Length of match=5;	Accuracy (%)=100;	Description=TGA1_bZIP
TRIAE_CS42_1AL_TGACv1_000089_AA0002910	ABA_ethylene	Motif	848..852	Match=CCGAC;	Length of match=5;	Accuracy (%)=100;	Description=AP2/ERF_DREB_(CBF
TRIAE_CS42_1AL_TGACv1_000089_AA0002910	ethylene	Motif	124..127	Match=ACGT;	Length of match=4;	Accuracy (%)=100;	Description=AP2/EREBP
TRIAE_CS42_1AL_TGACv1_000089_AA0002910	GA	Motif	206..209	Match=TGAC;	Length of match=4;	Accuracy (%)=100;	Description=WRKY
TRIAE_CS42_1AL_TGACv1_000089_AA0002910	GA	Motif	541..544	Match=TGAC;	Length of match=4;	Accuracy (%)=100;	Description=WRKY
TRIAE_CS42_1AL_TGACv1_000089_AA0002910	GA	Motif	723..726	Match=TGAC;	Length of match=4;	Accuracy (%)=100;	Description=WRKY
TRIAE_CS42_1AL_TGACv1_000089_AA0002910	SA	Motif	205..209	Match=TTGAC;	Length of match=5;	Accuracy (%)=100;	Description=WRKY
TRIAE_CS42_1AL_TGACv1_000089_AA0002910	SA	Motif	540..544	Match=TTGAC;	Length of match=5;	Accuracy (%)=100;	Description=WRKY
TRIAE_CS42_1AL_TGACv1_000089_AA0002910	ethylene	Motif	7..10	Match=GTAC;	Length of match=4;	Accuracy (%)=100;	Description=SBP
TRIAE_CS42_1AL_TGACv1_000089_AA0002910	ethylene	Motif	212..215	Match=GTAC;	Length of match=4;	Accuracy (%)=100;	Description=SBP
TRIAE_CS42_1AL_TGACv1_000089_AA0002910	ethylene	Motif	350..353	Match=GTAC;	Length of match=4;	Accuracy (%)=100;	Description=SBP
TRIAE_CS42_1AL_TGACv1_000089_AA0002910	ethylene	Motif	461..464	Match=GTAC;	Length of match=4;	Accuracy (%)=100;	Description=SBP
TRIAE_CS42_1AL_TGACv1_000089_AA0002910	ethylene	Motif	563..566	Match=GTAC;	Length of match=4;	Accuracy (%)=100;	Description=SBP
TRIAE_CS42_1AL_TGACv1_000089_AA0002910	ethylene	Motif	779..782	Match=GTAC;	Length of match=4;	Accuracy (%)=100;	Description=SBP
TRIAE_CS42_1AL_TGACv1_000089_AA0002910	ethylene	Motif	810..813	Match=GTAC;	Length of match=4;	Accuracy (%)=100;	Description=SBP
TRIAE_CS42_1AL_TGACv1_000089_AA0002910	auxin	Motif	396..401	Match=ACTTTA;	Length of match=6;	Accuracy (%)=100;	Description=DOF
TRIAE_CS42_1AL_TGACv1_000089_AA0002910	auxin	Motif	576..580	Match=GAGAC;	Length of match=5;	Accuracy (%)=100;	Description=ARF
TRIAE_CS42_1AL_TGACv1_000099_AA0003250	ABA_ethylene	Motif	65..69	Match=CCGAC;	Length of match=5;	Accuracy (%)=100;	Description=AP2/ERF_DREB_(CBF
TRIAE_CS42_1AL_TGACv1_000099_AA0003250	ethylene	Motif	709..714	Match=GTCGAC;	Length of match=6;	Accuracy (%)=100;	Description=AP2/ERF_DREB_(CBF
TRIAE_CS42_1AL_TGACv1_000099_AA0003250	ethylene	Motif	54..57	Match=ACGT;	Length of match=4;	Accuracy (%)=100;	Description=AP2/EREBP
TRIAE_CS42_1AL_TGACv1_000099_AA0003250	ethylene	Motif	411..414	Match=ACGT;	Length of match=4;	Accuracy (%)=100;	Description=AP2/EREBP
TRIAE_CS42_1AL_TGACv1_000099_AA0003250	ethylene	Motif	542..545	Match=ACGT;	Length of match=4;	Accuracy (%)=100;	Description=AP2/EREBP
TRIAE_CS42_1AL_TGACv1_000099_AA0003250	ethylene	Motif	938..941	Match=ACGT;	Length of match=4;	Accuracy (%)=100;	Description=AP2/EREBP
TRIAE_CS42_1AL_TGACv1_000099_AA0003250	ethylene	Motif	983..986	Match=ACGT;	Length of match=4;	Accuracy (%)=100;	Description=AP2/EREBP
TRIAE_CS42_1AL_TGACv1_000099_AA0003250	GA	Motif	173..176	Match=TGAC;	Length of match=4;	Accuracy (%)=100;	Description=WRKY
TRIAE_CS42_1AL_TGACv1_000099_AA0003250	GA	Motif	248..251	Match=TGAC;	Length of match=4;	Accuracy (%)=100;	Description=WRKY
TRIAE_CS42_3B_TGACv1_224660_AA0799510	auxin	Motif	102..106	Match=TGACG;	Length of match=5;	Accuracy (%)=100;	Description=TGA1_bZIP
TRIAE_CS42_1AL_TGACv1_000099_AA0003250	ethylene	Motif	404..407	Match=GTAC;	Length of match=4;	Accuracy (%)=100;	Description=SBP
TRIAE_CS42_1AL_TGACv1_000099_AA0003250	ethylene	Motif	413..416	Match=GTAC;	Length of match=4;	Accuracy (%)=100;	Description=SBP
TRIAE_CS42_1AL_TGACv1_000099_AA0003250	ethylene	Motif	555..558	Match=GTAC;	Length of match=4;	Accuracy (%)=100;	Description=SBP
TRIAE_CS42_1AL_TGACv1_000099_AA0003250	ethylene	Motif	940..943	Match=GTAC;	Length of match=4;	Accuracy (%)=100;	Description=SBP
TRIAE_CS42_1AL_TGACv1_000099_AA0003250	ethylene	Motif	985..988	Match=GTAC;	Length of match=4;	Accuracy (%)=100;	Description=SBP
TRIAE_CS42_1AL_TGACv1_000099_AA0003250	ABA_JA	Motif	418..423	Match=CACATG;	Length of match=6;	Accuracy (%)=100;	Description=bHLH_MYC
TRIAE_CS42_4AS_TGACv1_306586_AA1010690	ABA	Motif	103..112	Match=CCTACGTGGC;	Length of match=10;	Accuracy (%)=100;	Description=ABF_bZIP
TRIAE_CS42_1AL_TGACv1_000222_AA0006610	ABA_ethylene	Motif	278..282	Match=CCGAC;	Length of match=5;	Accuracy (%)=100;	Description=AP2/ERF_DREB_(CBF
TRIAE_CS42_1AL_TGACv1_000222_AA0006610	ethylene	Motif	437..442	Match=GTCGAC;	Length of match=6;	Accuracy (%)=100;	Description=AP2/ERF_DREB_(CBF
TRIAE_CS42_1AL_TGACv1_000222_AA0006610	ethylene	Motif	836..839	Match=ACGT;	Length of match=4;	Accuracy (%)=100;	Description=AP2/EREBP
TRIAE_CS42_1AL_TGACv1_000222_AA0006610	ethylene	Motif	867..872	Match=GCCGCC;	Length of match=6;	Accuracy (%)=100;	Description=AP2/EREBP
TRIAE_CS42_1AL_TGACv1_000222_AA0006610	ethylene	Motif	870..875	Match=GCCGCC;	Length of match=6;	Accuracy (%)=100;	Description=AP2/EREBP
TRIAE_CS42_1AL_TGACv1_000222_AA0006610	JA	Motif	867..872	Match=GCCGCC;	Length of match=6;	Accuracy (%)=100;	Description=Ap2/EREBP
TRIAE_CS42_1AL_TGACv1_000222_AA0006610	JA	Motif	870..875	Match=GCCGCC;	Length of match=6;	Accuracy (%)=100;	Description=Ap2/EREBP
TRIAE_CS42_1AL_TGACv1_000222_AA0006610	GA	Motif	95..98	Match=TGAC;	Length of match=4;	Accuracy (%)=100;	Description=WRKY
TRIAE_CS42_1AL_TGACv1_000222_AA0006610	GA	Motif	352..355	Match=TGAC;	Length of match=4;	Accuracy (%)=100;	Description=WRKY
TRIAE_CS42_1AL_TGACv1_000222_AA0006610	GA	Motif	395..398	Match=TGAC;	Length of match=4;	Accuracy (%)=100;	Description=WRKY
TRIAE_CS42_1AL_TGACv1_000222_AA0006610	GA	Motif	659..662	Match=TGAC;	Length of match=4;	Accuracy (%)=100;	Description=WRKY
TRIAE_CS42_1AL_TGACv1_000222_AA0006610	SA	Motif	94..98	Match=TTGAC;	Length of match=5;	Accuracy (%)=100;	Description=WRKY
TRIAE_CS42_1AL_TGACv1_000222_AA0006610	SA	Motif	658..662	Match=TTGAC;	Length of match=5;	Accuracy (%)=100;	Description=WRKY
TRIAE_CS42_1AL_TGACv1_000222_AA0006610	ethylene	Motif	127..130	Match=GTAC;	Length of match=4;	Accuracy (%)=100;	Description=SBP
TRIAE_CS42_1AL_TGACv1_000222_AA0006610	ethylene	Motif	174..177	Match=GTAC;	Length of match=4;	Accuracy (%)=100;	Description=SBP
TRIAE_CS42_1AL_TGACv1_000222_AA0006610	ethylene	Motif	194..197	Match=GTAC;	Length of match=4;	Accuracy (%)=100;	Description=SBP
TRIAE_CS42_1AL_TGACv1_000222_AA0006610	ethylene	Motif	295..298	Match=GTAC;	Length of match=4;	Accuracy (%)=100;	Description=SBP
TRIAE_CS42_1AL_TGACv1_000222_AA0006610	ethylene	Motif	476..479	Match=GTAC;	Length of match=4;	Accuracy (%)=100;	Description=SBP
TRIAE_CS42_1AL_TGACv1_000222_AA0006610	ethylene	Motif	500..503	Match=GTAC;	Length of match=4;	Accuracy (%)=100;	Description=SBP
TRIAE_CS42_1AL_TGACv1_000222_AA0006610	ABA_JA	Motif	537..542	Match=CACATG;	Length of match=6;	Accuracy (%)=100;	Description=bHLH_MYC
TRIAE_CS42_1AL_TGACv1_000222_AA0006610	auxin	Motif	243..248	Match=TGTCTC;	Length of match=6;	Accuracy (%)=100;	Description=ARF1
TRIAE_CS42_1AL_TGACv1_000222_AA0006610	auxin	Motif	734..738	Match=GAGAC;	Length of match=5;	Accuracy (%)=100;	Description=ARF
TRIAE_CS42_4AS_TGACv1_306586_AA1010690	ABA	Motif	106..110	Match=ACGTG;	Length of match=5;	Accuracy (%)=100;	Description=ABF_bZIP
TRIAE_CS42_1AL_TGACv1_000344_AA0009560	ethylene	Motif	662..665	Match=ACGT;	Length of match=4;	Accuracy (%)=100;	Description=AP2/EREBP
TRIAE_CS42_1AL_TGACv1_000344_AA0009560	GA	Motif	153..156	Match=TGAC;	Length of match=4;	Accuracy (%)=100;	Description=WRKY
TRIAE_CS42_1AL_TGACv1_000344_AA0009560	GA	Motif	689..692	Match=TGAC;	Length of match=4;	Accuracy (%)=100;	Description=WRKY
TRIAE_CS42_1AL_TGACv1_000344_AA0009560	SA	Motif	152..156	Match=TTGAC;	Length of match=5;	Accuracy (%)=100;	Description=WRKY
TRIAE_CS42_1AL_TGACv1_000344_AA0009560	ethylene	Motif	5..8	Match=GTAC;	Length of match=4;	Accuracy (%)=100;	Description=SBP
TRIAE_CS42_1AL_TGACv1_000344_AA0009560	ethylene	Motif	359..362	Match=GTAC;	Length of match=4;	Accuracy (%)=100;	Description=SBP
TRIAE_CS42_1AL_TGACv1_000344_AA0009560	ABA	Motif	502..508	Match=CTAACCA;	Length of match=7;	Accuracy (%)=100;	Description=R2R3_MYB
TRIAE_CS42_1AL_TGACv1_000344_AA0009560	auxin	Motif	47..52	Match=TGTCTC;	Length of match=6;	Accuracy (%)=100;	Description=ARF1
TRIAE_CS42_2AL_TGACv1_094644_AA0301040	ABA	Motif	107..111	Match=ACGTG;	Length of match=5;	Accuracy (%)=100;	Description=ABF_bZIP
TRIAE_CS42_U_TGACv1_643170_AA2128400	auxin	Motif	107..111	Match=TGACG;	Length of match=5;	Accuracy (%)=100;	Description=TGA1_bZIP
TRIAE_CS42_1AL_TGACv1_000384_AA0010680	GA	Motif	914..917	Match=TGAC;	Length of match=4;	Accuracy (%)=100;	Description=WRKY
TRIAE_CS42_1AL_TGACv1_000384_AA0010680	GA	Motif	938..941	Match=TGAC;	Length of match=4;	Accuracy (%)=100;	Description=WRKY
TRIAE_CS42_1AL_TGACv1_000384_AA0010680	ethylene	Motif	729..732	Match=GTAC;	Length of match=4;	Accuracy (%)=100;	Description=SBP
TRIAE_CS42_1AL_TGACv1_000384_AA0010680	ethylene	Motif	988..991	Match=GTAC;	Length of match=4;	Accuracy (%)=100;	Description=SBP
TRIAE_CS42_1AL_TGACv1_000384_AA0010680	ethylene	Motif	995..998	Match=GTAC;	Length of match=4;	Accuracy (%)=100;	Description=SBP
TRIAE_CS42_1AL_TGACv1_000384_AA0010680	ABA_JA	Motif	673..678	Match=CACATG;	Length of match=6;	Accuracy (%)=100;	Description=bHLH_MYC
TRIAE_CS42_1AL_TGACv1_000384_AA0010680	auxin	Motif	695..699	Match=GAGAC;	Length of match=5;	Accuracy (%)=100;	Description=ARF
TRIAE_CS42_1AL_TGACv1_000384_AA0010680	auxin	Motif	847..851	Match=GAGAC;	Length of match=5;	Accuracy (%)=100;	Description=ARF
TRIAE_CS42_1AL_TGACv1_000388_AA0010880	ABA_ethylene	Motif	9..13	Match=CCGAC;	Length of match=5;	Accuracy (%)=100;	Description=AP2/ERF_DREB_(CBF
TRIAE_CS42_1AL_TGACv1_000388_AA0010880	ethylene	Motif	472..477	Match=GTCGAC;	Length of match=6;	Accuracy (%)=100;	Description=AP2/ERF_DREB_(CBF
TRIAE_CS42_5BL_TGACv1_406279_AA1343630	ABA	Motif	110..114	Match=ACGTG;	Length of match=5;	Accuracy (%)=100;	Description=ABF_bZIP
TRIAE_CS42_1AL_TGACv1_000388_AA0010880	ethylene	Motif	500..503	Match=ACGT;	Length of match=4;	Accuracy (%)=100;	Description=AP2/EREBP
TRIAE_CS42_1AL_TGACv1_000388_AA0010880	ethylene	Motif	693..696	Match=ACGT;	Length of match=4;	Accuracy (%)=100;	Description=AP2/EREBP
TRIAE_CS42_1AL_TGACv1_000388_AA0010880	ethylene	Motif	780..783	Match=ACGT;	Length of match=4;	Accuracy (%)=100;	Description=AP2/EREBP
TRIAE_CS42_1AL_TGACv1_000388_AA0010880	ethylene	Motif	389..394	Match=GCCGCC;	Length of match=6;	Accuracy (%)=100;	Description=AP2/EREBP
TRIAE_CS42_1AL_TGACv1_000388_AA0010880	ethylene	Motif	907..912	Match=GCCGCC;	Length of match=6;	Accuracy (%)=100;	Description=AP2/EREBP
TRIAE_CS42_1AL_TGACv1_000388_AA0010880	JA	Motif	389..394	Match=GCCGCC;	Length of match=6;	Accuracy (%)=100;	Description=Ap2/EREBP
TRIAE_CS42_1AL_TGACv1_000388_AA0010880	JA	Motif	907..912	Match=GCCGCC;	Length of match=6;	Accuracy (%)=100;	Description=Ap2/EREBP
TRIAE_CS42_1AL_TGACv1_000388_AA0010880	GA	Motif	557..560	Match=TGAC;	Length of match=4;	Accuracy (%)=100;	Description=WRKY
TRIAE_CS42_1AL_TGACv1_000388_AA0010880	SA	Motif	556..560	Match=TTGAC;	Length of match=5;	Accuracy (%)=100;	Description=WRKY
TRIAE_CS42_1AL_TGACv1_000388_AA0010880	ethylene	Motif	349..352	Match=GTAC;	Length of match=4;	Accuracy (%)=100;	Description=SBP
TRIAE_CS42_1AL_TGACv1_000388_AA0010880	ethylene	Motif	498..501	Match=GTAC;	Length of match=4;	Accuracy (%)=100;	Description=SBP
TRIAE_CS42_1AL_TGACv1_000388_AA0010880	GA	Motif	530..535	Match=CAACTC;	Length of match=6;	Accuracy (%)=100;	Description=R2R3_MYB
TRIAE_CS42_7AS_TGACv1_569410_AA1815110	ABA	Motif	110..117	Match=CATGCATG;	Length of match=8;	Accuracy (%)=100;	Description=FUS3__TRAB1__bZIP
TRIAE_CS42_U_TGACv1_642388_AA2116820	ABA	Motif	111..115	Match=ACGTG;	Length of match=5;	Accuracy (%)=100;	Description=ABF_bZIP
TRIAE_CS42_4BL_TGACv1_320456_AA1039910	ABA	Motif	112..116	Match=ACGTG;	Length of match=5;	Accuracy (%)=100;	Description=ABF_bZIP
TRIAE_CS42_1AL_TGACv1_000396_AA0011050	ABA_ethylene	Motif	259..263	Match=CCGAC;	Length of match=5;	Accuracy (%)=100;	Description=AP2/ERF_DREB_(CBF
TRIAE_CS42_1AL_TGACv1_000396_AA0011050	ethylene	Motif	602..607	Match=GTCGAC;	Length of match=6;	Accuracy (%)=100;	Description=AP2/ERF_DREB_(CBF
TRIAE_CS42_1AL_TGACv1_000396_AA0011050	ethylene	Motif	219..222	Match=ACGT;	Length of match=4;	Accuracy (%)=100;	Description=AP2/EREBP
TRIAE_CS42_1AL_TGACv1_000396_AA0011050	ethylene	Motif	704..707	Match=ACGT;	Length of match=4;	Accuracy (%)=100;	Description=AP2/EREBP
TRIAE_CS42_1AL_TGACv1_000396_AA0011050	ethylene	Motif	984..987	Match=ACGT;	Length of match=4;	Accuracy (%)=100;	Description=AP2/EREBP
TRIAE_CS42_1AL_TGACv1_000396_AA0011050	GA	Motif	125..128	Match=TGAC;	Length of match=4;	Accuracy (%)=100;	Description=WRKY
TRIAE_CS42_1AL_TGACv1_000396_AA0011050	GA	Motif	323..326	Match=TGAC;	Length of match=4;	Accuracy (%)=100;	Description=WRKY
TRIAE_CS42_1AL_TGACv1_000396_AA0011050	GA	Motif	714..717	Match=TGAC;	Length of match=4;	Accuracy (%)=100;	Description=WRKY
TRIAE_CS42_1AL_TGACv1_000396_AA0011050	GA	Motif	873..876	Match=TGAC;	Length of match=4;	Accuracy (%)=100;	Description=WRKY
TRIAE_CS42_1AL_TGACv1_000396_AA0011050	GA	Motif	892..895	Match=TGAC;	Length of match=4;	Accuracy (%)=100;	Description=WRKY
TRIAE_CS42_1AL_TGACv1_000396_AA0011050	ethylene	Motif	743..746	Match=GTAC;	Length of match=4;	Accuracy (%)=100;	Description=SBP
TRIAE_CS42_1AL_TGACv1_000411_AA0011470	ethylene	Motif	534..539	Match=GTCGAC;	Length of match=6;	Accuracy (%)=100;	Description=AP2/ERF_DREB_(CBF
TRIAE_CS42_1AL_TGACv1_000411_AA0011470	ethylene	Motif	700..705	Match=GTCGAC;	Length of match=6;	Accuracy (%)=100;	Description=AP2/ERF_DREB_(CBF
TRIAE_CS42_1AL_TGACv1_000411_AA0011470	ethylene	Motif	53..56	Match=ACGT;	Length of match=4;	Accuracy (%)=100;	Description=AP2/EREBP
TRIAE_CS42_1AL_TGACv1_000411_AA0011470	ethylene	Motif	259..262	Match=ACGT;	Length of match=4;	Accuracy (%)=100;	Description=AP2/EREBP
TRIAE_CS42_1AL_TGACv1_000411_AA0011470	ethylene	Motif	730..733	Match=ACGT;	Length of match=4;	Accuracy (%)=100;	Description=AP2/EREBP
TRIAE_CS42_1AL_TGACv1_000411_AA0011470	ethylene	Motif	816..821	Match=GCCGCC;	Length of match=6;	Accuracy (%)=100;	Description=AP2/EREBP
TRIAE_CS42_1AL_TGACv1_000411_AA0011470	JA	Motif	816..821	Match=GCCGCC;	Length of match=6;	Accuracy (%)=100;	Description=Ap2/EREBP
TRIAE_CS42_1AL_TGACv1_000411_AA0011470	GA	Motif	295..298	Match=TGAC;	Length of match=4;	Accuracy (%)=100;	Description=WRKY
TRIAE_CS42_1AL_TGACv1_000411_AA0011470	GA	Motif	356..359	Match=TGAC;	Length of match=4;	Accuracy (%)=100;	Description=WRKY
TRIAE_CS42_1AL_TGACv1_000411_AA0011470	GA	Motif	373..376	Match=TGAC;	Length of match=4;	Accuracy (%)=100;	Description=WRKY
TRIAE_CS42_1AL_TGACv1_000411_AA0011470	SA	Motif	355..359	Match=TTGAC;	Length of match=5;	Accuracy (%)=100;	Description=WRKY
TRIAE_CS42_1AL_TGACv1_000411_AA0011470	SA	Motif	372..376	Match=TTGAC;	Length of match=5;	Accuracy (%)=100;	Description=WRKY
TRIAE_CS42_1AL_TGACv1_000411_AA0011470	ethylene	Motif	132..135	Match=GTAC;	Length of match=4;	Accuracy (%)=100;	Description=SBP
TRIAE_CS42_1AL_TGACv1_000411_AA0011470	ethylene	Motif	196..199	Match=GTAC;	Length of match=4;	Accuracy (%)=100;	Description=SBP
TRIAE_CS42_1AL_TGACv1_000411_AA0011470	ethylene	Motif	471..474	Match=GTAC;	Length of match=4;	Accuracy (%)=100;	Description=SBP
TRIAE_CS42_1AL_TGACv1_000411_AA0011470	ethylene	Motif	584..587	Match=GTAC;	Length of match=4;	Accuracy (%)=100;	Description=SBP
TRIAE_CS42_1AL_TGACv1_000411_AA0011470	GA	Motif	63..68	Match=CAACTC;	Length of match=6;	Accuracy (%)=100;	Description=R2R3_MYB
TRIAE_CS42_1AL_TGACv1_000411_AA0011470	JA	Motif	52..57	Match=AACGTG;	Length of match=6;	Accuracy (%)=100;	Description=JAMYC
TRIAE_CS42_1AL_TGACv1_000411_AA0011470	ethylene	Motif	815..821	Match=AGCCGCC;	Length of match=7;	Accuracy (%)=100;	Description=ERF
TRIAE_CS42_1AL_TGACv1_000411_AA0011470	auxin	Motif	253..258	Match=ACTTTA;	Length of match=6;	Accuracy (%)=100;	Description=DOF
TRIAE_CS42_1AL_TGACv1_000411_AA0011470	auxin	Motif	978..983	Match=TGTCTC;	Length of match=6;	Accuracy (%)=100;	Description=ARF1
TRIAE_CS42_6BL_TGACv1_499766_AA1591250	auxin	Motif	112..116	Match=TGACG;	Length of match=5;	Accuracy (%)=100;	Description=TGA1_bZIP
TRIAE_CS42_1AL_TGACv1_000473_AA0012920	ethylene	Motif	872..877	Match=GTCGAC;	Length of match=6;	Accuracy (%)=100;	Description=AP2/ERF_DREB_(CBF
TRIAE_CS42_1AL_TGACv1_000473_AA0012920	ethylene	Motif	180..183	Match=ACGT;	Length of match=4;	Accuracy (%)=100;	Description=AP2/EREBP
TRIAE_CS42_1AL_TGACv1_000473_AA0012920	ethylene	Motif	212..215	Match=ACGT;	Length of match=4;	Accuracy (%)=100;	Description=AP2/EREBP
TRIAE_CS42_1AL_TGACv1_000473_AA0012920	ethylene	Motif	418..421	Match=ACGT;	Length of match=4;	Accuracy (%)=100;	Description=AP2/EREBP
TRIAE_CS42_1AL_TGACv1_000473_AA0012920	ethylene	Motif	771..774	Match=ACGT;	Length of match=4;	Accuracy (%)=100;	Description=AP2/EREBP
TRIAE_CS42_1AL_TGACv1_000473_AA0012920	ethylene	Motif	833..836	Match=ACGT;	Length of match=4;	Accuracy (%)=100;	Description=AP2/EREBP
TRIAE_CS42_1AL_TGACv1_000473_AA0012920	ethylene	Motif	270..275	Match=GCCGCC;	Length of match=6;	Accuracy (%)=100;	Description=AP2/EREBP
TRIAE_CS42_1AL_TGACv1_000473_AA0012920	ethylene	Motif	273..278	Match=GCCGCC;	Length of match=6;	Accuracy (%)=100;	Description=AP2/EREBP
TRIAE_CS42_1AL_TGACv1_000473_AA0012920	JA	Motif	270..275	Match=GCCGCC;	Length of match=6;	Accuracy (%)=100;	Description=Ap2/EREBP
TRIAE_CS42_1AL_TGACv1_000473_AA0012920	JA	Motif	273..278	Match=GCCGCC;	Length of match=6;	Accuracy (%)=100;	Description=Ap2/EREBP
TRIAE_CS42_1AL_TGACv1_000473_AA0012920	GA	Motif	730..733	Match=TGAC;	Length of match=4;	Accuracy (%)=100;	Description=WRKY
TRIAE_CS42_7DL_TGACv1_602683_AA1965130	ABA	Motif	112..119	Match=CATGCATG;	Length of match=8;	Accuracy (%)=100;	Description=FUS3__TRAB1__bZIP
TRIAE_CS42_1AL_TGACv1_000473_AA0012920	ethylene	Motif	570..573	Match=GTAC;	Length of match=4;	Accuracy (%)=100;	Description=SBP
TRIAE_CS42_1AL_TGACv1_000473_AA0012920	ethylene	Motif	609..612	Match=GTAC;	Length of match=4;	Accuracy (%)=100;	Description=SBP
TRIAE_CS42_1AL_TGACv1_000473_AA0012920	ethylene	Motif	767..770	Match=GTAC;	Length of match=4;	Accuracy (%)=100;	Description=SBP
TRIAE_CS42_1AL_TGACv1_000473_AA0012920	ethylene	Motif	775..778	Match=GTAC;	Length of match=4;	Accuracy (%)=100;	Description=SBP
TRIAE_CS42_1AL_TGACv1_000473_AA0012920	GA	Motif	685..691	Match=TATCCAC;	Length of match=7;	Accuracy (%)=100;	Description=R2R3_MYB
TRIAE_CS42_1AL_TGACv1_000473_AA0012920	JA	Motif	832..837	Match=AACGTG;	Length of match=6;	Accuracy (%)=100;	Description=JAMYC
TRIAE_CS42_1AL_TGACv1_000473_AA0012920	ABA	Motif	85..90	Match=CATGCA;	Length of match=6;	Accuracy (%)=100;	Description=B3dTF_VP1
TRIAE_CS42_1AL_TGACv1_000473_AA0012920	ABA	Motif	341..346	Match=CATGCA;	Length of match=6;	Accuracy (%)=100;	Description=B3dTF_VP1
TRIAE_CS42_1AL_TGACv1_000473_AA0012920	auxin	Motif	525..529	Match=GAGAC;	Length of match=5;	Accuracy (%)=100;	Description=ARF
TRIAE_CS42_7BL_TGACv1_577020_AA1863000	ABA	Motif	113..120	Match=CACGTGGC;	Length of match=8;	Accuracy (%)=100;	Description=ABF_bZIP
TRIAE_CS42_7BL_TGACv1_577020_AA1863000	ABA	Motif	114..118	Match=ACGTG;	Length of match=5;	Accuracy (%)=100;	Description=ABF_bZIP
TRIAE_CS42_2DS_TGACv1_177654_AA0581940	ABA	Motif	115..119	Match=ACGTG;	Length of match=5;	Accuracy (%)=100;	Description=ABF_bZIP
TRIAE_CS42_1AL_TGACv1_000553_AA0014570	ethylene	Motif	309..314	Match=GTCGAC;	Length of match=6;	Accuracy (%)=100;	Description=AP2/ERF_DREB_(CBF
TRIAE_CS42_1AL_TGACv1_000553_AA0014570	ethylene	Motif	342..347	Match=GTCGAC;	Length of match=6;	Accuracy (%)=100;	Description=AP2/ERF_DREB_(CBF
TRIAE_CS42_1AL_TGACv1_000553_AA0014570	ethylene	Motif	743..746	Match=ACGT;	Length of match=4;	Accuracy (%)=100;	Description=AP2/EREBP
TRIAE_CS42_1AL_TGACv1_000553_AA0014570	ethylene	Motif	786..789	Match=ACGT;	Length of match=4;	Accuracy (%)=100;	Description=AP2/EREBP
TRIAE_CS42_1AL_TGACv1_000553_AA0014570	ethylene	Motif	932..935	Match=ACGT;	Length of match=4;	Accuracy (%)=100;	Description=AP2/EREBP
TRIAE_CS42_1AL_TGACv1_000553_AA0014570	GA	Motif	465..468	Match=TGAC;	Length of match=4;	Accuracy (%)=100;	Description=WRKY
TRIAE_CS42_1AL_TGACv1_000553_AA0014570	GA	Motif	741..744	Match=TGAC;	Length of match=4;	Accuracy (%)=100;	Description=WRKY
TRIAE_CS42_1AL_TGACv1_000553_AA0014570	GA	Motif	765..768	Match=TGAC;	Length of match=4;	Accuracy (%)=100;	Description=WRKY
TRIAE_CS42_1AL_TGACv1_000553_AA0014570	SA	Motif	464..468	Match=TTGAC;	Length of match=5;	Accuracy (%)=100;	Description=WRKY
TRIAE_CS42_2AL_TGACv1_096694_AA0320690	ABA	Motif	115..122	Match=CATGCATG;	Length of match=8;	Accuracy (%)=100;	Description=FUS3__TRAB1__bZIP
TRIAE_CS42_1AL_TGACv1_000553_AA0014570	ethylene	Motif	42..45	Match=GTAC;	Length of match=4;	Accuracy (%)=100;	Description=SBP
TRIAE_CS42_1AL_TGACv1_000553_AA0014570	ethylene	Motif	109..112	Match=GTAC;	Length of match=4;	Accuracy (%)=100;	Description=SBP
TRIAE_CS42_1AL_TGACv1_000553_AA0014570	GA	Motif	81..86	Match=CAACTC;	Length of match=6;	Accuracy (%)=100;	Description=R2R3_MYB
TRIAE_CS42_1AL_TGACv1_000553_AA0014570	GA	Motif	143..148	Match=CAACTC;	Length of match=6;	Accuracy (%)=100;	Description=R2R3_MYB
TRIAE_CS42_1AL_TGACv1_000553_AA0014570	JA	Motif	931..936	Match=AACGTG;	Length of match=6;	Accuracy (%)=100;	Description=JAMYC
TRIAE_CS42_1AL_TGACv1_000553_AA0014570	ABA_JA	Motif	757..762	Match=CACATG;	Length of match=6;	Accuracy (%)=100;	Description=bHLH_MYC
TRIAE_CS42_1AL_TGACv1_000553_AA0014570	auxin	Motif	475..479	Match=GAGAC;	Length of match=5;	Accuracy (%)=100;	Description=ARF
TRIAE_CS42_1AL_TGACv1_000553_AA0014570	auxin	Motif	592..596	Match=GAGAC;	Length of match=5;	Accuracy (%)=100;	Description=ARF
TRIAE_CS42_1AL_TGACv1_000553_AA0014570	auxin	Motif	674..678	Match=GAGAC;	Length of match=5;	Accuracy (%)=100;	Description=ARF
TRIAE_CS42_1AL_TGACv1_000553_AA0014570	auxin	Motif	783..787	Match=GAGAC;	Length of match=5;	Accuracy (%)=100;	Description=ARF
TRIAE_CS42_4DS_TGACv1_361238_AA1164180	ABA	Motif	116..120	Match=ACGTG;	Length of match=5;	Accuracy (%)=100;	Description=ABF_bZIP
TRIAE_CS42_4BL_TGACv1_320481_AA1040930	auxin	Motif	117..121	Match=TGACG;	Length of match=5;	Accuracy (%)=100;	Description=TGA1_bZIP
TRIAE_CS42_7DL_TGACv1_602976_AA1973220	auxin	Motif	117..121	Match=TGACG;	Length of match=5;	Accuracy (%)=100;	Description=TGA1_bZIP
TRIAE_CS42_1AL_TGACv1_000659_AA0016580	ABA_ethylene	Motif	519..523	Match=CCGAC;	Length of match=5;	Accuracy (%)=100;	Description=AP2/ERF_DREB_(CBF
TRIAE_CS42_1AL_TGACv1_000659_AA0016580	ethylene	Motif	151..154	Match=ACGT;	Length of match=4;	Accuracy (%)=100;	Description=AP2/EREBP
TRIAE_CS42_1AL_TGACv1_000659_AA0016580	ethylene	Motif	676..679	Match=ACGT;	Length of match=4;	Accuracy (%)=100;	Description=AP2/EREBP
TRIAE_CS42_1AL_TGACv1_000659_AA0016580	GA	Motif	99..102	Match=TGAC;	Length of match=4;	Accuracy (%)=100;	Description=WRKY
TRIAE_CS42_1AL_TGACv1_000659_AA0016580	GA	Motif	674..677	Match=TGAC;	Length of match=4;	Accuracy (%)=100;	Description=WRKY
TRIAE_CS42_2BL_TGACv1_131703_AA0430900	ABA	Motif	118..122	Match=ACGTG;	Length of match=5;	Accuracy (%)=100;	Description=ABF_bZIP
TRIAE_CS42_1AL_TGACv1_000659_AA0016580	ethylene	Motif	409..412	Match=GTAC;	Length of match=4;	Accuracy (%)=100;	Description=SBP
TRIAE_CS42_1AL_TGACv1_000659_AA0016580	ABA_JA	Motif	269..274	Match=CACATG;	Length of match=6;	Accuracy (%)=100;	Description=bHLH_MYC
TRIAE_CS42_1AL_TGACv1_000659_AA0016580	ABA	Motif	115..120	Match=CATGCA;	Length of match=6;	Accuracy (%)=100;	Description=B3dTF_VP1
TRIAE_CS42_1AL_TGACv1_000659_AA0016580	ABA	Motif	271..276	Match=CATGCA;	Length of match=6;	Accuracy (%)=100;	Description=B3dTF_VP1
TRIAE_CS42_2AL_TGACv1_095539_AA0311980	ABA	Motif	118..125	Match=CATGCATG;	Length of match=8;	Accuracy (%)=100;	Description=FUS3__TRAB1__bZIP
TRIAE_CS42_1AL_TGACv1_000860_AA0020560	ethylene	Motif	128..133	Match=GTCGAC;	Length of match=6;	Accuracy (%)=100;	Description=AP2/ERF_DREB_(CBF
TRIAE_CS42_1AL_TGACv1_000860_AA0020560	ethylene	Motif	320..323	Match=ACGT;	Length of match=4;	Accuracy (%)=100;	Description=AP2/EREBP
TRIAE_CS42_1AL_TGACv1_000860_AA0020560	GA	Motif	10..13	Match=TGAC;	Length of match=4;	Accuracy (%)=100;	Description=WRKY
TRIAE_CS42_1AL_TGACv1_000860_AA0020560	GA	Motif	491..494	Match=TGAC;	Length of match=4;	Accuracy (%)=100;	Description=WRKY
TRIAE_CS42_1AL_TGACv1_000860_AA0020560	SA	Motif	9..13	Match=TTGAC;	Length of match=5;	Accuracy (%)=100;	Description=WRKY
TRIAE_CS42_4AL_TGACv1_290177_AA0982590	ABA	Motif	119..123	Match=ACGTG;	Length of match=5;	Accuracy (%)=100;	Description=ABF_bZIP
TRIAE_CS42_1AL_TGACv1_000860_AA0020560	ethylene	Motif	44..47	Match=GTAC;	Length of match=4;	Accuracy (%)=100;	Description=SBP
TRIAE_CS42_1AL_TGACv1_000860_AA0020560	ethylene	Motif	864..867	Match=GTAC;	Length of match=4;	Accuracy (%)=100;	Description=SBP
TRIAE_CS42_1AL_TGACv1_000860_AA0020560	ethylene	Motif	914..917	Match=GTAC;	Length of match=4;	Accuracy (%)=100;	Description=SBP
TRIAE_CS42_1AL_TGACv1_000860_AA0020560	auxin	Motif	201..205	Match=GAGAC;	Length of match=5;	Accuracy (%)=100;	Description=ARF
TRIAE_CS42_1AL_TGACv1_000860_AA0020560	auxin	Motif	458..462	Match=GAGAC;	Length of match=5;	Accuracy (%)=100;	Description=ARF
TRIAE_CS42_1AL_TGACv1_000860_AA0020560	ABA	Motif	375..381	Match=CAAACAC;	Length of match=7;	Accuracy (%)=100;	Description=ABRE
TRIAE_CS42_1AL_TGACv1_000939_AA0022300	ABA_ethylene	Motif	135..139	Match=CCGAC;	Length of match=5;	Accuracy (%)=100;	Description=AP2/ERF_DREB_(CBF
TRIAE_CS42_1AL_TGACv1_000939_AA0022300	ABA_ethylene	Motif	398..402	Match=CCGAC;	Length of match=5;	Accuracy (%)=100;	Description=AP2/ERF_DREB_(CBF
TRIAE_CS42_1AL_TGACv1_000939_AA0022300	ethylene	Motif	717..720	Match=ACGT;	Length of match=4;	Accuracy (%)=100;	Description=AP2/EREBP
TRIAE_CS42_1AL_TGACv1_000939_AA0022300	ethylene	Motif	509..514	Match=GCCGCC;	Length of match=6;	Accuracy (%)=100;	Description=AP2/EREBP
TRIAE_CS42_1AL_TGACv1_000939_AA0022300	ethylene	Motif	512..517	Match=GCCGCC;	Length of match=6;	Accuracy (%)=100;	Description=AP2/EREBP
TRIAE_CS42_1AL_TGACv1_000939_AA0022300	JA	Motif	509..514	Match=GCCGCC;	Length of match=6;	Accuracy (%)=100;	Description=Ap2/EREBP
TRIAE_CS42_1AL_TGACv1_000939_AA0022300	JA	Motif	512..517	Match=GCCGCC;	Length of match=6;	Accuracy (%)=100;	Description=Ap2/EREBP
TRIAE_CS42_1AL_TGACv1_000939_AA0022300	GA	Motif	57..60	Match=TGAC;	Length of match=4;	Accuracy (%)=100;	Description=WRKY
TRIAE_CS42_1AL_TGACv1_000939_AA0022300	GA	Motif	370..373	Match=TGAC;	Length of match=4;	Accuracy (%)=100;	Description=WRKY
TRIAE_CS42_1AL_TGACv1_000939_AA0022300	GA	Motif	487..490	Match=TGAC;	Length of match=4;	Accuracy (%)=100;	Description=WRKY
TRIAE_CS42_1AL_TGACv1_000939_AA0022300	GA	Motif	720..723	Match=TGAC;	Length of match=4;	Accuracy (%)=100;	Description=WRKY
TRIAE_CS42_1AL_TGACv1_000939_AA0022300	GA	Motif	750..753	Match=TGAC;	Length of match=4;	Accuracy (%)=100;	Description=WRKY
TRIAE_CS42_1AL_TGACv1_000939_AA0022300	GA	Motif	829..832	Match=TGAC;	Length of match=4;	Accuracy (%)=100;	Description=WRKY
TRIAE_CS42_1AL_TGACv1_000939_AA0022300	GA	Motif	836..839	Match=TGAC;	Length of match=4;	Accuracy (%)=100;	Description=WRKY
TRIAE_CS42_1AL_TGACv1_000939_AA0022300	SA	Motif	749..753	Match=TTGAC;	Length of match=5;	Accuracy (%)=100;	Description=WRKY
TRIAE_CS42_1AL_TGACv1_000939_AA0022300	ethylene	Motif	25..28	Match=GTAC;	Length of match=4;	Accuracy (%)=100;	Description=SBP
TRIAE_CS42_1AL_TGACv1_000939_AA0022300	ethylene	Motif	188..191	Match=GTAC;	Length of match=4;	Accuracy (%)=100;	Description=SBP
TRIAE_CS42_1AL_TGACv1_000939_AA0022300	auxin	Motif	813..818	Match=ACTTTA;	Length of match=6;	Accuracy (%)=100;	Description=DOF
TRIAE_CS42_1AL_TGACv1_000939_AA0022300	ABA_JA	Motif	535..540	Match=CACATG;	Length of match=6;	Accuracy (%)=100;	Description=bHLH_MYC
TRIAE_CS42_1AL_TGACv1_000939_AA0022300	ABA_JA	Motif	570..575	Match=CACATG;	Length of match=6;	Accuracy (%)=100;	Description=bHLH_MYC
TRIAE_CS42_1AL_TGACv1_000939_AA0022300	auxin	Motif	424..428	Match=GAGAC;	Length of match=5;	Accuracy (%)=100;	Description=ARF
TRIAE_CS42_4AL_TGACv1_290177_AA0982590	GA	Motif	119..125	Match=ACGTGTC;	Length of match=7;	Accuracy (%)=100;	Description=ABF_bZIP
TRIAE_CS42_1AL_TGACv1_001033_AA0023840	ethylene	Motif	208..211	Match=ACGT;	Length of match=4;	Accuracy (%)=100;	Description=AP2/EREBP
TRIAE_CS42_1AL_TGACv1_001033_AA0023840	ethylene	Motif	437..440	Match=ACGT;	Length of match=4;	Accuracy (%)=100;	Description=AP2/EREBP
TRIAE_CS42_1AL_TGACv1_001033_AA0023840	GA	Motif	68..71	Match=TGAC;	Length of match=4;	Accuracy (%)=100;	Description=WRKY
TRIAE_CS42_1AL_TGACv1_001033_AA0023840	GA	Motif	648..651	Match=TGAC;	Length of match=4;	Accuracy (%)=100;	Description=WRKY
TRIAE_CS42_1AL_TGACv1_001033_AA0023840	SA	Motif	67..71	Match=TTGAC;	Length of match=5;	Accuracy (%)=100;	Description=WRKY
TRIAE_CS42_1AL_TGACv1_001033_AA0023840	SA	Motif	647..651	Match=TTGAC;	Length of match=5;	Accuracy (%)=100;	Description=WRKY
TRIAE_CS42_1AL_TGACv1_001033_AA0023840	ethylene	Motif	465..468	Match=GTAC;	Length of match=4;	Accuracy (%)=100;	Description=SBP
TRIAE_CS42_1AL_TGACv1_001033_AA0023840	ethylene	Motif	506..509	Match=GTAC;	Length of match=4;	Accuracy (%)=100;	Description=SBP
TRIAE_CS42_1AL_TGACv1_001033_AA0023840	ethylene	Motif	528..531	Match=GTAC;	Length of match=4;	Accuracy (%)=100;	Description=SBP
TRIAE_CS42_1AL_TGACv1_001033_AA0023840	ethylene	Motif	675..678	Match=GTAC;	Length of match=4;	Accuracy (%)=100;	Description=SBP
TRIAE_CS42_1AL_TGACv1_001033_AA0023840	ethylene	Motif	793..796	Match=GTAC;	Length of match=4;	Accuracy (%)=100;	Description=SBP
TRIAE_CS42_1AL_TGACv1_001033_AA0023840	ethylene	Motif	826..829	Match=GTAC;	Length of match=4;	Accuracy (%)=100;	Description=SBP
TRIAE_CS42_1AL_TGACv1_001033_AA0023840	ABA_JA	Motif	640..645	Match=CACATG;	Length of match=6;	Accuracy (%)=100;	Description=bHLH_MYC
TRIAE_CS42_1AL_TGACv1_001033_AA0023840	auxin	Motif	988..992	Match=GAGAC;	Length of match=5;	Accuracy (%)=100;	Description=ARF
TRIAE_CS42_1AL_TGACv1_001033_AA0023840	auxin	Motif	996..1000	Match=GAGAC;	Length of match=5;	Accuracy (%)=100;	Description=ARF
TRIAE_CS42_1AL_TGACv1_001033_AA0023840	ABA	Motif	860..866	Match=CAAACAC;	Length of match=7;	Accuracy (%)=100;	Description=ABRE
TRIAE_CS42_1AL_TGACv1_001101_AA0024930	ABA_ethylene	Motif	102..106	Match=CCGAC;	Length of match=5;	Accuracy (%)=100;	Description=AP2/ERF_DREB_(CBF
TRIAE_CS42_1AL_TGACv1_001101_AA0024930	ethylene	Motif	368..371	Match=ACGT;	Length of match=4;	Accuracy (%)=100;	Description=AP2/EREBP
TRIAE_CS42_1AL_TGACv1_001101_AA0024930	ethylene	Motif	609..612	Match=ACGT;	Length of match=4;	Accuracy (%)=100;	Description=AP2/EREBP
TRIAE_CS42_1AL_TGACv1_001101_AA0024930	ethylene	Motif	658..661	Match=ACGT;	Length of match=4;	Accuracy (%)=100;	Description=AP2/EREBP
TRIAE_CS42_1AL_TGACv1_001101_AA0024930	ethylene	Motif	127..132	Match=GCCGCC;	Length of match=6;	Accuracy (%)=100;	Description=AP2/EREBP
TRIAE_CS42_1AL_TGACv1_001101_AA0024930	JA	Motif	127..132	Match=GCCGCC;	Length of match=6;	Accuracy (%)=100;	Description=Ap2/EREBP
TRIAE_CS42_1AL_TGACv1_001101_AA0024930	ethylene	Motif	500..503	Match=GTAC;	Length of match=4;	Accuracy (%)=100;	Description=SBP
TRIAE_CS42_1AL_TGACv1_001101_AA0024930	ethylene	Motif	607..610	Match=GTAC;	Length of match=4;	Accuracy (%)=100;	Description=SBP
TRIAE_CS42_1AL_TGACv1_001101_AA0024930	ethylene	Motif	611..614	Match=GTAC;	Length of match=4;	Accuracy (%)=100;	Description=SBP
TRIAE_CS42_1AL_TGACv1_001101_AA0024930	ethylene	Motif	703..706	Match=GTAC;	Length of match=4;	Accuracy (%)=100;	Description=SBP
TRIAE_CS42_1AL_TGACv1_001101_AA0024930	GA	Motif	669..674	Match=CAACTC;	Length of match=6;	Accuracy (%)=100;	Description=R2R3_MYB
TRIAE_CS42_2AL_TGACv1_096359_AA0318830	ABA	Motif	12..16	Match=ACGTG;	Length of match=5;	Accuracy (%)=100;	Description=ABF_bZIP
TRIAE_CS42_1AL_TGACv1_001137_AA0025700	ABA_ethylene	Motif	252..256	Match=CCGAC;	Length of match=5;	Accuracy (%)=100;	Description=AP2/ERF_DREB_(CBF
TRIAE_CS42_1AL_TGACv1_001137_AA0025700	ethylene	Motif	745..748	Match=ACGT;	Length of match=4;	Accuracy (%)=100;	Description=AP2/EREBP
TRIAE_CS42_1AL_TGACv1_001137_AA0025700	ethylene	Motif	146..151	Match=GCCGCC;	Length of match=6;	Accuracy (%)=100;	Description=AP2/EREBP
TRIAE_CS42_1AL_TGACv1_001137_AA0025700	ethylene	Motif	186..191	Match=GCCGCC;	Length of match=6;	Accuracy (%)=100;	Description=AP2/EREBP
TRIAE_CS42_1AL_TGACv1_001137_AA0025700	ethylene	Motif	239..244	Match=GCCGCC;	Length of match=6;	Accuracy (%)=100;	Description=AP2/EREBP
TRIAE_CS42_1AL_TGACv1_001137_AA0025700	JA	Motif	146..151	Match=GCCGCC;	Length of match=6;	Accuracy (%)=100;	Description=Ap2/EREBP
TRIAE_CS42_1AL_TGACv1_001137_AA0025700	JA	Motif	186..191	Match=GCCGCC;	Length of match=6;	Accuracy (%)=100;	Description=Ap2/EREBP
TRIAE_CS42_1AL_TGACv1_001137_AA0025700	JA	Motif	239..244	Match=GCCGCC;	Length of match=6;	Accuracy (%)=100;	Description=Ap2/EREBP
TRIAE_CS42_1AL_TGACv1_001137_AA0025700	GA	Motif	275..278	Match=TGAC;	Length of match=4;	Accuracy (%)=100;	Description=WRKY
TRIAE_CS42_1AL_TGACv1_001137_AA0025700	GA	Motif	380..383	Match=TGAC;	Length of match=4;	Accuracy (%)=100;	Description=WRKY
TRIAE_CS42_1AL_TGACv1_001137_AA0025700	GA	Motif	829..832	Match=TGAC;	Length of match=4;	Accuracy (%)=100;	Description=WRKY
TRIAE_CS42_1AL_TGACv1_001137_AA0025700	GA	Motif	874..877	Match=TGAC;	Length of match=4;	Accuracy (%)=100;	Description=WRKY
TRIAE_CS42_1AL_TGACv1_001137_AA0025700	GA	Motif	993..996	Match=TGAC;	Length of match=4;	Accuracy (%)=100;	Description=WRKY
TRIAE_CS42_1AL_TGACv1_001137_AA0025700	SA	Motif	992..996	Match=TTGAC;	Length of match=5;	Accuracy (%)=100;	Description=WRKY
TRIAE_CS42_6DS_TGACv1_542882_AA1732150	ABA	Motif	12..16	Match=ACGTG;	Length of match=5;	Accuracy (%)=100;	Description=ABF_bZIP
TRIAE_CS42_1AL_TGACv1_001137_AA0025700	ethylene	Motif	855..858	Match=GTAC;	Length of match=4;	Accuracy (%)=100;	Description=SBP
TRIAE_CS42_1AL_TGACv1_001137_AA0025700	auxin	Motif	939..944	Match=ACTTTA;	Length of match=6;	Accuracy (%)=100;	Description=DOF
TRIAE_CS42_1AL_TGACv1_002115_AA0038820	ABA_ethylene	Motif	765..769	Match=CCGAC;	Length of match=5;	Accuracy (%)=100;	Description=AP2/ERF_DREB_(CBF
TRIAE_CS42_1AL_TGACv1_002115_AA0038820	ethylene	Motif	522..525	Match=ACGT;	Length of match=4;	Accuracy (%)=100;	Description=AP2/EREBP
TRIAE_CS42_1AL_TGACv1_002115_AA0038820	ethylene	Motif	565..570	Match=GCCGCC;	Length of match=6;	Accuracy (%)=100;	Description=AP2/EREBP
TRIAE_CS42_1AL_TGACv1_002115_AA0038820	JA	Motif	565..570	Match=GCCGCC;	Length of match=6;	Accuracy (%)=100;	Description=Ap2/EREBP
TRIAE_CS42_1AL_TGACv1_002115_AA0038820	GA	Motif	90..93	Match=TGAC;	Length of match=4;	Accuracy (%)=100;	Description=WRKY
TRIAE_CS42_1AL_TGACv1_002115_AA0038820	GA	Motif	203..206	Match=TGAC;	Length of match=4;	Accuracy (%)=100;	Description=WRKY
TRIAE_CS42_1AL_TGACv1_002115_AA0038820	GA	Motif	831..834	Match=TGAC;	Length of match=4;	Accuracy (%)=100;	Description=WRKY
TRIAE_CS42_5BL_TGACv1_406922_AA1351530	ABA	Motif	12..19	Match=CATGCATG;	Length of match=8;	Accuracy (%)=100;	Description=FUS3__TRAB1__bZIP
TRIAE_CS42_U_TGACv1_643245_AA2129610	ABA	Motif	120..124	Match=ACGTG;	Length of match=5;	Accuracy (%)=100;	Description=ABF_bZIP
TRIAE_CS42_1AL_TGACv1_002115_AA0038820	ethylene	Motif	113..116	Match=GTAC;	Length of match=4;	Accuracy (%)=100;	Description=SBP
TRIAE_CS42_1AL_TGACv1_002115_AA0038820	ethylene	Motif	352..355	Match=GTAC;	Length of match=4;	Accuracy (%)=100;	Description=SBP
TRIAE_CS42_1AL_TGACv1_002115_AA0038820	ethylene	Motif	889..892	Match=GTAC;	Length of match=4;	Accuracy (%)=100;	Description=SBP
TRIAE_CS42_1AL_TGACv1_002115_AA0038820	GA	Motif	55..60	Match=CAACTC;	Length of match=6;	Accuracy (%)=100;	Description=R2R3_MYB
TRIAE_CS42_1AL_TGACv1_002115_AA0038820	ABA	Motif	530..536	Match=ACCGAGA;	Length of match=7;	Accuracy (%)=100;	Description=DREB
TRIAE_CS42_4AL_TGACv1_290149_AA0982270	auxin	Motif	122..126	Match=TGACG;	Length of match=5;	Accuracy (%)=100;	Description=TGA1_bZIP
TRIAE_CS42_1AL_TGACv1_002242_AA0039980	ABA_ethylene	Motif	956..960	Match=CCGAC;	Length of match=5;	Accuracy (%)=100;	Description=AP2/ERF_DREB_(CBF
TRIAE_CS42_1AL_TGACv1_002242_AA0039980	ABA	Motif	955..960	Match=ACCGAC;	Length of match=6;	Accuracy (%)=100;	Description=AP2/EREBP
TRIAE_CS42_1AL_TGACv1_002242_AA0039980	ethylene	Motif	233..236	Match=ACGT;	Length of match=4;	Accuracy (%)=100;	Description=AP2/EREBP
TRIAE_CS42_1AL_TGACv1_002242_AA0039980	ethylene	Motif	983..988	Match=GCCGCC;	Length of match=6;	Accuracy (%)=100;	Description=AP2/EREBP
TRIAE_CS42_1AL_TGACv1_002242_AA0039980	JA	Motif	983..988	Match=GCCGCC;	Length of match=6;	Accuracy (%)=100;	Description=Ap2/EREBP
TRIAE_CS42_1AL_TGACv1_002242_AA0039980	GA	Motif	620..623	Match=TGAC;	Length of match=4;	Accuracy (%)=100;	Description=WRKY
TRIAE_CS42_1AL_TGACv1_002242_AA0039980	ethylene	Motif	49..52	Match=GTAC;	Length of match=4;	Accuracy (%)=100;	Description=SBP
TRIAE_CS42_1AL_TGACv1_002242_AA0039980	ethylene	Motif	660..663	Match=GTAC;	Length of match=4;	Accuracy (%)=100;	Description=SBP
TRIAE_CS42_1AL_TGACv1_002242_AA0039980	GA	Motif	346..351	Match=CAACTC;	Length of match=6;	Accuracy (%)=100;	Description=R2R3_MYB
TRIAE_CS42_1AL_TGACv1_002242_AA0039980	GA	Motif	415..420	Match=CAACTC;	Length of match=6;	Accuracy (%)=100;	Description=R2R3_MYB
TRIAE_CS42_1AL_TGACv1_002242_AA0039980	ABA_JA	Motif	488..493	Match=CACATG;	Length of match=6;	Accuracy (%)=100;	Description=bHLH_MYC
TRIAE_CS42_1AL_TGACv1_002242_AA0039980	auxin	Motif	862..867	Match=TGTCTC;	Length of match=6;	Accuracy (%)=100;	Description=ARF1
TRIAE_CS42_1AL_TGACv1_002242_AA0039980	auxin	Motif	194..198	Match=GAGAC;	Length of match=5;	Accuracy (%)=100;	Description=ARF
TRIAE_CS42_1AL_TGACv1_002242_AA0039980	auxin	Motif	303..307	Match=GAGAC;	Length of match=5;	Accuracy (%)=100;	Description=ARF
TRIAE_CS42_2AL_TGACv1_095539_AA0311980	ABA	Motif	122..129	Match=CATGCATG;	Length of match=8;	Accuracy (%)=100;	Description=FUS3__TRAB1__bZIP
TRIAE_CS42_1AL_TGACv1_002632_AA0044020	ABA_ethylene	Motif	990..994	Match=CCGAC;	Length of match=5;	Accuracy (%)=100;	Description=AP2/ERF_DREB_(CBF
TRIAE_CS42_1AL_TGACv1_002632_AA0044020	ABA	Motif	989..994	Match=ACCGAC;	Length of match=6;	Accuracy (%)=100;	Description=AP2/EREBP
TRIAE_CS42_1AL_TGACv1_002632_AA0044020	ethylene	Motif	49..52	Match=ACGT;	Length of match=4;	Accuracy (%)=100;	Description=AP2/EREBP
TRIAE_CS42_1AL_TGACv1_002632_AA0044020	ethylene	Motif	171..174	Match=ACGT;	Length of match=4;	Accuracy (%)=100;	Description=AP2/EREBP
TRIAE_CS42_1AL_TGACv1_002632_AA0044020	ethylene	Motif	33..38	Match=GCCGCC;	Length of match=6;	Accuracy (%)=100;	Description=AP2/EREBP
TRIAE_CS42_1AL_TGACv1_002632_AA0044020	ethylene	Motif	36..41	Match=GCCGCC;	Length of match=6;	Accuracy (%)=100;	Description=AP2/EREBP
TRIAE_CS42_1AL_TGACv1_002632_AA0044020	ethylene	Motif	155..160	Match=GCCGCC;	Length of match=6;	Accuracy (%)=100;	Description=AP2/EREBP
TRIAE_CS42_1AL_TGACv1_002632_AA0044020	ethylene	Motif	929..934	Match=GCCGCC;	Length of match=6;	Accuracy (%)=100;	Description=AP2/EREBP
TRIAE_CS42_1AL_TGACv1_002632_AA0044020	ethylene	Motif	958..963	Match=GCCGCC;	Length of match=6;	Accuracy (%)=100;	Description=AP2/EREBP
TRIAE_CS42_1AL_TGACv1_002632_AA0044020	JA	Motif	33..38	Match=GCCGCC;	Length of match=6;	Accuracy (%)=100;	Description=Ap2/EREBP
TRIAE_CS42_1AL_TGACv1_002632_AA0044020	JA	Motif	36..41	Match=GCCGCC;	Length of match=6;	Accuracy (%)=100;	Description=Ap2/EREBP
TRIAE_CS42_1AL_TGACv1_002632_AA0044020	JA	Motif	155..160	Match=GCCGCC;	Length of match=6;	Accuracy (%)=100;	Description=Ap2/EREBP
TRIAE_CS42_1AL_TGACv1_002632_AA0044020	JA	Motif	929..934	Match=GCCGCC;	Length of match=6;	Accuracy (%)=100;	Description=Ap2/EREBP
TRIAE_CS42_1AL_TGACv1_002632_AA0044020	JA	Motif	958..963	Match=GCCGCC;	Length of match=6;	Accuracy (%)=100;	Description=Ap2/EREBP
TRIAE_CS42_1AL_TGACv1_002632_AA0044020	GA	Motif	412..415	Match=TGAC;	Length of match=4;	Accuracy (%)=100;	Description=WRKY
TRIAE_CS42_1AL_TGACv1_002632_AA0044020	GA	Motif	884..887	Match=TGAC;	Length of match=4;	Accuracy (%)=100;	Description=WRKY
TRIAE_CS42_1AL_TGACv1_002632_AA0044020	SA	Motif	883..887	Match=TTGAC;	Length of match=5;	Accuracy (%)=100;	Description=WRKY
TRIAE_CS42_1AL_TGACv1_002632_AA0044020	ABA	Motif	815..821	Match=CTAACCA;	Length of match=7;	Accuracy (%)=100;	Description=R2R3_MYB
TRIAE_CS42_1AL_TGACv1_002632_AA0044020	GA	Motif	489..494	Match=CAACTC;	Length of match=6;	Accuracy (%)=100;	Description=R2R3_MYB
TRIAE_CS42_1AL_TGACv1_002632_AA0044020	ethylene	Motif	928..934	Match=AGCCGCC;	Length of match=7;	Accuracy (%)=100;	Description=ERF
TRIAE_CS42_1AL_TGACv1_002646_AA0044220	ABA_ethylene	Motif	989..993	Match=CCGAC;	Length of match=5;	Accuracy (%)=100;	Description=AP2/ERF_DREB_(CBF
TRIAE_CS42_1AL_TGACv1_002646_AA0044220	ethylene	Motif	133..136	Match=ACGT;	Length of match=4;	Accuracy (%)=100;	Description=AP2/EREBP
TRIAE_CS42_1AL_TGACv1_002646_AA0044220	ethylene	Motif	220..223	Match=ACGT;	Length of match=4;	Accuracy (%)=100;	Description=AP2/EREBP
TRIAE_CS42_1AL_TGACv1_002646_AA0044220	ethylene	Motif	258..261	Match=ACGT;	Length of match=4;	Accuracy (%)=100;	Description=AP2/EREBP
TRIAE_CS42_1AL_TGACv1_002646_AA0044220	GA	Motif	108..111	Match=TGAC;	Length of match=4;	Accuracy (%)=100;	Description=WRKY
TRIAE_CS42_1AL_TGACv1_002646_AA0044220	GA	Motif	193..196	Match=TGAC;	Length of match=4;	Accuracy (%)=100;	Description=WRKY
TRIAE_CS42_1AL_TGACv1_002646_AA0044220	SA	Motif	107..111	Match=TTGAC;	Length of match=5;	Accuracy (%)=100;	Description=WRKY
TRIAE_CS42_1AL_TGACv1_002646_AA0044220	ethylene	Motif	56..59	Match=GTAC;	Length of match=4;	Accuracy (%)=100;	Description=SBP
TRIAE_CS42_1AL_TGACv1_002646_AA0044220	ethylene	Motif	256..259	Match=GTAC;	Length of match=4;	Accuracy (%)=100;	Description=SBP
TRIAE_CS42_1AL_TGACv1_002646_AA0044220	ethylene	Motif	667..670	Match=GTAC;	Length of match=4;	Accuracy (%)=100;	Description=SBP
TRIAE_CS42_1AL_TGACv1_002646_AA0044220	ethylene	Motif	814..817	Match=GTAC;	Length of match=4;	Accuracy (%)=100;	Description=SBP
TRIAE_CS42_1AL_TGACv1_002646_AA0044220	GA	Motif	235..240	Match=CAACTC;	Length of match=6;	Accuracy (%)=100;	Description=R2R3_MYB
TRIAE_CS42_1AL_TGACv1_002646_AA0044220	GA	Motif	753..758	Match=CAACTC;	Length of match=6;	Accuracy (%)=100;	Description=R2R3_MYB
TRIAE_CS42_2BL_TGACv1_129400_AA0381880	ABA	Motif	122..129	Match=CATGCATG;	Length of match=8;	Accuracy (%)=100;	Description=FUS3__TRAB1__bZIP
TRIAE_CS42_1AL_TGACv1_002646_AA0044220	ABA	Motif	231..236	Match=CATGCA;	Length of match=6;	Accuracy (%)=100;	Description=B3dTF_VP1
TRIAE_CS42_1AL_TGACv1_002646_AA0044220	ABA	Motif	293..298	Match=CATGCA;	Length of match=6;	Accuracy (%)=100;	Description=B3dTF_VP1
TRIAE_CS42_1AL_TGACv1_002646_AA0044220	ABA	Motif	297..302	Match=CATGCA;	Length of match=6;	Accuracy (%)=100;	Description=B3dTF_VP1
TRIAE_CS42_1AL_TGACv1_002865_AA0045670	ethylene	Motif	44..47	Match=ACGT;	Length of match=4;	Accuracy (%)=100;	Description=AP2/EREBP
TRIAE_CS42_1AL_TGACv1_002865_AA0045670	ethylene	Motif	197..200	Match=ACGT;	Length of match=4;	Accuracy (%)=100;	Description=AP2/EREBP
TRIAE_CS42_1AL_TGACv1_002865_AA0045670	ethylene	Motif	440..443	Match=ACGT;	Length of match=4;	Accuracy (%)=100;	Description=AP2/EREBP
TRIAE_CS42_1AL_TGACv1_002865_AA0045670	ethylene	Motif	583..586	Match=ACGT;	Length of match=4;	Accuracy (%)=100;	Description=AP2/EREBP
TRIAE_CS42_1AL_TGACv1_002865_AA0045670	ethylene	Motif	810..815	Match=GCCGCC;	Length of match=6;	Accuracy (%)=100;	Description=AP2/EREBP
TRIAE_CS42_1AL_TGACv1_002865_AA0045670	JA	Motif	810..815	Match=GCCGCC;	Length of match=6;	Accuracy (%)=100;	Description=Ap2/EREBP
TRIAE_CS42_1AL_TGACv1_002865_AA0045670	GA	Motif	195..198	Match=TGAC;	Length of match=4;	Accuracy (%)=100;	Description=WRKY
TRIAE_CS42_1AL_TGACv1_002865_AA0045670	GA	Motif	529..532	Match=TGAC;	Length of match=4;	Accuracy (%)=100;	Description=WRKY
TRIAE_CS42_1AL_TGACv1_002865_AA0045670	GA	Motif	548..551	Match=TGAC;	Length of match=4;	Accuracy (%)=100;	Description=WRKY
TRIAE_CS42_1AL_TGACv1_002865_AA0045670	GA	Motif	599..602	Match=TGAC;	Length of match=4;	Accuracy (%)=100;	Description=WRKY
TRIAE_CS42_1AL_TGACv1_002865_AA0045670	GA	Motif	604..607	Match=TGAC;	Length of match=4;	Accuracy (%)=100;	Description=WRKY
TRIAE_CS42_1AL_TGACv1_002865_AA0045670	SA	Motif	598..602	Match=TTGAC;	Length of match=5;	Accuracy (%)=100;	Description=WRKY
TRIAE_CS42_1AL_TGACv1_002865_AA0045670	SA	Motif	603..607	Match=TTGAC;	Length of match=5;	Accuracy (%)=100;	Description=WRKY
TRIAE_CS42_4AL_TGACv1_290431_AA0985330	ABA	Motif	123..130	Match=CATGCATG;	Length of match=8;	Accuracy (%)=100;	Description=FUS3__TRAB1__bZIP
TRIAE_CS42_2AL_TGACv1_094644_AA0301040	ABA	Motif	124..128	Match=ACGTG;	Length of match=5;	Accuracy (%)=100;	Description=ABF_bZIP
TRIAE_CS42_1AL_TGACv1_002865_AA0045670	ethylene	Motif	42..45	Match=GTAC;	Length of match=4;	Accuracy (%)=100;	Description=SBP
TRIAE_CS42_1AL_TGACv1_002865_AA0045670	ethylene	Motif	632..635	Match=GTAC;	Length of match=4;	Accuracy (%)=100;	Description=SBP
TRIAE_CS42_7DS_TGACv1_622795_AA2045480	ABA	Motif	125..129	Match=ACGTG;	Length of match=5;	Accuracy (%)=100;	Description=ABF_bZIP
TRIAE_CS42_U_TGACv1_643245_AA2129610	auxin	Motif	127..131	Match=TGACG;	Length of match=5;	Accuracy (%)=100;	Description=TGA1_bZIP
TRIAE_CS42_2AS_TGACv1_113411_AA0355670	auxin	Motif	129..133	Match=TGACG;	Length of match=5;	Accuracy (%)=100;	Description=TGA1_bZIP
TRIAE_CS42_1AL_TGACv1_003227_AA0048810	ethylene	Motif	139..142	Match=ACGT;	Length of match=4;	Accuracy (%)=100;	Description=AP2/EREBP
TRIAE_CS42_1AL_TGACv1_003227_AA0048810	ethylene	Motif	224..227	Match=ACGT;	Length of match=4;	Accuracy (%)=100;	Description=AP2/EREBP
TRIAE_CS42_1AL_TGACv1_003227_AA0048810	ethylene	Motif	976..981	Match=GCCGCC;	Length of match=6;	Accuracy (%)=100;	Description=AP2/EREBP
TRIAE_CS42_1AL_TGACv1_003227_AA0048810	JA	Motif	976..981	Match=GCCGCC;	Length of match=6;	Accuracy (%)=100;	Description=Ap2/EREBP
TRIAE_CS42_1AL_TGACv1_003227_AA0048810	GA	Motif	921..924	Match=TGAC;	Length of match=4;	Accuracy (%)=100;	Description=WRKY
TRIAE_CS42_1AL_TGACv1_003227_AA0048810	GA	Motif	925..928	Match=TGAC;	Length of match=4;	Accuracy (%)=100;	Description=WRKY
TRIAE_CS42_1AL_TGACv1_003227_AA0048810	ethylene	Motif	222..225	Match=GTAC;	Length of match=4;	Accuracy (%)=100;	Description=SBP
TRIAE_CS42_1AL_TGACv1_003227_AA0048810	ethylene	Motif	265..268	Match=GTAC;	Length of match=4;	Accuracy (%)=100;	Description=SBP
TRIAE_CS42_1AL_TGACv1_003227_AA0048810	ethylene	Motif	281..284	Match=GTAC;	Length of match=4;	Accuracy (%)=100;	Description=SBP
TRIAE_CS42_1AL_TGACv1_003227_AA0048810	ethylene	Motif	699..702	Match=GTAC;	Length of match=4;	Accuracy (%)=100;	Description=SBP
TRIAE_CS42_1AL_TGACv1_003227_AA0048810	ABA	Motif	864..869	Match=CATGCA;	Length of match=6;	Accuracy (%)=100;	Description=B3dTF_VP1
TRIAE_CS42_1AL_TGACv1_003227_AA0048810	auxin	Motif	61..65	Match=GAGAC;	Length of match=5;	Accuracy (%)=100;	Description=ARF
TRIAE_CS42_1AL_TGACv1_003227_AA0048810	auxin	Motif	995..999	Match=GAGAC;	Length of match=5;	Accuracy (%)=100;	Description=ARF
TRIAE_CS42_1AL_TGACv1_003749_AA0051360	ethylene	Motif	544..547	Match=ACGT;	Length of match=4;	Accuracy (%)=100;	Description=AP2/EREBP
TRIAE_CS42_1AL_TGACv1_003749_AA0051360	ethylene	Motif	645..648	Match=ACGT;	Length of match=4;	Accuracy (%)=100;	Description=AP2/EREBP
TRIAE_CS42_1AL_TGACv1_003749_AA0051360	GA	Motif	64..67	Match=TGAC;	Length of match=4;	Accuracy (%)=100;	Description=WRKY
TRIAE_CS42_1AL_TGACv1_003749_AA0051360	GA	Motif	660..663	Match=TGAC;	Length of match=4;	Accuracy (%)=100;	Description=WRKY
TRIAE_CS42_1AL_TGACv1_003749_AA0051360	SA	Motif	63..67	Match=TTGAC;	Length of match=5;	Accuracy (%)=100;	Description=WRKY
TRIAE_CS42_1AL_TGACv1_003749_AA0051360	ethylene	Motif	339..342	Match=GTAC;	Length of match=4;	Accuracy (%)=100;	Description=SBP
TRIAE_CS42_1AL_TGACv1_003749_AA0051360	ethylene	Motif	487..490	Match=GTAC;	Length of match=4;	Accuracy (%)=100;	Description=SBP
TRIAE_CS42_1AL_TGACv1_003749_AA0051360	ethylene	Motif	574..577	Match=GTAC;	Length of match=4;	Accuracy (%)=100;	Description=SBP
TRIAE_CS42_1AL_TGACv1_003749_AA0051360	ethylene	Motif	585..588	Match=GTAC;	Length of match=4;	Accuracy (%)=100;	Description=SBP
TRIAE_CS42_1AL_TGACv1_003749_AA0051360	ethylene	Motif	643..646	Match=GTAC;	Length of match=4;	Accuracy (%)=100;	Description=SBP
TRIAE_CS42_1AL_TGACv1_003749_AA0051360	ethylene	Motif	697..700	Match=GTAC;	Length of match=4;	Accuracy (%)=100;	Description=SBP
TRIAE_CS42_1AL_TGACv1_003749_AA0051360	auxin	Motif	6..10	Match=GAGAC;	Length of match=5;	Accuracy (%)=100;	Description=ARF
TRIAE_CS42_1AL_TGACv1_003749_AA0051360	auxin	Motif	414..418	Match=GAGAC;	Length of match=5;	Accuracy (%)=100;	Description=ARF
TRIAE_CS42_1AL_TGACv1_003749_AA0051360	auxin	Motif	631..635	Match=GAGAC;	Length of match=5;	Accuracy (%)=100;	Description=ARF
TRIAE_CS42_3B_TGACv1_222617_AA0767980	auxin	Motif	129..133	Match=TGACG;	Length of match=5;	Accuracy (%)=100;	Description=TGA1_bZIP
TRIAE_CS42_3DS_TGACv1_273245_AA0929840	auxin	Motif	129..133	Match=TGACG;	Length of match=5;	Accuracy (%)=100;	Description=TGA1_bZIP
TRIAE_CS42_5BL_TGACv1_405057_AA1318970	ABA	Motif	129..133	Match=ACGTG;	Length of match=5;	Accuracy (%)=100;	Description=ABF_bZIP
TRIAE_CS42_1AL_TGACv1_003899_AA0051890	ethylene	Motif	623..628	Match=GTCGAC;	Length of match=6;	Accuracy (%)=100;	Description=AP2/ERF_DREB_(CBF
TRIAE_CS42_1AL_TGACv1_003899_AA0051890	ethylene	Motif	471..474	Match=ACGT;	Length of match=4;	Accuracy (%)=100;	Description=AP2/EREBP
TRIAE_CS42_1AL_TGACv1_003899_AA0051890	ethylene	Motif	492..495	Match=ACGT;	Length of match=4;	Accuracy (%)=100;	Description=AP2/EREBP
TRIAE_CS42_1AL_TGACv1_003899_AA0051890	ethylene	Motif	631..634	Match=ACGT;	Length of match=4;	Accuracy (%)=100;	Description=AP2/EREBP
TRIAE_CS42_1AL_TGACv1_003899_AA0051890	ethylene	Motif	942..945	Match=ACGT;	Length of match=4;	Accuracy (%)=100;	Description=AP2/EREBP
TRIAE_CS42_1AL_TGACv1_003899_AA0051890	ethylene	Motif	587..592	Match=GCCGCC;	Length of match=6;	Accuracy (%)=100;	Description=AP2/EREBP
TRIAE_CS42_1AL_TGACv1_003899_AA0051890	ethylene	Motif	885..890	Match=GCCGCC;	Length of match=6;	Accuracy (%)=100;	Description=AP2/EREBP
TRIAE_CS42_1AL_TGACv1_003899_AA0051890	JA	Motif	587..592	Match=GCCGCC;	Length of match=6;	Accuracy (%)=100;	Description=Ap2/EREBP
TRIAE_CS42_1AL_TGACv1_003899_AA0051890	JA	Motif	885..890	Match=GCCGCC;	Length of match=6;	Accuracy (%)=100;	Description=Ap2/EREBP
TRIAE_CS42_1AL_TGACv1_003899_AA0051890	GA	Motif	14..17	Match=TGAC;	Length of match=4;	Accuracy (%)=100;	Description=WRKY
TRIAE_CS42_1AL_TGACv1_003899_AA0051890	GA	Motif	352..355	Match=TGAC;	Length of match=4;	Accuracy (%)=100;	Description=WRKY
TRIAE_CS42_1AL_TGACv1_003899_AA0051890	GA	Motif	469..472	Match=TGAC;	Length of match=4;	Accuracy (%)=100;	Description=WRKY
TRIAE_CS42_1AL_TGACv1_003899_AA0051890	GA	Motif	526..529	Match=TGAC;	Length of match=4;	Accuracy (%)=100;	Description=WRKY
TRIAE_CS42_1AL_TGACv1_003899_AA0051890	GA	Motif	629..632	Match=TGAC;	Length of match=4;	Accuracy (%)=100;	Description=WRKY
TRIAE_CS42_5BL_TGACv1_406922_AA1351530	auxin	Motif	129..133	Match=TGACG;	Length of match=5;	Accuracy (%)=100;	Description=TGA1_bZIP
TRIAE_CS42_5AL_TGACv1_374507_AA1201910	ABA	Motif	130..134	Match=ACGTG;	Length of match=5;	Accuracy (%)=100;	Description=ABF_bZIP
TRIAE_CS42_2BL_TGACv1_131851_AA0432880	ABA	Motif	134..138	Match=ACGTG;	Length of match=5;	Accuracy (%)=100;	Description=ABF_bZIP
TRIAE_CS42_1AL_TGACv1_003899_AA0051890	ethylene	Motif	85..88	Match=GTAC;	Length of match=4;	Accuracy (%)=100;	Description=SBP
TRIAE_CS42_1AL_TGACv1_003899_AA0051890	ethylene	Motif	296..299	Match=GTAC;	Length of match=4;	Accuracy (%)=100;	Description=SBP
TRIAE_CS42_1AL_TGACv1_003899_AA0051890	ethylene	Motif	448..451	Match=GTAC;	Length of match=4;	Accuracy (%)=100;	Description=SBP
TRIAE_CS42_1AL_TGACv1_003899_AA0051890	ethylene	Motif	891..894	Match=GTAC;	Length of match=4;	Accuracy (%)=100;	Description=SBP
TRIAE_CS42_1AL_TGACv1_003899_AA0051890	ABA_JA	Motif	684..689	Match=CACATG;	Length of match=6;	Accuracy (%)=100;	Description=bHLH_MYC
TRIAE_CS42_1BS_TGACv1_049704_AA0160190	ABA	Motif	134..141	Match=CATGCATG;	Length of match=8;	Accuracy (%)=100;	Description=FUS3__TRAB1__bZIP
TRIAE_CS42_2BS_TGACv1_149306_AA0496710	auxin	Motif	135..139	Match=TGACG;	Length of match=5;	Accuracy (%)=100;	Description=TGA1_bZIP
TRIAE_CS42_1AL_TGACv1_004364_AA0053330	ABA_ethylene	Motif	125..129	Match=CCGAC;	Length of match=5;	Accuracy (%)=100;	Description=AP2/ERF_DREB_(CBF
TRIAE_CS42_1AL_TGACv1_004364_AA0053330	ABA_ethylene	Motif	187..191	Match=CCGAC;	Length of match=5;	Accuracy (%)=100;	Description=AP2/ERF_DREB_(CBF
TRIAE_CS42_1AL_TGACv1_004364_AA0053330	ABA	Motif	124..129	Match=ACCGAC;	Length of match=6;	Accuracy (%)=100;	Description=AP2/EREBP
TRIAE_CS42_1AL_TGACv1_004364_AA0053330	ethylene	Motif	502..505	Match=ACGT;	Length of match=4;	Accuracy (%)=100;	Description=AP2/EREBP
TRIAE_CS42_1AL_TGACv1_004364_AA0053330	ethylene	Motif	559..562	Match=ACGT;	Length of match=4;	Accuracy (%)=100;	Description=AP2/EREBP
TRIAE_CS42_1AL_TGACv1_004364_AA0053330	ethylene	Motif	619..622	Match=ACGT;	Length of match=4;	Accuracy (%)=100;	Description=AP2/EREBP
TRIAE_CS42_1AL_TGACv1_004364_AA0053330	ethylene	Motif	665..668	Match=ACGT;	Length of match=4;	Accuracy (%)=100;	Description=AP2/EREBP
TRIAE_CS42_1AL_TGACv1_004364_AA0053330	ethylene	Motif	792..795	Match=ACGT;	Length of match=4;	Accuracy (%)=100;	Description=AP2/EREBP
TRIAE_CS42_1AL_TGACv1_004364_AA0053330	ethylene	Motif	154..159	Match=GCCGCC;	Length of match=6;	Accuracy (%)=100;	Description=AP2/EREBP
TRIAE_CS42_1AL_TGACv1_004364_AA0053330	ethylene	Motif	183..188	Match=GCCGCC;	Length of match=6;	Accuracy (%)=100;	Description=AP2/EREBP
TRIAE_CS42_1AL_TGACv1_004364_AA0053330	ethylene	Motif	237..242	Match=GCCGCC;	Length of match=6;	Accuracy (%)=100;	Description=AP2/EREBP
TRIAE_CS42_1AL_TGACv1_004364_AA0053330	JA	Motif	154..159	Match=GCCGCC;	Length of match=6;	Accuracy (%)=100;	Description=Ap2/EREBP
TRIAE_CS42_1AL_TGACv1_004364_AA0053330	JA	Motif	183..188	Match=GCCGCC;	Length of match=6;	Accuracy (%)=100;	Description=Ap2/EREBP
TRIAE_CS42_1AL_TGACv1_004364_AA0053330	JA	Motif	237..242	Match=GCCGCC;	Length of match=6;	Accuracy (%)=100;	Description=Ap2/EREBP
TRIAE_CS42_1AL_TGACv1_004364_AA0053330	GA	Motif	398..401	Match=TGAC;	Length of match=4;	Accuracy (%)=100;	Description=WRKY
TRIAE_CS42_1AL_TGACv1_004364_AA0053330	GA	Motif	946..949	Match=TGAC;	Length of match=4;	Accuracy (%)=100;	Description=WRKY
TRIAE_CS42_1AL_TGACv1_004364_AA0053330	GA	Motif	974..977	Match=TGAC;	Length of match=4;	Accuracy (%)=100;	Description=WRKY
TRIAE_CS42_1AL_TGACv1_004364_AA0053330	SA	Motif	945..949	Match=TTGAC;	Length of match=5;	Accuracy (%)=100;	Description=WRKY
TRIAE_CS42_7DL_TGACv1_603128_AA1976400	auxin	Motif	135..139	Match=TGACG;	Length of match=5;	Accuracy (%)=100;	Description=TGA1_bZIP
TRIAE_CS42_1AL_TGACv1_004364_AA0053330	ethylene	Motif	92..95	Match=GTAC;	Length of match=4;	Accuracy (%)=100;	Description=SBP
TRIAE_CS42_1AL_TGACv1_004364_AA0053330	ethylene	Motif	790..793	Match=GTAC;	Length of match=4;	Accuracy (%)=100;	Description=SBP
TRIAE_CS42_1AL_TGACv1_004364_AA0053330	ethylene	Motif	831..834	Match=GTAC;	Length of match=4;	Accuracy (%)=100;	Description=SBP
TRIAE_CS42_1AL_TGACv1_004364_AA0053330	ethylene	Motif	912..915	Match=GTAC;	Length of match=4;	Accuracy (%)=100;	Description=SBP
TRIAE_CS42_1AL_TGACv1_004364_AA0053330	GA	Motif	291..296	Match=CAACTC;	Length of match=6;	Accuracy (%)=100;	Description=R2R3_MYB
TRIAE_CS42_1AL_TGACv1_004364_AA0053330	GA	Motif	725..730	Match=CAACTC;	Length of match=6;	Accuracy (%)=100;	Description=R2R3_MYB
TRIAE_CS42_1AL_TGACv1_004364_AA0053330	ethylene	Motif	153..159	Match=AGCCGCC;	Length of match=7;	Accuracy (%)=100;	Description=ERF
TRIAE_CS42_1AL_TGACv1_004364_AA0053330	auxin	Motif	447..451	Match=GAGAC;	Length of match=5;	Accuracy (%)=100;	Description=ARF
TRIAE_CS42_U_TGACv1_642031_AA2109890	ABA	Motif	135..139	Match=ACGTG;	Length of match=5;	Accuracy (%)=100;	Description=ABF_bZIP
TRIAE_CS42_5DL_TGACv1_434571_AA1438180	ABA	Motif	137..141	Match=ACGTG;	Length of match=5;	Accuracy (%)=100;	Description=ABF_bZIP
TRIAE_CS42_4DL_TGACv1_345311_AA1152660	ABA	Motif	138..142	Match=ACGTG;	Length of match=5;	Accuracy (%)=100;	Description=ABF_bZIP
TRIAE_CS42_7BL_TGACv1_579726_AA1909700	auxin	Motif	138..142	Match=TGACG;	Length of match=5;	Accuracy (%)=100;	Description=TGA1_bZIP
TRIAE_CS42_1AL_TGACv1_004824_AA0054220	ABA_ethylene	Motif	727..731	Match=CCGAC;	Length of match=5;	Accuracy (%)=100;	Description=AP2/ERF_DREB_(CBF
TRIAE_CS42_1AL_TGACv1_004824_AA0054220	GA	Motif	255..258	Match=TGAC;	Length of match=4;	Accuracy (%)=100;	Description=WRKY
TRIAE_CS42_1AL_TGACv1_004824_AA0054220	ethylene	Motif	23..26	Match=GTAC;	Length of match=4;	Accuracy (%)=100;	Description=SBP
TRIAE_CS42_1AL_TGACv1_009365_AA0055660	ethylene	Motif	178..181	Match=ACGT;	Length of match=4;	Accuracy (%)=100;	Description=AP2/EREBP
TRIAE_CS42_1AL_TGACv1_009365_AA0055660	ethylene	Motif	394..397	Match=ACGT;	Length of match=4;	Accuracy (%)=100;	Description=AP2/EREBP
TRIAE_CS42_1AL_TGACv1_009365_AA0055660	ethylene	Motif	461..464	Match=ACGT;	Length of match=4;	Accuracy (%)=100;	Description=AP2/EREBP
TRIAE_CS42_1AL_TGACv1_009365_AA0055660	ethylene	Motif	533..536	Match=ACGT;	Length of match=4;	Accuracy (%)=100;	Description=AP2/EREBP
TRIAE_CS42_1AL_TGACv1_009365_AA0055660	ethylene	Motif	688..691	Match=ACGT;	Length of match=4;	Accuracy (%)=100;	Description=AP2/EREBP
TRIAE_CS42_1AL_TGACv1_009365_AA0055660	ethylene	Motif	361..366	Match=GCCGCC;	Length of match=6;	Accuracy (%)=100;	Description=AP2/EREBP
TRIAE_CS42_1AL_TGACv1_009365_AA0055660	JA	Motif	361..366	Match=GCCGCC;	Length of match=6;	Accuracy (%)=100;	Description=Ap2/EREBP
TRIAE_CS42_1AL_TGACv1_009365_AA0055660	GA	Motif	348..351	Match=TGAC;	Length of match=4;	Accuracy (%)=100;	Description=WRKY
TRIAE_CS42_1AL_TGACv1_009365_AA0055660	GA	Motif	546..549	Match=TGAC;	Length of match=4;	Accuracy (%)=100;	Description=WRKY
TRIAE_CS42_1AL_TGACv1_009365_AA0055660	SA	Motif	347..351	Match=TTGAC;	Length of match=5;	Accuracy (%)=100;	Description=WRKY
TRIAE_CS42_6AL_TGACv1_472754_AA1525600	ABA_ethylene	Motif	138..145	Match=CCACGTGG;	Length of match=8;	Accuracy (%)=100;	Description=ABF_bZIP__AP2/ERF
TRIAE_CS42_1AL_TGACv1_009365_AA0055660	ethylene	Motif	616..619	Match=GTAC;	Length of match=4;	Accuracy (%)=100;	Description=SBP
TRIAE_CS42_1AL_TGACv1_009365_AA0055660	GA	Motif	587..594	Match=TTTTTTCC;	Length of match=8;	Accuracy (%)=100;	Description=R2R3_MYB
TRIAE_CS42_1AL_TGACv1_009365_AA0055660	ABA	Motif	400..405	Match=CATGCA;	Length of match=6;	Accuracy (%)=100;	Description=B3dTF_VP1
TRIAE_CS42_1AL_TGACv1_009365_AA0055660	auxin	Motif	377..381	Match=GAGAC;	Length of match=5;	Accuracy (%)=100;	Description=ARF
TRIAE_CS42_5AL_TGACv1_374507_AA1201910	ABA	Motif	139..143	Match=ACGTG;	Length of match=5;	Accuracy (%)=100;	Description=ABF_bZIP
TRIAE_CS42_1AS_TGACv1_019129_AA0061060	ABA_ethylene	Motif	380..384	Match=CCGAC;	Length of match=5;	Accuracy (%)=100;	Description=AP2/ERF_DREB_(CBF
TRIAE_CS42_1AS_TGACv1_019129_AA0061060	ethylene	Motif	467..472	Match=GTCGAC;	Length of match=6;	Accuracy (%)=100;	Description=AP2/ERF_DREB_(CBF
TRIAE_CS42_1AS_TGACv1_019129_AA0061060	ethylene	Motif	175..178	Match=ACGT;	Length of match=4;	Accuracy (%)=100;	Description=AP2/EREBP
TRIAE_CS42_1AS_TGACv1_019129_AA0061060	ethylene	Motif	465..468	Match=ACGT;	Length of match=4;	Accuracy (%)=100;	Description=AP2/EREBP
TRIAE_CS42_1AS_TGACv1_019129_AA0061060	ethylene	Motif	969..974	Match=GCCGCC;	Length of match=6;	Accuracy (%)=100;	Description=AP2/EREBP
TRIAE_CS42_1AS_TGACv1_019129_AA0061060	JA	Motif	969..974	Match=GCCGCC;	Length of match=6;	Accuracy (%)=100;	Description=Ap2/EREBP
TRIAE_CS42_1AS_TGACv1_019129_AA0061060	GA	Motif	6..9	Match=TGAC;	Length of match=4;	Accuracy (%)=100;	Description=WRKY
TRIAE_CS42_1AS_TGACv1_019129_AA0061060	GA	Motif	144..147	Match=TGAC;	Length of match=4;	Accuracy (%)=100;	Description=WRKY
TRIAE_CS42_1AS_TGACv1_019129_AA0061060	GA	Motif	418..421	Match=TGAC;	Length of match=4;	Accuracy (%)=100;	Description=WRKY
TRIAE_CS42_1AS_TGACv1_019129_AA0061060	GA	Motif	567..570	Match=TGAC;	Length of match=4;	Accuracy (%)=100;	Description=WRKY
TRIAE_CS42_6BS_TGACv1_513691_AA1647390	auxin	Motif	139..143	Match=TGACG;	Length of match=5;	Accuracy (%)=100;	Description=TGA1_bZIP
TRIAE_CS42_1AL_TGACv1_003899_AA0051890	auxin	Motif	14..18	Match=TGACG;	Length of match=5;	Accuracy (%)=100;	Description=TGA1_bZIP
TRIAE_CS42_1AS_TGACv1_019129_AA0061060	ethylene	Motif	42..45	Match=GTAC;	Length of match=4;	Accuracy (%)=100;	Description=SBP
TRIAE_CS42_1AS_TGACv1_019129_AA0061060	ethylene	Motif	167..170	Match=GTAC;	Length of match=4;	Accuracy (%)=100;	Description=SBP
TRIAE_CS42_1AS_TGACv1_019129_AA0061060	JA	Motif	174..179	Match=AACGTG;	Length of match=6;	Accuracy (%)=100;	Description=JAMYC
TRIAE_CS42_1AS_TGACv1_019129_AA0061060	auxin	Motif	368..372	Match=GAGAC;	Length of match=5;	Accuracy (%)=100;	Description=ARF
TRIAE_CS42_1AS_TGACv1_019129_AA0061060	auxin	Motif	505..509	Match=GAGAC;	Length of match=5;	Accuracy (%)=100;	Description=ARF
TRIAE_CS42_4AL_TGACv1_292002_AA0997350	ABA	Motif	14..18	Match=ACGTG;	Length of match=5;	Accuracy (%)=100;	Description=ABF_bZIP
TRIAE_CS42_1AS_TGACv1_019394_AA0066090	ABA_ethylene	Motif	275..279	Match=CCGAC;	Length of match=5;	Accuracy (%)=100;	Description=AP2/ERF_DREB_(CBF
TRIAE_CS42_1AS_TGACv1_019394_AA0066090	ethylene	Motif	278..281	Match=ACGT;	Length of match=4;	Accuracy (%)=100;	Description=AP2/EREBP
TRIAE_CS42_1AS_TGACv1_019394_AA0066090	ethylene	Motif	445..448	Match=ACGT;	Length of match=4;	Accuracy (%)=100;	Description=AP2/EREBP
TRIAE_CS42_1AS_TGACv1_019394_AA0066090	ethylene	Motif	593..596	Match=ACGT;	Length of match=4;	Accuracy (%)=100;	Description=AP2/EREBP
TRIAE_CS42_1AS_TGACv1_019394_AA0066090	ethylene	Motif	600..603	Match=ACGT;	Length of match=4;	Accuracy (%)=100;	Description=AP2/EREBP
TRIAE_CS42_1AS_TGACv1_019394_AA0066090	ethylene	Motif	319..324	Match=GCCGCC;	Length of match=6;	Accuracy (%)=100;	Description=AP2/EREBP
TRIAE_CS42_1AS_TGACv1_019394_AA0066090	JA	Motif	319..324	Match=GCCGCC;	Length of match=6;	Accuracy (%)=100;	Description=Ap2/EREBP
TRIAE_CS42_1AS_TGACv1_019394_AA0066090	GA	Motif	528..531	Match=TGAC;	Length of match=4;	Accuracy (%)=100;	Description=WRKY
TRIAE_CS42_1AS_TGACv1_019394_AA0066090	GA	Motif	598..601	Match=TGAC;	Length of match=4;	Accuracy (%)=100;	Description=WRKY
TRIAE_CS42_1AS_TGACv1_019394_AA0066090	GA	Motif	843..846	Match=TGAC;	Length of match=4;	Accuracy (%)=100;	Description=WRKY
TRIAE_CS42_1AS_TGACv1_019394_AA0066090	SA	Motif	597..601	Match=TTGAC;	Length of match=5;	Accuracy (%)=100;	Description=WRKY
TRIAE_CS42_1AS_TGACv1_019394_AA0066090	SA	Motif	842..846	Match=TTGAC;	Length of match=5;	Accuracy (%)=100;	Description=WRKY
TRIAE_CS42_7DL_TGACv1_604750_AA2001310	auxin	Motif	14..18	Match=TGACG;	Length of match=5;	Accuracy (%)=100;	Description=TGA1_bZIP
TRIAE_CS42_1AS_TGACv1_019394_AA0066090	ethylene	Motif	778..781	Match=GTAC;	Length of match=4;	Accuracy (%)=100;	Description=SBP
TRIAE_CS42_1AS_TGACv1_019394_AA0066090	ethylene	Motif	828..831	Match=GTAC;	Length of match=4;	Accuracy (%)=100;	Description=SBP
TRIAE_CS42_1AS_TGACv1_019394_AA0066090	GA	Motif	866..871	Match=CAACTC;	Length of match=6;	Accuracy (%)=100;	Description=R2R3_MYB
TRIAE_CS42_1AS_TGACv1_019394_AA0066090	GA	Motif	961..967	Match=TAACAGA;	Length of match=7;	Accuracy (%)=100;	Description=R2R3_MYB
TRIAE_CS42_1AS_TGACv1_019394_AA0066090	auxin	Motif	598..605	Match=TGACGTAA;	Length of match=8;	Accuracy (%)=100;	Description=NP
TRIAE_CS42_1AS_TGACv1_019394_AA0066090	auxin	Motif	411..415	Match=GAGAC;	Length of match=5;	Accuracy (%)=100;	Description=ARF
TRIAE_CS42_1AS_TGACv1_019394_AA0066090	auxin	Motif	611..615	Match=GAGAC;	Length of match=5;	Accuracy (%)=100;	Description=ARF
TRIAE_CS42_1AS_TGACv1_019606_AA0068940	ABA_ethylene	Motif	239..243	Match=CCGAC;	Length of match=5;	Accuracy (%)=100;	Description=AP2/ERF_DREB_(CBF
TRIAE_CS42_1AS_TGACv1_019606_AA0068940	ABA	Motif	238..243	Match=ACCGAC;	Length of match=6;	Accuracy (%)=100;	Description=AP2/EREBP
TRIAE_CS42_1AS_TGACv1_019606_AA0068940	GA	Motif	882..885	Match=TGAC;	Length of match=4;	Accuracy (%)=100;	Description=WRKY
TRIAE_CS42_1AS_TGACv1_019606_AA0068940	ethylene	Motif	109..112	Match=GTAC;	Length of match=4;	Accuracy (%)=100;	Description=SBP
TRIAE_CS42_1AS_TGACv1_019606_AA0068940	ethylene	Motif	236..239	Match=GTAC;	Length of match=4;	Accuracy (%)=100;	Description=SBP
TRIAE_CS42_1AS_TGACv1_019606_AA0068940	ethylene	Motif	736..739	Match=GTAC;	Length of match=4;	Accuracy (%)=100;	Description=SBP
TRIAE_CS42_1AS_TGACv1_019606_AA0068940	GA	Motif	952..958	Match=TATCCAC;	Length of match=7;	Accuracy (%)=100;	Description=R2R3_MYB
TRIAE_CS42_1AS_TGACv1_019816_AA0071780	ABA_ethylene	Motif	873..877	Match=CCGAC;	Length of match=5;	Accuracy (%)=100;	Description=AP2/ERF_DREB_(CBF
TRIAE_CS42_1AS_TGACv1_019816_AA0071780	ABA	Motif	872..877	Match=ACCGAC;	Length of match=6;	Accuracy (%)=100;	Description=AP2/EREBP
TRIAE_CS42_1AS_TGACv1_019816_AA0071780	ethylene	Motif	282..285	Match=ACGT;	Length of match=4;	Accuracy (%)=100;	Description=AP2/EREBP
TRIAE_CS42_1AS_TGACv1_019816_AA0071780	ABA	Motif	984..990	Match=ACCGAGA;	Length of match=7;	Accuracy (%)=100;	Description=DREB
TRIAE_CS42_1AS_TGACv1_019816_AA0071780	ABA_JA	Motif	849..854	Match=CACATG;	Length of match=6;	Accuracy (%)=100;	Description=bHLH_MYC
TRIAE_CS42_1AS_TGACv1_019816_AA0071780	ABA	Motif	627..632	Match=CATGCA;	Length of match=6;	Accuracy (%)=100;	Description=B3dTF_VP1
TRIAE_CS42_1AS_TGACv1_019881_AA0072380	ABA_ethylene	Motif	39..43	Match=CCGAC;	Length of match=5;	Accuracy (%)=100;	Description=AP2/ERF_DREB_(CBF
TRIAE_CS42_1AS_TGACv1_019881_AA0072380	ethylene	Motif	131..136	Match=GTCGAC;	Length of match=6;	Accuracy (%)=100;	Description=AP2/ERF_DREB_(CBF
TRIAE_CS42_1AS_TGACv1_019881_AA0072380	ethylene	Motif	42..45	Match=ACGT;	Length of match=4;	Accuracy (%)=100;	Description=AP2/EREBP
TRIAE_CS42_1AS_TGACv1_019881_AA0072380	ethylene	Motif	411..414	Match=ACGT;	Length of match=4;	Accuracy (%)=100;	Description=AP2/EREBP
TRIAE_CS42_1AS_TGACv1_019881_AA0072380	ethylene	Motif	641..644	Match=ACGT;	Length of match=4;	Accuracy (%)=100;	Description=AP2/EREBP
TRIAE_CS42_1AS_TGACv1_019881_AA0072380	ethylene	Motif	108..113	Match=GCCGCC;	Length of match=6;	Accuracy (%)=100;	Description=AP2/EREBP
TRIAE_CS42_1AS_TGACv1_019881_AA0072380	JA	Motif	108..113	Match=GCCGCC;	Length of match=6;	Accuracy (%)=100;	Description=Ap2/EREBP
TRIAE_CS42_1AS_TGACv1_019881_AA0072380	GA	Motif	985..988	Match=TGAC;	Length of match=4;	Accuracy (%)=100;	Description=WRKY
TRIAE_CS42_3DL_TGACv1_249172_AA0840370	auxin	Motif	140..144	Match=TGACG;	Length of match=5;	Accuracy (%)=100;	Description=TGA1_bZIP
TRIAE_CS42_1AS_TGACv1_019881_AA0072380	ethylene	Motif	409..412	Match=GTAC;	Length of match=4;	Accuracy (%)=100;	Description=SBP
TRIAE_CS42_1AS_TGACv1_019881_AA0072380	ethylene	Motif	413..416	Match=GTAC;	Length of match=4;	Accuracy (%)=100;	Description=SBP
TRIAE_CS42_1AS_TGACv1_019881_AA0072380	ethylene	Motif	532..535	Match=GTAC;	Length of match=4;	Accuracy (%)=100;	Description=SBP
TRIAE_CS42_1AS_TGACv1_019881_AA0072380	ethylene	Motif	861..864	Match=GTAC;	Length of match=4;	Accuracy (%)=100;	Description=SBP
TRIAE_CS42_1AS_TGACv1_019881_AA0072380	ethylene	Motif	951..954	Match=GTAC;	Length of match=4;	Accuracy (%)=100;	Description=SBP
TRIAE_CS42_1AS_TGACv1_019881_AA0072380	GA	Motif	591..597	Match=TAACAAA;	Length of match=7;	Accuracy (%)=100;	Description=R2R3_MYB
TRIAE_CS42_1AS_TGACv1_019881_AA0072380	GA	Motif	263..270	Match=TTTTTTCC;	Length of match=8;	Accuracy (%)=100;	Description=R2R3_MYB
TRIAE_CS42_1AS_TGACv1_019881_AA0072380	auxin	Motif	557..561	Match=GAGAC;	Length of match=5;	Accuracy (%)=100;	Description=ARF
TRIAE_CS42_1AS_TGACv1_021179_AA0081240	ethylene	Motif	343..348	Match=GTCGAC;	Length of match=6;	Accuracy (%)=100;	Description=AP2/ERF_DREB_(CBF
TRIAE_CS42_1AS_TGACv1_021179_AA0081240	ethylene	Motif	350..353	Match=ACGT;	Length of match=4;	Accuracy (%)=100;	Description=AP2/EREBP
TRIAE_CS42_1AS_TGACv1_021179_AA0081240	ethylene	Motif	446..449	Match=ACGT;	Length of match=4;	Accuracy (%)=100;	Description=AP2/EREBP
TRIAE_CS42_1AS_TGACv1_021179_AA0081240	ethylene	Motif	831..834	Match=ACGT;	Length of match=4;	Accuracy (%)=100;	Description=AP2/EREBP
TRIAE_CS42_1AS_TGACv1_021179_AA0081240	GA	Motif	416..419	Match=TGAC;	Length of match=4;	Accuracy (%)=100;	Description=WRKY
TRIAE_CS42_1AS_TGACv1_021179_AA0081240	GA	Motif	699..702	Match=TGAC;	Length of match=4;	Accuracy (%)=100;	Description=WRKY
TRIAE_CS42_1AS_TGACv1_021179_AA0081240	GA	Motif	746..749	Match=TGAC;	Length of match=4;	Accuracy (%)=100;	Description=WRKY
TRIAE_CS42_1AS_TGACv1_021179_AA0081240	GA	Motif	800..803	Match=TGAC;	Length of match=4;	Accuracy (%)=100;	Description=WRKY
TRIAE_CS42_1AS_TGACv1_021179_AA0081240	SA	Motif	698..702	Match=TTGAC;	Length of match=5;	Accuracy (%)=100;	Description=WRKY
TRIAE_CS42_1AS_TGACv1_021179_AA0081240	ethylene	Motif	63..66	Match=GTAC;	Length of match=4;	Accuracy (%)=100;	Description=SBP
TRIAE_CS42_1AS_TGACv1_021179_AA0081240	ethylene	Motif	637..640	Match=GTAC;	Length of match=4;	Accuracy (%)=100;	Description=SBP
TRIAE_CS42_1AS_TGACv1_021179_AA0081240	ethylene	Motif	733..736	Match=GTAC;	Length of match=4;	Accuracy (%)=100;	Description=SBP
TRIAE_CS42_1AS_TGACv1_021179_AA0081240	JA	Motif	445..450	Match=AACGTG;	Length of match=6;	Accuracy (%)=100;	Description=JAMYC
TRIAE_CS42_1AS_TGACv1_021179_AA0081240	auxin	Motif	867..871	Match=GAGAC;	Length of match=5;	Accuracy (%)=100;	Description=ARF
TRIAE_CS42_6AL_TGACv1_472754_AA1525600	ABA	Motif	140..144	Match=ACGTG;	Length of match=5;	Accuracy (%)=100;	Description=ABF_bZIP
TRIAE_CS42_4BS_TGACv1_330667_AA1108420	ABA	Motif	141..145	Match=ACGTG;	Length of match=5;	Accuracy (%)=100;	Description=ABF_bZIP
TRIAE_CS42_4DL_TGACv1_342987_AA1127130	ABA	Motif	141..145	Match=ACGTG;	Length of match=5;	Accuracy (%)=100;	Description=ABF_bZIP
TRIAE_CS42_1BL_TGACv1_030290_AA0085630	ethylene	Motif	273..276	Match=ACGT;	Length of match=4;	Accuracy (%)=100;	Description=AP2/EREBP
TRIAE_CS42_1BL_TGACv1_030290_AA0085630	ethylene	Motif	457..460	Match=ACGT;	Length of match=4;	Accuracy (%)=100;	Description=AP2/EREBP
TRIAE_CS42_1BL_TGACv1_030290_AA0085630	ethylene	Motif	592..595	Match=ACGT;	Length of match=4;	Accuracy (%)=100;	Description=AP2/EREBP
TRIAE_CS42_1BL_TGACv1_030290_AA0085630	ethylene	Motif	614..617	Match=ACGT;	Length of match=4;	Accuracy (%)=100;	Description=AP2/EREBP
TRIAE_CS42_1BL_TGACv1_030290_AA0085630	GA	Motif	186..189	Match=TGAC;	Length of match=4;	Accuracy (%)=100;	Description=WRKY
TRIAE_CS42_1BL_TGACv1_030290_AA0085630	GA	Motif	540..543	Match=TGAC;	Length of match=4;	Accuracy (%)=100;	Description=WRKY
TRIAE_CS42_1BL_TGACv1_030290_AA0085630	GA	Motif	903..906	Match=TGAC;	Length of match=4;	Accuracy (%)=100;	Description=WRKY
TRIAE_CS42_1BL_TGACv1_030290_AA0085630	SA	Motif	539..543	Match=TTGAC;	Length of match=5;	Accuracy (%)=100;	Description=WRKY
TRIAE_CS42_1BL_TGACv1_030290_AA0085630	SA	Motif	902..906	Match=TTGAC;	Length of match=5;	Accuracy (%)=100;	Description=WRKY
TRIAE_CS42_1BL_TGACv1_030290_AA0085630	ethylene	Motif	396..399	Match=GTAC;	Length of match=4;	Accuracy (%)=100;	Description=SBP
TRIAE_CS42_1BL_TGACv1_030290_AA0085630	ethylene	Motif	770..773	Match=GTAC;	Length of match=4;	Accuracy (%)=100;	Description=SBP
TRIAE_CS42_1BL_TGACv1_030290_AA0085630	ABA_JA	Motif	559..564	Match=CACATG;	Length of match=6;	Accuracy (%)=100;	Description=bHLH_MYC
TRIAE_CS42_6BS_TGACv1_513691_AA1647390	ABA	Motif	141..145	Match=ACGTG;	Length of match=5;	Accuracy (%)=100;	Description=ABF_bZIP
TRIAE_CS42_1BL_TGACv1_030342_AA0087400	ABA_ethylene	Motif	451..455	Match=CCGAC;	Length of match=5;	Accuracy (%)=100;	Description=AP2/ERF_DREB_(CBF
TRIAE_CS42_1BL_TGACv1_030342_AA0087400	ethylene	Motif	141..144	Match=ACGT;	Length of match=4;	Accuracy (%)=100;	Description=AP2/EREBP
TRIAE_CS42_1BL_TGACv1_030342_AA0087400	ethylene	Motif	480..483	Match=ACGT;	Length of match=4;	Accuracy (%)=100;	Description=AP2/EREBP
TRIAE_CS42_1BL_TGACv1_030342_AA0087400	ethylene	Motif	848..851	Match=ACGT;	Length of match=4;	Accuracy (%)=100;	Description=AP2/EREBP
TRIAE_CS42_1BL_TGACv1_030342_AA0087400	ethylene	Motif	891..896	Match=GCCGCC;	Length of match=6;	Accuracy (%)=100;	Description=AP2/EREBP
TRIAE_CS42_1BL_TGACv1_030342_AA0087400	JA	Motif	891..896	Match=GCCGCC;	Length of match=6;	Accuracy (%)=100;	Description=Ap2/EREBP
TRIAE_CS42_1BL_TGACv1_030342_AA0087400	GA	Motif	185..188	Match=TGAC;	Length of match=4;	Accuracy (%)=100;	Description=WRKY
TRIAE_CS42_1BL_TGACv1_030342_AA0087400	GA	Motif	196..199	Match=TGAC;	Length of match=4;	Accuracy (%)=100;	Description=WRKY
TRIAE_CS42_1BL_TGACv1_030342_AA0087400	GA	Motif	282..285	Match=TGAC;	Length of match=4;	Accuracy (%)=100;	Description=WRKY
TRIAE_CS42_1BL_TGACv1_030342_AA0087400	GA	Motif	338..341	Match=TGAC;	Length of match=4;	Accuracy (%)=100;	Description=WRKY
TRIAE_CS42_1BL_TGACv1_030342_AA0087400	GA	Motif	478..481	Match=TGAC;	Length of match=4;	Accuracy (%)=100;	Description=WRKY
TRIAE_CS42_1BL_TGACv1_030342_AA0087400	GA	Motif	509..512	Match=TGAC;	Length of match=4;	Accuracy (%)=100;	Description=WRKY
TRIAE_CS42_6AS_TGACv1_486549_AA1562490	ABA_ethylene	Motif	141..148	Match=CCACGTGG;	Length of match=8;	Accuracy (%)=100;	Description=ABF_bZIP__AP2/ERF
TRIAE_CS42_3DL_TGACv1_249172_AA0840370	ABA	Motif	142..146	Match=ACGTG;	Length of match=5;	Accuracy (%)=100;	Description=ABF_bZIP
TRIAE_CS42_7DL_TGACv1_604923_AA2003100	ABA	Motif	142..149	Match=CATGCATG;	Length of match=8;	Accuracy (%)=100;	Description=FUS3__TRAB1__bZIP
TRIAE_CS42_6AS_TGACv1_486549_AA1562490	ABA	Motif	143..147	Match=ACGTG;	Length of match=5;	Accuracy (%)=100;	Description=ABF_bZIP
TRIAE_CS42_1BL_TGACv1_030342_AA0087400	ethylene	Motif	810..813	Match=GTAC;	Length of match=4;	Accuracy (%)=100;	Description=SBP
TRIAE_CS42_1BL_TGACv1_030342_AA0087400	ABA	Motif	856..862	Match=ACCGAGA;	Length of match=7;	Accuracy (%)=100;	Description=DREB
TRIAE_CS42_1BL_TGACv1_030342_AA0087400	ABA	Motif	585..590	Match=CATGCA;	Length of match=6;	Accuracy (%)=100;	Description=B3dTF_VP1
TRIAE_CS42_1BL_TGACv1_030342_AA0087400	ABA	Motif	643..648	Match=CATGCA;	Length of match=6;	Accuracy (%)=100;	Description=B3dTF_VP1
TRIAE_CS42_1BL_TGACv1_030342_AA0087400	auxin	Motif	56..60	Match=GAGAC;	Length of match=5;	Accuracy (%)=100;	Description=ARF
TRIAE_CS42_1BL_TGACv1_030342_AA0087400	ABA	Motif	822..828	Match=CAAACAC;	Length of match=7;	Accuracy (%)=100;	Description=ABRE
TRIAE_CS42_5AL_TGACv1_374507_AA1201910	ABA	Motif	144..151	Match=CATGCATG;	Length of match=8;	Accuracy (%)=100;	Description=FUS3__TRAB1__bZIP
TRIAE_CS42_5DL_TGACv1_436541_AA1461810	ABA	Motif	145..149	Match=ACGTG;	Length of match=5;	Accuracy (%)=100;	Description=ABF_bZIP
TRIAE_CS42_1BL_TGACv1_030496_AA0092330	ethylene	Motif	54..57	Match=ACGT;	Length of match=4;	Accuracy (%)=100;	Description=AP2/EREBP
TRIAE_CS42_1BL_TGACv1_030496_AA0092330	ethylene	Motif	816..821	Match=GCCGCC;	Length of match=6;	Accuracy (%)=100;	Description=AP2/EREBP
TRIAE_CS42_1BL_TGACv1_030496_AA0092330	JA	Motif	816..821	Match=GCCGCC;	Length of match=6;	Accuracy (%)=100;	Description=Ap2/EREBP
TRIAE_CS42_1BL_TGACv1_030496_AA0092330	ethylene	Motif	77..80	Match=GTAC;	Length of match=4;	Accuracy (%)=100;	Description=SBP
TRIAE_CS42_1BL_TGACv1_030496_AA0092330	ethylene	Motif	773..776	Match=GTAC;	Length of match=4;	Accuracy (%)=100;	Description=SBP
TRIAE_CS42_1BL_TGACv1_030496_AA0092330	GA	Motif	725..730	Match=CAACTC;	Length of match=6;	Accuracy (%)=100;	Description=R2R3_MYB
TRIAE_CS42_1BL_TGACv1_030585_AA0094830	ethylene	Motif	314..317	Match=ACGT;	Length of match=4;	Accuracy (%)=100;	Description=AP2/EREBP
TRIAE_CS42_1BL_TGACv1_030585_AA0094830	ethylene	Motif	416..419	Match=ACGT;	Length of match=4;	Accuracy (%)=100;	Description=AP2/EREBP
TRIAE_CS42_1BL_TGACv1_030585_AA0094830	ethylene	Motif	759..762	Match=ACGT;	Length of match=4;	Accuracy (%)=100;	Description=AP2/EREBP
TRIAE_CS42_1BL_TGACv1_030585_AA0094830	ethylene	Motif	894..897	Match=ACGT;	Length of match=4;	Accuracy (%)=100;	Description=AP2/EREBP
TRIAE_CS42_1BL_TGACv1_030585_AA0094830	ethylene	Motif	1..6	Match=GCCGCC;	Length of match=6;	Accuracy (%)=100;	Description=AP2/EREBP
TRIAE_CS42_1BL_TGACv1_030585_AA0094830	ethylene	Motif	687..692	Match=GCCGCC;	Length of match=6;	Accuracy (%)=100;	Description=AP2/EREBP
TRIAE_CS42_1BL_TGACv1_030585_AA0094830	ethylene	Motif	750..755	Match=GCCGCC;	Length of match=6;	Accuracy (%)=100;	Description=AP2/EREBP
TRIAE_CS42_1BL_TGACv1_030585_AA0094830	JA	Motif	1..6	Match=GCCGCC;	Length of match=6;	Accuracy (%)=100;	Description=Ap2/EREBP
TRIAE_CS42_1BL_TGACv1_030585_AA0094830	JA	Motif	687..692	Match=GCCGCC;	Length of match=6;	Accuracy (%)=100;	Description=Ap2/EREBP
TRIAE_CS42_1BL_TGACv1_030585_AA0094830	JA	Motif	750..755	Match=GCCGCC;	Length of match=6;	Accuracy (%)=100;	Description=Ap2/EREBP
TRIAE_CS42_1BL_TGACv1_030585_AA0094830	GA	Motif	45..48	Match=TGAC;	Length of match=4;	Accuracy (%)=100;	Description=WRKY
TRIAE_CS42_1BL_TGACv1_030585_AA0094830	GA	Motif	645..648	Match=TGAC;	Length of match=4;	Accuracy (%)=100;	Description=WRKY
TRIAE_CS42_1BL_TGACv1_030585_AA0094830	GA	Motif	765..768	Match=TGAC;	Length of match=4;	Accuracy (%)=100;	Description=WRKY
TRIAE_CS42_1BL_TGACv1_030585_AA0094830	GA	Motif	940..943	Match=TGAC;	Length of match=4;	Accuracy (%)=100;	Description=WRKY
TRIAE_CS42_1BL_TGACv1_030585_AA0094830	SA	Motif	44..48	Match=TTGAC;	Length of match=5;	Accuracy (%)=100;	Description=WRKY
TRIAE_CS42_1BL_TGACv1_030585_AA0094830	ethylene	Motif	761..764	Match=GTAC;	Length of match=4;	Accuracy (%)=100;	Description=SBP
TRIAE_CS42_1BL_TGACv1_030585_AA0094830	ethylene	Motif	892..895	Match=GTAC;	Length of match=4;	Accuracy (%)=100;	Description=SBP
TRIAE_CS42_1BL_TGACv1_030585_AA0094830	ethylene	Motif	896..899	Match=GTAC;	Length of match=4;	Accuracy (%)=100;	Description=SBP
TRIAE_CS42_1BL_TGACv1_030585_AA0094830	ethylene	Motif	686..692	Match=AGCCGCC;	Length of match=7;	Accuracy (%)=100;	Description=ERF
TRIAE_CS42_1BL_TGACv1_030585_AA0094830	ABA_JA	Motif	639..644	Match=CACATG;	Length of match=6;	Accuracy (%)=100;	Description=bHLH_MYC
TRIAE_CS42_1BL_TGACv1_030585_AA0094830	ABA_JA	Motif	660..665	Match=CACATG;	Length of match=6;	Accuracy (%)=100;	Description=bHLH_MYC
TRIAE_CS42_7DL_TGACv1_604923_AA2003100	ABA	Motif	146..153	Match=CATGCATG;	Length of match=8;	Accuracy (%)=100;	Description=FUS3__TRAB1__bZIP
TRIAE_CS42_1BL_TGACv1_030590_AA0094950	ABA_ethylene	Motif	456..460	Match=CCGAC;	Length of match=5;	Accuracy (%)=100;	Description=AP2/ERF_DREB_(CBF
TRIAE_CS42_1BL_TGACv1_030590_AA0094950	ethylene	Motif	236..239	Match=ACGT;	Length of match=4;	Accuracy (%)=100;	Description=AP2/EREBP
TRIAE_CS42_1BL_TGACv1_030590_AA0094950	ethylene	Motif	342..345	Match=ACGT;	Length of match=4;	Accuracy (%)=100;	Description=AP2/EREBP
TRIAE_CS42_1BL_TGACv1_030590_AA0094950	ethylene	Motif	804..807	Match=ACGT;	Length of match=4;	Accuracy (%)=100;	Description=AP2/EREBP
TRIAE_CS42_1BL_TGACv1_030590_AA0094950	GA	Motif	396..399	Match=TGAC;	Length of match=4;	Accuracy (%)=100;	Description=WRKY
TRIAE_CS42_1BL_TGACv1_030590_AA0094950	GA	Motif	504..507	Match=TGAC;	Length of match=4;	Accuracy (%)=100;	Description=WRKY
TRIAE_CS42_1BL_TGACv1_030590_AA0094950	GA	Motif	608..611	Match=TGAC;	Length of match=4;	Accuracy (%)=100;	Description=WRKY
TRIAE_CS42_1BL_TGACv1_030590_AA0094950	GA	Motif	669..672	Match=TGAC;	Length of match=4;	Accuracy (%)=100;	Description=WRKY
TRIAE_CS42_1BL_TGACv1_030590_AA0094950	GA	Motif	802..805	Match=TGAC;	Length of match=4;	Accuracy (%)=100;	Description=WRKY
TRIAE_CS42_1BL_TGACv1_030590_AA0094950	SA	Motif	607..611	Match=TTGAC;	Length of match=5;	Accuracy (%)=100;	Description=WRKY
TRIAE_CS42_2BS_TGACv1_146270_AA0460890	ABA	Motif	147..154	Match=CACGTGGC;	Length of match=8;	Accuracy (%)=100;	Description=ABF_bZIP
TRIAE_CS42_1BL_TGACv1_030590_AA0094950	ethylene	Motif	75..78	Match=GTAC;	Length of match=4;	Accuracy (%)=100;	Description=SBP
TRIAE_CS42_1BL_TGACv1_030590_AA0094950	ethylene	Motif	145..148	Match=GTAC;	Length of match=4;	Accuracy (%)=100;	Description=SBP
TRIAE_CS42_1BL_TGACv1_030590_AA0094950	ethylene	Motif	570..573	Match=GTAC;	Length of match=4;	Accuracy (%)=100;	Description=SBP
TRIAE_CS42_1BL_TGACv1_030590_AA0094950	ethylene	Motif	624..627	Match=GTAC;	Length of match=4;	Accuracy (%)=100;	Description=SBP
TRIAE_CS42_1BL_TGACv1_030590_AA0094950	ethylene	Motif	631..634	Match=GTAC;	Length of match=4;	Accuracy (%)=100;	Description=SBP
TRIAE_CS42_2BS_TGACv1_146270_AA0460890	ABA	Motif	148..152	Match=ACGTG;	Length of match=5;	Accuracy (%)=100;	Description=ABF_bZIP
TRIAE_CS42_2BS_TGACv1_145997_AA0452270	ABA	Motif	149..153	Match=ACGTG;	Length of match=5;	Accuracy (%)=100;	Description=ABF_bZIP
TRIAE_CS42_1BL_TGACv1_030603_AA0095440	ABA_ethylene	Motif	507..511	Match=CCGAC;	Length of match=5;	Accuracy (%)=100;	Description=AP2/ERF_DREB_(CBF
TRIAE_CS42_1BL_TGACv1_030603_AA0095440	ethylene	Motif	607..610	Match=ACGT;	Length of match=4;	Accuracy (%)=100;	Description=AP2/EREBP
TRIAE_CS42_1BL_TGACv1_030603_AA0095440	GA	Motif	315..318	Match=TGAC;	Length of match=4;	Accuracy (%)=100;	Description=WRKY
TRIAE_CS42_1BL_TGACv1_030603_AA0095440	ethylene	Motif	174..177	Match=GTAC;	Length of match=4;	Accuracy (%)=100;	Description=SBP
TRIAE_CS42_1BL_TGACv1_030603_AA0095440	ethylene	Motif	311..314	Match=GTAC;	Length of match=4;	Accuracy (%)=100;	Description=SBP
TRIAE_CS42_1BL_TGACv1_030603_AA0095440	ethylene	Motif	605..608	Match=GTAC;	Length of match=4;	Accuracy (%)=100;	Description=SBP
TRIAE_CS42_1BL_TGACv1_030603_AA0095440	ethylene	Motif	757..760	Match=GTAC;	Length of match=4;	Accuracy (%)=100;	Description=SBP
TRIAE_CS42_1BL_TGACv1_030603_AA0095440	ABA	Motif	741..747	Match=CTAACCA;	Length of match=7;	Accuracy (%)=100;	Description=R2R3_MYB
TRIAE_CS42_1BL_TGACv1_030603_AA0095440	GA	Motif	354..360	Match=TAACAAA;	Length of match=7;	Accuracy (%)=100;	Description=R2R3_MYB
TRIAE_CS42_1BL_TGACv1_030603_AA0095440	GA	Motif	135..141	Match=TATCCAC;	Length of match=7;	Accuracy (%)=100;	Description=R2R3_MYB
TRIAE_CS42_1BL_TGACv1_030603_AA0095440	ABA_JA	Motif	141..146	Match=CACATG;	Length of match=6;	Accuracy (%)=100;	Description=bHLH_MYC
TRIAE_CS42_1BL_TGACv1_030603_AA0095440	ABA	Motif	479..484	Match=CATGCA;	Length of match=6;	Accuracy (%)=100;	Description=B3dTF_VP1
TRIAE_CS42_1BL_TGACv1_030603_AA0095440	ABA	Motif	537..542	Match=CATGCA;	Length of match=6;	Accuracy (%)=100;	Description=B3dTF_VP1
TRIAE_CS42_1BL_TGACv1_030603_AA0095440	auxin	Motif	377..381	Match=GAGAC;	Length of match=5;	Accuracy (%)=100;	Description=ARF
TRIAE_CS42_1BL_TGACv1_030605_AA0095500	ABA_ethylene	Motif	941..945	Match=CCGAC;	Length of match=5;	Accuracy (%)=100;	Description=AP2/ERF_DREB_(CBF
TRIAE_CS42_1BL_TGACv1_030605_AA0095500	ABA_ethylene	Motif	971..975	Match=CCGAC;	Length of match=5;	Accuracy (%)=100;	Description=AP2/ERF_DREB_(CBF
TRIAE_CS42_3DS_TGACv1_273182_AA0929300	ABA	Motif	149..153	Match=ACGTG;	Length of match=5;	Accuracy (%)=100;	Description=ABF_bZIP
TRIAE_CS42_1BL_TGACv1_030605_AA0095500	ABA	Motif	970..975	Match=ACCGAC;	Length of match=6;	Accuracy (%)=100;	Description=AP2/EREBP
TRIAE_CS42_1BL_TGACv1_030605_AA0095500	ethylene	Motif	872..875	Match=ACGT;	Length of match=4;	Accuracy (%)=100;	Description=AP2/EREBP
TRIAE_CS42_1BL_TGACv1_030605_AA0095500	ethylene	Motif	767..772	Match=GCCGCC;	Length of match=6;	Accuracy (%)=100;	Description=AP2/EREBP
TRIAE_CS42_1BL_TGACv1_030605_AA0095500	ethylene	Motif	770..775	Match=GCCGCC;	Length of match=6;	Accuracy (%)=100;	Description=AP2/EREBP
TRIAE_CS42_1BL_TGACv1_030605_AA0095500	ethylene	Motif	809..814	Match=GCCGCC;	Length of match=6;	Accuracy (%)=100;	Description=AP2/EREBP
TRIAE_CS42_1BL_TGACv1_030605_AA0095500	JA	Motif	767..772	Match=GCCGCC;	Length of match=6;	Accuracy (%)=100;	Description=Ap2/EREBP
TRIAE_CS42_1BL_TGACv1_030605_AA0095500	JA	Motif	770..775	Match=GCCGCC;	Length of match=6;	Accuracy (%)=100;	Description=Ap2/EREBP
TRIAE_CS42_1BL_TGACv1_030605_AA0095500	JA	Motif	809..814	Match=GCCGCC;	Length of match=6;	Accuracy (%)=100;	Description=Ap2/EREBP
TRIAE_CS42_1BL_TGACv1_030605_AA0095500	GA	Motif	34..37	Match=TGAC;	Length of match=4;	Accuracy (%)=100;	Description=WRKY
TRIAE_CS42_1BL_TGACv1_030605_AA0095500	GA	Motif	203..206	Match=TGAC;	Length of match=4;	Accuracy (%)=100;	Description=WRKY
TRIAE_CS42_1BL_TGACv1_030605_AA0095500	GA	Motif	221..224	Match=TGAC;	Length of match=4;	Accuracy (%)=100;	Description=WRKY
TRIAE_CS42_1BL_TGACv1_030605_AA0095500	GA	Motif	401..404	Match=TGAC;	Length of match=4;	Accuracy (%)=100;	Description=WRKY
TRIAE_CS42_1BL_TGACv1_030605_AA0095500	GA	Motif	606..609	Match=TGAC;	Length of match=4;	Accuracy (%)=100;	Description=WRKY
TRIAE_CS42_1BL_TGACv1_030605_AA0095500	SA	Motif	400..404	Match=TTGAC;	Length of match=5;	Accuracy (%)=100;	Description=WRKY
TRIAE_CS42_1BL_TGACv1_030605_AA0095500	SA	Motif	605..609	Match=TTGAC;	Length of match=5;	Accuracy (%)=100;	Description=WRKY
TRIAE_CS42_1BL_TGACv1_030605_AA0095500	ethylene	Motif	315..318	Match=GTAC;	Length of match=4;	Accuracy (%)=100;	Description=SBP
TRIAE_CS42_2BS_TGACv1_145997_AA0452270	GA	Motif	149..155	Match=ACGTGTC;	Length of match=7;	Accuracy (%)=100;	Description=ABF_bZIP
TRIAE_CS42_6DL_TGACv1_529562_AA1718540	auxin	Motif	15..19	Match=TGACG;	Length of match=5;	Accuracy (%)=100;	Description=TGA1_bZIP
TRIAE_CS42_1BL_TGACv1_030839_AA0102020	ABA_ethylene	Motif	275..279	Match=CCGAC;	Length of match=5;	Accuracy (%)=100;	Description=AP2/ERF_DREB_(CBF
TRIAE_CS42_1BL_TGACv1_030839_AA0102020	ABA_ethylene	Motif	871..875	Match=CCGAC;	Length of match=5;	Accuracy (%)=100;	Description=AP2/ERF_DREB_(CBF
TRIAE_CS42_3AS_TGACv1_212032_AA0696920	auxin	Motif	152..156	Match=TGACG;	Length of match=5;	Accuracy (%)=100;	Description=TGA1_bZIP
TRIAE_CS42_1BL_TGACv1_030839_AA0102020	ABA_ethylene	Motif	85..92	Match=CACCTCCA;	Length of match=8;	Accuracy (%)=100;	Description=AP2/EREBP
TRIAE_CS42_1BL_TGACv1_030839_AA0102020	ethylene	Motif	533..536	Match=ACGT;	Length of match=4;	Accuracy (%)=100;	Description=AP2/EREBP
TRIAE_CS42_1BL_TGACv1_030839_AA0102020	ethylene	Motif	560..563	Match=ACGT;	Length of match=4;	Accuracy (%)=100;	Description=AP2/EREBP
TRIAE_CS42_1BL_TGACv1_030839_AA0102020	ethylene	Motif	782..785	Match=ACGT;	Length of match=4;	Accuracy (%)=100;	Description=AP2/EREBP
TRIAE_CS42_1BL_TGACv1_030839_AA0102020	ethylene	Motif	288..293	Match=GCCGCC;	Length of match=6;	Accuracy (%)=100;	Description=AP2/EREBP
TRIAE_CS42_1BL_TGACv1_030839_AA0102020	ethylene	Motif	828..833	Match=GCCGCC;	Length of match=6;	Accuracy (%)=100;	Description=AP2/EREBP
TRIAE_CS42_1BL_TGACv1_030839_AA0102020	JA	Motif	288..293	Match=GCCGCC;	Length of match=6;	Accuracy (%)=100;	Description=Ap2/EREBP
TRIAE_CS42_1BL_TGACv1_030839_AA0102020	JA	Motif	828..833	Match=GCCGCC;	Length of match=6;	Accuracy (%)=100;	Description=Ap2/EREBP
TRIAE_CS42_1BL_TGACv1_030839_AA0102020	GA	Motif	240..243	Match=TGAC;	Length of match=4;	Accuracy (%)=100;	Description=WRKY
TRIAE_CS42_1BL_TGACv1_030839_AA0102020	GA	Motif	251..254	Match=TGAC;	Length of match=4;	Accuracy (%)=100;	Description=WRKY
TRIAE_CS42_5AL_TGACv1_376704_AA1240110	auxin	Motif	152..156	Match=TGACG;	Length of match=5;	Accuracy (%)=100;	Description=TGA1_bZIP
TRIAE_CS42_1BL_TGACv1_030839_AA0102020	ethylene	Motif	306..309	Match=GTAC;	Length of match=4;	Accuracy (%)=100;	Description=SBP
TRIAE_CS42_1BL_TGACv1_030839_AA0102020	ethylene	Motif	430..433	Match=GTAC;	Length of match=4;	Accuracy (%)=100;	Description=SBP
TRIAE_CS42_1BL_TGACv1_030839_AA0102020	ethylene	Motif	445..448	Match=GTAC;	Length of match=4;	Accuracy (%)=100;	Description=SBP
TRIAE_CS42_1BL_TGACv1_030839_AA0102020	ethylene	Motif	861..864	Match=GTAC;	Length of match=4;	Accuracy (%)=100;	Description=SBP
TRIAE_CS42_1BL_TGACv1_030839_AA0102020	GA	Motif	270..275	Match=CAACTC;	Length of match=6;	Accuracy (%)=100;	Description=R2R3_MYB
TRIAE_CS42_1BL_TGACv1_030839_AA0102020	auxin	Motif	530..534	Match=GAGAC;	Length of match=5;	Accuracy (%)=100;	Description=ARF
TRIAE_CS42_1BL_TGACv1_030839_AA0102020	auxin	Motif	557..561	Match=GAGAC;	Length of match=5;	Accuracy (%)=100;	Description=ARF
TRIAE_CS42_2BL_TGACv1_131868_AA0433080	ABA	Motif	154..158	Match=ACGTG;	Length of match=5;	Accuracy (%)=100;	Description=ABF_bZIP
TRIAE_CS42_4DL_TGACv1_345990_AA1154880	ABA	Motif	154..158	Match=ACGTG;	Length of match=5;	Accuracy (%)=100;	Description=ABF_bZIP
TRIAE_CS42_2AS_TGACv1_113589_AA0358260	auxin	Motif	155..159	Match=TGACG;	Length of match=5;	Accuracy (%)=100;	Description=TGA1_bZIP
TRIAE_CS42_2AL_TGACv1_096694_AA0320690	ABA	Motif	155..162	Match=CATGCATG;	Length of match=8;	Accuracy (%)=100;	Description=FUS3__TRAB1__bZIP
TRIAE_CS42_2BL_TGACv1_131868_AA0433080	auxin	Motif	157..161	Match=TGACG;	Length of match=5;	Accuracy (%)=100;	Description=TGA1_bZIP
TRIAE_CS42_1BL_TGACv1_030910_AA0103600	ethylene	Motif	767..770	Match=ACGT;	Length of match=4;	Accuracy (%)=100;	Description=AP2/EREBP
TRIAE_CS42_1BL_TGACv1_030910_AA0103600	GA	Motif	780..783	Match=TGAC;	Length of match=4;	Accuracy (%)=100;	Description=WRKY
TRIAE_CS42_3AL_TGACv1_196609_AA0661910	auxin	Motif	159..163	Match=TGACG;	Length of match=5;	Accuracy (%)=100;	Description=TGA1_bZIP
TRIAE_CS42_1BL_TGACv1_030910_AA0103600	ethylene	Motif	131..134	Match=GTAC;	Length of match=4;	Accuracy (%)=100;	Description=SBP
TRIAE_CS42_1BL_TGACv1_030910_AA0103600	ethylene	Motif	150..153	Match=GTAC;	Length of match=4;	Accuracy (%)=100;	Description=SBP
TRIAE_CS42_1BL_TGACv1_030910_AA0103600	ethylene	Motif	409..412	Match=GTAC;	Length of match=4;	Accuracy (%)=100;	Description=SBP
TRIAE_CS42_1BL_TGACv1_030910_AA0103600	ethylene	Motif	851..854	Match=GTAC;	Length of match=4;	Accuracy (%)=100;	Description=SBP
TRIAE_CS42_1BL_TGACv1_030910_AA0103600	ethylene	Motif	976..979	Match=GTAC;	Length of match=4;	Accuracy (%)=100;	Description=SBP
TRIAE_CS42_1BL_TGACv1_030910_AA0103600	GA	Motif	33..38	Match=CAACTC;	Length of match=6;	Accuracy (%)=100;	Description=R2R3_MYB
TRIAE_CS42_1BL_TGACv1_030910_AA0103600	auxin	Motif	133..138	Match=ACTTTA;	Length of match=6;	Accuracy (%)=100;	Description=DOF
TRIAE_CS42_1BL_TGACv1_030910_AA0103600	ABA	Motif	527..532	Match=CATGCA;	Length of match=6;	Accuracy (%)=100;	Description=B3dTF_VP1
TRIAE_CS42_1BL_TGACv1_030910_AA0103600	ABA	Motif	639..644	Match=CATGCA;	Length of match=6;	Accuracy (%)=100;	Description=B3dTF_VP1
TRIAE_CS42_1BL_TGACv1_030910_AA0103600	auxin	Motif	629..634	Match=TGTCTC;	Length of match=6;	Accuracy (%)=100;	Description=ARF1
TRIAE_CS42_1BL_TGACv1_030910_AA0103600	ABA	Motif	462..468	Match=CAAACAC;	Length of match=7;	Accuracy (%)=100;	Description=ABRE
TRIAE_CS42_1BL_TGACv1_030924_AA0103870	ABA_ethylene	Motif	87..91	Match=CCGAC;	Length of match=5;	Accuracy (%)=100;	Description=AP2/ERF_DREB_(CBF
TRIAE_CS42_1BL_TGACv1_030924_AA0103870	ethylene	Motif	880..885	Match=GTCGAC;	Length of match=6;	Accuracy (%)=100;	Description=AP2/ERF_DREB_(CBF
TRIAE_CS42_1BL_TGACv1_030924_AA0103870	ABA_ethylene	Motif	64..71	Match=CACCTCCA;	Length of match=8;	Accuracy (%)=100;	Description=AP2/EREBP
TRIAE_CS42_1BL_TGACv1_030924_AA0103870	ethylene	Motif	397..400	Match=ACGT;	Length of match=4;	Accuracy (%)=100;	Description=AP2/EREBP
TRIAE_CS42_1BL_TGACv1_030924_AA0103870	ethylene	Motif	655..658	Match=ACGT;	Length of match=4;	Accuracy (%)=100;	Description=AP2/EREBP
TRIAE_CS42_1BL_TGACv1_030924_AA0103870	ethylene	Motif	680..683	Match=ACGT;	Length of match=4;	Accuracy (%)=100;	Description=AP2/EREBP
TRIAE_CS42_1BL_TGACv1_030924_AA0103870	GA	Motif	147..150	Match=TGAC;	Length of match=4;	Accuracy (%)=100;	Description=WRKY
TRIAE_CS42_1BL_TGACv1_030924_AA0103870	GA	Motif	712..715	Match=TGAC;	Length of match=4;	Accuracy (%)=100;	Description=WRKY
TRIAE_CS42_1BL_TGACv1_030924_AA0103870	GA	Motif	776..779	Match=TGAC;	Length of match=4;	Accuracy (%)=100;	Description=WRKY
TRIAE_CS42_1BL_TGACv1_030924_AA0103870	SA	Motif	711..715	Match=TTGAC;	Length of match=5;	Accuracy (%)=100;	Description=WRKY
TRIAE_CS42_1BL_TGACv1_030924_AA0103870	ethylene	Motif	288..291	Match=GTAC;	Length of match=4;	Accuracy (%)=100;	Description=SBP
TRIAE_CS42_1BL_TGACv1_030924_AA0103870	GA	Motif	867..873	Match=TAACAAA;	Length of match=7;	Accuracy (%)=100;	Description=R2R3_MYB
TRIAE_CS42_1BL_TGACv1_030924_AA0103870	ABA	Motif	830..835	Match=CATGCA;	Length of match=6;	Accuracy (%)=100;	Description=B3dTF_VP1
TRIAE_CS42_1BL_TGACv1_030924_AA0103870	ABA	Motif	918..923	Match=CATGCA;	Length of match=6;	Accuracy (%)=100;	Description=B3dTF_VP1
TRIAE_CS42_1BL_TGACv1_030924_AA0103870	auxin	Motif	727..731	Match=GAGAC;	Length of match=5;	Accuracy (%)=100;	Description=ARF
TRIAE_CS42_1BL_TGACv1_030950_AA0104200	ethylene	Motif	145..150	Match=GTCGAC;	Length of match=6;	Accuracy (%)=100;	Description=AP2/ERF_DREB_(CBF
TRIAE_CS42_1BL_TGACv1_030950_AA0104200	ethylene	Motif	143..146	Match=ACGT;	Length of match=4;	Accuracy (%)=100;	Description=AP2/EREBP
TRIAE_CS42_1BL_TGACv1_030950_AA0104200	GA	Motif	758..761	Match=TGAC;	Length of match=4;	Accuracy (%)=100;	Description=WRKY
TRIAE_CS42_1BL_TGACv1_030950_AA0104200	GA	Motif	826..829	Match=TGAC;	Length of match=4;	Accuracy (%)=100;	Description=WRKY
TRIAE_CS42_1BL_TGACv1_030950_AA0104200	GA	Motif	834..837	Match=TGAC;	Length of match=4;	Accuracy (%)=100;	Description=WRKY
TRIAE_CS42_5DL_TGACv1_433468_AA1413850	auxin	Motif	159..163	Match=TGACG;	Length of match=5;	Accuracy (%)=100;	Description=TGA1_bZIP
TRIAE_CS42_1BL_TGACv1_030950_AA0104200	ethylene	Motif	530..533	Match=GTAC;	Length of match=4;	Accuracy (%)=100;	Description=SBP
TRIAE_CS42_1BL_TGACv1_030950_AA0104200	auxin	Motif	836..841	Match=ACTTTA;	Length of match=6;	Accuracy (%)=100;	Description=DOF
TRIAE_CS42_1BL_TGACv1_030950_AA0104200	auxin	Motif	278..283	Match=TGTCTC;	Length of match=6;	Accuracy (%)=100;	Description=ARF1
TRIAE_CS42_1BL_TGACv1_030950_AA0104200	auxin	Motif	391..395	Match=GAGAC;	Length of match=5;	Accuracy (%)=100;	Description=ARF
TRIAE_CS42_1BL_TGACv1_031497_AA0115100	ABA_ethylene	Motif	723..727	Match=CCGAC;	Length of match=5;	Accuracy (%)=100;	Description=AP2/ERF_DREB_(CBF
TRIAE_CS42_1BL_TGACv1_031497_AA0115100	ethylene	Motif	9..12	Match=GTAC;	Length of match=4;	Accuracy (%)=100;	Description=SBP
TRIAE_CS42_1BL_TGACv1_031497_AA0115100	ethylene	Motif	288..291	Match=GTAC;	Length of match=4;	Accuracy (%)=100;	Description=SBP
TRIAE_CS42_1BL_TGACv1_031497_AA0115100	ethylene	Motif	931..934	Match=GTAC;	Length of match=4;	Accuracy (%)=100;	Description=SBP
TRIAE_CS42_1BL_TGACv1_031497_AA0115100	auxin	Motif	498..503	Match=ACTTTA;	Length of match=6;	Accuracy (%)=100;	Description=DOF
TRIAE_CS42_1BL_TGACv1_031497_AA0115100	ABA	Motif	175..180	Match=CATGCA;	Length of match=6;	Accuracy (%)=100;	Description=B3dTF_VP1
TRIAE_CS42_1BL_TGACv1_031497_AA0115100	ABA	Motif	192..197	Match=CATGCA;	Length of match=6;	Accuracy (%)=100;	Description=B3dTF_VP1
TRIAE_CS42_1BL_TGACv1_031609_AA0117100	ABA_ethylene	Motif	610..614	Match=CCGAC;	Length of match=5;	Accuracy (%)=100;	Description=AP2/ERF_DREB_(CBF
TRIAE_CS42_1BL_TGACv1_031609_AA0117100	ABA_ethylene	Motif	876..880	Match=CCGAC;	Length of match=5;	Accuracy (%)=100;	Description=AP2/ERF_DREB_(CBF
TRIAE_CS42_1BL_TGACv1_031609_AA0117100	ethylene	Motif	18..21	Match=ACGT;	Length of match=4;	Accuracy (%)=100;	Description=AP2/EREBP
TRIAE_CS42_1BL_TGACv1_031609_AA0117100	ethylene	Motif	406..409	Match=ACGT;	Length of match=4;	Accuracy (%)=100;	Description=AP2/EREBP
TRIAE_CS42_1BL_TGACv1_031609_AA0117100	ethylene	Motif	613..616	Match=ACGT;	Length of match=4;	Accuracy (%)=100;	Description=AP2/EREBP
TRIAE_CS42_1BL_TGACv1_031609_AA0117100	ethylene	Motif	879..882	Match=ACGT;	Length of match=4;	Accuracy (%)=100;	Description=AP2/EREBP
TRIAE_CS42_1BL_TGACv1_031609_AA0117100	ethylene	Motif	417..422	Match=GCCGCC;	Length of match=6;	Accuracy (%)=100;	Description=AP2/EREBP
TRIAE_CS42_1BL_TGACv1_031609_AA0117100	ethylene	Motif	813..818	Match=GCCGCC;	Length of match=6;	Accuracy (%)=100;	Description=AP2/EREBP
TRIAE_CS42_1BL_TGACv1_031609_AA0117100	ethylene	Motif	843..848	Match=GCCGCC;	Length of match=6;	Accuracy (%)=100;	Description=AP2/EREBP
TRIAE_CS42_1BL_TGACv1_031609_AA0117100	JA	Motif	417..422	Match=GCCGCC;	Length of match=6;	Accuracy (%)=100;	Description=Ap2/EREBP
TRIAE_CS42_1BL_TGACv1_031609_AA0117100	JA	Motif	813..818	Match=GCCGCC;	Length of match=6;	Accuracy (%)=100;	Description=Ap2/EREBP
TRIAE_CS42_1BL_TGACv1_031609_AA0117100	JA	Motif	843..848	Match=GCCGCC;	Length of match=6;	Accuracy (%)=100;	Description=Ap2/EREBP
TRIAE_CS42_1BL_TGACv1_031609_AA0117100	GA	Motif	86..89	Match=TGAC;	Length of match=4;	Accuracy (%)=100;	Description=WRKY
TRIAE_CS42_1BL_TGACv1_031609_AA0117100	GA	Motif	110..113	Match=TGAC;	Length of match=4;	Accuracy (%)=100;	Description=WRKY
TRIAE_CS42_1BL_TGACv1_031609_AA0117100	GA	Motif	854..857	Match=TGAC;	Length of match=4;	Accuracy (%)=100;	Description=WRKY
TRIAE_CS42_1BL_TGACv1_031609_AA0117100	SA	Motif	85..89	Match=TTGAC;	Length of match=5;	Accuracy (%)=100;	Description=WRKY
TRIAE_CS42_3AS_TGACv1_212032_AA0696920	auxin	Motif	16..20	Match=TGACG;	Length of match=5;	Accuracy (%)=100;	Description=TGA1_bZIP
TRIAE_CS42_1BL_TGACv1_031609_AA0117100	ethylene	Motif	72..75	Match=GTAC;	Length of match=4;	Accuracy (%)=100;	Description=SBP
TRIAE_CS42_1BL_TGACv1_031609_AA0117100	ethylene	Motif	201..204	Match=GTAC;	Length of match=4;	Accuracy (%)=100;	Description=SBP
TRIAE_CS42_1BL_TGACv1_031609_AA0117100	ethylene	Motif	510..513	Match=GTAC;	Length of match=4;	Accuracy (%)=100;	Description=SBP
TRIAE_CS42_1BL_TGACv1_031609_AA0117100	auxin	Motif	13..18	Match=ACTTTA;	Length of match=6;	Accuracy (%)=100;	Description=DOF
TRIAE_CS42_1BL_TGACv1_031609_AA0117100	ABA	Motif	179..185	Match=CAAACAC;	Length of match=7;	Accuracy (%)=100;	Description=ABRE
TRIAE_CS42_1BL_TGACv1_031609_AA0117100	ABA	Motif	179..186	Match=CAAACACC;	Length of match=8;	Accuracy (%)=100;	Description=ABRE
TRIAE_CS42_5AL_TGACv1_375143_AA1216900	auxin	Motif	16..20	Match=TGACG;	Length of match=5;	Accuracy (%)=100;	Description=TGA1_bZIP
TRIAE_CS42_6DL_TGACv1_526670_AA1689480	auxin	Motif	16..20	Match=TGACG;	Length of match=5;	Accuracy (%)=100;	Description=TGA1_bZIP
TRIAE_CS42_5DL_TGACv1_433351_AA1410520	ABA_ethylene	Motif	16..23	Match=CCACGTGG;	Length of match=8;	Accuracy (%)=100;	Description=ABF_bZIP__AP2/ERF
TRIAE_CS42_1BL_TGACv1_031679_AA0118650	ethylene	Motif	194..197	Match=ACGT;	Length of match=4;	Accuracy (%)=100;	Description=AP2/EREBP
TRIAE_CS42_1BL_TGACv1_031679_AA0118650	ethylene	Motif	203..206	Match=ACGT;	Length of match=4;	Accuracy (%)=100;	Description=AP2/EREBP
TRIAE_CS42_1BL_TGACv1_031679_AA0118650	ethylene	Motif	515..518	Match=ACGT;	Length of match=4;	Accuracy (%)=100;	Description=AP2/EREBP
TRIAE_CS42_1BL_TGACv1_031679_AA0118650	GA	Motif	93..96	Match=TGAC;	Length of match=4;	Accuracy (%)=100;	Description=WRKY
TRIAE_CS42_1BL_TGACv1_031679_AA0118650	GA	Motif	122..125	Match=TGAC;	Length of match=4;	Accuracy (%)=100;	Description=WRKY
TRIAE_CS42_1BL_TGACv1_031679_AA0118650	GA	Motif	201..204	Match=TGAC;	Length of match=4;	Accuracy (%)=100;	Description=WRKY
TRIAE_CS42_1BL_TGACv1_031679_AA0118650	GA	Motif	305..308	Match=TGAC;	Length of match=4;	Accuracy (%)=100;	Description=WRKY
TRIAE_CS42_1BL_TGACv1_031679_AA0118650	GA	Motif	642..645	Match=TGAC;	Length of match=4;	Accuracy (%)=100;	Description=WRKY
TRIAE_CS42_1BL_TGACv1_031679_AA0118650	SA	Motif	641..645	Match=TTGAC;	Length of match=5;	Accuracy (%)=100;	Description=WRKY
TRIAE_CS42_5BS_TGACv1_424249_AA1388030	auxin	Motif	161..165	Match=TGACG;	Length of match=5;	Accuracy (%)=100;	Description=TGA1_bZIP
TRIAE_CS42_1BL_TGACv1_031679_AA0118650	ethylene	Motif	69..72	Match=GTAC;	Length of match=4;	Accuracy (%)=100;	Description=SBP
TRIAE_CS42_1BL_TGACv1_031679_AA0118650	ethylene	Motif	264..267	Match=GTAC;	Length of match=4;	Accuracy (%)=100;	Description=SBP
TRIAE_CS42_1BL_TGACv1_031679_AA0118650	ethylene	Motif	365..368	Match=GTAC;	Length of match=4;	Accuracy (%)=100;	Description=SBP
TRIAE_CS42_1BL_TGACv1_031679_AA0118650	ethylene	Motif	782..785	Match=GTAC;	Length of match=4;	Accuracy (%)=100;	Description=SBP
TRIAE_CS42_1BL_TGACv1_031679_AA0118650	ethylene	Motif	824..827	Match=GTAC;	Length of match=4;	Accuracy (%)=100;	Description=SBP
TRIAE_CS42_1BL_TGACv1_031679_AA0118650	ethylene	Motif	937..940	Match=GTAC;	Length of match=4;	Accuracy (%)=100;	Description=SBP
TRIAE_CS42_1BL_TGACv1_031679_AA0118650	auxin	Motif	76..81	Match=ACTTTA;	Length of match=6;	Accuracy (%)=100;	Description=DOF
TRIAE_CS42_1BL_TGACv1_031679_AA0118650	auxin	Motif	552..557	Match=ACTTTA;	Length of match=6;	Accuracy (%)=100;	Description=DOF
TRIAE_CS42_1BL_TGACv1_031679_AA0118650	ABA_JA	Motif	634..639	Match=CACATG;	Length of match=6;	Accuracy (%)=100;	Description=bHLH_MYC
TRIAE_CS42_1BL_TGACv1_031679_AA0118650	ABA	Motif	390..395	Match=CATGCA;	Length of match=6;	Accuracy (%)=100;	Description=B3dTF_VP1
TRIAE_CS42_1BL_TGACv1_031679_AA0118650	ABA	Motif	630..635	Match=CATGCA;	Length of match=6;	Accuracy (%)=100;	Description=B3dTF_VP1
TRIAE_CS42_1BL_TGACv1_031679_AA0118650	ABA	Motif	661..666	Match=CATGCA;	Length of match=6;	Accuracy (%)=100;	Description=B3dTF_VP1
TRIAE_CS42_1BL_TGACv1_031679_AA0118650	ABA	Motif	859..865	Match=CAAACAC;	Length of match=7;	Accuracy (%)=100;	Description=ABRE
TRIAE_CS42_1BL_TGACv1_031752_AA0120070	ABA_ethylene	Motif	82..86	Match=CCGAC;	Length of match=5;	Accuracy (%)=100;	Description=AP2/ERF_DREB_(CBF
TRIAE_CS42_1BL_TGACv1_031752_AA0120070	ABA	Motif	81..86	Match=ACCGAC;	Length of match=6;	Accuracy (%)=100;	Description=AP2/EREBP
TRIAE_CS42_1BL_TGACv1_031752_AA0120070	ethylene	Motif	263..266	Match=ACGT;	Length of match=4;	Accuracy (%)=100;	Description=AP2/EREBP
TRIAE_CS42_1BL_TGACv1_031752_AA0120070	ethylene	Motif	607..610	Match=ACGT;	Length of match=4;	Accuracy (%)=100;	Description=AP2/EREBP
TRIAE_CS42_1BL_TGACv1_031752_AA0120070	ethylene	Motif	755..760	Match=GCCGCC;	Length of match=6;	Accuracy (%)=100;	Description=AP2/EREBP
TRIAE_CS42_1BL_TGACv1_031752_AA0120070	ethylene	Motif	785..790	Match=GCCGCC;	Length of match=6;	Accuracy (%)=100;	Description=AP2/EREBP
TRIAE_CS42_1BL_TGACv1_031752_AA0120070	ethylene	Motif	818..823	Match=GCCGCC;	Length of match=6;	Accuracy (%)=100;	Description=AP2/EREBP
TRIAE_CS42_1BL_TGACv1_031752_AA0120070	ethylene	Motif	821..826	Match=GCCGCC;	Length of match=6;	Accuracy (%)=100;	Description=AP2/EREBP
TRIAE_CS42_1BL_TGACv1_031752_AA0120070	ethylene	Motif	824..829	Match=GCCGCC;	Length of match=6;	Accuracy (%)=100;	Description=AP2/EREBP
TRIAE_CS42_1BL_TGACv1_031752_AA0120070	ethylene	Motif	827..832	Match=GCCGCC;	Length of match=6;	Accuracy (%)=100;	Description=AP2/EREBP
TRIAE_CS42_1BL_TGACv1_031752_AA0120070	JA	Motif	755..760	Match=GCCGCC;	Length of match=6;	Accuracy (%)=100;	Description=Ap2/EREBP
TRIAE_CS42_1BL_TGACv1_031752_AA0120070	JA	Motif	785..790	Match=GCCGCC;	Length of match=6;	Accuracy (%)=100;	Description=Ap2/EREBP
TRIAE_CS42_1BL_TGACv1_031752_AA0120070	JA	Motif	818..823	Match=GCCGCC;	Length of match=6;	Accuracy (%)=100;	Description=Ap2/EREBP
TRIAE_CS42_1BL_TGACv1_031752_AA0120070	JA	Motif	821..826	Match=GCCGCC;	Length of match=6;	Accuracy (%)=100;	Description=Ap2/EREBP
TRIAE_CS42_1BL_TGACv1_031752_AA0120070	JA	Motif	824..829	Match=GCCGCC;	Length of match=6;	Accuracy (%)=100;	Description=Ap2/EREBP
TRIAE_CS42_1BL_TGACv1_031752_AA0120070	JA	Motif	827..832	Match=GCCGCC;	Length of match=6;	Accuracy (%)=100;	Description=Ap2/EREBP
TRIAE_CS42_1BL_TGACv1_031752_AA0120070	GA	Motif	123..126	Match=TGAC;	Length of match=4;	Accuracy (%)=100;	Description=WRKY
TRIAE_CS42_1BL_TGACv1_031752_AA0120070	GA	Motif	261..264	Match=TGAC;	Length of match=4;	Accuracy (%)=100;	Description=WRKY
TRIAE_CS42_1BL_TGACv1_031752_AA0120070	GA	Motif	576..579	Match=TGAC;	Length of match=4;	Accuracy (%)=100;	Description=WRKY
TRIAE_CS42_1BL_TGACv1_031752_AA0120070	GA	Motif	949..952	Match=TGAC;	Length of match=4;	Accuracy (%)=100;	Description=WRKY
TRIAE_CS42_1BL_TGACv1_031752_AA0120070	SA	Motif	260..264	Match=TTGAC;	Length of match=5;	Accuracy (%)=100;	Description=WRKY
TRIAE_CS42_1BL_TGACv1_031752_AA0120070	SA	Motif	575..579	Match=TTGAC;	Length of match=5;	Accuracy (%)=100;	Description=WRKY
TRIAE_CS42_7DL_TGACv1_603062_AA1974880	auxin	Motif	161..165	Match=TGACG;	Length of match=5;	Accuracy (%)=100;	Description=TGA1_bZIP
TRIAE_CS42_6BS_TGACv1_513181_AA1633180	ABA	Motif	163..167	Match=ACGTG;	Length of match=5;	Accuracy (%)=100;	Description=ABF_bZIP
TRIAE_CS42_1BL_TGACv1_031752_AA0120070	ethylene	Motif	554..557	Match=GTAC;	Length of match=4;	Accuracy (%)=100;	Description=SBP
TRIAE_CS42_1BL_TGACv1_031752_AA0120070	ethylene	Motif	865..868	Match=GTAC;	Length of match=4;	Accuracy (%)=100;	Description=SBP
TRIAE_CS42_1BL_TGACv1_031752_AA0120070	ABA	Motif	326..331	Match=CATGCA;	Length of match=6;	Accuracy (%)=100;	Description=B3dTF_VP1
TRIAE_CS42_1BL_TGACv1_031767_AA0120290	ethylene	Motif	283..286	Match=ACGT;	Length of match=4;	Accuracy (%)=100;	Description=AP2/EREBP
TRIAE_CS42_1BL_TGACv1_031767_AA0120290	ethylene	Motif	303..306	Match=ACGT;	Length of match=4;	Accuracy (%)=100;	Description=AP2/EREBP
TRIAE_CS42_1BL_TGACv1_031767_AA0120290	ethylene	Motif	810..813	Match=ACGT;	Length of match=4;	Accuracy (%)=100;	Description=AP2/EREBP
TRIAE_CS42_1BL_TGACv1_031767_AA0120290	ethylene	Motif	888..891	Match=ACGT;	Length of match=4;	Accuracy (%)=100;	Description=AP2/EREBP
TRIAE_CS42_1BL_TGACv1_031767_AA0120290	GA	Motif	50..53	Match=TGAC;	Length of match=4;	Accuracy (%)=100;	Description=WRKY
TRIAE_CS42_1BL_TGACv1_031767_AA0120290	GA	Motif	131..134	Match=TGAC;	Length of match=4;	Accuracy (%)=100;	Description=WRKY
TRIAE_CS42_1BL_TGACv1_031767_AA0120290	GA	Motif	275..278	Match=TGAC;	Length of match=4;	Accuracy (%)=100;	Description=WRKY
TRIAE_CS42_1BL_TGACv1_031767_AA0120290	GA	Motif	561..564	Match=TGAC;	Length of match=4;	Accuracy (%)=100;	Description=WRKY
TRIAE_CS42_1BL_TGACv1_031767_AA0120290	SA	Motif	274..278	Match=TTGAC;	Length of match=5;	Accuracy (%)=100;	Description=WRKY
TRIAE_CS42_1BL_TGACv1_031767_AA0120290	SA	Motif	560..564	Match=TTGAC;	Length of match=5;	Accuracy (%)=100;	Description=WRKY
TRIAE_CS42_2DL_TGACv1_159771_AA0542540	ABA	Motif	164..168	Match=ACGTG;	Length of match=5;	Accuracy (%)=100;	Description=ABF_bZIP
TRIAE_CS42_1BL_TGACv1_031767_AA0120290	ethylene	Motif	262..265	Match=GTAC;	Length of match=4;	Accuracy (%)=100;	Description=SBP
TRIAE_CS42_1BL_TGACv1_031767_AA0120290	ethylene	Motif	534..537	Match=GTAC;	Length of match=4;	Accuracy (%)=100;	Description=SBP
TRIAE_CS42_1BL_TGACv1_031767_AA0120290	ABA	Motif	564..569	Match=CATGCA;	Length of match=6;	Accuracy (%)=100;	Description=B3dTF_VP1
TRIAE_CS42_1BL_TGACv1_031767_AA0120290	auxin	Motif	775..780	Match=TGTCTC;	Length of match=6;	Accuracy (%)=100;	Description=ARF1
TRIAE_CS42_1BL_TGACv1_031767_AA0120290	auxin	Motif	907..912	Match=TGTCTC;	Length of match=6;	Accuracy (%)=100;	Description=ARF1
TRIAE_CS42_3B_TGACv1_224416_AA0796570	auxin	Motif	165..169	Match=TGACG;	Length of match=5;	Accuracy (%)=100;	Description=TGA1_bZIP
TRIAE_CS42_1BL_TGACv1_031944_AA0123110	ABA_ethylene	Motif	272..276	Match=CCGAC;	Length of match=5;	Accuracy (%)=100;	Description=AP2/ERF_DREB_(CBF
TRIAE_CS42_1BL_TGACv1_031944_AA0123110	ABA_ethylene	Motif	934..938	Match=CCGAC;	Length of match=5;	Accuracy (%)=100;	Description=AP2/ERF_DREB_(CBF
TRIAE_CS42_1BL_TGACv1_031944_AA0123110	ethylene	Motif	2..5	Match=ACGT;	Length of match=4;	Accuracy (%)=100;	Description=AP2/EREBP
TRIAE_CS42_1BL_TGACv1_031944_AA0123110	ethylene	Motif	44..47	Match=ACGT;	Length of match=4;	Accuracy (%)=100;	Description=AP2/EREBP
TRIAE_CS42_1BL_TGACv1_031944_AA0123110	ethylene	Motif	196..199	Match=ACGT;	Length of match=4;	Accuracy (%)=100;	Description=AP2/EREBP
TRIAE_CS42_1BL_TGACv1_031944_AA0123110	ethylene	Motif	275..278	Match=ACGT;	Length of match=4;	Accuracy (%)=100;	Description=AP2/EREBP
TRIAE_CS42_1BL_TGACv1_031944_AA0123110	ethylene	Motif	318..321	Match=ACGT;	Length of match=4;	Accuracy (%)=100;	Description=AP2/EREBP
TRIAE_CS42_1BL_TGACv1_031944_AA0123110	GA	Motif	101..104	Match=TGAC;	Length of match=4;	Accuracy (%)=100;	Description=WRKY
TRIAE_CS42_1BL_TGACv1_031944_AA0123110	GA	Motif	296..299	Match=TGAC;	Length of match=4;	Accuracy (%)=100;	Description=WRKY
TRIAE_CS42_1BL_TGACv1_031944_AA0123110	GA	Motif	307..310	Match=TGAC;	Length of match=4;	Accuracy (%)=100;	Description=WRKY
TRIAE_CS42_1BL_TGACv1_031944_AA0123110	GA	Motif	986..989	Match=TGAC;	Length of match=4;	Accuracy (%)=100;	Description=WRKY
TRIAE_CS42_3B_TGACv1_224660_AA0799510	ABA	Motif	165..169	Match=ACGTG;	Length of match=5;	Accuracy (%)=100;	Description=ABF_bZIP
TRIAE_CS42_1BL_TGACv1_031944_AA0123110	ethylene	Motif	51..54	Match=GTAC;	Length of match=4;	Accuracy (%)=100;	Description=SBP
TRIAE_CS42_1BL_TGACv1_031944_AA0123110	ethylene	Motif	283..286	Match=GTAC;	Length of match=4;	Accuracy (%)=100;	Description=SBP
TRIAE_CS42_1BL_TGACv1_031944_AA0123110	ethylene	Motif	424..427	Match=GTAC;	Length of match=4;	Accuracy (%)=100;	Description=SBP
TRIAE_CS42_1BL_TGACv1_031944_AA0123110	ethylene	Motif	518..521	Match=GTAC;	Length of match=4;	Accuracy (%)=100;	Description=SBP
TRIAE_CS42_1BL_TGACv1_031944_AA0123110	ethylene	Motif	655..658	Match=GTAC;	Length of match=4;	Accuracy (%)=100;	Description=SBP
TRIAE_CS42_1BL_TGACv1_031944_AA0123110	ABA	Motif	228..233	Match=CATGCA;	Length of match=6;	Accuracy (%)=100;	Description=B3dTF_VP1
TRIAE_CS42_5AL_TGACv1_374430_AA1199980	ABA	Motif	165..169	Match=ACGTG;	Length of match=5;	Accuracy (%)=100;	Description=ABF_bZIP
TRIAE_CS42_6BS_TGACv1_513938_AA1652520	auxin	Motif	165..169	Match=TGACG;	Length of match=5;	Accuracy (%)=100;	Description=TGA1_bZIP
TRIAE_CS42_1BL_TGACv1_032005_AA0124130	ABA_ethylene	Motif	982..986	Match=CCGAC;	Length of match=5;	Accuracy (%)=100;	Description=AP2/ERF_DREB_(CBF
TRIAE_CS42_1BL_TGACv1_032005_AA0124130	ethylene	Motif	8..11	Match=ACGT;	Length of match=4;	Accuracy (%)=100;	Description=AP2/EREBP
TRIAE_CS42_1BL_TGACv1_032005_AA0124130	ethylene	Motif	168..171	Match=ACGT;	Length of match=4;	Accuracy (%)=100;	Description=AP2/EREBP
TRIAE_CS42_1BL_TGACv1_032005_AA0124130	ethylene	Motif	508..511	Match=ACGT;	Length of match=4;	Accuracy (%)=100;	Description=AP2/EREBP
TRIAE_CS42_1BL_TGACv1_032005_AA0124130	ethylene	Motif	627..630	Match=ACGT;	Length of match=4;	Accuracy (%)=100;	Description=AP2/EREBP
TRIAE_CS42_1BL_TGACv1_032005_AA0124130	ethylene	Motif	821..824	Match=ACGT;	Length of match=4;	Accuracy (%)=100;	Description=AP2/EREBP
TRIAE_CS42_1BL_TGACv1_032005_AA0124130	GA	Motif	331..334	Match=TGAC;	Length of match=4;	Accuracy (%)=100;	Description=WRKY
TRIAE_CS42_1BL_TGACv1_032005_AA0124130	SA	Motif	330..334	Match=TTGAC;	Length of match=5;	Accuracy (%)=100;	Description=WRKY
TRIAE_CS42_1BL_TGACv1_032005_AA0124130	ethylene	Motif	555..558	Match=GTAC;	Length of match=4;	Accuracy (%)=100;	Description=SBP
TRIAE_CS42_1BL_TGACv1_032005_AA0124130	JA	Motif	507..512	Match=AACGTG;	Length of match=6;	Accuracy (%)=100;	Description=JAMYC
TRIAE_CS42_1BL_TGACv1_032005_AA0124130	ABA	Motif	522..527	Match=CATGCA;	Length of match=6;	Accuracy (%)=100;	Description=B3dTF_VP1
TRIAE_CS42_1BL_TGACv1_032005_AA0124130	ABA	Motif	668..673	Match=CATGCA;	Length of match=6;	Accuracy (%)=100;	Description=B3dTF_VP1
TRIAE_CS42_1BL_TGACv1_032005_AA0124130	auxin	Motif	824..829	Match=TGTCTC;	Length of match=6;	Accuracy (%)=100;	Description=ARF1
TRIAE_CS42_7AS_TGACv1_569953_AA1827580	ABA	Motif	165..169	Match=ACGTG;	Length of match=5;	Accuracy (%)=100;	Description=ABF_bZIP
TRIAE_CS42_3B_TGACv1_222723_AA0769410	ABA	Motif	166..170	Match=ACGTG;	Length of match=5;	Accuracy (%)=100;	Description=ABF_bZIP
TRIAE_CS42_2AL_TGACv1_095911_AA0315760	ABA	Motif	167..171	Match=ACGTG;	Length of match=5;	Accuracy (%)=100;	Description=ABF_bZIP
TRIAE_CS42_2AS_TGACv1_112747_AA0344470	ABA	Motif	167..171	Match=ACGTG;	Length of match=5;	Accuracy (%)=100;	Description=ABF_bZIP
TRIAE_CS42_4BL_TGACv1_320456_AA1039910	ABA	Motif	167..171	Match=ACGTG;	Length of match=5;	Accuracy (%)=100;	Description=ABF_bZIP
TRIAE_CS42_2AS_TGACv1_112747_AA0344470	GA	Motif	167..173	Match=ACGTGTC;	Length of match=7;	Accuracy (%)=100;	Description=ABF_bZIP
TRIAE_CS42_1BL_TGACv1_032059_AA0124870	ethylene	Motif	215..218	Match=ACGT;	Length of match=4;	Accuracy (%)=100;	Description=AP2/EREBP
TRIAE_CS42_1BL_TGACv1_032059_AA0124870	ethylene	Motif	551..554	Match=ACGT;	Length of match=4;	Accuracy (%)=100;	Description=AP2/EREBP
TRIAE_CS42_1BL_TGACv1_032059_AA0124870	ethylene	Motif	604..607	Match=ACGT;	Length of match=4;	Accuracy (%)=100;	Description=AP2/EREBP
TRIAE_CS42_1BL_TGACv1_032059_AA0124870	ethylene	Motif	655..658	Match=ACGT;	Length of match=4;	Accuracy (%)=100;	Description=AP2/EREBP
TRIAE_CS42_1BL_TGACv1_032059_AA0124870	ethylene	Motif	680..683	Match=ACGT;	Length of match=4;	Accuracy (%)=100;	Description=AP2/EREBP
TRIAE_CS42_1BL_TGACv1_032059_AA0124870	ethylene	Motif	708..711	Match=ACGT;	Length of match=4;	Accuracy (%)=100;	Description=AP2/EREBP
TRIAE_CS42_1BL_TGACv1_032059_AA0124870	ethylene	Motif	725..728	Match=ACGT;	Length of match=4;	Accuracy (%)=100;	Description=AP2/EREBP
TRIAE_CS42_1BL_TGACv1_032059_AA0124870	ethylene	Motif	981..986	Match=GCCGCC;	Length of match=6;	Accuracy (%)=100;	Description=AP2/EREBP
TRIAE_CS42_1BL_TGACv1_032059_AA0124870	JA	Motif	981..986	Match=GCCGCC;	Length of match=6;	Accuracy (%)=100;	Description=Ap2/EREBP
TRIAE_CS42_1BL_TGACv1_032059_AA0124870	GA	Motif	658..661	Match=TGAC;	Length of match=4;	Accuracy (%)=100;	Description=WRKY
TRIAE_CS42_1BL_TGACv1_032059_AA0124870	GA	Motif	713..716	Match=TGAC;	Length of match=4;	Accuracy (%)=100;	Description=WRKY
TRIAE_CS42_1BL_TGACv1_032059_AA0124870	GA	Motif	785..788	Match=TGAC;	Length of match=4;	Accuracy (%)=100;	Description=WRKY
TRIAE_CS42_1BL_TGACv1_032059_AA0124870	ethylene	Motif	262..265	Match=GTAC;	Length of match=4;	Accuracy (%)=100;	Description=SBP
TRIAE_CS42_1BL_TGACv1_032059_AA0124870	JA	Motif	654..659	Match=AACGTG;	Length of match=6;	Accuracy (%)=100;	Description=JAMYC
TRIAE_CS42_1BL_TGACv1_032005_AA0124130	ABA	Motif	168..172	Match=ACGTG;	Length of match=5;	Accuracy (%)=100;	Description=ABF_bZIP
TRIAE_CS42_7AL_TGACv1_559638_AA1800400	ABA	Motif	168..172	Match=ACGTG;	Length of match=5;	Accuracy (%)=100;	Description=ABF_bZIP
TRIAE_CS42_1BL_TGACv1_032059_AA0124870	auxin	Motif	330..335	Match=ACTTTA;	Length of match=6;	Accuracy (%)=100;	Description=DOF
TRIAE_CS42_1BL_TGACv1_032059_AA0124870	ABA_JA	Motif	321..326	Match=CACATG;	Length of match=6;	Accuracy (%)=100;	Description=bHLH_MYC
TRIAE_CS42_1BL_TGACv1_032059_AA0124870	ABA	Motif	210..215	Match=CATGCA;	Length of match=6;	Accuracy (%)=100;	Description=B3dTF_VP1
TRIAE_CS42_1BL_TGACv1_032059_AA0124870	ABA	Motif	638..643	Match=CATGCA;	Length of match=6;	Accuracy (%)=100;	Description=B3dTF_VP1
TRIAE_CS42_1BL_TGACv1_032059_AA0124870	ABA	Motif	642..647	Match=CATGCA;	Length of match=6;	Accuracy (%)=100;	Description=B3dTF_VP1
TRIAE_CS42_1BL_TGACv1_032059_AA0124870	auxin	Motif	911..916	Match=TGTCTC;	Length of match=6;	Accuracy (%)=100;	Description=ARF1
TRIAE_CS42_1BL_TGACv1_032059_AA0124870	auxin	Motif	442..446	Match=GAGAC;	Length of match=5;	Accuracy (%)=100;	Description=ARF
TRIAE_CS42_1BL_TGACv1_032059_AA0124870	auxin	Motif	677..681	Match=GAGAC;	Length of match=5;	Accuracy (%)=100;	Description=ARF
TRIAE_CS42_7DL_TGACv1_603476_AA1984470	auxin	Motif	169..173	Match=TGACG;	Length of match=5;	Accuracy (%)=100;	Description=TGA1_bZIP
TRIAE_CS42_2DS_TGACv1_178702_AA0599980	auxin	Motif	17..21	Match=TGACG;	Length of match=5;	Accuracy (%)=100;	Description=TGA1_bZIP
TRIAE_CS42_4BL_TGACv1_320456_AA1039910	auxin	Motif	170..174	Match=TGACG;	Length of match=5;	Accuracy (%)=100;	Description=TGA1_bZIP
TRIAE_CS42_5AL_TGACv1_377519_AA1247650	auxin	Motif	170..174	Match=TGACG;	Length of match=5;	Accuracy (%)=100;	Description=TGA1_bZIP
TRIAE_CS42_5AS_TGACv1_393843_AA1276440	auxin	Motif	171..175	Match=TGACG;	Length of match=5;	Accuracy (%)=100;	Description=TGA1_bZIP
TRIAE_CS42_1BL_TGACv1_032599_AA0131840	ethylene	Motif	196..201	Match=GTCGAC;	Length of match=6;	Accuracy (%)=100;	Description=AP2/ERF_DREB_(CBF
TRIAE_CS42_1BL_TGACv1_032599_AA0131840	ethylene	Motif	220..223	Match=ACGT;	Length of match=4;	Accuracy (%)=100;	Description=AP2/EREBP
TRIAE_CS42_1BL_TGACv1_032599_AA0131840	ethylene	Motif	723..726	Match=ACGT;	Length of match=4;	Accuracy (%)=100;	Description=AP2/EREBP
TRIAE_CS42_1BL_TGACv1_032599_AA0131840	ethylene	Motif	753..756	Match=ACGT;	Length of match=4;	Accuracy (%)=100;	Description=AP2/EREBP
TRIAE_CS42_1BL_TGACv1_032599_AA0131840	ethylene	Motif	789..792	Match=ACGT;	Length of match=4;	Accuracy (%)=100;	Description=AP2/EREBP
TRIAE_CS42_1BL_TGACv1_032599_AA0131840	ethylene	Motif	421..426	Match=GCCGCC;	Length of match=6;	Accuracy (%)=100;	Description=AP2/EREBP
TRIAE_CS42_1BL_TGACv1_032599_AA0131840	ethylene	Motif	510..515	Match=GCCGCC;	Length of match=6;	Accuracy (%)=100;	Description=AP2/EREBP
TRIAE_CS42_1BL_TGACv1_032599_AA0131840	ethylene	Motif	911..916	Match=GCCGCC;	Length of match=6;	Accuracy (%)=100;	Description=AP2/EREBP
TRIAE_CS42_1BL_TGACv1_032599_AA0131840	JA	Motif	421..426	Match=GCCGCC;	Length of match=6;	Accuracy (%)=100;	Description=Ap2/EREBP
TRIAE_CS42_1BL_TGACv1_032599_AA0131840	JA	Motif	510..515	Match=GCCGCC;	Length of match=6;	Accuracy (%)=100;	Description=Ap2/EREBP
TRIAE_CS42_1BL_TGACv1_032599_AA0131840	JA	Motif	911..916	Match=GCCGCC;	Length of match=6;	Accuracy (%)=100;	Description=Ap2/EREBP
TRIAE_CS42_1BL_TGACv1_032599_AA0131840	GA	Motif	582..585	Match=TGAC;	Length of match=4;	Accuracy (%)=100;	Description=WRKY
TRIAE_CS42_1BL_TGACv1_032599_AA0131840	GA	Motif	606..609	Match=TGAC;	Length of match=4;	Accuracy (%)=100;	Description=WRKY
TRIAE_CS42_1BL_TGACv1_032599_AA0131840	SA	Motif	581..585	Match=TTGAC;	Length of match=5;	Accuracy (%)=100;	Description=WRKY
TRIAE_CS42_1BL_TGACv1_032599_AA0131840	SA	Motif	605..609	Match=TTGAC;	Length of match=5;	Accuracy (%)=100;	Description=WRKY
TRIAE_CS42_1BL_TGACv1_032599_AA0131840	GA	Motif	43..48	Match=CAACTC;	Length of match=6;	Accuracy (%)=100;	Description=R2R3_MYB
TRIAE_CS42_1BL_TGACv1_032599_AA0131840	GA	Motif	148..153	Match=CAACTC;	Length of match=6;	Accuracy (%)=100;	Description=R2R3_MYB
TRIAE_CS42_1BL_TGACv1_032599_AA0131840	GA	Motif	553..558	Match=CAACTC;	Length of match=6;	Accuracy (%)=100;	Description=R2R3_MYB
TRIAE_CS42_1DS_TGACv1_081003_AA0256670	ABA	Motif	172..176	Match=ACGTG;	Length of match=5;	Accuracy (%)=100;	Description=ABF_bZIP
TRIAE_CS42_2BL_TGACv1_132544_AA0438310	ABA	Motif	173..177	Match=ACGTG;	Length of match=5;	Accuracy (%)=100;	Description=ABF_bZIP
TRIAE_CS42_1BL_TGACv1_033509_AA0140020	ethylene	Motif	225..228	Match=ACGT;	Length of match=4;	Accuracy (%)=100;	Description=AP2/EREBP
TRIAE_CS42_1BL_TGACv1_033509_AA0140020	ethylene	Motif	328..331	Match=ACGT;	Length of match=4;	Accuracy (%)=100;	Description=AP2/EREBP
TRIAE_CS42_1BL_TGACv1_033509_AA0140020	ethylene	Motif	391..394	Match=ACGT;	Length of match=4;	Accuracy (%)=100;	Description=AP2/EREBP
TRIAE_CS42_1BL_TGACv1_033509_AA0140020	ethylene	Motif	785..788	Match=ACGT;	Length of match=4;	Accuracy (%)=100;	Description=AP2/EREBP
TRIAE_CS42_1BL_TGACv1_033509_AA0140020	GA	Motif	612..615	Match=TGAC;	Length of match=4;	Accuracy (%)=100;	Description=WRKY
TRIAE_CS42_1BL_TGACv1_033509_AA0140020	GA	Motif	642..645	Match=TGAC;	Length of match=4;	Accuracy (%)=100;	Description=WRKY
TRIAE_CS42_1BL_TGACv1_033509_AA0140020	GA	Motif	798..801	Match=TGAC;	Length of match=4;	Accuracy (%)=100;	Description=WRKY
TRIAE_CS42_1BL_TGACv1_033509_AA0140020	SA	Motif	611..615	Match=TTGAC;	Length of match=5;	Accuracy (%)=100;	Description=WRKY
TRIAE_CS42_5BL_TGACv1_404142_AA1286440	ABA	Motif	174..178	Match=ACGTG;	Length of match=5;	Accuracy (%)=100;	Description=ABF_bZIP
TRIAE_CS42_1BL_TGACv1_033509_AA0140020	ethylene	Motif	446..449	Match=GTAC;	Length of match=4;	Accuracy (%)=100;	Description=SBP
TRIAE_CS42_1BL_TGACv1_033509_AA0140020	ethylene	Motif	869..872	Match=GTAC;	Length of match=4;	Accuracy (%)=100;	Description=SBP
TRIAE_CS42_1BL_TGACv1_033509_AA0140020	GA	Motif	841..848	Match=TTTTTTCC;	Length of match=8;	Accuracy (%)=100;	Description=R2R3_MYB
TRIAE_CS42_1BL_TGACv1_033509_AA0140020	auxin	Motif	654..659	Match=TGTCTC;	Length of match=6;	Accuracy (%)=100;	Description=ARF1
TRIAE_CS42_1AS_TGACv1_019129_AA0061060	ABA	Motif	175..179	Match=ACGTG;	Length of match=5;	Accuracy (%)=100;	Description=ABF_bZIP
TRIAE_CS42_1DL_TGACv1_061593_AA0199390	auxin	Motif	175..179	Match=TGACG;	Length of match=5;	Accuracy (%)=100;	Description=TGA1_bZIP
TRIAE_CS42_1BL_TGACv1_033547_AA0140310	ethylene	Motif	452..455	Match=ACGT;	Length of match=4;	Accuracy (%)=100;	Description=AP2/EREBP
TRIAE_CS42_1BL_TGACv1_033547_AA0140310	ethylene	Motif	527..530	Match=ACGT;	Length of match=4;	Accuracy (%)=100;	Description=AP2/EREBP
TRIAE_CS42_1BL_TGACv1_033547_AA0140310	ethylene	Motif	678..681	Match=ACGT;	Length of match=4;	Accuracy (%)=100;	Description=AP2/EREBP
TRIAE_CS42_1BL_TGACv1_033547_AA0140310	ethylene	Motif	760..763	Match=ACGT;	Length of match=4;	Accuracy (%)=100;	Description=AP2/EREBP
TRIAE_CS42_1BL_TGACv1_033547_AA0140310	GA	Motif	172..175	Match=TGAC;	Length of match=4;	Accuracy (%)=100;	Description=WRKY
TRIAE_CS42_1BL_TGACv1_033547_AA0140310	GA	Motif	373..376	Match=TGAC;	Length of match=4;	Accuracy (%)=100;	Description=WRKY
TRIAE_CS42_1BL_TGACv1_033547_AA0140310	GA	Motif	649..652	Match=TGAC;	Length of match=4;	Accuracy (%)=100;	Description=WRKY
TRIAE_CS42_1BL_TGACv1_033547_AA0140310	SA	Motif	648..652	Match=TTGAC;	Length of match=5;	Accuracy (%)=100;	Description=WRKY
TRIAE_CS42_1BL_TGACv1_033547_AA0140310	ethylene	Motif	105..108	Match=GTAC;	Length of match=4;	Accuracy (%)=100;	Description=SBP
TRIAE_CS42_1BL_TGACv1_033547_AA0140310	ethylene	Motif	515..518	Match=GTAC;	Length of match=4;	Accuracy (%)=100;	Description=SBP
TRIAE_CS42_1BL_TGACv1_033547_AA0140310	auxin	Motif	15..22	Match=CACGCAAT;	Length of match=8;	Accuracy (%)=100;	Description=NP
TRIAE_CS42_1BL_TGACv1_033547_AA0140310	ABA_JA	Motif	184..189	Match=CACATG;	Length of match=6;	Accuracy (%)=100;	Description=bHLH_MYC
TRIAE_CS42_1BL_TGACv1_033547_AA0140310	ABA_JA	Motif	709..714	Match=CACATG;	Length of match=6;	Accuracy (%)=100;	Description=bHLH_MYC
TRIAE_CS42_1BS_TGACv1_049466_AA0154250	ABA_ethylene	Motif	878..882	Match=CCGAC;	Length of match=5;	Accuracy (%)=100;	Description=AP2/ERF_DREB_(CBF
TRIAE_CS42_1BS_TGACv1_049466_AA0154250	ABA	Motif	877..882	Match=ACCGAC;	Length of match=6;	Accuracy (%)=100;	Description=AP2/EREBP
TRIAE_CS42_1BS_TGACv1_049466_AA0154250	GA	Motif	269..272	Match=TGAC;	Length of match=4;	Accuracy (%)=100;	Description=WRKY
TRIAE_CS42_1BS_TGACv1_049466_AA0154250	GA	Motif	490..493	Match=TGAC;	Length of match=4;	Accuracy (%)=100;	Description=WRKY
TRIAE_CS42_1BS_TGACv1_049466_AA0154250	GA	Motif	513..516	Match=TGAC;	Length of match=4;	Accuracy (%)=100;	Description=WRKY
TRIAE_CS42_1BS_TGACv1_049466_AA0154250	GA	Motif	519..522	Match=TGAC;	Length of match=4;	Accuracy (%)=100;	Description=WRKY
TRIAE_CS42_1BS_TGACv1_049466_AA0154250	GA	Motif	538..541	Match=TGAC;	Length of match=4;	Accuracy (%)=100;	Description=WRKY
TRIAE_CS42_1BS_TGACv1_049466_AA0154250	SA	Motif	537..541	Match=TTGAC;	Length of match=5;	Accuracy (%)=100;	Description=WRKY
TRIAE_CS42_3B_TGACv1_222617_AA0767980	ABA	Motif	175..179	Match=ACGTG;	Length of match=5;	Accuracy (%)=100;	Description=ABF_bZIP
TRIAE_CS42_3DS_TGACv1_273245_AA0929840	ABA	Motif	175..179	Match=ACGTG;	Length of match=5;	Accuracy (%)=100;	Description=ABF_bZIP
TRIAE_CS42_1BS_TGACv1_049466_AA0154250	GA	Motif	634..639	Match=CAACTC;	Length of match=6;	Accuracy (%)=100;	Description=R2R3_MYB
TRIAE_CS42_1BS_TGACv1_049466_AA0154250	GA	Motif	783..788	Match=CAACTC;	Length of match=6;	Accuracy (%)=100;	Description=R2R3_MYB
TRIAE_CS42_1BS_TGACv1_049466_AA0154250	ABA_JA	Motif	854..859	Match=CACATG;	Length of match=6;	Accuracy (%)=100;	Description=bHLH_MYC
TRIAE_CS42_1BS_TGACv1_049466_AA0154250	auxin	Motif	675..680	Match=TGTCTC;	Length of match=6;	Accuracy (%)=100;	Description=ARF1
TRIAE_CS42_1BS_TGACv1_049466_AA0154250	auxin	Motif	153..157	Match=GAGAC;	Length of match=5;	Accuracy (%)=100;	Description=ARF
TRIAE_CS42_1BS_TGACv1_049467_AA0154300	ABA_ethylene	Motif	328..332	Match=CCGAC;	Length of match=5;	Accuracy (%)=100;	Description=AP2/ERF_DREB_(CBF
TRIAE_CS42_1BS_TGACv1_049467_AA0154300	ABA_ethylene	Motif	933..937	Match=CCGAC;	Length of match=5;	Accuracy (%)=100;	Description=AP2/ERF_DREB_(CBF
TRIAE_CS42_1BS_TGACv1_049467_AA0154300	ethylene	Motif	89..92	Match=ACGT;	Length of match=4;	Accuracy (%)=100;	Description=AP2/EREBP
TRIAE_CS42_1BS_TGACv1_049467_AA0154300	ethylene	Motif	354..357	Match=ACGT;	Length of match=4;	Accuracy (%)=100;	Description=AP2/EREBP
TRIAE_CS42_1BS_TGACv1_049467_AA0154300	ethylene	Motif	879..884	Match=GCCGCC;	Length of match=6;	Accuracy (%)=100;	Description=AP2/EREBP
TRIAE_CS42_1BS_TGACv1_049467_AA0154300	JA	Motif	879..884	Match=GCCGCC;	Length of match=6;	Accuracy (%)=100;	Description=Ap2/EREBP
TRIAE_CS42_1BS_TGACv1_049467_AA0154300	GA	Motif	17..20	Match=TGAC;	Length of match=4;	Accuracy (%)=100;	Description=WRKY
TRIAE_CS42_1BS_TGACv1_049467_AA0154300	GA	Motif	649..652	Match=TGAC;	Length of match=4;	Accuracy (%)=100;	Description=WRKY
TRIAE_CS42_1BS_TGACv1_049467_AA0154300	GA	Motif	789..792	Match=TGAC;	Length of match=4;	Accuracy (%)=100;	Description=WRKY
TRIAE_CS42_1BS_TGACv1_049467_AA0154300	GA	Motif	901..904	Match=TGAC;	Length of match=4;	Accuracy (%)=100;	Description=WRKY
TRIAE_CS42_1BS_TGACv1_049467_AA0154300	ethylene	Motif	674..677	Match=GTAC;	Length of match=4;	Accuracy (%)=100;	Description=SBP
TRIAE_CS42_1BS_TGACv1_049467_AA0154300	ethylene	Motif	744..747	Match=GTAC;	Length of match=4;	Accuracy (%)=100;	Description=SBP
TRIAE_CS42_1BS_TGACv1_049467_AA0154300	ethylene	Motif	878..884	Match=AGCCGCC;	Length of match=7;	Accuracy (%)=100;	Description=ERF
TRIAE_CS42_1BS_TGACv1_049467_AA0154300	auxin	Motif	702..707	Match=ACTTTA;	Length of match=6;	Accuracy (%)=100;	Description=DOF
TRIAE_CS42_1BS_TGACv1_049467_AA0154300	ABA	Motif	536..541	Match=CATGCA;	Length of match=6;	Accuracy (%)=100;	Description=B3dTF_VP1
TRIAE_CS42_1BS_TGACv1_049467_AA0154300	auxin	Motif	445..450	Match=TGTCTC;	Length of match=6;	Accuracy (%)=100;	Description=ARF1
TRIAE_CS42_1BS_TGACv1_049467_AA0154300	auxin	Motif	693..697	Match=GAGAC;	Length of match=5;	Accuracy (%)=100;	Description=ARF
TRIAE_CS42_1BS_TGACv1_049673_AA0159370	ethylene	Motif	695..700	Match=GTCGAC;	Length of match=6;	Accuracy (%)=100;	Description=AP2/ERF_DREB_(CBF
TRIAE_CS42_1BS_TGACv1_049673_AA0159370	ethylene	Motif	605..608	Match=ACGT;	Length of match=4;	Accuracy (%)=100;	Description=AP2/EREBP
TRIAE_CS42_1BS_TGACv1_049673_AA0159370	ethylene	Motif	706..709	Match=ACGT;	Length of match=4;	Accuracy (%)=100;	Description=AP2/EREBP
TRIAE_CS42_1BS_TGACv1_049673_AA0159370	GA	Motif	78..81	Match=TGAC;	Length of match=4;	Accuracy (%)=100;	Description=WRKY
TRIAE_CS42_1BS_TGACv1_049673_AA0159370	GA	Motif	918..921	Match=TGAC;	Length of match=4;	Accuracy (%)=100;	Description=WRKY
TRIAE_CS42_1BS_TGACv1_049673_AA0159370	GA	Motif	932..935	Match=TGAC;	Length of match=4;	Accuracy (%)=100;	Description=WRKY
TRIAE_CS42_1BS_TGACv1_049673_AA0159370	SA	Motif	77..81	Match=TTGAC;	Length of match=5;	Accuracy (%)=100;	Description=WRKY
TRIAE_CS42_1BS_TGACv1_049673_AA0159370	SA	Motif	931..935	Match=TTGAC;	Length of match=5;	Accuracy (%)=100;	Description=WRKY
TRIAE_CS42_6DS_TGACv1_543436_AA1740080	auxin	Motif	175..179	Match=TGACG;	Length of match=5;	Accuracy (%)=100;	Description=TGA1_bZIP
TRIAE_CS42_1BS_TGACv1_049673_AA0159370	ethylene	Motif	803..806	Match=GTAC;	Length of match=4;	Accuracy (%)=100;	Description=SBP
TRIAE_CS42_1BS_TGACv1_049673_AA0159370	ABA_JA	Motif	685..690	Match=CACATG;	Length of match=6;	Accuracy (%)=100;	Description=bHLH_MYC
TRIAE_CS42_1BS_TGACv1_049673_AA0159370	ABA_JA	Motif	821..826	Match=CACATG;	Length of match=6;	Accuracy (%)=100;	Description=bHLH_MYC
TRIAE_CS42_5DL_TGACv1_433238_AA1406590	auxin	Motif	176..180	Match=TGACG;	Length of match=5;	Accuracy (%)=100;	Description=TGA1_bZIP
TRIAE_CS42_1DL_TGACv1_061593_AA0199390	ABA	Motif	177..181	Match=ACGTG;	Length of match=5;	Accuracy (%)=100;	Description=ABF_bZIP
TRIAE_CS42_1BS_TGACv1_049704_AA0160190	ABA_ethylene	Motif	313..317	Match=CCGAC;	Length of match=5;	Accuracy (%)=100;	Description=AP2/ERF_DREB_(CBF
TRIAE_CS42_1BS_TGACv1_049704_AA0160190	ABA_ethylene	Motif	391..395	Match=CCGAC;	Length of match=5;	Accuracy (%)=100;	Description=AP2/ERF_DREB_(CBF
TRIAE_CS42_1BS_TGACv1_049704_AA0160190	ABA_ethylene	Motif	447..454	Match=CACCTCCA;	Length of match=8;	Accuracy (%)=100;	Description=AP2/EREBP
TRIAE_CS42_1BS_TGACv1_049704_AA0160190	ethylene	Motif	735..738	Match=ACGT;	Length of match=4;	Accuracy (%)=100;	Description=AP2/EREBP
TRIAE_CS42_1BS_TGACv1_049704_AA0160190	ethylene	Motif	941..944	Match=ACGT;	Length of match=4;	Accuracy (%)=100;	Description=AP2/EREBP
TRIAE_CS42_1BS_TGACv1_049704_AA0160190	ethylene	Motif	422..427	Match=GCCGCC;	Length of match=6;	Accuracy (%)=100;	Description=AP2/EREBP
TRIAE_CS42_1BS_TGACv1_049704_AA0160190	ethylene	Motif	425..430	Match=GCCGCC;	Length of match=6;	Accuracy (%)=100;	Description=AP2/EREBP
TRIAE_CS42_1BS_TGACv1_049704_AA0160190	ethylene	Motif	428..433	Match=GCCGCC;	Length of match=6;	Accuracy (%)=100;	Description=AP2/EREBP
TRIAE_CS42_1BS_TGACv1_049704_AA0160190	ethylene	Motif	475..480	Match=GCCGCC;	Length of match=6;	Accuracy (%)=100;	Description=AP2/EREBP
TRIAE_CS42_1BS_TGACv1_049704_AA0160190	ethylene	Motif	501..506	Match=GCCGCC;	Length of match=6;	Accuracy (%)=100;	Description=AP2/EREBP
TRIAE_CS42_1BS_TGACv1_049704_AA0160190	ethylene	Motif	504..509	Match=GCCGCC;	Length of match=6;	Accuracy (%)=100;	Description=AP2/EREBP
TRIAE_CS42_1BS_TGACv1_049704_AA0160190	ethylene	Motif	591..596	Match=GCCGCC;	Length of match=6;	Accuracy (%)=100;	Description=AP2/EREBP
TRIAE_CS42_1BS_TGACv1_049704_AA0160190	ethylene	Motif	594..599	Match=GCCGCC;	Length of match=6;	Accuracy (%)=100;	Description=AP2/EREBP
TRIAE_CS42_1BS_TGACv1_049704_AA0160190	JA	Motif	422..427	Match=GCCGCC;	Length of match=6;	Accuracy (%)=100;	Description=Ap2/EREBP
TRIAE_CS42_1BS_TGACv1_049704_AA0160190	JA	Motif	425..430	Match=GCCGCC;	Length of match=6;	Accuracy (%)=100;	Description=Ap2/EREBP
TRIAE_CS42_1BS_TGACv1_049704_AA0160190	JA	Motif	428..433	Match=GCCGCC;	Length of match=6;	Accuracy (%)=100;	Description=Ap2/EREBP
TRIAE_CS42_1BS_TGACv1_049704_AA0160190	JA	Motif	475..480	Match=GCCGCC;	Length of match=6;	Accuracy (%)=100;	Description=Ap2/EREBP
TRIAE_CS42_1BS_TGACv1_049704_AA0160190	JA	Motif	501..506	Match=GCCGCC;	Length of match=6;	Accuracy (%)=100;	Description=Ap2/EREBP
TRIAE_CS42_1BS_TGACv1_049704_AA0160190	JA	Motif	504..509	Match=GCCGCC;	Length of match=6;	Accuracy (%)=100;	Description=Ap2/EREBP
TRIAE_CS42_1BS_TGACv1_049704_AA0160190	JA	Motif	591..596	Match=GCCGCC;	Length of match=6;	Accuracy (%)=100;	Description=Ap2/EREBP
TRIAE_CS42_1BS_TGACv1_049704_AA0160190	JA	Motif	594..599	Match=GCCGCC;	Length of match=6;	Accuracy (%)=100;	Description=Ap2/EREBP
TRIAE_CS42_1BS_TGACv1_049704_AA0160190	GA	Motif	779..782	Match=TGAC;	Length of match=4;	Accuracy (%)=100;	Description=WRKY
TRIAE_CS42_1BS_TGACv1_049704_AA0160190	GA	Motif	802..805	Match=TGAC;	Length of match=4;	Accuracy (%)=100;	Description=WRKY
TRIAE_CS42_1BS_TGACv1_049704_AA0160190	GA	Motif	920..923	Match=TGAC;	Length of match=4;	Accuracy (%)=100;	Description=WRKY
TRIAE_CS42_1BS_TGACv1_049704_AA0160190	SA	Motif	778..782	Match=TTGAC;	Length of match=5;	Accuracy (%)=100;	Description=WRKY
TRIAE_CS42_1BS_TGACv1_049704_AA0160190	SA	Motif	801..805	Match=TTGAC;	Length of match=5;	Accuracy (%)=100;	Description=WRKY
TRIAE_CS42_2DL_TGACv1_158200_AA0512220	auxin	Motif	177..181	Match=TGACG;	Length of match=5;	Accuracy (%)=100;	Description=TGA1_bZIP
TRIAE_CS42_1BS_TGACv1_049704_AA0160190	ethylene	Motif	900..903	Match=GTAC;	Length of match=4;	Accuracy (%)=100;	Description=SBP
TRIAE_CS42_5AL_TGACv1_374430_AA1199980	auxin	Motif	177..181	Match=TGACG;	Length of match=5;	Accuracy (%)=100;	Description=TGA1_bZIP
TRIAE_CS42_1AL_TGACv1_009365_AA0055660	ABA	Motif	178..182	Match=ACGTG;	Length of match=5;	Accuracy (%)=100;	Description=ABF_bZIP
TRIAE_CS42_1BS_TGACv1_049704_AA0160190	ABA	Motif	109..114	Match=CATGCA;	Length of match=6;	Accuracy (%)=100;	Description=B3dTF_VP1
TRIAE_CS42_1BS_TGACv1_049704_AA0160190	ABA	Motif	126..131	Match=CATGCA;	Length of match=6;	Accuracy (%)=100;	Description=B3dTF_VP1
TRIAE_CS42_1BS_TGACv1_049704_AA0160190	ABA	Motif	134..139	Match=CATGCA;	Length of match=6;	Accuracy (%)=100;	Description=B3dTF_VP1
TRIAE_CS42_1BS_TGACv1_049704_AA0160190	ABA	Motif	685..690	Match=CATGCA;	Length of match=6;	Accuracy (%)=100;	Description=B3dTF_VP1
TRIAE_CS42_1BS_TGACv1_049704_AA0160190	auxin	Motif	603..607	Match=GAGAC;	Length of match=5;	Accuracy (%)=100;	Description=ARF
TRIAE_CS42_1BS_TGACv1_049763_AA0161050	ethylene	Motif	98..101	Match=ACGT;	Length of match=4;	Accuracy (%)=100;	Description=AP2/EREBP
TRIAE_CS42_1BS_TGACv1_049763_AA0161050	ethylene	Motif	345..348	Match=ACGT;	Length of match=4;	Accuracy (%)=100;	Description=AP2/EREBP
TRIAE_CS42_1BS_TGACv1_049763_AA0161050	ethylene	Motif	493..496	Match=ACGT;	Length of match=4;	Accuracy (%)=100;	Description=AP2/EREBP
TRIAE_CS42_1BS_TGACv1_049763_AA0161050	ethylene	Motif	514..517	Match=ACGT;	Length of match=4;	Accuracy (%)=100;	Description=AP2/EREBP
TRIAE_CS42_1BS_TGACv1_049763_AA0161050	ethylene	Motif	741..744	Match=ACGT;	Length of match=4;	Accuracy (%)=100;	Description=AP2/EREBP
TRIAE_CS42_1BS_TGACv1_049763_AA0161050	ethylene	Motif	874..879	Match=GCCGCC;	Length of match=6;	Accuracy (%)=100;	Description=AP2/EREBP
TRIAE_CS42_1BS_TGACv1_049763_AA0161050	JA	Motif	874..879	Match=GCCGCC;	Length of match=6;	Accuracy (%)=100;	Description=Ap2/EREBP
TRIAE_CS42_1BS_TGACv1_049763_AA0161050	GA	Motif	339..342	Match=TGAC;	Length of match=4;	Accuracy (%)=100;	Description=WRKY
TRIAE_CS42_1BS_TGACv1_049763_AA0161050	GA	Motif	512..515	Match=TGAC;	Length of match=4;	Accuracy (%)=100;	Description=WRKY
TRIAE_CS42_1BS_TGACv1_049763_AA0161050	GA	Motif	523..526	Match=TGAC;	Length of match=4;	Accuracy (%)=100;	Description=WRKY
TRIAE_CS42_1BS_TGACv1_049763_AA0161050	GA	Motif	536..539	Match=TGAC;	Length of match=4;	Accuracy (%)=100;	Description=WRKY
TRIAE_CS42_1BS_TGACv1_049763_AA0161050	GA	Motif	628..631	Match=TGAC;	Length of match=4;	Accuracy (%)=100;	Description=WRKY
TRIAE_CS42_1BS_TGACv1_049763_AA0161050	GA	Motif	837..840	Match=TGAC;	Length of match=4;	Accuracy (%)=100;	Description=WRKY
TRIAE_CS42_1BS_TGACv1_049763_AA0161050	SA	Motif	338..342	Match=TTGAC;	Length of match=5;	Accuracy (%)=100;	Description=WRKY
TRIAE_CS42_1BS_TGACv1_049763_AA0161050	SA	Motif	522..526	Match=TTGAC;	Length of match=5;	Accuracy (%)=100;	Description=WRKY
TRIAE_CS42_1BS_TGACv1_049763_AA0161050	SA	Motif	627..631	Match=TTGAC;	Length of match=5;	Accuracy (%)=100;	Description=WRKY
TRIAE_CS42_4AS_TGACv1_307361_AA1019860	ABA	Motif	178..182	Match=ACGTG;	Length of match=5;	Accuracy (%)=100;	Description=ABF_bZIP
TRIAE_CS42_7DS_TGACv1_621407_AA2014520	ABA	Motif	178..185	Match=CACGTGGC;	Length of match=8;	Accuracy (%)=100;	Description=ABF_bZIP
TRIAE_CS42_1BS_TGACv1_049763_AA0161050	ethylene	Motif	17..20	Match=GTAC;	Length of match=4;	Accuracy (%)=100;	Description=SBP
TRIAE_CS42_1BS_TGACv1_049763_AA0161050	ethylene	Motif	71..74	Match=GTAC;	Length of match=4;	Accuracy (%)=100;	Description=SBP
TRIAE_CS42_1BS_TGACv1_049763_AA0161050	ethylene	Motif	262..265	Match=GTAC;	Length of match=4;	Accuracy (%)=100;	Description=SBP
TRIAE_CS42_1BS_TGACv1_049763_AA0161050	ethylene	Motif	605..608	Match=GTAC;	Length of match=4;	Accuracy (%)=100;	Description=SBP
TRIAE_CS42_1BS_TGACv1_049763_AA0161050	GA	Motif	822..827	Match=CAACTC;	Length of match=6;	Accuracy (%)=100;	Description=R2R3_MYB
TRIAE_CS42_1BS_TGACv1_049763_AA0161050	JA	Motif	740..745	Match=AACGTG;	Length of match=6;	Accuracy (%)=100;	Description=JAMYC
TRIAE_CS42_1BS_TGACv1_049763_AA0161050	ABA_JA	Motif	532..537	Match=CACATG;	Length of match=6;	Accuracy (%)=100;	Description=bHLH_MYC
TRIAE_CS42_1BS_TGACv1_049763_AA0161050	auxin	Motif	575..579	Match=GAGAC;	Length of match=5;	Accuracy (%)=100;	Description=ARF
TRIAE_CS42_1BS_TGACv1_049763_AA0161050	auxin	Motif	860..864	Match=GAGAC;	Length of match=5;	Accuracy (%)=100;	Description=ARF
TRIAE_CS42_1BS_TGACv1_049763_AA0161050	ABA	Motif	594..600	Match=CAAACAC;	Length of match=7;	Accuracy (%)=100;	Description=ABRE
TRIAE_CS42_2DS_TGACv1_177805_AA0584930	auxin	Motif	179..183	Match=TGACG;	Length of match=5;	Accuracy (%)=100;	Description=TGA1_bZIP
TRIAE_CS42_7DS_TGACv1_621407_AA2014520	ABA	Motif	179..183	Match=ACGTG;	Length of match=5;	Accuracy (%)=100;	Description=ABF_bZIP
TRIAE_CS42_6AL_TGACv1_473668_AA1532300	ABA	Motif	179..187	Match=TGCCACCGG;	Length of match=9;	Accuracy (%)=100;	Description=ABF_bZIP
TRIAE_CS42_2AL_TGACv1_096244_AA0318180	auxin	Motif	18..22	Match=TGACG;	Length of match=5;	Accuracy (%)=100;	Description=TGA1_bZIP
TRIAE_CS42_1BS_TGACv1_050013_AA0165940	ABA_ethylene	Motif	720..724	Match=CCGAC;	Length of match=5;	Accuracy (%)=100;	Description=AP2/ERF_DREB_(CBF
TRIAE_CS42_1BS_TGACv1_050013_AA0165940	ABA_ethylene	Motif	757..761	Match=CCGAC;	Length of match=5;	Accuracy (%)=100;	Description=AP2/ERF_DREB_(CBF
TRIAE_CS42_1BS_TGACv1_050013_AA0165940	ethylene	Motif	387..390	Match=ACGT;	Length of match=4;	Accuracy (%)=100;	Description=AP2/EREBP
TRIAE_CS42_1BS_TGACv1_050013_AA0165940	ethylene	Motif	427..430	Match=ACGT;	Length of match=4;	Accuracy (%)=100;	Description=AP2/EREBP
TRIAE_CS42_1BS_TGACv1_050013_AA0165940	GA	Motif	144..147	Match=TGAC;	Length of match=4;	Accuracy (%)=100;	Description=WRKY
TRIAE_CS42_1BS_TGACv1_050013_AA0165940	ethylene	Motif	342..345	Match=GTAC;	Length of match=4;	Accuracy (%)=100;	Description=SBP
TRIAE_CS42_1BS_TGACv1_050013_AA0165940	JA	Motif	386..391	Match=AACGTG;	Length of match=6;	Accuracy (%)=100;	Description=JAMYC
TRIAE_CS42_5DL_TGACv1_433351_AA1410520	ABA	Motif	18..22	Match=ACGTG;	Length of match=5;	Accuracy (%)=100;	Description=ABF_bZIP
TRIAE_CS42_5AS_TGACv1_393843_AA1276440	auxin	Motif	180..184	Match=TGACG;	Length of match=5;	Accuracy (%)=100;	Description=TGA1_bZIP
TRIAE_CS42_1BS_TGACv1_050050_AA0166630	ABA_ethylene	Motif	35..39	Match=CCGAC;	Length of match=5;	Accuracy (%)=100;	Description=AP2/ERF_DREB_(CBF
TRIAE_CS42_1BS_TGACv1_050050_AA0166630	ABA_ethylene	Motif	401..405	Match=CCGAC;	Length of match=5;	Accuracy (%)=100;	Description=AP2/ERF_DREB_(CBF
TRIAE_CS42_1BS_TGACv1_050050_AA0166630	ethylene	Motif	823..828	Match=GTCGAC;	Length of match=6;	Accuracy (%)=100;	Description=AP2/ERF_DREB_(CBF
TRIAE_CS42_1BS_TGACv1_050050_AA0166630	ethylene	Motif	307..310	Match=ACGT;	Length of match=4;	Accuracy (%)=100;	Description=AP2/EREBP
TRIAE_CS42_1BS_TGACv1_050050_AA0166630	ethylene	Motif	380..383	Match=ACGT;	Length of match=4;	Accuracy (%)=100;	Description=AP2/EREBP
TRIAE_CS42_1BS_TGACv1_050050_AA0166630	ethylene	Motif	385..388	Match=ACGT;	Length of match=4;	Accuracy (%)=100;	Description=AP2/EREBP
TRIAE_CS42_1BS_TGACv1_050050_AA0166630	ethylene	Motif	842..845	Match=ACGT;	Length of match=4;	Accuracy (%)=100;	Description=AP2/EREBP
TRIAE_CS42_1BS_TGACv1_050050_AA0166630	ethylene	Motif	806..811	Match=GCCGCC;	Length of match=6;	Accuracy (%)=100;	Description=AP2/EREBP
TRIAE_CS42_1BS_TGACv1_050050_AA0166630	ethylene	Motif	809..814	Match=GCCGCC;	Length of match=6;	Accuracy (%)=100;	Description=AP2/EREBP
TRIAE_CS42_1BS_TGACv1_050050_AA0166630	JA	Motif	806..811	Match=GCCGCC;	Length of match=6;	Accuracy (%)=100;	Description=Ap2/EREBP
TRIAE_CS42_1BS_TGACv1_050050_AA0166630	JA	Motif	809..814	Match=GCCGCC;	Length of match=6;	Accuracy (%)=100;	Description=Ap2/EREBP
TRIAE_CS42_1BS_TGACv1_050050_AA0166630	GA	Motif	357..360	Match=TGAC;	Length of match=4;	Accuracy (%)=100;	Description=WRKY
TRIAE_CS42_1BS_TGACv1_050050_AA0166630	GA	Motif	383..386	Match=TGAC;	Length of match=4;	Accuracy (%)=100;	Description=WRKY
TRIAE_CS42_4DL_TGACv1_342557_AA1116570	ABA	Motif	183..187	Match=ACGTG;	Length of match=5;	Accuracy (%)=100;	Description=ABF_bZIP
TRIAE_CS42_1BS_TGACv1_050050_AA0166630	ethylene	Motif	421..424	Match=GTAC;	Length of match=4;	Accuracy (%)=100;	Description=SBP
TRIAE_CS42_1BS_TGACv1_050050_AA0166630	ethylene	Motif	840..843	Match=GTAC;	Length of match=4;	Accuracy (%)=100;	Description=SBP
TRIAE_CS42_1BS_TGACv1_050050_AA0166630	ethylene	Motif	844..847	Match=GTAC;	Length of match=4;	Accuracy (%)=100;	Description=SBP
TRIAE_CS42_1BS_TGACv1_050050_AA0166630	ethylene	Motif	805..811	Match=AGCCGCC;	Length of match=7;	Accuracy (%)=100;	Description=ERF
TRIAE_CS42_2BL_TGACv1_131391_AA0427030	auxin	Motif	184..188	Match=TGACG;	Length of match=5;	Accuracy (%)=100;	Description=TGA1_bZIP
TRIAE_CS42_1DL_TGACv1_063600_AA0228940	auxin	Motif	185..189	Match=TGACG;	Length of match=5;	Accuracy (%)=100;	Description=TGA1_bZIP
TRIAE_CS42_4DL_TGACv1_342521_AA1115810	ABA	Motif	186..190	Match=ACGTG;	Length of match=5;	Accuracy (%)=100;	Description=ABF_bZIP
TRIAE_CS42_3AS_TGACv1_212176_AA0698430	ABA	Motif	187..191	Match=ACGTG;	Length of match=5;	Accuracy (%)=100;	Description=ABF_bZIP
TRIAE_CS42_1BS_TGACv1_050084_AA0167200	ethylene	Motif	550..555	Match=GTCGAC;	Length of match=6;	Accuracy (%)=100;	Description=AP2/ERF_DREB_(CBF
TRIAE_CS42_1BS_TGACv1_050084_AA0167200	ethylene	Motif	757..760	Match=ACGT;	Length of match=4;	Accuracy (%)=100;	Description=AP2/EREBP
TRIAE_CS42_1BS_TGACv1_050084_AA0167200	GA	Motif	3..6	Match=TGAC;	Length of match=4;	Accuracy (%)=100;	Description=WRKY
TRIAE_CS42_1BS_TGACv1_050084_AA0167200	GA	Motif	133..136	Match=TGAC;	Length of match=4;	Accuracy (%)=100;	Description=WRKY
TRIAE_CS42_1BS_TGACv1_050084_AA0167200	GA	Motif	647..650	Match=TGAC;	Length of match=4;	Accuracy (%)=100;	Description=WRKY
TRIAE_CS42_1BS_TGACv1_050084_AA0167200	ethylene	Motif	592..595	Match=GTAC;	Length of match=4;	Accuracy (%)=100;	Description=SBP
TRIAE_CS42_1BS_TGACv1_050084_AA0167200	ethylene	Motif	755..758	Match=GTAC;	Length of match=4;	Accuracy (%)=100;	Description=SBP
TRIAE_CS42_1BS_TGACv1_050084_AA0167200	ABA_JA	Motif	475..480	Match=CACATG;	Length of match=6;	Accuracy (%)=100;	Description=bHLH_MYC
TRIAE_CS42_1BS_TGACv1_050084_AA0167200	ABA_JA	Motif	837..842	Match=CACATG;	Length of match=6;	Accuracy (%)=100;	Description=bHLH_MYC
TRIAE_CS42_1BS_TGACv1_050084_AA0167200	auxin	Motif	107..111	Match=GAGAC;	Length of match=5;	Accuracy (%)=100;	Description=ARF
TRIAE_CS42_1BS_TGACv1_050084_AA0167200	auxin	Motif	693..697	Match=GAGAC;	Length of match=5;	Accuracy (%)=100;	Description=ARF
TRIAE_CS42_1BS_TGACv1_050165_AA0168370	ABA_ethylene	Motif	17..21	Match=CCGAC;	Length of match=5;	Accuracy (%)=100;	Description=AP2/ERF_DREB_(CBF
TRIAE_CS42_1BS_TGACv1_050165_AA0168370	ABA_ethylene	Motif	413..417	Match=CCGAC;	Length of match=5;	Accuracy (%)=100;	Description=AP2/ERF_DREB_(CBF
TRIAE_CS42_1BS_TGACv1_050165_AA0168370	ABA	Motif	412..417	Match=ACCGAC;	Length of match=6;	Accuracy (%)=100;	Description=AP2/EREBP
TRIAE_CS42_1BS_TGACv1_050165_AA0168370	ethylene	Motif	622..627	Match=GCCGCC;	Length of match=6;	Accuracy (%)=100;	Description=AP2/EREBP
TRIAE_CS42_1BS_TGACv1_050165_AA0168370	ethylene	Motif	625..630	Match=GCCGCC;	Length of match=6;	Accuracy (%)=100;	Description=AP2/EREBP
TRIAE_CS42_1BS_TGACv1_050165_AA0168370	JA	Motif	622..627	Match=GCCGCC;	Length of match=6;	Accuracy (%)=100;	Description=Ap2/EREBP
TRIAE_CS42_1BS_TGACv1_050165_AA0168370	JA	Motif	625..630	Match=GCCGCC;	Length of match=6;	Accuracy (%)=100;	Description=Ap2/EREBP
TRIAE_CS42_1BS_TGACv1_050165_AA0168370	GA	Motif	54..57	Match=TGAC;	Length of match=4;	Accuracy (%)=100;	Description=WRKY
TRIAE_CS42_2BL_TGACv1_131132_AA0423030	ABA	Motif	188..192	Match=ACGTG;	Length of match=5;	Accuracy (%)=100;	Description=ABF_bZIP
TRIAE_CS42_1BS_TGACv1_050165_AA0168370	ethylene	Motif	181..184	Match=GTAC;	Length of match=4;	Accuracy (%)=100;	Description=SBP
TRIAE_CS42_1BS_TGACv1_050165_AA0168370	ethylene	Motif	618..621	Match=GTAC;	Length of match=4;	Accuracy (%)=100;	Description=SBP
TRIAE_CS42_1BS_TGACv1_050190_AA0168900	ethylene	Motif	361..366	Match=GTCGAC;	Length of match=6;	Accuracy (%)=100;	Description=AP2/ERF_DREB_(CBF
TRIAE_CS42_1BS_TGACv1_050190_AA0168900	ethylene	Motif	12..15	Match=ACGT;	Length of match=4;	Accuracy (%)=100;	Description=AP2/EREBP
TRIAE_CS42_1BS_TGACv1_050190_AA0168900	ethylene	Motif	353..356	Match=ACGT;	Length of match=4;	Accuracy (%)=100;	Description=AP2/EREBP
TRIAE_CS42_1BS_TGACv1_050190_AA0168900	ethylene	Motif	482..485	Match=ACGT;	Length of match=4;	Accuracy (%)=100;	Description=AP2/EREBP
TRIAE_CS42_1BS_TGACv1_050190_AA0168900	ethylene	Motif	779..782	Match=ACGT;	Length of match=4;	Accuracy (%)=100;	Description=AP2/EREBP
TRIAE_CS42_1BS_TGACv1_050190_AA0168900	GA	Motif	187..190	Match=TGAC;	Length of match=4;	Accuracy (%)=100;	Description=WRKY
TRIAE_CS42_1BS_TGACv1_050190_AA0168900	GA	Motif	383..386	Match=TGAC;	Length of match=4;	Accuracy (%)=100;	Description=WRKY
TRIAE_CS42_1BS_TGACv1_050190_AA0168900	GA	Motif	633..636	Match=TGAC;	Length of match=4;	Accuracy (%)=100;	Description=WRKY
TRIAE_CS42_1BS_TGACv1_050190_AA0168900	GA	Motif	654..657	Match=TGAC;	Length of match=4;	Accuracy (%)=100;	Description=WRKY
TRIAE_CS42_1BS_TGACv1_050190_AA0168900	GA	Motif	740..743	Match=TGAC;	Length of match=4;	Accuracy (%)=100;	Description=WRKY
TRIAE_CS42_1BS_TGACv1_050190_AA0168900	SA	Motif	186..190	Match=TTGAC;	Length of match=5;	Accuracy (%)=100;	Description=WRKY
TRIAE_CS42_4BS_TGACv1_330279_AA1106910	ABA	Motif	188..192	Match=ACGTG;	Length of match=5;	Accuracy (%)=100;	Description=ABF_bZIP
TRIAE_CS42_1BS_TGACv1_050190_AA0168900	ethylene	Motif	198..201	Match=GTAC;	Length of match=4;	Accuracy (%)=100;	Description=SBP
TRIAE_CS42_1BS_TGACv1_050190_AA0168900	ethylene	Motif	506..509	Match=GTAC;	Length of match=4;	Accuracy (%)=100;	Description=SBP
TRIAE_CS42_1BS_TGACv1_050190_AA0168900	ethylene	Motif	610..613	Match=GTAC;	Length of match=4;	Accuracy (%)=100;	Description=SBP
TRIAE_CS42_7DS_TGACv1_622265_AA2036720	auxin	Motif	188..192	Match=TGACG;	Length of match=5;	Accuracy (%)=100;	Description=TGA1_bZIP
TRIAE_CS42_1BS_TGACv1_050190_AA0168900	ABA	Motif	603..608	Match=CATGCA;	Length of match=6;	Accuracy (%)=100;	Description=B3dTF_VP1
TRIAE_CS42_1BS_TGACv1_050190_AA0168900	ABA	Motif	774..779	Match=CATGCA;	Length of match=6;	Accuracy (%)=100;	Description=B3dTF_VP1
TRIAE_CS42_1BS_TGACv1_050190_AA0168900	ABA	Motif	832..837	Match=CATGCA;	Length of match=6;	Accuracy (%)=100;	Description=B3dTF_VP1
TRIAE_CS42_1BS_TGACv1_050190_AA0168900	auxin	Motif	350..354	Match=GAGAC;	Length of match=5;	Accuracy (%)=100;	Description=ARF
TRIAE_CS42_1BS_TGACv1_050261_AA0169740	GA	Motif	242..245	Match=TGAC;	Length of match=4;	Accuracy (%)=100;	Description=WRKY
TRIAE_CS42_1BS_TGACv1_050261_AA0169740	GA	Motif	409..412	Match=TGAC;	Length of match=4;	Accuracy (%)=100;	Description=WRKY
TRIAE_CS42_1BS_TGACv1_050261_AA0169740	GA	Motif	520..523	Match=TGAC;	Length of match=4;	Accuracy (%)=100;	Description=WRKY
TRIAE_CS42_1BS_TGACv1_050261_AA0169740	SA	Motif	408..412	Match=TTGAC;	Length of match=5;	Accuracy (%)=100;	Description=WRKY
TRIAE_CS42_1BS_TGACv1_050261_AA0169740	ethylene	Motif	73..76	Match=GTAC;	Length of match=4;	Accuracy (%)=100;	Description=SBP
TRIAE_CS42_1BS_TGACv1_050261_AA0169740	ethylene	Motif	234..237	Match=GTAC;	Length of match=4;	Accuracy (%)=100;	Description=SBP
TRIAE_CS42_1BS_TGACv1_050261_AA0169740	ethylene	Motif	286..289	Match=GTAC;	Length of match=4;	Accuracy (%)=100;	Description=SBP
TRIAE_CS42_1BS_TGACv1_050261_AA0169740	GA	Motif	341..347	Match=TAACAAA;	Length of match=7;	Accuracy (%)=100;	Description=R2R3_MYB
TRIAE_CS42_1BS_TGACv1_050261_AA0169740	GA	Motif	26..33	Match=TTTTTTCC;	Length of match=8;	Accuracy (%)=100;	Description=R2R3_MYB
TRIAE_CS42_1BS_TGACv1_050261_AA0169740	auxin	Motif	713..720	Match=CACGCAAT;	Length of match=8;	Accuracy (%)=100;	Description=NP
TRIAE_CS42_7DS_TGACv1_624229_AA2059890	ABA	Motif	19..26	Match=CATGCATG;	Length of match=8;	Accuracy (%)=100;	Description=FUS3__TRAB1__bZIP
TRIAE_CS42_1BS_TGACv1_050261_AA0169740	ABA_JA	Motif	2..7	Match=CACATG;	Length of match=6;	Accuracy (%)=100;	Description=bHLH_MYC
TRIAE_CS42_1BS_TGACv1_050261_AA0169740	ABA	Motif	4..9	Match=CATGCA;	Length of match=6;	Accuracy (%)=100;	Description=B3dTF_VP1
TRIAE_CS42_1BS_TGACv1_051029_AA0177320	ethylene	Motif	897..902	Match=GCCGCC;	Length of match=6;	Accuracy (%)=100;	Description=AP2/EREBP
TRIAE_CS42_1BS_TGACv1_051029_AA0177320	JA	Motif	897..902	Match=GCCGCC;	Length of match=6;	Accuracy (%)=100;	Description=Ap2/EREBP
TRIAE_CS42_1BS_TGACv1_051029_AA0177320	GA	Motif	116..119	Match=TGAC;	Length of match=4;	Accuracy (%)=100;	Description=WRKY
TRIAE_CS42_1BS_TGACv1_051029_AA0177320	GA	Motif	402..405	Match=TGAC;	Length of match=4;	Accuracy (%)=100;	Description=WRKY
TRIAE_CS42_1BS_TGACv1_051029_AA0177320	GA	Motif	490..493	Match=TGAC;	Length of match=4;	Accuracy (%)=100;	Description=WRKY
TRIAE_CS42_1BS_TGACv1_051029_AA0177320	GA	Motif	494..497	Match=TGAC;	Length of match=4;	Accuracy (%)=100;	Description=WRKY
TRIAE_CS42_1BS_TGACv1_051029_AA0177320	ethylene	Motif	481..484	Match=GTAC;	Length of match=4;	Accuracy (%)=100;	Description=SBP
TRIAE_CS42_1BS_TGACv1_051029_AA0177320	ethylene	Motif	727..730	Match=GTAC;	Length of match=4;	Accuracy (%)=100;	Description=SBP
TRIAE_CS42_5BL_TGACv1_407940_AA1360540	ABA	Motif	190..194	Match=ACGTG;	Length of match=5;	Accuracy (%)=100;	Description=ABF_bZIP
TRIAE_CS42_2BL_TGACv1_129961_AA0400500	ABA	Motif	192..196	Match=ACGTG;	Length of match=5;	Accuracy (%)=100;	Description=ABF_bZIP
TRIAE_CS42_3B_TGACv1_220673_AA0714800	ABA	Motif	192..196	Match=ACGTG;	Length of match=5;	Accuracy (%)=100;	Description=ABF_bZIP
TRIAE_CS42_1BS_TGACv1_051029_AA0177320	ethylene	Motif	896..902	Match=AGCCGCC;	Length of match=7;	Accuracy (%)=100;	Description=ERF
TRIAE_CS42_1BS_TGACv1_051029_AA0177320	ABA	Motif	52..57	Match=CATGCA;	Length of match=6;	Accuracy (%)=100;	Description=B3dTF_VP1
TRIAE_CS42_1BS_TGACv1_051029_AA0177320	ABA	Motif	694..699	Match=CATGCA;	Length of match=6;	Accuracy (%)=100;	Description=B3dTF_VP1
TRIAE_CS42_1BS_TGACv1_051029_AA0177320	ABA	Motif	698..703	Match=CATGCA;	Length of match=6;	Accuracy (%)=100;	Description=B3dTF_VP1
TRIAE_CS42_1BS_TGACv1_051029_AA0177320	ABA	Motif	702..707	Match=CATGCA;	Length of match=6;	Accuracy (%)=100;	Description=B3dTF_VP1
TRIAE_CS42_1BS_TGACv1_051029_AA0177320	auxin	Motif	744..749	Match=TGTCTC;	Length of match=6;	Accuracy (%)=100;	Description=ARF1
TRIAE_CS42_1BS_TGACv1_051029_AA0177320	auxin	Motif	394..398	Match=GAGAC;	Length of match=5;	Accuracy (%)=100;	Description=ARF
TRIAE_CS42_1DL_TGACv1_061063_AA0183610	ABA_ethylene	Motif	782..786	Match=CCGAC;	Length of match=5;	Accuracy (%)=100;	Description=AP2/ERF_DREB_(CBF
TRIAE_CS42_1DL_TGACv1_061063_AA0183610	ABA_ethylene	Motif	944..948	Match=CCGAC;	Length of match=5;	Accuracy (%)=100;	Description=AP2/ERF_DREB_(CBF
TRIAE_CS42_1DL_TGACv1_061063_AA0183610	ABA	Motif	781..786	Match=ACCGAC;	Length of match=6;	Accuracy (%)=100;	Description=AP2/EREBP
TRIAE_CS42_1DL_TGACv1_061063_AA0183610	ethylene	Motif	511..514	Match=ACGT;	Length of match=4;	Accuracy (%)=100;	Description=AP2/EREBP
TRIAE_CS42_1DL_TGACv1_061063_AA0183610	ethylene	Motif	563..566	Match=ACGT;	Length of match=4;	Accuracy (%)=100;	Description=AP2/EREBP
TRIAE_CS42_1DL_TGACv1_061063_AA0183610	ethylene	Motif	736..739	Match=ACGT;	Length of match=4;	Accuracy (%)=100;	Description=AP2/EREBP
TRIAE_CS42_1DL_TGACv1_061063_AA0183610	ethylene	Motif	785..788	Match=ACGT;	Length of match=4;	Accuracy (%)=100;	Description=AP2/EREBP
TRIAE_CS42_1DL_TGACv1_061063_AA0183610	ethylene	Motif	867..872	Match=GCCGCC;	Length of match=6;	Accuracy (%)=100;	Description=AP2/EREBP
TRIAE_CS42_1DL_TGACv1_061063_AA0183610	JA	Motif	867..872	Match=GCCGCC;	Length of match=6;	Accuracy (%)=100;	Description=Ap2/EREBP
TRIAE_CS42_1DL_TGACv1_061063_AA0183610	GA	Motif	354..357	Match=TGAC;	Length of match=4;	Accuracy (%)=100;	Description=WRKY
TRIAE_CS42_1DL_TGACv1_061063_AA0183610	GA	Motif	399..402	Match=TGAC;	Length of match=4;	Accuracy (%)=100;	Description=WRKY
TRIAE_CS42_1DL_TGACv1_061063_AA0183610	GA	Motif	518..521	Match=TGAC;	Length of match=4;	Accuracy (%)=100;	Description=WRKY
TRIAE_CS42_1DL_TGACv1_061063_AA0183610	SA	Motif	517..521	Match=TTGAC;	Length of match=5;	Accuracy (%)=100;	Description=WRKY
TRIAE_CS42_U_TGACv1_642388_AA2116820	auxin	Motif	192..196	Match=TGACG;	Length of match=5;	Accuracy (%)=100;	Description=TGA1_bZIP
TRIAE_CS42_1DL_TGACv1_061063_AA0183610	ethylene	Motif	341..344	Match=GTAC;	Length of match=4;	Accuracy (%)=100;	Description=SBP
TRIAE_CS42_1DL_TGACv1_061063_AA0183610	ethylene	Motif	380..383	Match=GTAC;	Length of match=4;	Accuracy (%)=100;	Description=SBP
TRIAE_CS42_1DL_TGACv1_061063_AA0183610	ethylene	Motif	561..564	Match=GTAC;	Length of match=4;	Accuracy (%)=100;	Description=SBP
TRIAE_CS42_1DL_TGACv1_061063_AA0183610	ethylene	Motif	620..623	Match=GTAC;	Length of match=4;	Accuracy (%)=100;	Description=SBP
TRIAE_CS42_1DL_TGACv1_061063_AA0183610	GA	Motif	764..770	Match=TATCCAC;	Length of match=7;	Accuracy (%)=100;	Description=R2R3_MYB
TRIAE_CS42_1DL_TGACv1_061063_AA0183610	JA	Motif	510..515	Match=AACGTG;	Length of match=6;	Accuracy (%)=100;	Description=JAMYC
TRIAE_CS42_1DL_TGACv1_061063_AA0183610	ABA	Motif	950..956	Match=ACCGAGA;	Length of match=7;	Accuracy (%)=100;	Description=DREB
TRIAE_CS42_1DL_TGACv1_061063_AA0183610	auxin	Motif	464..469	Match=ACTTTA;	Length of match=6;	Accuracy (%)=100;	Description=DOF
TRIAE_CS42_1DL_TGACv1_061063_AA0183610	ABA_JA	Motif	572..577	Match=CACATG;	Length of match=6;	Accuracy (%)=100;	Description=bHLH_MYC
TRIAE_CS42_5BL_TGACv1_408259_AA1362460	ABA	Motif	193..197	Match=ACGTG;	Length of match=5;	Accuracy (%)=100;	Description=ABF_bZIP
TRIAE_CS42_7AL_TGACv1_559693_AA1800520	auxin	Motif	194..198	Match=TGACG;	Length of match=5;	Accuracy (%)=100;	Description=TGA1_bZIP
TRIAE_CS42_U_TGACv1_643294_AA2130300	ABA	Motif	194..201	Match=CATGCATG;	Length of match=8;	Accuracy (%)=100;	Description=FUS3__TRAB1__bZIP
TRIAE_CS42_1DL_TGACv1_061593_AA0199390	ABA_ethylene	Motif	840..844	Match=CCGAC;	Length of match=5;	Accuracy (%)=100;	Description=AP2/ERF_DREB_(CBF
TRIAE_CS42_1DL_TGACv1_061593_AA0199390	ABA_ethylene	Motif	942..946	Match=CCGAC;	Length of match=5;	Accuracy (%)=100;	Description=AP2/ERF_DREB_(CBF
TRIAE_CS42_1DL_TGACv1_061593_AA0199390	ethylene	Motif	177..180	Match=ACGT;	Length of match=4;	Accuracy (%)=100;	Description=AP2/EREBP
TRIAE_CS42_1DL_TGACv1_061593_AA0199390	ethylene	Motif	387..390	Match=ACGT;	Length of match=4;	Accuracy (%)=100;	Description=AP2/EREBP
TRIAE_CS42_1DL_TGACv1_061593_AA0199390	ethylene	Motif	458..461	Match=ACGT;	Length of match=4;	Accuracy (%)=100;	Description=AP2/EREBP
TRIAE_CS42_1DL_TGACv1_061593_AA0199390	ethylene	Motif	741..744	Match=ACGT;	Length of match=4;	Accuracy (%)=100;	Description=AP2/EREBP
TRIAE_CS42_1DL_TGACv1_061593_AA0199390	GA	Motif	175..178	Match=TGAC;	Length of match=4;	Accuracy (%)=100;	Description=WRKY
TRIAE_CS42_1DL_TGACv1_061593_AA0199390	GA	Motif	309..312	Match=TGAC;	Length of match=4;	Accuracy (%)=100;	Description=WRKY
TRIAE_CS42_1DL_TGACv1_061593_AA0199390	GA	Motif	471..474	Match=TGAC;	Length of match=4;	Accuracy (%)=100;	Description=WRKY
TRIAE_CS42_1DL_TGACv1_061593_AA0199390	GA	Motif	891..894	Match=TGAC;	Length of match=4;	Accuracy (%)=100;	Description=WRKY
TRIAE_CS42_1DL_TGACv1_061593_AA0199390	SA	Motif	174..178	Match=TTGAC;	Length of match=5;	Accuracy (%)=100;	Description=WRKY
TRIAE_CS42_1DL_TGACv1_061593_AA0199390	SA	Motif	308..312	Match=TTGAC;	Length of match=5;	Accuracy (%)=100;	Description=WRKY
TRIAE_CS42_1DL_TGACv1_061593_AA0199390	SA	Motif	890..894	Match=TTGAC;	Length of match=5;	Accuracy (%)=100;	Description=WRKY
TRIAE_CS42_1AL_TGACv1_002865_AA0045670	auxin	Motif	195..199	Match=TGACG;	Length of match=5;	Accuracy (%)=100;	Description=TGA1_bZIP
TRIAE_CS42_1DL_TGACv1_062469_AA0214930	auxin	Motif	195..199	Match=TGACG;	Length of match=5;	Accuracy (%)=100;	Description=TGA1_bZIP
TRIAE_CS42_1DL_TGACv1_061593_AA0199390	ethylene	Motif	540..543	Match=GTAC;	Length of match=4;	Accuracy (%)=100;	Description=SBP
TRIAE_CS42_1DL_TGACv1_061593_AA0199390	ethylene	Motif	703..706	Match=GTAC;	Length of match=4;	Accuracy (%)=100;	Description=SBP
TRIAE_CS42_1DL_TGACv1_061593_AA0199390	ethylene	Motif	832..835	Match=GTAC;	Length of match=4;	Accuracy (%)=100;	Description=SBP
TRIAE_CS42_1DL_TGACv1_061593_AA0199390	GA	Motif	512..519	Match=TTTTTTCC;	Length of match=8;	Accuracy (%)=100;	Description=R2R3_MYB
TRIAE_CS42_1DL_TGACv1_061593_AA0199390	JA	Motif	740..745	Match=AACGTG;	Length of match=6;	Accuracy (%)=100;	Description=JAMYC
TRIAE_CS42_1DL_TGACv1_061593_AA0199390	auxin	Motif	86..90	Match=GAGAC;	Length of match=5;	Accuracy (%)=100;	Description=ARF
TRIAE_CS42_1DL_TGACv1_061593_AA0199390	auxin	Motif	950..954	Match=GAGAC;	Length of match=5;	Accuracy (%)=100;	Description=ARF
TRIAE_CS42_7AL_TGACv1_556597_AA1766610	ABA	Motif	195..199	Match=ACGTG;	Length of match=5;	Accuracy (%)=100;	Description=ABF_bZIP
TRIAE_CS42_1BL_TGACv1_030342_AA0087400	auxin	Motif	196..200	Match=TGACG;	Length of match=5;	Accuracy (%)=100;	Description=TGA1_bZIP
TRIAE_CS42_1DL_TGACv1_061593_AA0199400	ethylene	Motif	234..239	Match=GTCGAC;	Length of match=6;	Accuracy (%)=100;	Description=AP2/ERF_DREB_(CBF
TRIAE_CS42_1DL_TGACv1_061593_AA0199400	ethylene	Motif	478..481	Match=ACGT;	Length of match=4;	Accuracy (%)=100;	Description=AP2/EREBP
TRIAE_CS42_1DL_TGACv1_061593_AA0199400	ethylene	Motif	767..770	Match=ACGT;	Length of match=4;	Accuracy (%)=100;	Description=AP2/EREBP
TRIAE_CS42_1DL_TGACv1_061593_AA0199400	ethylene	Motif	775..778	Match=ACGT;	Length of match=4;	Accuracy (%)=100;	Description=AP2/EREBP
TRIAE_CS42_1DL_TGACv1_061593_AA0199400	GA	Motif	150..153	Match=TGAC;	Length of match=4;	Accuracy (%)=100;	Description=WRKY
TRIAE_CS42_1DL_TGACv1_061593_AA0199400	GA	Motif	506..509	Match=TGAC;	Length of match=4;	Accuracy (%)=100;	Description=WRKY
TRIAE_CS42_1DL_TGACv1_061593_AA0199400	GA	Motif	600..603	Match=TGAC;	Length of match=4;	Accuracy (%)=100;	Description=WRKY
TRIAE_CS42_1DL_TGACv1_061593_AA0199400	GA	Motif	788..791	Match=TGAC;	Length of match=4;	Accuracy (%)=100;	Description=WRKY
TRIAE_CS42_1DL_TGACv1_061593_AA0199400	SA	Motif	149..153	Match=TTGAC;	Length of match=5;	Accuracy (%)=100;	Description=WRKY
TRIAE_CS42_1DL_TGACv1_061593_AA0199400	SA	Motif	599..603	Match=TTGAC;	Length of match=5;	Accuracy (%)=100;	Description=WRKY
TRIAE_CS42_4AS_TGACv1_306586_AA1010690	ABA	Motif	196..200	Match=ACGTG;	Length of match=5;	Accuracy (%)=100;	Description=ABF_bZIP
TRIAE_CS42_1DL_TGACv1_061593_AA0199400	ethylene	Motif	857..860	Match=GTAC;	Length of match=4;	Accuracy (%)=100;	Description=SBP
TRIAE_CS42_1DL_TGACv1_061593_AA0199400	GA	Motif	112..119	Match=TTTTTTCC;	Length of match=8;	Accuracy (%)=100;	Description=R2R3_MYB
TRIAE_CS42_1DL_TGACv1_061593_AA0199400	GA	Motif	829..836	Match=TTTTTTCC;	Length of match=8;	Accuracy (%)=100;	Description=R2R3_MYB
TRIAE_CS42_1DL_TGACv1_061593_AA0199400	ABA	Motif	652..657	Match=CATGCA;	Length of match=6;	Accuracy (%)=100;	Description=B3dTF_VP1
TRIAE_CS42_1DL_TGACv1_061593_AA0199400	auxin	Motif	419..423	Match=GAGAC;	Length of match=5;	Accuracy (%)=100;	Description=ARF
TRIAE_CS42_1AL_TGACv1_002865_AA0045670	ABA	Motif	197..201	Match=ACGTG;	Length of match=5;	Accuracy (%)=100;	Description=ABF_bZIP
TRIAE_CS42_1DL_TGACv1_061661_AA0201230	GA	Motif	459..462	Match=TGAC;	Length of match=4;	Accuracy (%)=100;	Description=WRKY
TRIAE_CS42_1DL_TGACv1_061661_AA0201230	GA	Motif	766..769	Match=TGAC;	Length of match=4;	Accuracy (%)=100;	Description=WRKY
TRIAE_CS42_1DL_TGACv1_061661_AA0201230	GA	Motif	832..835	Match=TGAC;	Length of match=4;	Accuracy (%)=100;	Description=WRKY
TRIAE_CS42_3AS_TGACv1_211725_AA0693400	ABA	Motif	198..202	Match=ACGTG;	Length of match=5;	Accuracy (%)=100;	Description=ABF_bZIP
TRIAE_CS42_1DL_TGACv1_061661_AA0201230	ethylene	Motif	531..534	Match=GTAC;	Length of match=4;	Accuracy (%)=100;	Description=SBP
TRIAE_CS42_1DL_TGACv1_061661_AA0201230	ABA	Motif	485..491	Match=CTAACCA;	Length of match=7;	Accuracy (%)=100;	Description=R2R3_MYB
TRIAE_CS42_1DL_TGACv1_061701_AA0201930	ethylene	Motif	793..796	Match=ACGT;	Length of match=4;	Accuracy (%)=100;	Description=AP2/EREBP
TRIAE_CS42_1DL_TGACv1_061701_AA0201930	ethylene	Motif	919..924	Match=GCCGCC;	Length of match=6;	Accuracy (%)=100;	Description=AP2/EREBP
TRIAE_CS42_1DL_TGACv1_061701_AA0201930	JA	Motif	919..924	Match=GCCGCC;	Length of match=6;	Accuracy (%)=100;	Description=Ap2/EREBP
TRIAE_CS42_1DL_TGACv1_061701_AA0201930	GA	Motif	12..15	Match=TGAC;	Length of match=4;	Accuracy (%)=100;	Description=WRKY
TRIAE_CS42_1DL_TGACv1_061701_AA0201930	GA	Motif	526..529	Match=TGAC;	Length of match=4;	Accuracy (%)=100;	Description=WRKY
TRIAE_CS42_1DL_TGACv1_061701_AA0201930	SA	Motif	11..15	Match=TTGAC;	Length of match=5;	Accuracy (%)=100;	Description=WRKY
TRIAE_CS42_1DL_TGACv1_061701_AA0201930	SA	Motif	525..529	Match=TTGAC;	Length of match=5;	Accuracy (%)=100;	Description=WRKY
TRIAE_CS42_1DL_TGACv1_061701_AA0201930	ethylene	Motif	323..326	Match=GTAC;	Length of match=4;	Accuracy (%)=100;	Description=SBP
TRIAE_CS42_1DL_TGACv1_061701_AA0201930	ethylene	Motif	419..422	Match=GTAC;	Length of match=4;	Accuracy (%)=100;	Description=SBP
TRIAE_CS42_1DL_TGACv1_061701_AA0201930	ethylene	Motif	472..475	Match=GTAC;	Length of match=4;	Accuracy (%)=100;	Description=SBP
TRIAE_CS42_1DL_TGACv1_061701_AA0201930	GA	Motif	503..508	Match=CAACTC;	Length of match=6;	Accuracy (%)=100;	Description=R2R3_MYB
TRIAE_CS42_1DL_TGACv1_061701_AA0201930	auxin	Motif	723..727	Match=GAGAC;	Length of match=5;	Accuracy (%)=100;	Description=ARF
TRIAE_CS42_4AL_TGACv1_290149_AA0982270	auxin	Motif	198..202	Match=TGACG;	Length of match=5;	Accuracy (%)=100;	Description=TGA1_bZIP
TRIAE_CS42_1DL_TGACv1_061713_AA0202180	ethylene	Motif	579..582	Match=ACGT;	Length of match=4;	Accuracy (%)=100;	Description=AP2/EREBP
TRIAE_CS42_1DL_TGACv1_061713_AA0202180	ethylene	Motif	991..996	Match=GCCGCC;	Length of match=6;	Accuracy (%)=100;	Description=AP2/EREBP
TRIAE_CS42_1DL_TGACv1_061713_AA0202180	JA	Motif	991..996	Match=GCCGCC;	Length of match=6;	Accuracy (%)=100;	Description=Ap2/EREBP
TRIAE_CS42_1DL_TGACv1_061713_AA0202180	GA	Motif	170..173	Match=TGAC;	Length of match=4;	Accuracy (%)=100;	Description=WRKY
TRIAE_CS42_1DL_TGACv1_061713_AA0202180	GA	Motif	389..392	Match=TGAC;	Length of match=4;	Accuracy (%)=100;	Description=WRKY
TRIAE_CS42_1DL_TGACv1_061713_AA0202180	GA	Motif	768..771	Match=TGAC;	Length of match=4;	Accuracy (%)=100;	Description=WRKY
TRIAE_CS42_1DL_TGACv1_061713_AA0202180	ethylene	Motif	239..242	Match=GTAC;	Length of match=4;	Accuracy (%)=100;	Description=SBP
TRIAE_CS42_1DL_TGACv1_061713_AA0202180	ethylene	Motif	577..580	Match=GTAC;	Length of match=4;	Accuracy (%)=100;	Description=SBP
TRIAE_CS42_1DL_TGACv1_061713_AA0202180	ethylene	Motif	581..584	Match=GTAC;	Length of match=4;	Accuracy (%)=100;	Description=SBP
TRIAE_CS42_1DL_TGACv1_061713_AA0202180	ABA_JA	Motif	694..699	Match=CACATG;	Length of match=6;	Accuracy (%)=100;	Description=bHLH_MYC
TRIAE_CS42_1DL_TGACv1_061713_AA0202180	ABA	Motif	184..189	Match=CATGCA;	Length of match=6;	Accuracy (%)=100;	Description=B3dTF_VP1
TRIAE_CS42_1DL_TGACv1_061713_AA0202180	ABA	Motif	270..275	Match=CATGCA;	Length of match=6;	Accuracy (%)=100;	Description=B3dTF_VP1
TRIAE_CS42_1DL_TGACv1_061713_AA0202180	auxin	Motif	847..851	Match=GAGAC;	Length of match=5;	Accuracy (%)=100;	Description=ARF
TRIAE_CS42_1DL_TGACv1_061738_AA0202720	ethylene	Motif	190..195	Match=GTCGAC;	Length of match=6;	Accuracy (%)=100;	Description=AP2/ERF_DREB_(CBF
TRIAE_CS42_1DL_TGACv1_061738_AA0202720	ethylene	Motif	27..30	Match=ACGT;	Length of match=4;	Accuracy (%)=100;	Description=AP2/EREBP
TRIAE_CS42_1DL_TGACv1_061738_AA0202720	ethylene	Motif	298..301	Match=ACGT;	Length of match=4;	Accuracy (%)=100;	Description=AP2/EREBP
TRIAE_CS42_1DL_TGACv1_061738_AA0202720	ethylene	Motif	427..430	Match=ACGT;	Length of match=4;	Accuracy (%)=100;	Description=AP2/EREBP
TRIAE_CS42_1DL_TGACv1_061738_AA0202720	ethylene	Motif	563..566	Match=ACGT;	Length of match=4;	Accuracy (%)=100;	Description=AP2/EREBP
TRIAE_CS42_1DL_TGACv1_061738_AA0202720	ethylene	Motif	567..570	Match=ACGT;	Length of match=4;	Accuracy (%)=100;	Description=AP2/EREBP
TRIAE_CS42_1DL_TGACv1_061738_AA0202720	GA	Motif	25..28	Match=TGAC;	Length of match=4;	Accuracy (%)=100;	Description=WRKY
TRIAE_CS42_1DL_TGACv1_061738_AA0202720	GA	Motif	647..650	Match=TGAC;	Length of match=4;	Accuracy (%)=100;	Description=WRKY
TRIAE_CS42_3AS_TGACv1_211725_AA0693400	GA	Motif	198..204	Match=ACGTGTC;	Length of match=7;	Accuracy (%)=100;	Description=ABF_bZIP
TRIAE_CS42_1DL_TGACv1_061738_AA0202720	ethylene	Motif	417..420	Match=GTAC;	Length of match=4;	Accuracy (%)=100;	Description=SBP
TRIAE_CS42_1DL_TGACv1_061738_AA0202720	ethylene	Motif	565..568	Match=GTAC;	Length of match=4;	Accuracy (%)=100;	Description=SBP
TRIAE_CS42_1DL_TGACv1_061738_AA0202720	ethylene	Motif	569..572	Match=GTAC;	Length of match=4;	Accuracy (%)=100;	Description=SBP
TRIAE_CS42_1DL_TGACv1_061738_AA0202720	ethylene	Motif	944..947	Match=GTAC;	Length of match=4;	Accuracy (%)=100;	Description=SBP
TRIAE_CS42_1DL_TGACv1_061738_AA0202720	GA	Motif	437..443	Match=TAACAAA;	Length of match=7;	Accuracy (%)=100;	Description=R2R3_MYB
TRIAE_CS42_1DL_TGACv1_061738_AA0202720	GA	Motif	277..284	Match=TTTTTTCC;	Length of match=8;	Accuracy (%)=100;	Description=R2R3_MYB
TRIAE_CS42_1DL_TGACv1_061738_AA0202720	GA	Motif	471..478	Match=TTTTTTCC;	Length of match=8;	Accuracy (%)=100;	Description=R2R3_MYB
TRIAE_CS42_1DL_TGACv1_061738_AA0202720	auxin	Motif	25..32	Match=TGACGTAA;	Length of match=8;	Accuracy (%)=100;	Description=NP
TRIAE_CS42_1DL_TGACv1_061738_AA0202720	auxin	Motif	197..201	Match=GAGAC;	Length of match=5;	Accuracy (%)=100;	Description=ARF
TRIAE_CS42_1DL_TGACv1_061738_AA0202720	auxin	Motif	311..315	Match=GAGAC;	Length of match=5;	Accuracy (%)=100;	Description=ARF
TRIAE_CS42_2AL_TGACv1_094172_AA0293670	ABA	Motif	198..205	Match=CATGCATG;	Length of match=8;	Accuracy (%)=100;	Description=FUS3__TRAB1__bZIP
TRIAE_CS42_1DL_TGACv1_061855_AA0204420	ABA_ethylene	Motif	885..889	Match=CCGAC;	Length of match=5;	Accuracy (%)=100;	Description=AP2/ERF_DREB_(CBF
TRIAE_CS42_1DL_TGACv1_061855_AA0204420	ethylene	Motif	825..828	Match=ACGT;	Length of match=4;	Accuracy (%)=100;	Description=AP2/EREBP
TRIAE_CS42_1DL_TGACv1_061855_AA0204420	ethylene	Motif	37..42	Match=GCCGCC;	Length of match=6;	Accuracy (%)=100;	Description=AP2/EREBP
TRIAE_CS42_1DL_TGACv1_061855_AA0204420	ethylene	Motif	135..140	Match=GCCGCC;	Length of match=6;	Accuracy (%)=100;	Description=AP2/EREBP
TRIAE_CS42_1DL_TGACv1_061855_AA0204420	ethylene	Motif	343..348	Match=GCCGCC;	Length of match=6;	Accuracy (%)=100;	Description=AP2/EREBP
TRIAE_CS42_1DL_TGACv1_061855_AA0204420	JA	Motif	37..42	Match=GCCGCC;	Length of match=6;	Accuracy (%)=100;	Description=Ap2/EREBP
TRIAE_CS42_1DL_TGACv1_061855_AA0204420	JA	Motif	135..140	Match=GCCGCC;	Length of match=6;	Accuracy (%)=100;	Description=Ap2/EREBP
TRIAE_CS42_1DL_TGACv1_061855_AA0204420	JA	Motif	343..348	Match=GCCGCC;	Length of match=6;	Accuracy (%)=100;	Description=Ap2/EREBP
TRIAE_CS42_1DL_TGACv1_061855_AA0204420	GA	Motif	613..616	Match=TGAC;	Length of match=4;	Accuracy (%)=100;	Description=WRKY
TRIAE_CS42_5DL_TGACv1_434954_AA1444030	ABA	Motif	198..206	Match=TGCCACCGG;	Length of match=9;	Accuracy (%)=100;	Description=ABF_bZIP
TRIAE_CS42_1DL_TGACv1_061855_AA0204420	ethylene	Motif	709..712	Match=GTAC;	Length of match=4;	Accuracy (%)=100;	Description=SBP
TRIAE_CS42_1DL_TGACv1_061855_AA0204420	ethylene	Motif	900..903	Match=GTAC;	Length of match=4;	Accuracy (%)=100;	Description=SBP
TRIAE_CS42_1DL_TGACv1_061855_AA0204420	auxin	Motif	828..833	Match=TGTCTC;	Length of match=6;	Accuracy (%)=100;	Description=ARF1
TRIAE_CS42_1DL_TGACv1_061855_AA0204420	auxin	Motif	240..244	Match=GAGAC;	Length of match=5;	Accuracy (%)=100;	Description=ARF
TRIAE_CS42_4AL_TGACv1_291775_AA0996540	auxin	Motif	199..203	Match=TGACG;	Length of match=5;	Accuracy (%)=100;	Description=TGA1_bZIP
TRIAE_CS42_7DL_TGACv1_604750_AA2001310	auxin	Motif	199..203	Match=TGACG;	Length of match=5;	Accuracy (%)=100;	Description=TGA1_bZIP
TRIAE_CS42_1BL_TGACv1_031944_AA0123110	ABA	Motif	2..6	Match=ACGTG;	Length of match=5;	Accuracy (%)=100;	Description=ABF_bZIP
TRIAE_CS42_1DL_TGACv1_062469_AA0214930	ethylene	Motif	325..328	Match=ACGT;	Length of match=4;	Accuracy (%)=100;	Description=AP2/EREBP
TRIAE_CS42_1DL_TGACv1_062469_AA0214930	ethylene	Motif	522..525	Match=ACGT;	Length of match=4;	Accuracy (%)=100;	Description=AP2/EREBP
TRIAE_CS42_1DL_TGACv1_062469_AA0214930	ethylene	Motif	634..637	Match=ACGT;	Length of match=4;	Accuracy (%)=100;	Description=AP2/EREBP
TRIAE_CS42_1DL_TGACv1_062469_AA0214930	ethylene	Motif	848..851	Match=ACGT;	Length of match=4;	Accuracy (%)=100;	Description=AP2/EREBP
TRIAE_CS42_1DL_TGACv1_062469_AA0214930	ethylene	Motif	891..896	Match=GCCGCC;	Length of match=6;	Accuracy (%)=100;	Description=AP2/EREBP
TRIAE_CS42_1DL_TGACv1_062469_AA0214930	JA	Motif	891..896	Match=GCCGCC;	Length of match=6;	Accuracy (%)=100;	Description=Ap2/EREBP
TRIAE_CS42_1DL_TGACv1_062469_AA0214930	GA	Motif	195..198	Match=TGAC;	Length of match=4;	Accuracy (%)=100;	Description=WRKY
TRIAE_CS42_1DL_TGACv1_062469_AA0214930	GA	Motif	775..778	Match=TGAC;	Length of match=4;	Accuracy (%)=100;	Description=WRKY
TRIAE_CS42_3B_TGACv1_222249_AA0760510	ABA	Motif	20..24	Match=ACGTG;	Length of match=5;	Accuracy (%)=100;	Description=ABF_bZIP
TRIAE_CS42_1DL_TGACv1_062469_AA0214930	ethylene	Motif	271..274	Match=GTAC;	Length of match=4;	Accuracy (%)=100;	Description=SBP
TRIAE_CS42_1DL_TGACv1_062469_AA0214930	ethylene	Motif	632..635	Match=GTAC;	Length of match=4;	Accuracy (%)=100;	Description=SBP
TRIAE_CS42_1DL_TGACv1_062469_AA0214930	ethylene	Motif	744..747	Match=GTAC;	Length of match=4;	Accuracy (%)=100;	Description=SBP
TRIAE_CS42_1DL_TGACv1_062469_AA0214930	ABA	Motif	856..862	Match=ACCGAGA;	Length of match=7;	Accuracy (%)=100;	Description=DREB
TRIAE_CS42_1DL_TGACv1_062469_AA0214930	ABA_JA	Motif	107..112	Match=CACATG;	Length of match=6;	Accuracy (%)=100;	Description=bHLH_MYC
TRIAE_CS42_1DL_TGACv1_062469_AA0214930	auxin	Motif	322..326	Match=GAGAC;	Length of match=5;	Accuracy (%)=100;	Description=ARF
TRIAE_CS42_7AL_TGACv1_559693_AA1800520	auxin	Motif	200..204	Match=TGACG;	Length of match=5;	Accuracy (%)=100;	Description=TGA1_bZIP
TRIAE_CS42_1BL_TGACv1_031679_AA0118650	auxin	Motif	201..205	Match=TGACG;	Length of match=5;	Accuracy (%)=100;	Description=TGA1_bZIP
TRIAE_CS42_1DL_TGACv1_062472_AA0214950	ethylene	Motif	147..150	Match=ACGT;	Length of match=4;	Accuracy (%)=100;	Description=AP2/EREBP
TRIAE_CS42_1DL_TGACv1_062472_AA0214950	ethylene	Motif	238..241	Match=ACGT;	Length of match=4;	Accuracy (%)=100;	Description=AP2/EREBP
TRIAE_CS42_1DL_TGACv1_062472_AA0214950	ethylene	Motif	677..680	Match=ACGT;	Length of match=4;	Accuracy (%)=100;	Description=AP2/EREBP
TRIAE_CS42_1DL_TGACv1_062472_AA0214950	GA	Motif	914..917	Match=TGAC;	Length of match=4;	Accuracy (%)=100;	Description=WRKY
TRIAE_CS42_1DL_TGACv1_062472_AA0214950	GA	Motif	918..921	Match=TGAC;	Length of match=4;	Accuracy (%)=100;	Description=WRKY
TRIAE_CS42_1DL_TGACv1_062472_AA0214950	ethylene	Motif	5..8	Match=GTAC;	Length of match=4;	Accuracy (%)=100;	Description=SBP
TRIAE_CS42_1DL_TGACv1_062472_AA0214950	ethylene	Motif	699..702	Match=GTAC;	Length of match=4;	Accuracy (%)=100;	Description=SBP
TRIAE_CS42_1DL_TGACv1_062472_AA0214950	GA	Motif	851..856	Match=CAACTC;	Length of match=6;	Accuracy (%)=100;	Description=R2R3_MYB
TRIAE_CS42_1DL_TGACv1_062472_AA0214950	ABA_JA	Motif	43..48	Match=CACATG;	Length of match=6;	Accuracy (%)=100;	Description=bHLH_MYC
TRIAE_CS42_1DL_TGACv1_062472_AA0214950	ABA	Motif	863..868	Match=CATGCA;	Length of match=6;	Accuracy (%)=100;	Description=B3dTF_VP1
TRIAE_CS42_1DL_TGACv1_062472_AA0214950	auxin	Motif	995..999	Match=GAGAC;	Length of match=5;	Accuracy (%)=100;	Description=ARF
TRIAE_CS42_1DL_TGACv1_062652_AA0217810	ABA_ethylene	Motif	776..780	Match=CCGAC;	Length of match=5;	Accuracy (%)=100;	Description=AP2/ERF_DREB_(CBF
TRIAE_CS42_1DL_TGACv1_062652_AA0217810	ABA_ethylene	Motif	949..953	Match=CCGAC;	Length of match=5;	Accuracy (%)=100;	Description=AP2/ERF_DREB_(CBF
TRIAE_CS42_1DL_TGACv1_062652_AA0217810	ABA	Motif	775..780	Match=ACCGAC;	Length of match=6;	Accuracy (%)=100;	Description=AP2/EREBP
TRIAE_CS42_1DL_TGACv1_062652_AA0217810	ethylene	Motif	735..738	Match=ACGT;	Length of match=4;	Accuracy (%)=100;	Description=AP2/EREBP
TRIAE_CS42_1DL_TGACv1_062652_AA0217810	ethylene	Motif	779..782	Match=ACGT;	Length of match=4;	Accuracy (%)=100;	Description=AP2/EREBP
TRIAE_CS42_1DL_TGACv1_062652_AA0217810	ethylene	Motif	861..866	Match=GCCGCC;	Length of match=6;	Accuracy (%)=100;	Description=AP2/EREBP
TRIAE_CS42_1DL_TGACv1_062652_AA0217810	JA	Motif	861..866	Match=GCCGCC;	Length of match=6;	Accuracy (%)=100;	Description=Ap2/EREBP
TRIAE_CS42_1DL_TGACv1_062652_AA0217810	GA	Motif	331..334	Match=TGAC;	Length of match=4;	Accuracy (%)=100;	Description=WRKY
TRIAE_CS42_1DL_TGACv1_062652_AA0217810	GA	Motif	403..406	Match=TGAC;	Length of match=4;	Accuracy (%)=100;	Description=WRKY
TRIAE_CS42_1DL_TGACv1_062652_AA0217810	SA	Motif	330..334	Match=TTGAC;	Length of match=5;	Accuracy (%)=100;	Description=WRKY
TRIAE_CS42_5BL_TGACv1_407940_AA1360540	auxin	Motif	201..205	Match=TGACG;	Length of match=5;	Accuracy (%)=100;	Description=TGA1_bZIP
TRIAE_CS42_1DL_TGACv1_062652_AA0217810	ethylene	Motif	34..37	Match=GTAC;	Length of match=4;	Accuracy (%)=100;	Description=SBP
TRIAE_CS42_1DL_TGACv1_062652_AA0217810	ethylene	Motif	367..370	Match=GTAC;	Length of match=4;	Accuracy (%)=100;	Description=SBP
TRIAE_CS42_1DL_TGACv1_062652_AA0217810	ethylene	Motif	623..626	Match=GTAC;	Length of match=4;	Accuracy (%)=100;	Description=SBP
TRIAE_CS42_1DL_TGACv1_062652_AA0217810	ethylene	Motif	908..911	Match=GTAC;	Length of match=4;	Accuracy (%)=100;	Description=SBP
TRIAE_CS42_1DL_TGACv1_062652_AA0217810	GA	Motif	758..764	Match=TATCCAC;	Length of match=7;	Accuracy (%)=100;	Description=R2R3_MYB
TRIAE_CS42_1DL_TGACv1_062652_AA0217810	auxin	Motif	473..478	Match=ACTTTA;	Length of match=6;	Accuracy (%)=100;	Description=DOF
TRIAE_CS42_1DL_TGACv1_062652_AA0217810	auxin	Motif	61..66	Match=TGTCTC;	Length of match=6;	Accuracy (%)=100;	Description=ARF1
TRIAE_CS42_1DL_TGACv1_062652_AA0217810	auxin	Motif	959..963	Match=GAGAC;	Length of match=5;	Accuracy (%)=100;	Description=ARF
TRIAE_CS42_2BL_TGACv1_129563_AA0388680	ABA	Motif	203..207	Match=ACGTG;	Length of match=5;	Accuracy (%)=100;	Description=ABF_bZIP
TRIAE_CS42_1DL_TGACv1_062737_AA0219050	ABA_ethylene	Motif	565..569	Match=CCGAC;	Length of match=5;	Accuracy (%)=100;	Description=AP2/ERF_DREB_(CBF
TRIAE_CS42_1DL_TGACv1_062737_AA0219050	ABA	Motif	564..569	Match=ACCGAC;	Length of match=6;	Accuracy (%)=100;	Description=AP2/EREBP
TRIAE_CS42_1DL_TGACv1_062737_AA0219050	ethylene	Motif	529..532	Match=ACGT;	Length of match=4;	Accuracy (%)=100;	Description=AP2/EREBP
TRIAE_CS42_1DL_TGACv1_062737_AA0219050	ethylene	Motif	576..579	Match=ACGT;	Length of match=4;	Accuracy (%)=100;	Description=AP2/EREBP
TRIAE_CS42_1DL_TGACv1_062737_AA0219050	ethylene	Motif	591..594	Match=ACGT;	Length of match=4;	Accuracy (%)=100;	Description=AP2/EREBP
TRIAE_CS42_1DL_TGACv1_062737_AA0219050	ethylene	Motif	597..600	Match=ACGT;	Length of match=4;	Accuracy (%)=100;	Description=AP2/EREBP
TRIAE_CS42_1DL_TGACv1_062737_AA0219050	GA	Motif	11..14	Match=TGAC;	Length of match=4;	Accuracy (%)=100;	Description=WRKY
TRIAE_CS42_1DL_TGACv1_062737_AA0219050	GA	Motif	220..223	Match=TGAC;	Length of match=4;	Accuracy (%)=100;	Description=WRKY
TRIAE_CS42_1DL_TGACv1_062737_AA0219050	GA	Motif	292..295	Match=TGAC;	Length of match=4;	Accuracy (%)=100;	Description=WRKY
TRIAE_CS42_1DL_TGACv1_062737_AA0219050	GA	Motif	358..361	Match=TGAC;	Length of match=4;	Accuracy (%)=100;	Description=WRKY
TRIAE_CS42_1DL_TGACv1_062737_AA0219050	SA	Motif	291..295	Match=TTGAC;	Length of match=5;	Accuracy (%)=100;	Description=WRKY
TRIAE_CS42_1DL_TGACv1_062737_AA0219050	SA	Motif	357..361	Match=TTGAC;	Length of match=5;	Accuracy (%)=100;	Description=WRKY
TRIAE_CS42_1DL_TGACv1_062737_AA0219050	GA	Motif	813..819	Match=TATCCAC;	Length of match=7;	Accuracy (%)=100;	Description=R2R3_MYB
TRIAE_CS42_2DS_TGACv1_177309_AA0573050	ABA	Motif	203..207	Match=ACGTG;	Length of match=5;	Accuracy (%)=100;	Description=ABF_bZIP
TRIAE_CS42_1DL_TGACv1_062818_AA0220420	ethylene	Motif	583..586	Match=ACGT;	Length of match=4;	Accuracy (%)=100;	Description=AP2/EREBP
TRIAE_CS42_1DL_TGACv1_062818_AA0220420	ethylene	Motif	626..629	Match=ACGT;	Length of match=4;	Accuracy (%)=100;	Description=AP2/EREBP
TRIAE_CS42_1DL_TGACv1_062818_AA0220420	ethylene	Motif	752..755	Match=ACGT;	Length of match=4;	Accuracy (%)=100;	Description=AP2/EREBP
TRIAE_CS42_1DL_TGACv1_062818_AA0220420	ethylene	Motif	826..829	Match=ACGT;	Length of match=4;	Accuracy (%)=100;	Description=AP2/EREBP
TRIAE_CS42_1DL_TGACv1_062818_AA0220420	ethylene	Motif	383..388	Match=GCCGCC;	Length of match=6;	Accuracy (%)=100;	Description=AP2/EREBP
TRIAE_CS42_1DL_TGACv1_062818_AA0220420	JA	Motif	383..388	Match=GCCGCC;	Length of match=6;	Accuracy (%)=100;	Description=Ap2/EREBP
TRIAE_CS42_1DL_TGACv1_062818_AA0220420	GA	Motif	90..93	Match=TGAC;	Length of match=4;	Accuracy (%)=100;	Description=WRKY
TRIAE_CS42_1DL_TGACv1_062818_AA0220420	GA	Motif	319..322	Match=TGAC;	Length of match=4;	Accuracy (%)=100;	Description=WRKY
TRIAE_CS42_1DL_TGACv1_062818_AA0220420	GA	Motif	350..353	Match=TGAC;	Length of match=4;	Accuracy (%)=100;	Description=WRKY
TRIAE_CS42_1DL_TGACv1_062818_AA0220420	GA	Motif	416..419	Match=TGAC;	Length of match=4;	Accuracy (%)=100;	Description=WRKY
TRIAE_CS42_1DL_TGACv1_062818_AA0220420	GA	Motif	581..584	Match=TGAC;	Length of match=4;	Accuracy (%)=100;	Description=WRKY
TRIAE_CS42_1DL_TGACv1_062818_AA0220420	GA	Motif	605..608	Match=TGAC;	Length of match=4;	Accuracy (%)=100;	Description=WRKY
TRIAE_CS42_1DL_TGACv1_062818_AA0220420	SA	Motif	318..322	Match=TTGAC;	Length of match=5;	Accuracy (%)=100;	Description=WRKY
TRIAE_CS42_6AS_TGACv1_485688_AA1550110	auxin	Motif	203..207	Match=TGACG;	Length of match=5;	Accuracy (%)=100;	Description=TGA1_bZIP
TRIAE_CS42_5DL_TGACv1_435861_AA1455710	ABA	Motif	204..208	Match=ACGTG;	Length of match=5;	Accuracy (%)=100;	Description=ABF_bZIP
TRIAE_CS42_1DL_TGACv1_062818_AA0220420	ethylene	Motif	296..299	Match=GTAC;	Length of match=4;	Accuracy (%)=100;	Description=SBP
TRIAE_CS42_1DL_TGACv1_062818_AA0220420	GA	Motif	3..8	Match=CAACTC;	Length of match=6;	Accuracy (%)=100;	Description=R2R3_MYB
TRIAE_CS42_1DL_TGACv1_062818_AA0220420	JA	Motif	751..756	Match=AACGTG;	Length of match=6;	Accuracy (%)=100;	Description=JAMYC
TRIAE_CS42_1DL_TGACv1_062818_AA0220420	JA	Motif	825..830	Match=AACGTG;	Length of match=6;	Accuracy (%)=100;	Description=JAMYC
TRIAE_CS42_1DL_TGACv1_062818_AA0220420	ABA_JA	Motif	597..602	Match=CACATG;	Length of match=6;	Accuracy (%)=100;	Description=bHLH_MYC
TRIAE_CS42_1DL_TGACv1_062818_AA0220420	auxin	Motif	329..333	Match=GAGAC;	Length of match=5;	Accuracy (%)=100;	Description=ARF
TRIAE_CS42_1DL_TGACv1_062818_AA0220420	auxin	Motif	520..524	Match=GAGAC;	Length of match=5;	Accuracy (%)=100;	Description=ARF
TRIAE_CS42_1DL_TGACv1_062818_AA0220420	auxin	Motif	623..627	Match=GAGAC;	Length of match=5;	Accuracy (%)=100;	Description=ARF
TRIAE_CS42_4AL_TGACv1_290165_AA0982510	ABA	Motif	205..212	Match=CATGCATG;	Length of match=8;	Accuracy (%)=100;	Description=FUS3__TRAB1__bZIP
TRIAE_CS42_3AL_TGACv1_196429_AA0660330	ABA	Motif	206..213	Match=CATGCATG;	Length of match=8;	Accuracy (%)=100;	Description=FUS3__TRAB1__bZIP
TRIAE_CS42_2AS_TGACv1_114411_AA0366860	auxin	Motif	207..211	Match=TGACG;	Length of match=5;	Accuracy (%)=100;	Description=TGA1_bZIP
TRIAE_CS42_2AL_TGACv1_095974_AA0316300	ABA	Motif	208..212	Match=ACGTG;	Length of match=5;	Accuracy (%)=100;	Description=ABF_bZIP
TRIAE_CS42_1DL_TGACv1_062822_AA0220490	ABA_ethylene	Motif	366..370	Match=CCGAC;	Length of match=5;	Accuracy (%)=100;	Description=AP2/ERF_DREB_(CBF
TRIAE_CS42_1DL_TGACv1_062822_AA0220490	ABA	Motif	365..370	Match=ACCGAC;	Length of match=6;	Accuracy (%)=100;	Description=AP2/EREBP
TRIAE_CS42_1DL_TGACv1_062822_AA0220490	ethylene	Motif	238..241	Match=ACGT;	Length of match=4;	Accuracy (%)=100;	Description=AP2/EREBP
TRIAE_CS42_1DL_TGACv1_062822_AA0220490	ethylene	Motif	738..743	Match=GCCGCC;	Length of match=6;	Accuracy (%)=100;	Description=AP2/EREBP
TRIAE_CS42_1DL_TGACv1_062822_AA0220490	JA	Motif	738..743	Match=GCCGCC;	Length of match=6;	Accuracy (%)=100;	Description=Ap2/EREBP
TRIAE_CS42_1DL_TGACv1_062822_AA0220490	GA	Motif	96..99	Match=TGAC;	Length of match=4;	Accuracy (%)=100;	Description=WRKY
TRIAE_CS42_1DL_TGACv1_062822_AA0220490	GA	Motif	371..374	Match=TGAC;	Length of match=4;	Accuracy (%)=100;	Description=WRKY
TRIAE_CS42_1DL_TGACv1_062822_AA0220490	GA	Motif	496..499	Match=TGAC;	Length of match=4;	Accuracy (%)=100;	Description=WRKY
TRIAE_CS42_1DL_TGACv1_062822_AA0220490	GA	Motif	944..947	Match=TGAC;	Length of match=4;	Accuracy (%)=100;	Description=WRKY
TRIAE_CS42_1DL_TGACv1_062822_AA0220490	SA	Motif	495..499	Match=TTGAC;	Length of match=5;	Accuracy (%)=100;	Description=WRKY
TRIAE_CS42_1DL_TGACv1_062822_AA0220490	SA	Motif	943..947	Match=TTGAC;	Length of match=5;	Accuracy (%)=100;	Description=WRKY
TRIAE_CS42_1DL_TGACv1_062822_AA0220490	ethylene	Motif	390..393	Match=GTAC;	Length of match=4;	Accuracy (%)=100;	Description=SBP
TRIAE_CS42_1DL_TGACv1_062822_AA0220490	ethylene	Motif	516..519	Match=GTAC;	Length of match=4;	Accuracy (%)=100;	Description=SBP
TRIAE_CS42_1DL_TGACv1_062822_AA0220490	ethylene	Motif	633..636	Match=GTAC;	Length of match=4;	Accuracy (%)=100;	Description=SBP
TRIAE_CS42_1DL_TGACv1_062822_AA0220490	ethylene	Motif	638..641	Match=GTAC;	Length of match=4;	Accuracy (%)=100;	Description=SBP
TRIAE_CS42_1DL_TGACv1_062822_AA0220490	ethylene	Motif	811..814	Match=GTAC;	Length of match=4;	Accuracy (%)=100;	Description=SBP
TRIAE_CS42_1DL_TGACv1_062822_AA0220490	GA	Motif	232..237	Match=CAACTC;	Length of match=6;	Accuracy (%)=100;	Description=R2R3_MYB
TRIAE_CS42_1DL_TGACv1_062822_AA0220490	GA	Motif	961..966	Match=CAACTC;	Length of match=6;	Accuracy (%)=100;	Description=R2R3_MYB
TRIAE_CS42_1DL_TGACv1_062822_AA0220490	auxin	Motif	321..326	Match=ACTTTA;	Length of match=6;	Accuracy (%)=100;	Description=DOF
TRIAE_CS42_1DL_TGACv1_062822_AA0220490	auxin	Motif	71..76	Match=TGTCTC;	Length of match=6;	Accuracy (%)=100;	Description=ARF1
TRIAE_CS42_1DL_TGACv1_062822_AA0220490	auxin	Motif	747..752	Match=TGTCTC;	Length of match=6;	Accuracy (%)=100;	Description=ARF1
TRIAE_CS42_1DL_TGACv1_062822_AA0220490	auxin	Motif	334..338	Match=GAGAC;	Length of match=5;	Accuracy (%)=100;	Description=ARF
TRIAE_CS42_1DL_TGACv1_062822_AA0220490	auxin	Motif	422..426	Match=GAGAC;	Length of match=5;	Accuracy (%)=100;	Description=ARF
TRIAE_CS42_1DL_TGACv1_062999_AA0222790	ethylene	Motif	903..908	Match=GCCGCC;	Length of match=6;	Accuracy (%)=100;	Description=AP2/EREBP
TRIAE_CS42_1DL_TGACv1_062999_AA0222790	ethylene	Motif	906..911	Match=GCCGCC;	Length of match=6;	Accuracy (%)=100;	Description=AP2/EREBP
TRIAE_CS42_1DL_TGACv1_062999_AA0222790	ethylene	Motif	913..918	Match=GCCGCC;	Length of match=6;	Accuracy (%)=100;	Description=AP2/EREBP
TRIAE_CS42_1DL_TGACv1_062999_AA0222790	JA	Motif	903..908	Match=GCCGCC;	Length of match=6;	Accuracy (%)=100;	Description=Ap2/EREBP
TRIAE_CS42_1DL_TGACv1_062999_AA0222790	JA	Motif	906..911	Match=GCCGCC;	Length of match=6;	Accuracy (%)=100;	Description=Ap2/EREBP
TRIAE_CS42_1DL_TGACv1_062999_AA0222790	JA	Motif	913..918	Match=GCCGCC;	Length of match=6;	Accuracy (%)=100;	Description=Ap2/EREBP
TRIAE_CS42_1DL_TGACv1_062999_AA0222790	GA	Motif	90..93	Match=TGAC;	Length of match=4;	Accuracy (%)=100;	Description=WRKY
TRIAE_CS42_1DL_TGACv1_062999_AA0222790	GA	Motif	170..173	Match=TGAC;	Length of match=4;	Accuracy (%)=100;	Description=WRKY
TRIAE_CS42_1DL_TGACv1_062999_AA0222790	GA	Motif	339..342	Match=TGAC;	Length of match=4;	Accuracy (%)=100;	Description=WRKY
TRIAE_CS42_1DL_TGACv1_062999_AA0222790	GA	Motif	357..360	Match=TGAC;	Length of match=4;	Accuracy (%)=100;	Description=WRKY
TRIAE_CS42_1DL_TGACv1_062999_AA0222790	GA	Motif	537..540	Match=TGAC;	Length of match=4;	Accuracy (%)=100;	Description=WRKY
TRIAE_CS42_1DL_TGACv1_062999_AA0222790	GA	Motif	742..745	Match=TGAC;	Length of match=4;	Accuracy (%)=100;	Description=WRKY
TRIAE_CS42_1DL_TGACv1_062999_AA0222790	SA	Motif	536..540	Match=TTGAC;	Length of match=5;	Accuracy (%)=100;	Description=WRKY
TRIAE_CS42_1DL_TGACv1_062999_AA0222790	SA	Motif	741..745	Match=TTGAC;	Length of match=5;	Accuracy (%)=100;	Description=WRKY
TRIAE_CS42_1DL_TGACv1_062999_AA0222790	ethylene	Motif	451..454	Match=GTAC;	Length of match=4;	Accuracy (%)=100;	Description=SBP
TRIAE_CS42_1DL_TGACv1_062999_AA0222790	ethylene	Motif	857..860	Match=GTAC;	Length of match=4;	Accuracy (%)=100;	Description=SBP
TRIAE_CS42_1DL_TGACv1_062999_AA0222790	ABA	Motif	81..86	Match=CATGCA;	Length of match=6;	Accuracy (%)=100;	Description=B3dTF_VP1
TRIAE_CS42_1DL_TGACv1_063078_AA0223690	ABA_ethylene	Motif	865..869	Match=CCGAC;	Length of match=5;	Accuracy (%)=100;	Description=AP2/ERF_DREB_(CBF
TRIAE_CS42_1DL_TGACv1_063078_AA0223690	ethylene	Motif	435..438	Match=ACGT;	Length of match=4;	Accuracy (%)=100;	Description=AP2/EREBP
TRIAE_CS42_1DL_TGACv1_063078_AA0223690	ethylene	Motif	905..908	Match=ACGT;	Length of match=4;	Accuracy (%)=100;	Description=AP2/EREBP
TRIAE_CS42_1DL_TGACv1_063078_AA0223690	ethylene	Motif	856..861	Match=GCCGCC;	Length of match=6;	Accuracy (%)=100;	Description=AP2/EREBP
TRIAE_CS42_1DL_TGACv1_063078_AA0223690	JA	Motif	856..861	Match=GCCGCC;	Length of match=6;	Accuracy (%)=100;	Description=Ap2/EREBP
TRIAE_CS42_1DL_TGACv1_063078_AA0223690	GA	Motif	42..45	Match=TGAC;	Length of match=4;	Accuracy (%)=100;	Description=WRKY
TRIAE_CS42_1DL_TGACv1_063078_AA0223690	GA	Motif	280..283	Match=TGAC;	Length of match=4;	Accuracy (%)=100;	Description=WRKY
TRIAE_CS42_1DL_TGACv1_063078_AA0223690	GA	Motif	572..575	Match=TGAC;	Length of match=4;	Accuracy (%)=100;	Description=WRKY
TRIAE_CS42_1DL_TGACv1_063078_AA0223690	SA	Motif	41..45	Match=TTGAC;	Length of match=5;	Accuracy (%)=100;	Description=WRKY
TRIAE_CS42_1DL_TGACv1_063078_AA0223690	SA	Motif	279..283	Match=TTGAC;	Length of match=5;	Accuracy (%)=100;	Description=WRKY
TRIAE_CS42_1DL_TGACv1_063078_AA0223690	SA	Motif	571..575	Match=TTGAC;	Length of match=5;	Accuracy (%)=100;	Description=WRKY
TRIAE_CS42_1DL_TGACv1_063078_AA0223690	ethylene	Motif	25..28	Match=GTAC;	Length of match=4;	Accuracy (%)=100;	Description=SBP
TRIAE_CS42_1DL_TGACv1_063078_AA0223690	ethylene	Motif	198..201	Match=GTAC;	Length of match=4;	Accuracy (%)=100;	Description=SBP
TRIAE_CS42_1DL_TGACv1_063078_AA0223690	ethylene	Motif	259..262	Match=GTAC;	Length of match=4;	Accuracy (%)=100;	Description=SBP
TRIAE_CS42_1DL_TGACv1_063078_AA0223690	ethylene	Motif	855..861	Match=AGCCGCC;	Length of match=7;	Accuracy (%)=100;	Description=ERF
TRIAE_CS42_1DL_TGACv1_063078_AA0223690	ABA_JA	Motif	457..462	Match=CACATG;	Length of match=6;	Accuracy (%)=100;	Description=bHLH_MYC
TRIAE_CS42_1DL_TGACv1_063600_AA0228940	ethylene	Motif	151..154	Match=ACGT;	Length of match=4;	Accuracy (%)=100;	Description=AP2/EREBP
TRIAE_CS42_1DL_TGACv1_063600_AA0228940	ethylene	Motif	174..177	Match=ACGT;	Length of match=4;	Accuracy (%)=100;	Description=AP2/EREBP
TRIAE_CS42_1DL_TGACv1_063600_AA0228940	GA	Motif	185..188	Match=TGAC;	Length of match=4;	Accuracy (%)=100;	Description=WRKY
TRIAE_CS42_1DL_TGACv1_063600_AA0228940	GA	Motif	649..652	Match=TGAC;	Length of match=4;	Accuracy (%)=100;	Description=WRKY
TRIAE_CS42_1DL_TGACv1_063600_AA0228940	SA	Motif	648..652	Match=TTGAC;	Length of match=5;	Accuracy (%)=100;	Description=WRKY
TRIAE_CS42_2AL_TGACv1_093925_AA0289500	ABA	Motif	209..213	Match=ACGTG;	Length of match=5;	Accuracy (%)=100;	Description=ABF_bZIP
TRIAE_CS42_1DL_TGACv1_063600_AA0228940	ethylene	Motif	153..156	Match=GTAC;	Length of match=4;	Accuracy (%)=100;	Description=SBP
TRIAE_CS42_1DL_TGACv1_063600_AA0228940	ethylene	Motif	695..698	Match=GTAC;	Length of match=4;	Accuracy (%)=100;	Description=SBP
TRIAE_CS42_1DL_TGACv1_063600_AA0228940	ethylene	Motif	786..789	Match=GTAC;	Length of match=4;	Accuracy (%)=100;	Description=SBP
TRIAE_CS42_1DL_TGACv1_063600_AA0228940	ethylene	Motif	828..831	Match=GTAC;	Length of match=4;	Accuracy (%)=100;	Description=SBP
TRIAE_CS42_1DL_TGACv1_063600_AA0228940	GA	Motif	149..155	Match=TAACGTA;	Length of match=7;	Accuracy (%)=100;	Description=R2R3_MYB
TRIAE_CS42_1DL_TGACv1_063600_AA0228940	ABA_JA	Motif	641..646	Match=CACATG;	Length of match=6;	Accuracy (%)=100;	Description=bHLH_MYC
TRIAE_CS42_1DL_TGACv1_063600_AA0228940	ABA	Motif	863..869	Match=CAAACAC;	Length of match=7;	Accuracy (%)=100;	Description=ABRE
TRIAE_CS42_1DL_TGACv1_063802_AA0230960	ethylene	Motif	766..769	Match=ACGT;	Length of match=4;	Accuracy (%)=100;	Description=AP2/EREBP
TRIAE_CS42_1DL_TGACv1_063802_AA0230960	GA	Motif	203..206	Match=TGAC;	Length of match=4;	Accuracy (%)=100;	Description=WRKY
TRIAE_CS42_1DL_TGACv1_063802_AA0230960	GA	Motif	266..269	Match=TGAC;	Length of match=4;	Accuracy (%)=100;	Description=WRKY
TRIAE_CS42_1DL_TGACv1_063802_AA0230960	GA	Motif	509..512	Match=TGAC;	Length of match=4;	Accuracy (%)=100;	Description=WRKY
TRIAE_CS42_1DL_TGACv1_063802_AA0230960	GA	Motif	764..767	Match=TGAC;	Length of match=4;	Accuracy (%)=100;	Description=WRKY
TRIAE_CS42_1DL_TGACv1_063802_AA0230960	SA	Motif	508..512	Match=TTGAC;	Length of match=5;	Accuracy (%)=100;	Description=WRKY
TRIAE_CS42_1DL_TGACv1_063802_AA0230960	SA	Motif	763..767	Match=TTGAC;	Length of match=5;	Accuracy (%)=100;	Description=WRKY
TRIAE_CS42_5BL_TGACv1_404585_AA1305040	auxin	Motif	21..25	Match=TGACG;	Length of match=5;	Accuracy (%)=100;	Description=TGA1_bZIP
TRIAE_CS42_7DL_TGACv1_602656_AA1964250	ABA	Motif	21..25	Match=ACGTG;	Length of match=5;	Accuracy (%)=100;	Description=ABF_bZIP
TRIAE_CS42_1DL_TGACv1_063802_AA0230960	ethylene	Motif	803..806	Match=GTAC;	Length of match=4;	Accuracy (%)=100;	Description=SBP
TRIAE_CS42_1DS_TGACv1_080446_AA0248110	ethylene	Motif	314..317	Match=ACGT;	Length of match=4;	Accuracy (%)=100;	Description=AP2/EREBP
TRIAE_CS42_1DS_TGACv1_080446_AA0248110	ethylene	Motif	788..791	Match=ACGT;	Length of match=4;	Accuracy (%)=100;	Description=AP2/EREBP
TRIAE_CS42_1DS_TGACv1_080446_AA0248110	ethylene	Motif	853..856	Match=ACGT;	Length of match=4;	Accuracy (%)=100;	Description=AP2/EREBP
TRIAE_CS42_1DS_TGACv1_080446_AA0248110	GA	Motif	438..441	Match=TGAC;	Length of match=4;	Accuracy (%)=100;	Description=WRKY
TRIAE_CS42_1DS_TGACv1_080446_AA0248110	GA	Motif	622..625	Match=TGAC;	Length of match=4;	Accuracy (%)=100;	Description=WRKY
TRIAE_CS42_1DS_TGACv1_080446_AA0248110	GA	Motif	734..737	Match=TGAC;	Length of match=4;	Accuracy (%)=100;	Description=WRKY
TRIAE_CS42_1DS_TGACv1_080446_AA0248110	ethylene	Motif	279..282	Match=GTAC;	Length of match=4;	Accuracy (%)=100;	Description=SBP
TRIAE_CS42_1DS_TGACv1_080446_AA0248110	ethylene	Motif	325..328	Match=GTAC;	Length of match=4;	Accuracy (%)=100;	Description=SBP
TRIAE_CS42_1DS_TGACv1_080446_AA0248110	ethylene	Motif	790..793	Match=GTAC;	Length of match=4;	Accuracy (%)=100;	Description=SBP
TRIAE_CS42_1DS_TGACv1_080446_AA0248110	ethylene	Motif	839..842	Match=GTAC;	Length of match=4;	Accuracy (%)=100;	Description=SBP
TRIAE_CS42_1DS_TGACv1_080446_AA0248110	auxin	Motif	792..797	Match=ACTTTA;	Length of match=6;	Accuracy (%)=100;	Description=DOF
TRIAE_CS42_1DS_TGACv1_080446_AA0248110	auxin	Motif	567..572	Match=TGTCTC;	Length of match=6;	Accuracy (%)=100;	Description=ARF1
TRIAE_CS42_1DS_TGACv1_081003_AA0256670	ABA_ethylene	Motif	166..170	Match=CCGAC;	Length of match=5;	Accuracy (%)=100;	Description=AP2/ERF_DREB_(CBF
TRIAE_CS42_1DS_TGACv1_081003_AA0256670	ABA_ethylene	Motif	566..570	Match=CCGAC;	Length of match=5;	Accuracy (%)=100;	Description=AP2/ERF_DREB_(CBF
TRIAE_CS42_1DS_TGACv1_081003_AA0256670	ABA_ethylene	Motif	603..607	Match=CCGAC;	Length of match=5;	Accuracy (%)=100;	Description=AP2/ERF_DREB_(CBF
TRIAE_CS42_1DS_TGACv1_081003_AA0256670	ABA_ethylene	Motif	813..817	Match=CCGAC;	Length of match=5;	Accuracy (%)=100;	Description=AP2/ERF_DREB_(CBF
TRIAE_CS42_1DS_TGACv1_081003_AA0256670	ethylene	Motif	324..329	Match=GTCGAC;	Length of match=6;	Accuracy (%)=100;	Description=AP2/ERF_DREB_(CBF
TRIAE_CS42_1DS_TGACv1_081003_AA0256670	ABA	Motif	602..607	Match=ACCGAC;	Length of match=6;	Accuracy (%)=100;	Description=AP2/EREBP
TRIAE_CS42_1DS_TGACv1_081003_AA0256670	ethylene	Motif	55..58	Match=ACGT;	Length of match=4;	Accuracy (%)=100;	Description=AP2/EREBP
TRIAE_CS42_1DS_TGACv1_081003_AA0256670	ethylene	Motif	172..175	Match=ACGT;	Length of match=4;	Accuracy (%)=100;	Description=AP2/EREBP
TRIAE_CS42_1DS_TGACv1_081003_AA0256670	ethylene	Motif	322..325	Match=ACGT;	Length of match=4;	Accuracy (%)=100;	Description=AP2/EREBP
TRIAE_CS42_1DS_TGACv1_081003_AA0256670	ethylene	Motif	557..560	Match=ACGT;	Length of match=4;	Accuracy (%)=100;	Description=AP2/EREBP
TRIAE_CS42_1DS_TGACv1_081003_AA0256670	ethylene	Motif	803..806	Match=ACGT;	Length of match=4;	Accuracy (%)=100;	Description=AP2/EREBP
TRIAE_CS42_1DS_TGACv1_081003_AA0256670	ethylene	Motif	200..205	Match=GCCGCC;	Length of match=6;	Accuracy (%)=100;	Description=AP2/EREBP
TRIAE_CS42_1DS_TGACv1_081003_AA0256670	ethylene	Motif	311..316	Match=GCCGCC;	Length of match=6;	Accuracy (%)=100;	Description=AP2/EREBP
TRIAE_CS42_1DS_TGACv1_081003_AA0256670	JA	Motif	200..205	Match=GCCGCC;	Length of match=6;	Accuracy (%)=100;	Description=Ap2/EREBP
TRIAE_CS42_1DS_TGACv1_081003_AA0256670	JA	Motif	311..316	Match=GCCGCC;	Length of match=6;	Accuracy (%)=100;	Description=Ap2/EREBP
TRIAE_CS42_1DS_TGACv1_081003_AA0256670	GA	Motif	24..27	Match=TGAC;	Length of match=4;	Accuracy (%)=100;	Description=WRKY
TRIAE_CS42_1DS_TGACv1_081003_AA0256670	GA	Motif	341..344	Match=TGAC;	Length of match=4;	Accuracy (%)=100;	Description=WRKY
TRIAE_CS42_1DS_TGACv1_081003_AA0256670	GA	Motif	383..386	Match=TGAC;	Length of match=4;	Accuracy (%)=100;	Description=WRKY
TRIAE_CS42_1DS_TGACv1_081003_AA0256670	GA	Motif	778..781	Match=TGAC;	Length of match=4;	Accuracy (%)=100;	Description=WRKY
TRIAE_CS42_1DS_TGACv1_081003_AA0256670	GA	Motif	801..804	Match=TGAC;	Length of match=4;	Accuracy (%)=100;	Description=WRKY
TRIAE_CS42_1DS_TGACv1_081003_AA0256670	SA	Motif	777..781	Match=TTGAC;	Length of match=5;	Accuracy (%)=100;	Description=WRKY
TRIAE_CS42_4AL_TGACv1_292002_AA0997350	ABA	Motif	210..217	Match=CATGCATG;	Length of match=8;	Accuracy (%)=100;	Description=FUS3__TRAB1__bZIP
TRIAE_CS42_2BL_TGACv1_131391_AA0427040	ABA	Motif	211..215	Match=ACGTG;	Length of match=5;	Accuracy (%)=100;	Description=ABF_bZIP
TRIAE_CS42_1DS_TGACv1_081003_AA0256670	ethylene	Motif	281..284	Match=GTAC;	Length of match=4;	Accuracy (%)=100;	Description=SBP
TRIAE_CS42_1DS_TGACv1_081003_AA0256670	JA	Motif	54..59	Match=AACGTG;	Length of match=6;	Accuracy (%)=100;	Description=JAMYC
TRIAE_CS42_1DS_TGACv1_081003_AA0256670	auxin	Motif	110..114	Match=GAGAC;	Length of match=5;	Accuracy (%)=100;	Description=ARF
TRIAE_CS42_4DS_TGACv1_361238_AA1164180	ABA	Motif	214..218	Match=ACGTG;	Length of match=5;	Accuracy (%)=100;	Description=ABF_bZIP
TRIAE_CS42_2BS_TGACv1_146639_AA0469930	ABA	Motif	214..223	Match=TCCACGTCTC;	Length of match=10;	Accuracy (%)=100;	Description=ABF_bZIP
TRIAE_CS42_U_TGACv1_642890_AA2124500	ABA	Motif	215..219	Match=ACGTG;	Length of match=5;	Accuracy (%)=100;	Description=ABF_bZIP
TRIAE_CS42_4BS_TGACv1_328843_AA1094370	ABA	Motif	215..222	Match=CATGCATG;	Length of match=8;	Accuracy (%)=100;	Description=FUS3__TRAB1__bZIP
TRIAE_CS42_1DS_TGACv1_081340_AA0260080	ABA_ethylene	Motif	976..980	Match=CCGAC;	Length of match=5;	Accuracy (%)=100;	Description=AP2/ERF_DREB_(CBF
TRIAE_CS42_1DS_TGACv1_081340_AA0260080	ethylene	Motif	812..817	Match=GTCGAC;	Length of match=6;	Accuracy (%)=100;	Description=AP2/ERF_DREB_(CBF
TRIAE_CS42_1DS_TGACv1_081340_AA0260080	ethylene	Motif	359..362	Match=ACGT;	Length of match=4;	Accuracy (%)=100;	Description=AP2/EREBP
TRIAE_CS42_1DS_TGACv1_081340_AA0260080	ethylene	Motif	364..367	Match=ACGT;	Length of match=4;	Accuracy (%)=100;	Description=AP2/EREBP
TRIAE_CS42_1DS_TGACv1_081340_AA0260080	ethylene	Motif	372..375	Match=ACGT;	Length of match=4;	Accuracy (%)=100;	Description=AP2/EREBP
TRIAE_CS42_1DS_TGACv1_081340_AA0260080	ethylene	Motif	406..409	Match=ACGT;	Length of match=4;	Accuracy (%)=100;	Description=AP2/EREBP
TRIAE_CS42_1DS_TGACv1_081340_AA0260080	ethylene	Motif	421..424	Match=ACGT;	Length of match=4;	Accuracy (%)=100;	Description=AP2/EREBP
TRIAE_CS42_1DS_TGACv1_081340_AA0260080	GA	Motif	47..50	Match=TGAC;	Length of match=4;	Accuracy (%)=100;	Description=WRKY
TRIAE_CS42_1DS_TGACv1_081340_AA0260080	GA	Motif	122..125	Match=TGAC;	Length of match=4;	Accuracy (%)=100;	Description=WRKY
TRIAE_CS42_1DS_TGACv1_081340_AA0260080	GA	Motif	268..271	Match=TGAC;	Length of match=4;	Accuracy (%)=100;	Description=WRKY
TRIAE_CS42_1DS_TGACv1_081340_AA0260080	GA	Motif	306..309	Match=TGAC;	Length of match=4;	Accuracy (%)=100;	Description=WRKY
TRIAE_CS42_1DS_TGACv1_081340_AA0260080	GA	Motif	362..365	Match=TGAC;	Length of match=4;	Accuracy (%)=100;	Description=WRKY
TRIAE_CS42_1DS_TGACv1_081340_AA0260080	GA	Motif	402..405	Match=TGAC;	Length of match=4;	Accuracy (%)=100;	Description=WRKY
TRIAE_CS42_1DS_TGACv1_081340_AA0260080	SA	Motif	46..50	Match=TTGAC;	Length of match=5;	Accuracy (%)=100;	Description=WRKY
TRIAE_CS42_1DS_TGACv1_081340_AA0260080	SA	Motif	121..125	Match=TTGAC;	Length of match=5;	Accuracy (%)=100;	Description=WRKY
TRIAE_CS42_1DS_TGACv1_081340_AA0260080	SA	Motif	305..309	Match=TTGAC;	Length of match=5;	Accuracy (%)=100;	Description=WRKY
TRIAE_CS42_2DL_TGACv1_159703_AA0541730	ABA	Motif	216..220	Match=ACGTG;	Length of match=5;	Accuracy (%)=100;	Description=ABF_bZIP
TRIAE_CS42_1DS_TGACv1_081340_AA0260080	ethylene	Motif	157..160	Match=GTAC;	Length of match=4;	Accuracy (%)=100;	Description=SBP
TRIAE_CS42_1DS_TGACv1_081340_AA0260080	ethylene	Motif	829..832	Match=GTAC;	Length of match=4;	Accuracy (%)=100;	Description=SBP
TRIAE_CS42_1DS_TGACv1_081340_AA0260080	GA	Motif	136..143	Match=TTTTTTCC;	Length of match=8;	Accuracy (%)=100;	Description=R2R3_MYB
TRIAE_CS42_1DS_TGACv1_081340_AA0260080	GA	Motif	591..598	Match=TTTTTTCC;	Length of match=8;	Accuracy (%)=100;	Description=R2R3_MYB
TRIAE_CS42_2DL_TGACv1_159703_AA0541730	GA	Motif	216..222	Match=ACGTGTC;	Length of match=7;	Accuracy (%)=100;	Description=ABF_bZIP
TRIAE_CS42_6AL_TGACv1_471406_AA1508310	ABA	Motif	216..223	Match=CATGCATG;	Length of match=8;	Accuracy (%)=100;	Description=FUS3__TRAB1__bZIP
TRIAE_CS42_2AL_TGACv1_096694_AA0320690	ABA	Motif	217..224	Match=CATGCATG;	Length of match=8;	Accuracy (%)=100;	Description=FUS3__TRAB1__bZIP
TRIAE_CS42_1DS_TGACv1_081394_AA0260470	ethylene	Motif	722..725	Match=ACGT;	Length of match=4;	Accuracy (%)=100;	Description=AP2/EREBP
TRIAE_CS42_1DS_TGACv1_081394_AA0260470	ethylene	Motif	738..741	Match=ACGT;	Length of match=4;	Accuracy (%)=100;	Description=AP2/EREBP
TRIAE_CS42_1DS_TGACv1_081394_AA0260470	GA	Motif	718..721	Match=TGAC;	Length of match=4;	Accuracy (%)=100;	Description=WRKY
TRIAE_CS42_1DS_TGACv1_081394_AA0260470	ethylene	Motif	783..786	Match=GTAC;	Length of match=4;	Accuracy (%)=100;	Description=SBP
TRIAE_CS42_1DS_TGACv1_081394_AA0260470	ethylene	Motif	956..959	Match=GTAC;	Length of match=4;	Accuracy (%)=100;	Description=SBP
TRIAE_CS42_1DS_TGACv1_081394_AA0260470	ABA	Motif	707..712	Match=CATGCA;	Length of match=6;	Accuracy (%)=100;	Description=B3dTF_VP1
TRIAE_CS42_1DS_TGACv1_081394_AA0260470	auxin	Motif	831..835	Match=GAGAC;	Length of match=5;	Accuracy (%)=100;	Description=ARF
TRIAE_CS42_1DS_TGACv1_081394_AA0260470	ABA	Motif	293..299	Match=CAAACAC;	Length of match=7;	Accuracy (%)=100;	Description=ABRE
TRIAE_CS42_4DS_TGACv1_363103_AA1183340	ABA	Motif	217..224	Match=CATGCATG;	Length of match=8;	Accuracy (%)=100;	Description=FUS3__TRAB1__bZIP
TRIAE_CS42_U_TGACv1_642167_AA2112620	ABA	Motif	219..223	Match=ACGTG;	Length of match=5;	Accuracy (%)=100;	Description=ABF_bZIP
TRIAE_CS42_U_TGACv1_642385_AA2116710	ABA	Motif	219..223	Match=ACGTG;	Length of match=5;	Accuracy (%)=100;	Description=ABF_bZIP
TRIAE_CS42_1DS_TGACv1_081912_AA0263310	GA	Motif	245..248	Match=TGAC;	Length of match=4;	Accuracy (%)=100;	Description=WRKY
TRIAE_CS42_1DS_TGACv1_081912_AA0263310	GA	Motif	426..429	Match=TGAC;	Length of match=4;	Accuracy (%)=100;	Description=WRKY
TRIAE_CS42_1DS_TGACv1_081912_AA0263310	GA	Motif	522..525	Match=TGAC;	Length of match=4;	Accuracy (%)=100;	Description=WRKY
TRIAE_CS42_1DS_TGACv1_081912_AA0263310	GA	Motif	751..754	Match=TGAC;	Length of match=4;	Accuracy (%)=100;	Description=WRKY
TRIAE_CS42_1DS_TGACv1_081912_AA0263310	SA	Motif	425..429	Match=TTGAC;	Length of match=5;	Accuracy (%)=100;	Description=WRKY
TRIAE_CS42_1DS_TGACv1_081912_AA0263310	ethylene	Motif	76..79	Match=GTAC;	Length of match=4;	Accuracy (%)=100;	Description=SBP
TRIAE_CS42_1DS_TGACv1_081912_AA0263310	ethylene	Motif	237..240	Match=GTAC;	Length of match=4;	Accuracy (%)=100;	Description=SBP
TRIAE_CS42_1DS_TGACv1_081912_AA0263310	ethylene	Motif	273..276	Match=GTAC;	Length of match=4;	Accuracy (%)=100;	Description=SBP
TRIAE_CS42_1DS_TGACv1_081912_AA0263310	ethylene	Motif	289..292	Match=GTAC;	Length of match=4;	Accuracy (%)=100;	Description=SBP
TRIAE_CS42_1DS_TGACv1_081912_AA0263310	ethylene	Motif	328..331	Match=GTAC;	Length of match=4;	Accuracy (%)=100;	Description=SBP
TRIAE_CS42_1DS_TGACv1_081912_AA0263310	ethylene	Motif	550..553	Match=GTAC;	Length of match=4;	Accuracy (%)=100;	Description=SBP
TRIAE_CS42_1DS_TGACv1_081912_AA0263310	GA	Motif	358..364	Match=TAACAAA;	Length of match=7;	Accuracy (%)=100;	Description=R2R3_MYB
TRIAE_CS42_5AL_TGACv1_375855_AA1228080	auxin	Motif	22..26	Match=TGACG;	Length of match=5;	Accuracy (%)=100;	Description=TGA1_bZIP
TRIAE_CS42_1DS_TGACv1_081912_AA0263310	auxin	Motif	793..798	Match=ACTTTA;	Length of match=6;	Accuracy (%)=100;	Description=DOF
TRIAE_CS42_1DS_TGACv1_081912_AA0263310	ABA_JA	Motif	4..9	Match=CACATG;	Length of match=6;	Accuracy (%)=100;	Description=bHLH_MYC
TRIAE_CS42_1DS_TGACv1_081912_AA0263310	ABA_JA	Motif	528..533	Match=CACATG;	Length of match=6;	Accuracy (%)=100;	Description=bHLH_MYC
TRIAE_CS42_1DS_TGACv1_081912_AA0263310	ABA	Motif	6..11	Match=CATGCA;	Length of match=6;	Accuracy (%)=100;	Description=B3dTF_VP1
TRIAE_CS42_1DS_TGACv1_081912_AA0263310	ABA	Motif	10..15	Match=CATGCA;	Length of match=6;	Accuracy (%)=100;	Description=B3dTF_VP1
TRIAE_CS42_1DS_TGACv1_082196_AA0264140	ABA_ethylene	Motif	423..427	Match=CCGAC;	Length of match=5;	Accuracy (%)=100;	Description=AP2/ERF_DREB_(CBF
TRIAE_CS42_1DS_TGACv1_082196_AA0264140	ABA_ethylene	Motif	802..806	Match=CCGAC;	Length of match=5;	Accuracy (%)=100;	Description=AP2/ERF_DREB_(CBF
TRIAE_CS42_1DS_TGACv1_082196_AA0264140	ethylene	Motif	282..285	Match=ACGT;	Length of match=4;	Accuracy (%)=100;	Description=AP2/EREBP
TRIAE_CS42_1DS_TGACv1_082196_AA0264140	ethylene	Motif	973..978	Match=GCCGCC;	Length of match=6;	Accuracy (%)=100;	Description=AP2/EREBP
TRIAE_CS42_1DS_TGACv1_082196_AA0264140	JA	Motif	973..978	Match=GCCGCC;	Length of match=6;	Accuracy (%)=100;	Description=Ap2/EREBP
TRIAE_CS42_1DS_TGACv1_082196_AA0264140	GA	Motif	373..376	Match=TGAC;	Length of match=4;	Accuracy (%)=100;	Description=WRKY
TRIAE_CS42_1DS_TGACv1_082196_AA0264140	GA	Motif	356..361	Match=CAACTC;	Length of match=6;	Accuracy (%)=100;	Description=R2R3_MYB
TRIAE_CS42_2AL_TGACv1_092961_AA0268090	ABA_ethylene	Motif	217..221	Match=CCGAC;	Length of match=5;	Accuracy (%)=100;	Description=AP2/ERF_DREB_(CBF
TRIAE_CS42_2AL_TGACv1_092961_AA0268090	ABA_ethylene	Motif	768..772	Match=CCGAC;	Length of match=5;	Accuracy (%)=100;	Description=AP2/ERF_DREB_(CBF
TRIAE_CS42_2AL_TGACv1_092961_AA0268090	ethylene	Motif	170..175	Match=GTCGAC;	Length of match=6;	Accuracy (%)=100;	Description=AP2/ERF_DREB_(CBF
TRIAE_CS42_2AL_TGACv1_092961_AA0268090	ABA	Motif	216..221	Match=ACCGAC;	Length of match=6;	Accuracy (%)=100;	Description=AP2/EREBP
TRIAE_CS42_2AL_TGACv1_092961_AA0268090	ABA	Motif	767..772	Match=ACCGAC;	Length of match=6;	Accuracy (%)=100;	Description=AP2/EREBP
TRIAE_CS42_2AL_TGACv1_092961_AA0268090	ethylene	Motif	555..558	Match=ACGT;	Length of match=4;	Accuracy (%)=100;	Description=AP2/EREBP
TRIAE_CS42_2AL_TGACv1_092961_AA0268090	GA	Motif	20..23	Match=TGAC;	Length of match=4;	Accuracy (%)=100;	Description=WRKY
TRIAE_CS42_2AL_TGACv1_092961_AA0268090	GA	Motif	223..226	Match=TGAC;	Length of match=4;	Accuracy (%)=100;	Description=WRKY
TRIAE_CS42_2AL_TGACv1_092961_AA0268090	GA	Motif	509..512	Match=TGAC;	Length of match=4;	Accuracy (%)=100;	Description=WRKY
TRIAE_CS42_2AL_TGACv1_092961_AA0268090	GA	Motif	817..820	Match=TGAC;	Length of match=4;	Accuracy (%)=100;	Description=WRKY
TRIAE_CS42_2AL_TGACv1_092961_AA0268090	SA	Motif	816..820	Match=TTGAC;	Length of match=5;	Accuracy (%)=100;	Description=WRKY
TRIAE_CS42_2AL_TGACv1_092961_AA0268090	ethylene	Motif	241..244	Match=GTAC;	Length of match=4;	Accuracy (%)=100;	Description=SBP
TRIAE_CS42_2AL_TGACv1_092961_AA0268090	ethylene	Motif	553..556	Match=GTAC;	Length of match=4;	Accuracy (%)=100;	Description=SBP
TRIAE_CS42_2AL_TGACv1_092961_AA0268090	ethylene	Motif	843..846	Match=GTAC;	Length of match=4;	Accuracy (%)=100;	Description=SBP
TRIAE_CS42_2AL_TGACv1_092961_AA0268090	ethylene	Motif	880..883	Match=GTAC;	Length of match=4;	Accuracy (%)=100;	Description=SBP
TRIAE_CS42_2AL_TGACv1_092961_AA0268090	ABA_JA	Motif	826..831	Match=CACATG;	Length of match=6;	Accuracy (%)=100;	Description=bHLH_MYC
TRIAE_CS42_2AL_TGACv1_092961_AA0268090	ABA	Motif	417..422	Match=CATGCA;	Length of match=6;	Accuracy (%)=100;	Description=B3dTF_VP1
TRIAE_CS42_2AL_TGACv1_092961_AA0268090	auxin	Motif	213..217	Match=GAGAC;	Length of match=5;	Accuracy (%)=100;	Description=ARF
TRIAE_CS42_2AL_TGACv1_093085_AA0271530	ethylene	Motif	709..712	Match=ACGT;	Length of match=4;	Accuracy (%)=100;	Description=AP2/EREBP
TRIAE_CS42_2AL_TGACv1_093085_AA0271530	ethylene	Motif	926..931	Match=GCCGCC;	Length of match=6;	Accuracy (%)=100;	Description=AP2/EREBP
TRIAE_CS42_2AL_TGACv1_093085_AA0271530	JA	Motif	926..931	Match=GCCGCC;	Length of match=6;	Accuracy (%)=100;	Description=Ap2/EREBP
TRIAE_CS42_2AL_TGACv1_093085_AA0271530	GA	Motif	312..315	Match=TGAC;	Length of match=4;	Accuracy (%)=100;	Description=WRKY
TRIAE_CS42_2AL_TGACv1_093085_AA0271530	GA	Motif	629..632	Match=TGAC;	Length of match=4;	Accuracy (%)=100;	Description=WRKY
TRIAE_CS42_2AL_TGACv1_093085_AA0271530	GA	Motif	887..890	Match=TGAC;	Length of match=4;	Accuracy (%)=100;	Description=WRKY
TRIAE_CS42_2AL_TGACv1_093085_AA0271530	SA	Motif	886..890	Match=TTGAC;	Length of match=5;	Accuracy (%)=100;	Description=WRKY
TRIAE_CS42_2AL_TGACv1_093085_AA0271530	ethylene	Motif	295..298	Match=GTAC;	Length of match=4;	Accuracy (%)=100;	Description=SBP
TRIAE_CS42_2AL_TGACv1_093085_AA0271530	ethylene	Motif	367..370	Match=GTAC;	Length of match=4;	Accuracy (%)=100;	Description=SBP
TRIAE_CS42_2AL_TGACv1_093085_AA0271530	ethylene	Motif	422..425	Match=GTAC;	Length of match=4;	Accuracy (%)=100;	Description=SBP
TRIAE_CS42_2AL_TGACv1_093085_AA0271530	ethylene	Motif	472..475	Match=GTAC;	Length of match=4;	Accuracy (%)=100;	Description=SBP
TRIAE_CS42_2AL_TGACv1_093085_AA0271530	ethylene	Motif	718..721	Match=GTAC;	Length of match=4;	Accuracy (%)=100;	Description=SBP
TRIAE_CS42_2AL_TGACv1_093085_AA0271530	ethylene	Motif	755..758	Match=GTAC;	Length of match=4;	Accuracy (%)=100;	Description=SBP
TRIAE_CS42_2AL_TGACv1_093085_AA0271530	ethylene	Motif	766..769	Match=GTAC;	Length of match=4;	Accuracy (%)=100;	Description=SBP
TRIAE_CS42_2AL_TGACv1_093085_AA0271530	auxin	Motif	408..413	Match=ACTTTA;	Length of match=6;	Accuracy (%)=100;	Description=DOF
TRIAE_CS42_2AL_TGACv1_093126_AA0272780	ABA_ethylene	Motif	205..209	Match=CCGAC;	Length of match=5;	Accuracy (%)=100;	Description=AP2/ERF_DREB_(CBF
TRIAE_CS42_2AL_TGACv1_093126_AA0272780	ABA_ethylene	Motif	708..712	Match=CCGAC;	Length of match=5;	Accuracy (%)=100;	Description=AP2/ERF_DREB_(CBF
TRIAE_CS42_2AL_TGACv1_093126_AA0272780	ABA_ethylene	Motif	910..914	Match=CCGAC;	Length of match=5;	Accuracy (%)=100;	Description=AP2/ERF_DREB_(CBF
TRIAE_CS42_2AL_TGACv1_093126_AA0272780	ABA	Motif	204..209	Match=ACCGAC;	Length of match=6;	Accuracy (%)=100;	Description=AP2/EREBP
TRIAE_CS42_2AL_TGACv1_093126_AA0272780	ethylene	Motif	46..49	Match=ACGT;	Length of match=4;	Accuracy (%)=100;	Description=AP2/EREBP
TRIAE_CS42_2AL_TGACv1_093126_AA0272780	ethylene	Motif	385..388	Match=ACGT;	Length of match=4;	Accuracy (%)=100;	Description=AP2/EREBP
TRIAE_CS42_2AL_TGACv1_093126_AA0272780	ethylene	Motif	616..619	Match=ACGT;	Length of match=4;	Accuracy (%)=100;	Description=AP2/EREBP
TRIAE_CS42_2AL_TGACv1_093126_AA0272780	ethylene	Motif	796..799	Match=ACGT;	Length of match=4;	Accuracy (%)=100;	Description=AP2/EREBP
TRIAE_CS42_2AL_TGACv1_093126_AA0272780	ethylene	Motif	868..871	Match=ACGT;	Length of match=4;	Accuracy (%)=100;	Description=AP2/EREBP
TRIAE_CS42_2AL_TGACv1_093126_AA0272780	ethylene	Motif	876..879	Match=ACGT;	Length of match=4;	Accuracy (%)=100;	Description=AP2/EREBP
TRIAE_CS42_2AL_TGACv1_093126_AA0272780	ethylene	Motif	980..983	Match=ACGT;	Length of match=4;	Accuracy (%)=100;	Description=AP2/EREBP
TRIAE_CS42_2AL_TGACv1_093126_AA0272780	GA	Motif	202..205	Match=TGAC;	Length of match=4;	Accuracy (%)=100;	Description=WRKY
TRIAE_CS42_2AL_TGACv1_093126_AA0272780	GA	Motif	291..294	Match=TGAC;	Length of match=4;	Accuracy (%)=100;	Description=WRKY
TRIAE_CS42_2AL_TGACv1_093126_AA0272780	GA	Motif	767..770	Match=TGAC;	Length of match=4;	Accuracy (%)=100;	Description=WRKY
TRIAE_CS42_2AL_TGACv1_093126_AA0272780	SA	Motif	290..294	Match=TTGAC;	Length of match=5;	Accuracy (%)=100;	Description=WRKY
TRIAE_CS42_2AL_TGACv1_093126_AA0272780	SA	Motif	766..770	Match=TTGAC;	Length of match=5;	Accuracy (%)=100;	Description=WRKY
TRIAE_CS42_2AL_TGACv1_093126_AA0272780	ethylene	Motif	33..36	Match=GTAC;	Length of match=4;	Accuracy (%)=100;	Description=SBP
TRIAE_CS42_2AL_TGACv1_093126_AA0272780	ethylene	Motif	566..569	Match=GTAC;	Length of match=4;	Accuracy (%)=100;	Description=SBP
TRIAE_CS42_2AL_TGACv1_093126_AA0272780	GA	Motif	63..69	Match=TAACAAA;	Length of match=7;	Accuracy (%)=100;	Description=R2R3_MYB
TRIAE_CS42_2AL_TGACv1_093126_AA0272780	ABA_JA	Motif	342..347	Match=CACATG;	Length of match=6;	Accuracy (%)=100;	Description=bHLH_MYC
TRIAE_CS42_6AL_TGACv1_473573_AA1531820	ABA	Motif	220..224	Match=ACGTG;	Length of match=5;	Accuracy (%)=100;	Description=ABF_bZIP
TRIAE_CS42_2AL_TGACv1_093172_AA0274070	ABA_ethylene	Motif	527..531	Match=CCGAC;	Length of match=5;	Accuracy (%)=100;	Description=AP2/ERF_DREB_(CBF
TRIAE_CS42_2AL_TGACv1_093172_AA0274070	ABA_ethylene	Motif	788..792	Match=CCGAC;	Length of match=5;	Accuracy (%)=100;	Description=AP2/ERF_DREB_(CBF
TRIAE_CS42_2AL_TGACv1_093172_AA0274070	ABA_ethylene	Motif	887..891	Match=CCGAC;	Length of match=5;	Accuracy (%)=100;	Description=AP2/ERF_DREB_(CBF
TRIAE_CS42_2AL_TGACv1_093172_AA0274070	ABA	Motif	526..531	Match=ACCGAC;	Length of match=6;	Accuracy (%)=100;	Description=AP2/EREBP
TRIAE_CS42_2AL_TGACv1_093172_AA0274070	ethylene	Motif	559..562	Match=ACGT;	Length of match=4;	Accuracy (%)=100;	Description=AP2/EREBP
TRIAE_CS42_2AL_TGACv1_093172_AA0274070	GA	Motif	122..125	Match=TGAC;	Length of match=4;	Accuracy (%)=100;	Description=WRKY
TRIAE_CS42_2AL_TGACv1_093172_AA0274070	GA	Motif	211..214	Match=TGAC;	Length of match=4;	Accuracy (%)=100;	Description=WRKY
TRIAE_CS42_2AL_TGACv1_093172_AA0274070	GA	Motif	382..385	Match=TGAC;	Length of match=4;	Accuracy (%)=100;	Description=WRKY
TRIAE_CS42_2AL_TGACv1_093172_AA0274070	GA	Motif	504..507	Match=TGAC;	Length of match=4;	Accuracy (%)=100;	Description=WRKY
TRIAE_CS42_2AL_TGACv1_093172_AA0274070	GA	Motif	840..843	Match=TGAC;	Length of match=4;	Accuracy (%)=100;	Description=WRKY
TRIAE_CS42_7AS_TGACv1_569613_AA1820410	ABA	Motif	220..224	Match=ACGTG;	Length of match=5;	Accuracy (%)=100;	Description=ABF_bZIP
TRIAE_CS42_2AL_TGACv1_093172_AA0274070	ethylene	Motif	49..52	Match=GTAC;	Length of match=4;	Accuracy (%)=100;	Description=SBP
TRIAE_CS42_2AL_TGACv1_093172_AA0274070	ethylene	Motif	99..102	Match=GTAC;	Length of match=4;	Accuracy (%)=100;	Description=SBP
TRIAE_CS42_2AL_TGACv1_093172_AA0274070	ethylene	Motif	329..332	Match=GTAC;	Length of match=4;	Accuracy (%)=100;	Description=SBP
TRIAE_CS42_2AL_TGACv1_093172_AA0274070	ethylene	Motif	498..501	Match=GTAC;	Length of match=4;	Accuracy (%)=100;	Description=SBP
TRIAE_CS42_2AL_TGACv1_093172_AA0274070	GA	Motif	964..969	Match=CAACTC;	Length of match=6;	Accuracy (%)=100;	Description=R2R3_MYB
TRIAE_CS42_2AL_TGACv1_093172_AA0274070	auxin	Motif	834..838	Match=GAGAC;	Length of match=5;	Accuracy (%)=100;	Description=ARF
TRIAE_CS42_2AL_TGACv1_093231_AA0275620	ethylene	Motif	55..58	Match=ACGT;	Length of match=4;	Accuracy (%)=100;	Description=AP2/EREBP
TRIAE_CS42_2AL_TGACv1_093231_AA0275620	ethylene	Motif	357..360	Match=ACGT;	Length of match=4;	Accuracy (%)=100;	Description=AP2/EREBP
TRIAE_CS42_2AL_TGACv1_093231_AA0275620	ethylene	Motif	418..421	Match=ACGT;	Length of match=4;	Accuracy (%)=100;	Description=AP2/EREBP
TRIAE_CS42_2AL_TGACv1_093231_AA0275620	ethylene	Motif	448..451	Match=ACGT;	Length of match=4;	Accuracy (%)=100;	Description=AP2/EREBP
TRIAE_CS42_2AL_TGACv1_093231_AA0275620	ethylene	Motif	480..483	Match=ACGT;	Length of match=4;	Accuracy (%)=100;	Description=AP2/EREBP
TRIAE_CS42_2AL_TGACv1_093231_AA0275620	ethylene	Motif	507..510	Match=ACGT;	Length of match=4;	Accuracy (%)=100;	Description=AP2/EREBP
TRIAE_CS42_2AL_TGACv1_093231_AA0275620	ethylene	Motif	543..546	Match=ACGT;	Length of match=4;	Accuracy (%)=100;	Description=AP2/EREBP
TRIAE_CS42_2AL_TGACv1_093231_AA0275620	ethylene	Motif	880..885	Match=GCCGCC;	Length of match=6;	Accuracy (%)=100;	Description=AP2/EREBP
TRIAE_CS42_2AL_TGACv1_093231_AA0275620	JA	Motif	880..885	Match=GCCGCC;	Length of match=6;	Accuracy (%)=100;	Description=Ap2/EREBP
TRIAE_CS42_2AL_TGACv1_093231_AA0275620	GA	Motif	160..163	Match=TGAC;	Length of match=4;	Accuracy (%)=100;	Description=WRKY
TRIAE_CS42_2AL_TGACv1_093231_AA0275620	GA	Motif	235..238	Match=TGAC;	Length of match=4;	Accuracy (%)=100;	Description=WRKY
TRIAE_CS42_2AL_TGACv1_093231_AA0275620	ethylene	Motif	24..27	Match=GTAC;	Length of match=4;	Accuracy (%)=100;	Description=SBP
TRIAE_CS42_2AL_TGACv1_093231_AA0275620	ethylene	Motif	918..921	Match=GTAC;	Length of match=4;	Accuracy (%)=100;	Description=SBP
TRIAE_CS42_2AL_TGACv1_093231_AA0275620	ethylene	Motif	923..926	Match=GTAC;	Length of match=4;	Accuracy (%)=100;	Description=SBP
TRIAE_CS42_2AL_TGACv1_093231_AA0275620	ethylene	Motif	934..937	Match=GTAC;	Length of match=4;	Accuracy (%)=100;	Description=SBP
TRIAE_CS42_2AL_TGACv1_093231_AA0275620	GA	Motif	907..912	Match=CAACTC;	Length of match=6;	Accuracy (%)=100;	Description=R2R3_MYB
TRIAE_CS42_2AL_TGACv1_093231_AA0275620	GA	Motif	748..754	Match=TATCCAC;	Length of match=7;	Accuracy (%)=100;	Description=R2R3_MYB
TRIAE_CS42_2AL_TGACv1_093231_AA0275620	JA	Motif	506..511	Match=AACGTG;	Length of match=6;	Accuracy (%)=100;	Description=JAMYC
TRIAE_CS42_2AL_TGACv1_093231_AA0275620	ABA_JA	Motif	485..490	Match=CACATG;	Length of match=6;	Accuracy (%)=100;	Description=bHLH_MYC
TRIAE_CS42_2AL_TGACv1_093231_AA0275620	ABA	Motif	71..76	Match=CATGCA;	Length of match=6;	Accuracy (%)=100;	Description=B3dTF_VP1
TRIAE_CS42_2AL_TGACv1_093231_AA0275620	ABA	Motif	142..147	Match=CATGCA;	Length of match=6;	Accuracy (%)=100;	Description=B3dTF_VP1
TRIAE_CS42_2AL_TGACv1_093231_AA0275620	ABA	Motif	569..574	Match=CATGCA;	Length of match=6;	Accuracy (%)=100;	Description=B3dTF_VP1
TRIAE_CS42_2AL_TGACv1_093231_AA0275620	auxin	Motif	427..431	Match=GAGAC;	Length of match=5;	Accuracy (%)=100;	Description=ARF
TRIAE_CS42_2BL_TGACv1_130591_AA0414370	auxin	Motif	221..225	Match=TGACG;	Length of match=5;	Accuracy (%)=100;	Description=TGA1_bZIP
TRIAE_CS42_5BL_TGACv1_404503_AA1302250	auxin	Motif	222..226	Match=TGACG;	Length of match=5;	Accuracy (%)=100;	Description=TGA1_bZIP
TRIAE_CS42_6BL_TGACv1_500458_AA1604960	auxin	Motif	222..226	Match=TGACG;	Length of match=5;	Accuracy (%)=100;	Description=TGA1_bZIP
TRIAE_CS42_6AL_TGACv1_473573_AA1531820	auxin	Motif	223..227	Match=TGACG;	Length of match=5;	Accuracy (%)=100;	Description=TGA1_bZIP
TRIAE_CS42_5AL_TGACv1_374668_AA1206130	ABA	Motif	224..228	Match=ACGTG;	Length of match=5;	Accuracy (%)=100;	Description=ABF_bZIP
TRIAE_CS42_7DL_TGACv1_602786_AA1968580	auxin	Motif	224..228	Match=TGACG;	Length of match=5;	Accuracy (%)=100;	Description=TGA1_bZIP
TRIAE_CS42_2BS_TGACv1_146718_AA0471520	ABA	Motif	224..233	Match=TCCACGTCTC;	Length of match=10;	Accuracy (%)=100;	Description=ABF_bZIP
TRIAE_CS42_2AL_TGACv1_093278_AA0276530	ABA_ethylene	Motif	502..506	Match=CCGAC;	Length of match=5;	Accuracy (%)=100;	Description=AP2/ERF_DREB_(CBF
TRIAE_CS42_2AL_TGACv1_093278_AA0276530	ethylene	Motif	664..667	Match=ACGT;	Length of match=4;	Accuracy (%)=100;	Description=AP2/EREBP
TRIAE_CS42_2AL_TGACv1_093278_AA0276530	ethylene	Motif	373..378	Match=GCCGCC;	Length of match=6;	Accuracy (%)=100;	Description=AP2/EREBP
TRIAE_CS42_2AL_TGACv1_093278_AA0276530	JA	Motif	373..378	Match=GCCGCC;	Length of match=6;	Accuracy (%)=100;	Description=Ap2/EREBP
TRIAE_CS42_2AL_TGACv1_093278_AA0276530	GA	Motif	27..30	Match=TGAC;	Length of match=4;	Accuracy (%)=100;	Description=WRKY
TRIAE_CS42_2AL_TGACv1_093278_AA0276530	GA	Motif	757..760	Match=TGAC;	Length of match=4;	Accuracy (%)=100;	Description=WRKY
TRIAE_CS42_2AL_TGACv1_093278_AA0276530	SA	Motif	26..30	Match=TTGAC;	Length of match=5;	Accuracy (%)=100;	Description=WRKY
TRIAE_CS42_2AL_TGACv1_093278_AA0276530	ethylene	Motif	722..725	Match=GTAC;	Length of match=4;	Accuracy (%)=100;	Description=SBP
TRIAE_CS42_2AL_TGACv1_093278_AA0276530	ethylene	Motif	727..730	Match=GTAC;	Length of match=4;	Accuracy (%)=100;	Description=SBP
TRIAE_CS42_2AL_TGACv1_093278_AA0276530	ethylene	Motif	796..799	Match=GTAC;	Length of match=4;	Accuracy (%)=100;	Description=SBP
TRIAE_CS42_2AL_TGACv1_093278_AA0276530	auxin	Motif	205..210	Match=TGTCTC;	Length of match=6;	Accuracy (%)=100;	Description=ARF1
TRIAE_CS42_2AL_TGACv1_093278_AA0276530	auxin	Motif	126..130	Match=GAGAC;	Length of match=5;	Accuracy (%)=100;	Description=ARF
TRIAE_CS42_2AL_TGACv1_093330_AA0277810	ABA_ethylene	Motif	335..339	Match=CCGAC;	Length of match=5;	Accuracy (%)=100;	Description=AP2/ERF_DREB_(CBF
TRIAE_CS42_2AL_TGACv1_093330_AA0277810	ABA_ethylene	Motif	467..471	Match=CCGAC;	Length of match=5;	Accuracy (%)=100;	Description=AP2/ERF_DREB_(CBF
TRIAE_CS42_2AL_TGACv1_093330_AA0277810	ethylene	Motif	219..224	Match=GTCGAC;	Length of match=6;	Accuracy (%)=100;	Description=AP2/ERF_DREB_(CBF
TRIAE_CS42_2AL_TGACv1_093330_AA0277810	ethylene	Motif	231..234	Match=ACGT;	Length of match=4;	Accuracy (%)=100;	Description=AP2/EREBP
TRIAE_CS42_2AL_TGACv1_093330_AA0277810	ethylene	Motif	595..598	Match=ACGT;	Length of match=4;	Accuracy (%)=100;	Description=AP2/EREBP
TRIAE_CS42_2AL_TGACv1_093330_AA0277810	ethylene	Motif	681..684	Match=ACGT;	Length of match=4;	Accuracy (%)=100;	Description=AP2/EREBP
TRIAE_CS42_2AL_TGACv1_093330_AA0277810	ethylene	Motif	190..195	Match=GCCGCC;	Length of match=6;	Accuracy (%)=100;	Description=AP2/EREBP
TRIAE_CS42_2AL_TGACv1_093330_AA0277810	ethylene	Motif	662..667	Match=GCCGCC;	Length of match=6;	Accuracy (%)=100;	Description=AP2/EREBP
TRIAE_CS42_2AL_TGACv1_093330_AA0277810	JA	Motif	190..195	Match=GCCGCC;	Length of match=6;	Accuracy (%)=100;	Description=Ap2/EREBP
TRIAE_CS42_2AL_TGACv1_093330_AA0277810	JA	Motif	662..667	Match=GCCGCC;	Length of match=6;	Accuracy (%)=100;	Description=Ap2/EREBP
TRIAE_CS42_2AL_TGACv1_093330_AA0277810	GA	Motif	593..596	Match=TGAC;	Length of match=4;	Accuracy (%)=100;	Description=WRKY
TRIAE_CS42_2AL_TGACv1_093330_AA0277810	GA	Motif	797..800	Match=TGAC;	Length of match=4;	Accuracy (%)=100;	Description=WRKY
TRIAE_CS42_4DL_TGACv1_343321_AA1133210	auxin	Motif	225..229	Match=TGACG;	Length of match=5;	Accuracy (%)=100;	Description=TGA1_bZIP
TRIAE_CS42_2AL_TGACv1_093330_AA0277810	ethylene	Motif	168..171	Match=GTAC;	Length of match=4;	Accuracy (%)=100;	Description=SBP
TRIAE_CS42_2AL_TGACv1_093330_AA0277810	ethylene	Motif	245..248	Match=GTAC;	Length of match=4;	Accuracy (%)=100;	Description=SBP
TRIAE_CS42_2AL_TGACv1_093330_AA0277810	ethylene	Motif	679..682	Match=GTAC;	Length of match=4;	Accuracy (%)=100;	Description=SBP
TRIAE_CS42_2AL_TGACv1_093330_AA0277810	GA	Motif	43..48	Match=CAACTC;	Length of match=6;	Accuracy (%)=100;	Description=R2R3_MYB
TRIAE_CS42_2AL_TGACv1_093330_AA0277810	ethylene	Motif	189..195	Match=AGCCGCC;	Length of match=7;	Accuracy (%)=100;	Description=ERF
TRIAE_CS42_2AL_TGACv1_093330_AA0277810	ABA_JA	Motif	399..404	Match=CACATG;	Length of match=6;	Accuracy (%)=100;	Description=bHLH_MYC
TRIAE_CS42_2AL_TGACv1_093330_AA0277810	ABA	Motif	477..483	Match=CAAACAC;	Length of match=7;	Accuracy (%)=100;	Description=ABRE
TRIAE_CS42_4AS_TGACv1_306443_AA1008230	ABA	Motif	226..230	Match=ACGTG;	Length of match=5;	Accuracy (%)=100;	Description=ABF_bZIP
TRIAE_CS42_4DS_TGACv1_362641_AA1181180	auxin	Motif	226..230	Match=TGACG;	Length of match=5;	Accuracy (%)=100;	Description=TGA1_bZIP
TRIAE_CS42_2AL_TGACv1_093474_AA0280750	ABA_ethylene	Motif	533..537	Match=CCGAC;	Length of match=5;	Accuracy (%)=100;	Description=AP2/ERF_DREB_(CBF
TRIAE_CS42_2AL_TGACv1_093474_AA0280750	ABA	Motif	532..537	Match=ACCGAC;	Length of match=6;	Accuracy (%)=100;	Description=AP2/EREBP
TRIAE_CS42_2AL_TGACv1_093474_AA0280750	ethylene	Motif	933..936	Match=ACGT;	Length of match=4;	Accuracy (%)=100;	Description=AP2/EREBP
TRIAE_CS42_2AL_TGACv1_093474_AA0280750	GA	Motif	117..120	Match=TGAC;	Length of match=4;	Accuracy (%)=100;	Description=WRKY
TRIAE_CS42_2AL_TGACv1_093474_AA0280750	GA	Motif	405..408	Match=TGAC;	Length of match=4;	Accuracy (%)=100;	Description=WRKY
TRIAE_CS42_2AL_TGACv1_093474_AA0280750	GA	Motif	916..919	Match=TGAC;	Length of match=4;	Accuracy (%)=100;	Description=WRKY
TRIAE_CS42_2AL_TGACv1_093474_AA0280750	SA	Motif	404..408	Match=TTGAC;	Length of match=5;	Accuracy (%)=100;	Description=WRKY
TRIAE_CS42_2AL_TGACv1_093474_AA0280750	ethylene	Motif	465..468	Match=GTAC;	Length of match=4;	Accuracy (%)=100;	Description=SBP
TRIAE_CS42_2AL_TGACv1_093474_AA0280750	ethylene	Motif	530..533	Match=GTAC;	Length of match=4;	Accuracy (%)=100;	Description=SBP
TRIAE_CS42_2AL_TGACv1_093474_AA0280750	GA	Motif	800..807	Match=TTTTTTCC;	Length of match=8;	Accuracy (%)=100;	Description=R2R3_MYB
TRIAE_CS42_2BS_TGACv1_149207_AA0496530	ABA	Motif	227..231	Match=ACGTG;	Length of match=5;	Accuracy (%)=100;	Description=ABF_bZIP
TRIAE_CS42_2AL_TGACv1_093474_AA0280750	ABA_JA	Motif	563..568	Match=CACATG;	Length of match=6;	Accuracy (%)=100;	Description=bHLH_MYC
TRIAE_CS42_2AL_TGACv1_093474_AA0280750	ABA	Motif	680..685	Match=CATGCA;	Length of match=6;	Accuracy (%)=100;	Description=B3dTF_VP1
TRIAE_CS42_2AL_TGACv1_093474_AA0280750	ABA	Motif	701..706	Match=CATGCA;	Length of match=6;	Accuracy (%)=100;	Description=B3dTF_VP1
TRIAE_CS42_2AL_TGACv1_093474_AA0280750	ABA	Motif	705..710	Match=CATGCA;	Length of match=6;	Accuracy (%)=100;	Description=B3dTF_VP1
TRIAE_CS42_2AL_TGACv1_093474_AA0280750	ABA	Motif	838..843	Match=CATGCA;	Length of match=6;	Accuracy (%)=100;	Description=B3dTF_VP1
TRIAE_CS42_2AL_TGACv1_093474_AA0280750	auxin	Motif	360..365	Match=TGTCTC;	Length of match=6;	Accuracy (%)=100;	Description=ARF1
TRIAE_CS42_4AL_TGACv1_291250_AA0993200	auxin	Motif	227..231	Match=TGACG;	Length of match=5;	Accuracy (%)=100;	Description=TGA1_bZIP
TRIAE_CS42_2AL_TGACv1_093681_AA0285090	ABA_ethylene	Motif	120..124	Match=CCGAC;	Length of match=5;	Accuracy (%)=100;	Description=AP2/ERF_DREB_(CBF
TRIAE_CS42_2AL_TGACv1_093681_AA0285090	ABA_ethylene	Motif	244..248	Match=CCGAC;	Length of match=5;	Accuracy (%)=100;	Description=AP2/ERF_DREB_(CBF
TRIAE_CS42_2AL_TGACv1_093681_AA0285090	ABA_ethylene	Motif	439..443	Match=CCGAC;	Length of match=5;	Accuracy (%)=100;	Description=AP2/ERF_DREB_(CBF
TRIAE_CS42_2AL_TGACv1_093681_AA0285090	ABA_ethylene	Motif	985..989	Match=CCGAC;	Length of match=5;	Accuracy (%)=100;	Description=AP2/ERF_DREB_(CBF
TRIAE_CS42_2AL_TGACv1_093681_AA0285090	ABA	Motif	438..443	Match=ACCGAC;	Length of match=6;	Accuracy (%)=100;	Description=AP2/EREBP
TRIAE_CS42_2AL_TGACv1_093681_AA0285090	ABA	Motif	984..989	Match=ACCGAC;	Length of match=6;	Accuracy (%)=100;	Description=AP2/EREBP
TRIAE_CS42_2AL_TGACv1_093681_AA0285090	ethylene	Motif	426..429	Match=ACGT;	Length of match=4;	Accuracy (%)=100;	Description=AP2/EREBP
TRIAE_CS42_2AL_TGACv1_093681_AA0285090	ethylene	Motif	781..784	Match=ACGT;	Length of match=4;	Accuracy (%)=100;	Description=AP2/EREBP
TRIAE_CS42_2AL_TGACv1_093681_AA0285090	ethylene	Motif	194..199	Match=GCCGCC;	Length of match=6;	Accuracy (%)=100;	Description=AP2/EREBP
TRIAE_CS42_2AL_TGACv1_093681_AA0285090	ethylene	Motif	236..241	Match=GCCGCC;	Length of match=6;	Accuracy (%)=100;	Description=AP2/EREBP
TRIAE_CS42_2AL_TGACv1_093681_AA0285090	JA	Motif	194..199	Match=GCCGCC;	Length of match=6;	Accuracy (%)=100;	Description=Ap2/EREBP
TRIAE_CS42_2AL_TGACv1_093681_AA0285090	JA	Motif	236..241	Match=GCCGCC;	Length of match=6;	Accuracy (%)=100;	Description=Ap2/EREBP
TRIAE_CS42_2AL_TGACv1_093681_AA0285090	GA	Motif	424..427	Match=TGAC;	Length of match=4;	Accuracy (%)=100;	Description=WRKY
TRIAE_CS42_2AL_TGACv1_093681_AA0285090	GA	Motif	536..539	Match=TGAC;	Length of match=4;	Accuracy (%)=100;	Description=WRKY
TRIAE_CS42_2AL_TGACv1_093681_AA0285090	GA	Motif	658..661	Match=TGAC;	Length of match=4;	Accuracy (%)=100;	Description=WRKY
TRIAE_CS42_2AL_TGACv1_093681_AA0285090	GA	Motif	806..809	Match=TGAC;	Length of match=4;	Accuracy (%)=100;	Description=WRKY
TRIAE_CS42_2AL_TGACv1_093681_AA0285090	GA	Motif	853..856	Match=TGAC;	Length of match=4;	Accuracy (%)=100;	Description=WRKY
TRIAE_CS42_2AL_TGACv1_093681_AA0285090	GA	Motif	982..985	Match=TGAC;	Length of match=4;	Accuracy (%)=100;	Description=WRKY
TRIAE_CS42_2AL_TGACv1_093681_AA0285090	SA	Motif	535..539	Match=TTGAC;	Length of match=5;	Accuracy (%)=100;	Description=WRKY
TRIAE_CS42_2AL_TGACv1_093681_AA0285090	SA	Motif	805..809	Match=TTGAC;	Length of match=5;	Accuracy (%)=100;	Description=WRKY
TRIAE_CS42_2AL_TGACv1_093681_AA0285090	SA	Motif	852..856	Match=TTGAC;	Length of match=5;	Accuracy (%)=100;	Description=WRKY
TRIAE_CS42_5AL_TGACv1_375493_AA1222700	auxin	Motif	227..231	Match=TGACG;	Length of match=5;	Accuracy (%)=100;	Description=TGA1_bZIP
TRIAE_CS42_2AL_TGACv1_093681_AA0285090	GA	Motif	50..57	Match=TTTTTTCC;	Length of match=8;	Accuracy (%)=100;	Description=R2R3_MYB
TRIAE_CS42_2AL_TGACv1_093681_AA0285090	SA	Motif	108..117	Match=TCATCTTCTT;	Length of match=10;	Accuracy (%)=100;	Description=NP_TCA1
TRIAE_CS42_7AL_TGACv1_559638_AA1800400	auxin	Motif	227..231	Match=TGACG;	Length of match=5;	Accuracy (%)=100;	Description=TGA1_bZIP
TRIAE_CS42_2AL_TGACv1_093686_AA0285180	ABA_ethylene	Motif	674..678	Match=CCGAC;	Length of match=5;	Accuracy (%)=100;	Description=AP2/ERF_DREB_(CBF
TRIAE_CS42_2AL_TGACv1_093686_AA0285180	ethylene	Motif	56..59	Match=ACGT;	Length of match=4;	Accuracy (%)=100;	Description=AP2/EREBP
TRIAE_CS42_2AL_TGACv1_093686_AA0285180	ethylene	Motif	356..359	Match=ACGT;	Length of match=4;	Accuracy (%)=100;	Description=AP2/EREBP
TRIAE_CS42_2AL_TGACv1_093686_AA0285180	ethylene	Motif	421..424	Match=ACGT;	Length of match=4;	Accuracy (%)=100;	Description=AP2/EREBP
TRIAE_CS42_2AL_TGACv1_093686_AA0285180	ethylene	Motif	639..642	Match=ACGT;	Length of match=4;	Accuracy (%)=100;	Description=AP2/EREBP
TRIAE_CS42_2AL_TGACv1_093686_AA0285180	GA	Motif	121..124	Match=TGAC;	Length of match=4;	Accuracy (%)=100;	Description=WRKY
TRIAE_CS42_2AL_TGACv1_093686_AA0285180	GA	Motif	158..161	Match=TGAC;	Length of match=4;	Accuracy (%)=100;	Description=WRKY
TRIAE_CS42_2AL_TGACv1_093686_AA0285180	GA	Motif	854..857	Match=TGAC;	Length of match=4;	Accuracy (%)=100;	Description=WRKY
TRIAE_CS42_2AL_TGACv1_093686_AA0285180	SA	Motif	157..161	Match=TTGAC;	Length of match=5;	Accuracy (%)=100;	Description=WRKY
TRIAE_CS42_4BS_TGACv1_327904_AA1078170	auxin	Motif	228..232	Match=TGACG;	Length of match=5;	Accuracy (%)=100;	Description=TGA1_bZIP
TRIAE_CS42_2AL_TGACv1_093686_AA0285180	ethylene	Motif	84..87	Match=GTAC;	Length of match=4;	Accuracy (%)=100;	Description=SBP
TRIAE_CS42_2AL_TGACv1_093686_AA0285180	ethylene	Motif	423..426	Match=GTAC;	Length of match=4;	Accuracy (%)=100;	Description=SBP
TRIAE_CS42_2AL_TGACv1_093686_AA0285180	GA	Motif	46..52	Match=TATCCAC;	Length of match=7;	Accuracy (%)=100;	Description=R2R3_MYB
TRIAE_CS42_2AL_TGACv1_093686_AA0285180	auxin	Motif	160..165	Match=ACTTTA;	Length of match=6;	Accuracy (%)=100;	Description=DOF
TRIAE_CS42_2AL_TGACv1_093686_AA0285180	auxin	Motif	952..956	Match=GAGAC;	Length of match=5;	Accuracy (%)=100;	Description=ARF
TRIAE_CS42_2AL_TGACv1_093686_AA0285180	auxin	Motif	964..968	Match=GAGAC;	Length of match=5;	Accuracy (%)=100;	Description=ARF
TRIAE_CS42_5DL_TGACv1_433716_AA1420390	auxin	Motif	228..232	Match=TGACG;	Length of match=5;	Accuracy (%)=100;	Description=TGA1_bZIP
TRIAE_CS42_2AL_TGACv1_093824_AA0287580	ethylene	Motif	928..931	Match=ACGT;	Length of match=4;	Accuracy (%)=100;	Description=AP2/EREBP
TRIAE_CS42_2AL_TGACv1_093824_AA0287580	GA	Motif	3..6	Match=TGAC;	Length of match=4;	Accuracy (%)=100;	Description=WRKY
TRIAE_CS42_2AL_TGACv1_093824_AA0287580	GA	Motif	36..39	Match=TGAC;	Length of match=4;	Accuracy (%)=100;	Description=WRKY
TRIAE_CS42_2AL_TGACv1_093824_AA0287580	GA	Motif	587..590	Match=TGAC;	Length of match=4;	Accuracy (%)=100;	Description=WRKY
TRIAE_CS42_2AL_TGACv1_093824_AA0287580	ethylene	Motif	514..517	Match=GTAC;	Length of match=4;	Accuracy (%)=100;	Description=SBP
TRIAE_CS42_2AL_TGACv1_093824_AA0287580	ABA_JA	Motif	335..340	Match=CACATG;	Length of match=6;	Accuracy (%)=100;	Description=bHLH_MYC
TRIAE_CS42_2AL_TGACv1_093900_AA0288950	ABA_ethylene	Motif	386..390	Match=CCGAC;	Length of match=5;	Accuracy (%)=100;	Description=AP2/ERF_DREB_(CBF
TRIAE_CS42_2AL_TGACv1_093900_AA0288950	ethylene	Motif	185..188	Match=ACGT;	Length of match=4;	Accuracy (%)=100;	Description=AP2/EREBP
TRIAE_CS42_2AL_TGACv1_093900_AA0288950	ethylene	Motif	318..321	Match=ACGT;	Length of match=4;	Accuracy (%)=100;	Description=AP2/EREBP
TRIAE_CS42_2AL_TGACv1_093900_AA0288950	ethylene	Motif	500..503	Match=ACGT;	Length of match=4;	Accuracy (%)=100;	Description=AP2/EREBP
TRIAE_CS42_2AL_TGACv1_093900_AA0288950	ethylene	Motif	648..651	Match=ACGT;	Length of match=4;	Accuracy (%)=100;	Description=AP2/EREBP
TRIAE_CS42_2AL_TGACv1_093900_AA0288950	ethylene	Motif	769..772	Match=ACGT;	Length of match=4;	Accuracy (%)=100;	Description=AP2/EREBP
TRIAE_CS42_2AL_TGACv1_093900_AA0288950	ethylene	Motif	32..37	Match=GCCGCC;	Length of match=6;	Accuracy (%)=100;	Description=AP2/EREBP
TRIAE_CS42_2AL_TGACv1_093900_AA0288950	ethylene	Motif	336..341	Match=GCCGCC;	Length of match=6;	Accuracy (%)=100;	Description=AP2/EREBP
TRIAE_CS42_2AL_TGACv1_093900_AA0288950	JA	Motif	32..37	Match=GCCGCC;	Length of match=6;	Accuracy (%)=100;	Description=Ap2/EREBP
TRIAE_CS42_2AL_TGACv1_093900_AA0288950	JA	Motif	336..341	Match=GCCGCC;	Length of match=6;	Accuracy (%)=100;	Description=Ap2/EREBP
TRIAE_CS42_2AL_TGACv1_093900_AA0288950	GA	Motif	14..17	Match=TGAC;	Length of match=4;	Accuracy (%)=100;	Description=WRKY
TRIAE_CS42_2AL_TGACv1_093900_AA0288950	GA	Motif	815..818	Match=TGAC;	Length of match=4;	Accuracy (%)=100;	Description=WRKY
TRIAE_CS42_2AL_TGACv1_093900_AA0288950	GA	Motif	861..864	Match=TGAC;	Length of match=4;	Accuracy (%)=100;	Description=WRKY
TRIAE_CS42_2AL_TGACv1_093900_AA0288950	ethylene	Motif	78..81	Match=GTAC;	Length of match=4;	Accuracy (%)=100;	Description=SBP
TRIAE_CS42_2AL_TGACv1_093900_AA0288950	ethylene	Motif	83..86	Match=GTAC;	Length of match=4;	Accuracy (%)=100;	Description=SBP
TRIAE_CS42_2AL_TGACv1_093900_AA0288950	ethylene	Motif	502..505	Match=GTAC;	Length of match=4;	Accuracy (%)=100;	Description=SBP
TRIAE_CS42_2AL_TGACv1_093900_AA0288950	ethylene	Motif	767..770	Match=GTAC;	Length of match=4;	Accuracy (%)=100;	Description=SBP
TRIAE_CS42_2AL_TGACv1_093900_AA0288950	ethylene	Motif	771..774	Match=GTAC;	Length of match=4;	Accuracy (%)=100;	Description=SBP
TRIAE_CS42_2AL_TGACv1_093900_AA0288950	ethylene	Motif	879..882	Match=GTAC;	Length of match=4;	Accuracy (%)=100;	Description=SBP
TRIAE_CS42_2AL_TGACv1_093900_AA0288950	ABA_JA	Motif	328..333	Match=CACATG;	Length of match=6;	Accuracy (%)=100;	Description=bHLH_MYC
TRIAE_CS42_2AL_TGACv1_093900_AA0288950	auxin	Motif	301..305	Match=GAGAC;	Length of match=5;	Accuracy (%)=100;	Description=ARF
TRIAE_CS42_7BS_TGACv1_592370_AA1936770	auxin	Motif	228..232	Match=TGACG;	Length of match=5;	Accuracy (%)=100;	Description=TGA1_bZIP
TRIAE_CS42_2AL_TGACv1_093925_AA0289500	ABA_ethylene	Motif	975..979	Match=CCGAC;	Length of match=5;	Accuracy (%)=100;	Description=AP2/ERF_DREB_(CBF
TRIAE_CS42_2AL_TGACv1_093925_AA0289500	ABA	Motif	974..979	Match=ACCGAC;	Length of match=6;	Accuracy (%)=100;	Description=AP2/EREBP
TRIAE_CS42_2AL_TGACv1_093925_AA0289500	ethylene	Motif	209..212	Match=ACGT;	Length of match=4;	Accuracy (%)=100;	Description=AP2/EREBP
TRIAE_CS42_2AL_TGACv1_093925_AA0289500	ethylene	Motif	352..355	Match=ACGT;	Length of match=4;	Accuracy (%)=100;	Description=AP2/EREBP
TRIAE_CS42_2AL_TGACv1_093925_AA0289500	ethylene	Motif	686..689	Match=ACGT;	Length of match=4;	Accuracy (%)=100;	Description=AP2/EREBP
TRIAE_CS42_2AL_TGACv1_093925_AA0289500	ethylene	Motif	875..878	Match=ACGT;	Length of match=4;	Accuracy (%)=100;	Description=AP2/EREBP
TRIAE_CS42_2AL_TGACv1_093925_AA0289500	GA	Motif	87..90	Match=TGAC;	Length of match=4;	Accuracy (%)=100;	Description=WRKY
TRIAE_CS42_2AL_TGACv1_093925_AA0289500	GA	Motif	120..123	Match=TGAC;	Length of match=4;	Accuracy (%)=100;	Description=WRKY
TRIAE_CS42_2AL_TGACv1_093925_AA0289500	GA	Motif	375..378	Match=TGAC;	Length of match=4;	Accuracy (%)=100;	Description=WRKY
TRIAE_CS42_2AL_TGACv1_093925_AA0289500	GA	Motif	972..975	Match=TGAC;	Length of match=4;	Accuracy (%)=100;	Description=WRKY
TRIAE_CS42_2AL_TGACv1_093925_AA0289500	SA	Motif	86..90	Match=TTGAC;	Length of match=5;	Accuracy (%)=100;	Description=WRKY
TRIAE_CS42_7BL_TGACv1_579281_AA1906100	auxin	Motif	229..233	Match=TGACG;	Length of match=5;	Accuracy (%)=100;	Description=TGA1_bZIP
TRIAE_CS42_2AL_TGACv1_093925_AA0289500	ethylene	Motif	18..21	Match=GTAC;	Length of match=4;	Accuracy (%)=100;	Description=SBP
TRIAE_CS42_2AL_TGACv1_093925_AA0289500	ethylene	Motif	260..263	Match=GTAC;	Length of match=4;	Accuracy (%)=100;	Description=SBP
TRIAE_CS42_2AL_TGACv1_093925_AA0289500	ethylene	Motif	411..414	Match=GTAC;	Length of match=4;	Accuracy (%)=100;	Description=SBP
TRIAE_CS42_2AL_TGACv1_093925_AA0289500	ethylene	Motif	425..428	Match=GTAC;	Length of match=4;	Accuracy (%)=100;	Description=SBP
TRIAE_CS42_2AL_TGACv1_093925_AA0289500	ethylene	Motif	565..568	Match=GTAC;	Length of match=4;	Accuracy (%)=100;	Description=SBP
TRIAE_CS42_2AL_TGACv1_093925_AA0289500	ethylene	Motif	601..604	Match=GTAC;	Length of match=4;	Accuracy (%)=100;	Description=SBP
TRIAE_CS42_2AL_TGACv1_093925_AA0289500	ABA_JA	Motif	30..35	Match=CACATG;	Length of match=6;	Accuracy (%)=100;	Description=bHLH_MYC
TRIAE_CS42_2AL_TGACv1_093925_AA0289500	ABA	Motif	833..838	Match=CATGCA;	Length of match=6;	Accuracy (%)=100;	Description=B3dTF_VP1
TRIAE_CS42_2AL_TGACv1_093925_AA0289500	auxin	Motif	105..110	Match=TGTCTC;	Length of match=6;	Accuracy (%)=100;	Description=ARF1
TRIAE_CS42_2AL_TGACv1_093925_AA0289500	auxin	Motif	137..141	Match=GAGAC;	Length of match=5;	Accuracy (%)=100;	Description=ARF
TRIAE_CS42_2AL_TGACv1_093925_AA0289500	auxin	Motif	521..525	Match=GAGAC;	Length of match=5;	Accuracy (%)=100;	Description=ARF
TRIAE_CS42_2AL_TGACv1_093925_AA0289500	auxin	Motif	556..560	Match=GAGAC;	Length of match=5;	Accuracy (%)=100;	Description=ARF
TRIAE_CS42_2AL_TGACv1_094172_AA0293670	ABA	Motif	229..236	Match=CATGCATG;	Length of match=8;	Accuracy (%)=100;	Description=FUS3__TRAB1__bZIP
TRIAE_CS42_2AL_TGACv1_094021_AA0291190	ethylene	Motif	81..84	Match=ACGT;	Length of match=4;	Accuracy (%)=100;	Description=AP2/EREBP
TRIAE_CS42_2AL_TGACv1_094021_AA0291190	ethylene	Motif	233..236	Match=ACGT;	Length of match=4;	Accuracy (%)=100;	Description=AP2/EREBP
TRIAE_CS42_2AL_TGACv1_094021_AA0291190	ethylene	Motif	695..698	Match=ACGT;	Length of match=4;	Accuracy (%)=100;	Description=AP2/EREBP
TRIAE_CS42_2AL_TGACv1_094021_AA0291190	GA	Motif	132..135	Match=TGAC;	Length of match=4;	Accuracy (%)=100;	Description=WRKY
TRIAE_CS42_2AL_TGACv1_094021_AA0291190	GA	Motif	483..486	Match=TGAC;	Length of match=4;	Accuracy (%)=100;	Description=WRKY
TRIAE_CS42_2AL_TGACv1_094021_AA0291190	GA	Motif	620..623	Match=TGAC;	Length of match=4;	Accuracy (%)=100;	Description=WRKY
TRIAE_CS42_2AL_TGACv1_094021_AA0291190	GA	Motif	662..665	Match=TGAC;	Length of match=4;	Accuracy (%)=100;	Description=WRKY
TRIAE_CS42_2AL_TGACv1_094021_AA0291190	SA	Motif	131..135	Match=TTGAC;	Length of match=5;	Accuracy (%)=100;	Description=WRKY
TRIAE_CS42_2AL_TGACv1_094021_AA0291190	SA	Motif	482..486	Match=TTGAC;	Length of match=5;	Accuracy (%)=100;	Description=WRKY
TRIAE_CS42_2AL_TGACv1_094021_AA0291190	ethylene	Motif	274..277	Match=GTAC;	Length of match=4;	Accuracy (%)=100;	Description=SBP
TRIAE_CS42_2AL_TGACv1_094021_AA0291190	ethylene	Motif	454..457	Match=GTAC;	Length of match=4;	Accuracy (%)=100;	Description=SBP
TRIAE_CS42_2AL_TGACv1_094021_AA0291190	ethylene	Motif	531..534	Match=GTAC;	Length of match=4;	Accuracy (%)=100;	Description=SBP
TRIAE_CS42_2AL_TGACv1_094021_AA0291190	ethylene	Motif	693..696	Match=GTAC;	Length of match=4;	Accuracy (%)=100;	Description=SBP
TRIAE_CS42_2AL_TGACv1_094021_AA0291190	JA	Motif	80..85	Match=AACGTG;	Length of match=6;	Accuracy (%)=100;	Description=JAMYC
TRIAE_CS42_2AL_TGACv1_094021_AA0291190	auxin	Motif	324..329	Match=ACTTTA;	Length of match=6;	Accuracy (%)=100;	Description=DOF
TRIAE_CS42_2AL_TGACv1_094021_AA0291190	auxin	Motif	343..348	Match=ACTTTA;	Length of match=6;	Accuracy (%)=100;	Description=DOF
TRIAE_CS42_2AL_TGACv1_094021_AA0291190	ABA	Motif	405..410	Match=CATGCA;	Length of match=6;	Accuracy (%)=100;	Description=B3dTF_VP1
TRIAE_CS42_2AL_TGACv1_094021_AA0291190	ABA	Motif	566..571	Match=CATGCA;	Length of match=6;	Accuracy (%)=100;	Description=B3dTF_VP1
TRIAE_CS42_2AL_TGACv1_094021_AA0291190	auxin	Motif	814..819	Match=TGTCTC;	Length of match=6;	Accuracy (%)=100;	Description=ARF1
TRIAE_CS42_5BL_TGACv1_404585_AA1305040	ABA	Motif	23..27	Match=ACGTG;	Length of match=5;	Accuracy (%)=100;	Description=ABF_bZIP
TRIAE_CS42_2AL_TGACv1_094172_AA0293670	ethylene	Motif	741..744	Match=ACGT;	Length of match=4;	Accuracy (%)=100;	Description=AP2/EREBP
TRIAE_CS42_2AL_TGACv1_094172_AA0293670	ethylene	Motif	755..758	Match=ACGT;	Length of match=4;	Accuracy (%)=100;	Description=AP2/EREBP
TRIAE_CS42_2AL_TGACv1_094172_AA0293670	ethylene	Motif	987..990	Match=ACGT;	Length of match=4;	Accuracy (%)=100;	Description=AP2/EREBP
TRIAE_CS42_2AL_TGACv1_094172_AA0293670	GA	Motif	561..564	Match=TGAC;	Length of match=4;	Accuracy (%)=100;	Description=WRKY
TRIAE_CS42_2AL_TGACv1_094172_AA0293670	GA	Motif	594..597	Match=TGAC;	Length of match=4;	Accuracy (%)=100;	Description=WRKY
TRIAE_CS42_2AL_TGACv1_094172_AA0293670	GA	Motif	654..657	Match=TGAC;	Length of match=4;	Accuracy (%)=100;	Description=WRKY
TRIAE_CS42_2AL_TGACv1_094172_AA0293670	GA	Motif	688..691	Match=TGAC;	Length of match=4;	Accuracy (%)=100;	Description=WRKY
TRIAE_CS42_2AL_TGACv1_094172_AA0293670	GA	Motif	753..756	Match=TGAC;	Length of match=4;	Accuracy (%)=100;	Description=WRKY
TRIAE_CS42_2AL_TGACv1_094172_AA0293670	SA	Motif	560..564	Match=TTGAC;	Length of match=5;	Accuracy (%)=100;	Description=WRKY
TRIAE_CS42_2AL_TGACv1_093330_AA0277810	ABA	Motif	231..235	Match=ACGTG;	Length of match=5;	Accuracy (%)=100;	Description=ABF_bZIP
TRIAE_CS42_2BL_TGACv1_129400_AA0381880	ABA	Motif	231..235	Match=ACGTG;	Length of match=5;	Accuracy (%)=100;	Description=ABF_bZIP
TRIAE_CS42_2AL_TGACv1_094172_AA0293670	ethylene	Motif	515..518	Match=GTAC;	Length of match=4;	Accuracy (%)=100;	Description=SBP
TRIAE_CS42_6BS_TGACv1_513938_AA1652520	auxin	Motif	231..235	Match=TGACG;	Length of match=5;	Accuracy (%)=100;	Description=TGA1_bZIP
TRIAE_CS42_4DL_TGACv1_345990_AA1154880	ABA	Motif	232..239	Match=CATGCATG;	Length of match=8;	Accuracy (%)=100;	Description=FUS3__TRAB1__bZIP
TRIAE_CS42_2AL_TGACv1_094172_AA0293670	ABA	Motif	198..203	Match=CATGCA;	Length of match=6;	Accuracy (%)=100;	Description=B3dTF_VP1
TRIAE_CS42_2AL_TGACv1_094172_AA0293670	ABA	Motif	229..234	Match=CATGCA;	Length of match=6;	Accuracy (%)=100;	Description=B3dTF_VP1
TRIAE_CS42_2AL_TGACv1_094172_AA0293670	auxin	Motif	371..376	Match=TGTCTC;	Length of match=6;	Accuracy (%)=100;	Description=ARF1
TRIAE_CS42_2AL_TGACv1_094172_AA0293670	auxin	Motif	502..507	Match=TGTCTC;	Length of match=6;	Accuracy (%)=100;	Description=ARF1
TRIAE_CS42_1AL_TGACv1_002242_AA0039980	ABA	Motif	233..237	Match=ACGTG;	Length of match=5;	Accuracy (%)=100;	Description=ABF_bZIP
TRIAE_CS42_2AL_TGACv1_094363_AA0296470	ethylene	Motif	379..382	Match=ACGT;	Length of match=4;	Accuracy (%)=100;	Description=AP2/EREBP
TRIAE_CS42_2AL_TGACv1_094363_AA0296470	ethylene	Motif	847..850	Match=ACGT;	Length of match=4;	Accuracy (%)=100;	Description=AP2/EREBP
TRIAE_CS42_2AL_TGACv1_094363_AA0296470	ethylene	Motif	884..889	Match=GCCGCC;	Length of match=6;	Accuracy (%)=100;	Description=AP2/EREBP
TRIAE_CS42_2AL_TGACv1_094363_AA0296470	JA	Motif	884..889	Match=GCCGCC;	Length of match=6;	Accuracy (%)=100;	Description=Ap2/EREBP
TRIAE_CS42_2AL_TGACv1_094363_AA0296470	GA	Motif	112..115	Match=TGAC;	Length of match=4;	Accuracy (%)=100;	Description=WRKY
TRIAE_CS42_2AL_TGACv1_094363_AA0296470	GA	Motif	317..320	Match=TGAC;	Length of match=4;	Accuracy (%)=100;	Description=WRKY
TRIAE_CS42_2AL_TGACv1_094363_AA0296470	GA	Motif	488..491	Match=TGAC;	Length of match=4;	Accuracy (%)=100;	Description=WRKY
TRIAE_CS42_2AL_TGACv1_094363_AA0296470	GA	Motif	581..584	Match=TGAC;	Length of match=4;	Accuracy (%)=100;	Description=WRKY
TRIAE_CS42_2AL_TGACv1_094363_AA0296470	GA	Motif	637..640	Match=TGAC;	Length of match=4;	Accuracy (%)=100;	Description=WRKY
TRIAE_CS42_2AL_TGACv1_094363_AA0296470	SA	Motif	487..491	Match=TTGAC;	Length of match=5;	Accuracy (%)=100;	Description=WRKY
TRIAE_CS42_2AL_TGACv1_094363_AA0296470	SA	Motif	580..584	Match=TTGAC;	Length of match=5;	Accuracy (%)=100;	Description=WRKY
TRIAE_CS42_2AL_TGACv1_094363_AA0296470	SA	Motif	636..640	Match=TTGAC;	Length of match=5;	Accuracy (%)=100;	Description=WRKY
TRIAE_CS42_2AL_TGACv1_094363_AA0296470	ethylene	Motif	296..299	Match=GTAC;	Length of match=4;	Accuracy (%)=100;	Description=SBP
TRIAE_CS42_2AL_TGACv1_094363_AA0296470	ABA	Motif	831..837	Match=CTAACCA;	Length of match=7;	Accuracy (%)=100;	Description=R2R3_MYB
TRIAE_CS42_2AL_TGACv1_094363_AA0296470	auxin	Motif	347..352	Match=ACTTTA;	Length of match=6;	Accuracy (%)=100;	Description=DOF
TRIAE_CS42_2AL_TGACv1_094363_AA0296470	auxin	Motif	131..136	Match=TGTCTC;	Length of match=6;	Accuracy (%)=100;	Description=ARF1
TRIAE_CS42_2AL_TGACv1_094425_AA0297430	GA	Motif	123..126	Match=TGAC;	Length of match=4;	Accuracy (%)=100;	Description=WRKY
TRIAE_CS42_2AL_TGACv1_094425_AA0297430	GA	Motif	739..742	Match=TGAC;	Length of match=4;	Accuracy (%)=100;	Description=WRKY
TRIAE_CS42_2AL_TGACv1_094425_AA0297430	GA	Motif	901..904	Match=TGAC;	Length of match=4;	Accuracy (%)=100;	Description=WRKY
TRIAE_CS42_2AL_TGACv1_094425_AA0297430	SA	Motif	122..126	Match=TTGAC;	Length of match=5;	Accuracy (%)=100;	Description=WRKY
TRIAE_CS42_2AL_TGACv1_094425_AA0297430	SA	Motif	738..742	Match=TTGAC;	Length of match=5;	Accuracy (%)=100;	Description=WRKY
TRIAE_CS42_2AL_TGACv1_094425_AA0297430	SA	Motif	900..904	Match=TTGAC;	Length of match=5;	Accuracy (%)=100;	Description=WRKY
TRIAE_CS42_2AL_TGACv1_094425_AA0297430	ethylene	Motif	6..9	Match=GTAC;	Length of match=4;	Accuracy (%)=100;	Description=SBP
TRIAE_CS42_2AL_TGACv1_094425_AA0297430	ethylene	Motif	175..178	Match=GTAC;	Length of match=4;	Accuracy (%)=100;	Description=SBP
TRIAE_CS42_2AL_TGACv1_094425_AA0297430	ethylene	Motif	331..334	Match=GTAC;	Length of match=4;	Accuracy (%)=100;	Description=SBP
TRIAE_CS42_2AL_TGACv1_094425_AA0297430	ethylene	Motif	681..684	Match=GTAC;	Length of match=4;	Accuracy (%)=100;	Description=SBP
TRIAE_CS42_2AL_TGACv1_094425_AA0297430	auxin	Motif	12..17	Match=ACTTTA;	Length of match=6;	Accuracy (%)=100;	Description=DOF
TRIAE_CS42_2AL_TGACv1_094425_AA0297430	ABA	Motif	349..354	Match=CATGCA;	Length of match=6;	Accuracy (%)=100;	Description=B3dTF_VP1
TRIAE_CS42_2AL_TGACv1_094425_AA0297430	ABA	Motif	508..513	Match=CATGCA;	Length of match=6;	Accuracy (%)=100;	Description=B3dTF_VP1
TRIAE_CS42_2AL_TGACv1_094425_AA0297430	ABA	Motif	55..61	Match=CAAACAC;	Length of match=7;	Accuracy (%)=100;	Description=ABRE
TRIAE_CS42_2AL_TGACv1_094477_AA0298450	ABA_ethylene	Motif	704..708	Match=CCGAC;	Length of match=5;	Accuracy (%)=100;	Description=AP2/ERF_DREB_(CBF
TRIAE_CS42_2AL_TGACv1_094477_AA0298450	ABA	Motif	703..708	Match=ACCGAC;	Length of match=6;	Accuracy (%)=100;	Description=AP2/EREBP
TRIAE_CS42_2AL_TGACv1_094477_AA0298450	ethylene	Motif	76..79	Match=ACGT;	Length of match=4;	Accuracy (%)=100;	Description=AP2/EREBP
TRIAE_CS42_2AL_TGACv1_094477_AA0298450	ethylene	Motif	599..602	Match=ACGT;	Length of match=4;	Accuracy (%)=100;	Description=AP2/EREBP
TRIAE_CS42_2AL_TGACv1_094477_AA0298450	ethylene	Motif	721..724	Match=ACGT;	Length of match=4;	Accuracy (%)=100;	Description=AP2/EREBP
TRIAE_CS42_2AL_TGACv1_094477_AA0298450	GA	Motif	43..46	Match=TGAC;	Length of match=4;	Accuracy (%)=100;	Description=WRKY
TRIAE_CS42_2AL_TGACv1_094477_AA0298450	GA	Motif	81..84	Match=TGAC;	Length of match=4;	Accuracy (%)=100;	Description=WRKY
TRIAE_CS42_2AL_TGACv1_094477_AA0298450	GA	Motif	101..104	Match=TGAC;	Length of match=4;	Accuracy (%)=100;	Description=WRKY
TRIAE_CS42_2AL_TGACv1_094477_AA0298450	GA	Motif	258..261	Match=TGAC;	Length of match=4;	Accuracy (%)=100;	Description=WRKY
TRIAE_CS42_2AL_TGACv1_094477_AA0298450	GA	Motif	740..743	Match=TGAC;	Length of match=4;	Accuracy (%)=100;	Description=WRKY
TRIAE_CS42_2AL_TGACv1_094477_AA0298450	GA	Motif	756..759	Match=TGAC;	Length of match=4;	Accuracy (%)=100;	Description=WRKY
TRIAE_CS42_2AL_TGACv1_094477_AA0298450	SA	Motif	257..261	Match=TTGAC;	Length of match=5;	Accuracy (%)=100;	Description=WRKY
TRIAE_CS42_2AL_TGACv1_094477_AA0298450	SA	Motif	755..759	Match=TTGAC;	Length of match=5;	Accuracy (%)=100;	Description=WRKY
TRIAE_CS42_2AL_TGACv1_094477_AA0298450	ethylene	Motif	318..321	Match=GTAC;	Length of match=4;	Accuracy (%)=100;	Description=SBP
TRIAE_CS42_2AL_TGACv1_094477_AA0298450	ethylene	Motif	481..484	Match=GTAC;	Length of match=4;	Accuracy (%)=100;	Description=SBP
TRIAE_CS42_2AL_TGACv1_094477_AA0298450	ethylene	Motif	601..604	Match=GTAC;	Length of match=4;	Accuracy (%)=100;	Description=SBP
TRIAE_CS42_2AL_TGACv1_094477_AA0298450	ethylene	Motif	717..720	Match=GTAC;	Length of match=4;	Accuracy (%)=100;	Description=SBP
TRIAE_CS42_3B_TGACv1_222986_AA0774630	ABA	Motif	233..237	Match=ACGTG;	Length of match=5;	Accuracy (%)=100;	Description=ABF_bZIP
TRIAE_CS42_2AL_TGACv1_094542_AA0299440	ABA_ethylene	Motif	105..109	Match=CCGAC;	Length of match=5;	Accuracy (%)=100;	Description=AP2/ERF_DREB_(CBF
TRIAE_CS42_2AL_TGACv1_094542_AA0299440	ethylene	Motif	665..670	Match=GTCGAC;	Length of match=6;	Accuracy (%)=100;	Description=AP2/ERF_DREB_(CBF
TRIAE_CS42_2AL_TGACv1_094542_AA0299440	ethylene	Motif	108..111	Match=ACGT;	Length of match=4;	Accuracy (%)=100;	Description=AP2/EREBP
TRIAE_CS42_2AL_TGACv1_094542_AA0299440	ethylene	Motif	260..263	Match=ACGT;	Length of match=4;	Accuracy (%)=100;	Description=AP2/EREBP
TRIAE_CS42_2AL_TGACv1_094542_AA0299440	ethylene	Motif	460..463	Match=ACGT;	Length of match=4;	Accuracy (%)=100;	Description=AP2/EREBP
TRIAE_CS42_2AL_TGACv1_094542_AA0299440	ethylene	Motif	699..702	Match=ACGT;	Length of match=4;	Accuracy (%)=100;	Description=AP2/EREBP
TRIAE_CS42_2AL_TGACv1_094542_AA0299440	ethylene	Motif	708..711	Match=ACGT;	Length of match=4;	Accuracy (%)=100;	Description=AP2/EREBP
TRIAE_CS42_2AL_TGACv1_094542_AA0299440	ethylene	Motif	742..745	Match=ACGT;	Length of match=4;	Accuracy (%)=100;	Description=AP2/EREBP
TRIAE_CS42_2AL_TGACv1_094542_AA0299440	GA	Motif	112..115	Match=TGAC;	Length of match=4;	Accuracy (%)=100;	Description=WRKY
TRIAE_CS42_2AL_TGACv1_094542_AA0299440	GA	Motif	163..166	Match=TGAC;	Length of match=4;	Accuracy (%)=100;	Description=WRKY
TRIAE_CS42_2AL_TGACv1_094542_AA0299440	GA	Motif	789..792	Match=TGAC;	Length of match=4;	Accuracy (%)=100;	Description=WRKY
TRIAE_CS42_2AL_TGACv1_094542_AA0299440	SA	Motif	111..115	Match=TTGAC;	Length of match=5;	Accuracy (%)=100;	Description=WRKY
TRIAE_CS42_2AL_TGACv1_094542_AA0299440	ethylene	Motif	288..291	Match=GTAC;	Length of match=4;	Accuracy (%)=100;	Description=SBP
TRIAE_CS42_2AL_TGACv1_094542_AA0299440	ethylene	Motif	315..318	Match=GTAC;	Length of match=4;	Accuracy (%)=100;	Description=SBP
TRIAE_CS42_2AL_TGACv1_094542_AA0299440	ethylene	Motif	697..700	Match=GTAC;	Length of match=4;	Accuracy (%)=100;	Description=SBP
TRIAE_CS42_2AL_TGACv1_094542_AA0299440	ethylene	Motif	701..704	Match=GTAC;	Length of match=4;	Accuracy (%)=100;	Description=SBP
TRIAE_CS42_2AL_TGACv1_094542_AA0299440	ethylene	Motif	735..738	Match=GTAC;	Length of match=4;	Accuracy (%)=100;	Description=SBP
TRIAE_CS42_3AL_TGACv1_194194_AA0628280	ABA	Motif	234..238	Match=ACGTG;	Length of match=5;	Accuracy (%)=100;	Description=ABF_bZIP
TRIAE_CS42_2AL_TGACv1_094542_AA0299440	ABA_JA	Motif	36..41	Match=CACATG;	Length of match=6;	Accuracy (%)=100;	Description=bHLH_MYC
TRIAE_CS42_2AL_TGACv1_094542_AA0299440	ABA_JA	Motif	672..677	Match=CACATG;	Length of match=6;	Accuracy (%)=100;	Description=bHLH_MYC
TRIAE_CS42_2AL_TGACv1_094542_AA0299440	ABA	Motif	900..905	Match=CATGCA;	Length of match=6;	Accuracy (%)=100;	Description=B3dTF_VP1
TRIAE_CS42_2AL_TGACv1_094542_AA0299440	auxin	Motif	954..959	Match=TGTCTC;	Length of match=6;	Accuracy (%)=100;	Description=ARF1
TRIAE_CS42_2AL_TGACv1_094542_AA0299440	auxin	Motif	72..76	Match=GAGAC;	Length of match=5;	Accuracy (%)=100;	Description=ARF
TRIAE_CS42_2AL_TGACv1_094542_AA0299440	auxin	Motif	195..199	Match=GAGAC;	Length of match=5;	Accuracy (%)=100;	Description=ARF
TRIAE_CS42_1BL_TGACv1_030590_AA0094950	ABA	Motif	236..240	Match=ACGTG;	Length of match=5;	Accuracy (%)=100;	Description=ABF_bZIP
TRIAE_CS42_2AL_TGACv1_094644_AA0301040	ABA_ethylene	Motif	343..347	Match=CCGAC;	Length of match=5;	Accuracy (%)=100;	Description=AP2/ERF_DREB_(CBF
TRIAE_CS42_2AL_TGACv1_094644_AA0301040	ABA_ethylene	Motif	386..390	Match=CCGAC;	Length of match=5;	Accuracy (%)=100;	Description=AP2/ERF_DREB_(CBF
TRIAE_CS42_2AL_TGACv1_094644_AA0301040	ABA_ethylene	Motif	426..430	Match=CCGAC;	Length of match=5;	Accuracy (%)=100;	Description=AP2/ERF_DREB_(CBF
TRIAE_CS42_2AL_TGACv1_094644_AA0301040	ABA_ethylene	Motif	726..730	Match=CCGAC;	Length of match=5;	Accuracy (%)=100;	Description=AP2/ERF_DREB_(CBF
TRIAE_CS42_2AL_TGACv1_094644_AA0301040	ethylene	Motif	810..815	Match=GTCGAC;	Length of match=6;	Accuracy (%)=100;	Description=AP2/ERF_DREB_(CBF
TRIAE_CS42_2AL_TGACv1_094644_AA0301040	ABA	Motif	385..390	Match=ACCGAC;	Length of match=6;	Accuracy (%)=100;	Description=AP2/EREBP
TRIAE_CS42_2AL_TGACv1_094644_AA0301040	ethylene	Motif	7..10	Match=ACGT;	Length of match=4;	Accuracy (%)=100;	Description=AP2/EREBP
TRIAE_CS42_2AL_TGACv1_094644_AA0301040	ethylene	Motif	74..77	Match=ACGT;	Length of match=4;	Accuracy (%)=100;	Description=AP2/EREBP
TRIAE_CS42_2AL_TGACv1_094644_AA0301040	ethylene	Motif	107..110	Match=ACGT;	Length of match=4;	Accuracy (%)=100;	Description=AP2/EREBP
TRIAE_CS42_2AL_TGACv1_094644_AA0301040	ethylene	Motif	124..127	Match=ACGT;	Length of match=4;	Accuracy (%)=100;	Description=AP2/EREBP
TRIAE_CS42_2AL_TGACv1_094644_AA0301040	ethylene	Motif	566..569	Match=ACGT;	Length of match=4;	Accuracy (%)=100;	Description=AP2/EREBP
TRIAE_CS42_2AL_TGACv1_094644_AA0301040	ethylene	Motif	602..605	Match=ACGT;	Length of match=4;	Accuracy (%)=100;	Description=AP2/EREBP
TRIAE_CS42_2AL_TGACv1_094644_AA0301040	GA	Motif	294..297	Match=TGAC;	Length of match=4;	Accuracy (%)=100;	Description=WRKY
TRIAE_CS42_2AL_TGACv1_094644_AA0301040	SA	Motif	293..297	Match=TTGAC;	Length of match=5;	Accuracy (%)=100;	Description=WRKY
TRIAE_CS42_2AL_TGACv1_094644_AA0301040	ethylene	Motif	13..16	Match=GTAC;	Length of match=4;	Accuracy (%)=100;	Description=SBP
TRIAE_CS42_2AL_TGACv1_094644_AA0301040	ethylene	Motif	523..526	Match=GTAC;	Length of match=4;	Accuracy (%)=100;	Description=SBP
TRIAE_CS42_2AL_TGACv1_094644_AA0301040	ethylene	Motif	538..541	Match=GTAC;	Length of match=4;	Accuracy (%)=100;	Description=SBP
TRIAE_CS42_2AL_TGACv1_094644_AA0301040	ethylene	Motif	755..758	Match=GTAC;	Length of match=4;	Accuracy (%)=100;	Description=SBP
TRIAE_CS42_2AL_TGACv1_094644_AA0301040	ethylene	Motif	823..826	Match=GTAC;	Length of match=4;	Accuracy (%)=100;	Description=SBP
TRIAE_CS42_2AL_TGACv1_094644_AA0301040	JA	Motif	565..570	Match=AACGTG;	Length of match=6;	Accuracy (%)=100;	Description=JAMYC
TRIAE_CS42_2AL_TGACv1_094644_AA0301040	ABA	Motif	647..652	Match=CATGCA;	Length of match=6;	Accuracy (%)=100;	Description=B3dTF_VP1
TRIAE_CS42_2AL_TGACv1_094644_AA0301040	auxin	Motif	228..232	Match=GAGAC;	Length of match=5;	Accuracy (%)=100;	Description=ARF
TRIAE_CS42_2AL_TGACv1_094644_AA0301040	auxin	Motif	859..863	Match=GAGAC;	Length of match=5;	Accuracy (%)=100;	Description=ARF
TRIAE_CS42_7AS_TGACv1_569854_AA1825420	auxin	Motif	237..241	Match=TGACG;	Length of match=5;	Accuracy (%)=100;	Description=TGA1_bZIP
TRIAE_CS42_7DS_TGACv1_622133_AA2033460	auxin	Motif	237..241	Match=TGACG;	Length of match=5;	Accuracy (%)=100;	Description=TGA1_bZIP
TRIAE_CS42_2DL_TGACv1_159469_AA0538740	ABA	Motif	238..242	Match=ACGTG;	Length of match=5;	Accuracy (%)=100;	Description=ABF_bZIP
TRIAE_CS42_2AL_TGACv1_094696_AA0301720	ABA_ethylene	Motif	54..58	Match=CCGAC;	Length of match=5;	Accuracy (%)=100;	Description=AP2/ERF_DREB_(CBF
TRIAE_CS42_2AL_TGACv1_094696_AA0301720	ABA_ethylene	Motif	496..500	Match=CCGAC;	Length of match=5;	Accuracy (%)=100;	Description=AP2/ERF_DREB_(CBF
TRIAE_CS42_2AL_TGACv1_094696_AA0301720	ABA_ethylene	Motif	500..504	Match=CCGAC;	Length of match=5;	Accuracy (%)=100;	Description=AP2/ERF_DREB_(CBF
TRIAE_CS42_2AL_TGACv1_094696_AA0301720	ethylene	Motif	574..579	Match=GTCGAC;	Length of match=6;	Accuracy (%)=100;	Description=AP2/ERF_DREB_(CBF
TRIAE_CS42_2AL_TGACv1_094696_AA0301720	ABA	Motif	499..504	Match=ACCGAC;	Length of match=6;	Accuracy (%)=100;	Description=AP2/EREBP
TRIAE_CS42_2AL_TGACv1_094696_AA0301720	ethylene	Motif	15..18	Match=ACGT;	Length of match=4;	Accuracy (%)=100;	Description=AP2/EREBP
TRIAE_CS42_2AL_TGACv1_094696_AA0301720	ethylene	Motif	758..763	Match=GCCGCC;	Length of match=6;	Accuracy (%)=100;	Description=AP2/EREBP
TRIAE_CS42_2AL_TGACv1_094696_AA0301720	ethylene	Motif	773..778	Match=GCCGCC;	Length of match=6;	Accuracy (%)=100;	Description=AP2/EREBP
TRIAE_CS42_2AL_TGACv1_094696_AA0301720	ethylene	Motif	911..916	Match=GCCGCC;	Length of match=6;	Accuracy (%)=100;	Description=AP2/EREBP
TRIAE_CS42_2AL_TGACv1_094696_AA0301720	ethylene	Motif	924..929	Match=GCCGCC;	Length of match=6;	Accuracy (%)=100;	Description=AP2/EREBP
TRIAE_CS42_2AL_TGACv1_094696_AA0301720	JA	Motif	758..763	Match=GCCGCC;	Length of match=6;	Accuracy (%)=100;	Description=Ap2/EREBP
TRIAE_CS42_2AL_TGACv1_094696_AA0301720	JA	Motif	773..778	Match=GCCGCC;	Length of match=6;	Accuracy (%)=100;	Description=Ap2/EREBP
TRIAE_CS42_2AL_TGACv1_094696_AA0301720	JA	Motif	911..916	Match=GCCGCC;	Length of match=6;	Accuracy (%)=100;	Description=Ap2/EREBP
TRIAE_CS42_2AL_TGACv1_094696_AA0301720	JA	Motif	924..929	Match=GCCGCC;	Length of match=6;	Accuracy (%)=100;	Description=Ap2/EREBP
TRIAE_CS42_2AL_TGACv1_094696_AA0301720	GA	Motif	423..426	Match=TGAC;	Length of match=4;	Accuracy (%)=100;	Description=WRKY
TRIAE_CS42_2AL_TGACv1_094696_AA0301720	GA	Motif	461..464	Match=TGAC;	Length of match=4;	Accuracy (%)=100;	Description=WRKY
TRIAE_CS42_2AL_TGACv1_094696_AA0301720	GA	Motif	476..479	Match=TGAC;	Length of match=4;	Accuracy (%)=100;	Description=WRKY
TRIAE_CS42_2DS_TGACv1_178503_AA0596660	auxin	Motif	238..242	Match=TGACG;	Length of match=5;	Accuracy (%)=100;	Description=TGA1_bZIP
TRIAE_CS42_2AL_TGACv1_094696_AA0301720	ethylene	Motif	83..86	Match=GTAC;	Length of match=4;	Accuracy (%)=100;	Description=SBP
TRIAE_CS42_2AL_TGACv1_094696_AA0301720	ethylene	Motif	197..200	Match=GTAC;	Length of match=4;	Accuracy (%)=100;	Description=SBP
TRIAE_CS42_2AL_TGACv1_094696_AA0301720	ethylene	Motif	950..953	Match=GTAC;	Length of match=4;	Accuracy (%)=100;	Description=SBP
TRIAE_CS42_2AL_TGACv1_094696_AA0301720	auxin	Motif	530..534	Match=GAGAC;	Length of match=5;	Accuracy (%)=100;	Description=ARF
TRIAE_CS42_2AL_TGACv1_094809_AA0303420	ethylene	Motif	398..403	Match=GTCGAC;	Length of match=6;	Accuracy (%)=100;	Description=AP2/ERF_DREB_(CBF
[truncated: 13,041 more rows]
