# Supplementary material for: Impact and mechanism of sulphur-deficiency on modern wheat farming nitrogen-related sustainability and gliadin content
Source: Commun Biol. 2021 Aug 6;4:945. doi: 10.1038/s42003-021-02458-7 (PMC8346565; doi:10.1038/s42003-021-02458-7)
Supplement: Supplementary file 8 — Supplementary Data 6 [file 42003_2021_2458_MOESM8_ESM.xlsx]

## Sheet: 40_cis-aciting_elements
Transcription factor	Phytohormones	name	Match numbers	Percentage	Motif	Description
JAMYC	JA	TGBOXATPIN2	136	0.00904255	AACGTG	TGBOXATPIN2 "TG-box" found in tomato proteinase inhibitor II (pin2) and leucine aminopeptidase (LAP) genes Involved in jasmonate (JA) induction of these genes bHLH-Leu zipper JAMYC2 and JAMYC10 proteins specifically recognaize this motif (Boter et al., 2004)
AP2/ERF (DBF1, DBF2)	ABA, ethylene	DRE2COREZMRAB17	188	0.0125	ACCGAC	DRE2COREZMRAB17 "DRE2" core found in maize (Z.M.) rab17 gene promoter "DBF1" and "DBF2" bound to "DRE2" rab17 is expressed during late embryogenesis, and is induced by ABA See S000150, S000200 and S000401
DREB	ABA	DRE1COREZMRAB17	40	0.00265957	ACCGAGA	DRE1COREZMRAB17 "DRE1" core found in maize (Z.M.) rab17 gene promoter "DRE1" was protected, in in vivo footprinting, by a protein in embryos specifically, but in leaves, was protected when was treated with ABA and drought rab17 is expressed during late embryogenesis, and is induced by ABA See S000150, S000200 and S000402
AP2/EREBP	ethylene	ACGTATERD1	2323	0.154455	ACGT	ACGTATERD1 ACGT sequence (from -155 to -152) required for etiolation-induced expression of erd1 (early responsive to dehydration) in Arabidopsis
ABF_bZIP	ABA	ABRELATERD1	851	0.0565824	ACGTG	ABRELATERD1 ABRE-like sequence (from -199 to -195) required for etiolation-induced expression of erd1 (early responsive to dehydration) in Arabidopsis
ABF_bZIP	GA	GADOWNAT	74	0.00492021	ACGTGTC	GADOWNAT Sequence present in 24 genes in the GA-down regulated d1 cluster (106 genes) found in Arabidopsis seed germination This motif is similar to ABRE (Busk and Pages 1998)
DOF	auxin	NTBBF1ARROLB	162	0.0107713	ACTTTA	NTBBF1ARROLB NtBBF1(Dof protein from tobacco) binding site in Agrobacterium rhizogenes (A.r.) rolB gene Found in regulatory domain B (-341 to -306) Required for tissue-specific expression and auxin induction
ERF	ethylene	AGCBOXNPGLB	94	0.00625	AGCCGCC	AGCBOXNPGLB "AGC box" repeated twice in a 61 bp enhancer element in tobacco (N.p.) class I beta-1,3-glucanase (GLB) gene See S000036, S000089 "GCC-box" Binding sequence of Arabidopsis AtERFs AtERF1,2 and 5 functioned as activators of GCC box-dependent transcription AtERF3 and 4 acted as repressors AtERF proteins are stress signal-response factors EREBP2 binding site Conserved in most PR-protein g…
ABRE	ABA	2SSEEDPROTBANAPA	125	0.00831117	CAAACAC	2SSEEDPROTBANAPA Conserved in many storage-protein gene promoters May be important for high activity of the napA promoter
ABRE	ABA	PROXBBNNAPA	41	0.00272606	CAAACACC	PROXBBNNAPA "prox B (proximal portion of B-box) found in napA gene of Brassica napus (B.n.) CA-rich sequence Found between -130 and -124 Required for seed specific expression and ABA responsiveness See S000262, S000264 dist B ABRE mediated transactivation by ABI3 adn ABI3-dependent response to ABA a tetramer of the composite RYG complex mediated only ABA-independent transactivation by ABI3 B2 dom…
R2R3_MYB	GA	CAREOSREP1	239	0.015891	CAACTC	CAREOSREP1 "CAREs (CAACTC regulatory elements)" found in the promoter region of a cystein proteinase (REP-1) gene in rice
HD_ZIP HB6	ABA	ATHB6COREAT	7	0.000465426	CAATTATTA	ATHB6COREAT Consensus binding sequence for Arabidopsis (A.T.) homeodomain-leucine zipper protein, ATHB6 ATHB6 is a target of the protein phosphatase ABI1 and regulates hormone responses See S000371
bHLH, MYC	ABA, JA	MYCATRD22	348	0.0231383	CACATG	MYCATRD22 Binding site for MYC (rd22BP1) in Arabidopsis (A.t.) dehydration-resposive gene, rd22 MYC binding site in rd22 gene of Arabidopsis thaliana ABA-induction Located at ca. -200 of rd22 gene Also MYB at ca. -141 of rd22 gene See also S000175 (MYBATRD22)
AP2/EREBP (ABI4)	ABA	SBOXATRBCS	26	0.00172872	CACCTCCA	SBOXATRBCS "S-box" conserved in several rbcS promoters in Arabidopsis ABI4 binding site "Important for the sugar and ABA responsiveness of CMA5"(Acevedo-Hernandez et al., 2005)
ARF (NP)	auxin	CACGCAATGMGH3	10	0.000664894	CACGCAAT	CACGCAATGMGH3 Sequence found in D4 element in Soybean (G.m.) GH3 gene promoter Showed constitutive activity with TGTCTC element (See S000270) Confers auxin inducibility Binding site of nuclear protein See also S000369
ABF_bZIP	ABA	EMBP1TAEM	34	0.00226064	CACGTGGC	EMBP1TAEM Binding site of trans-acting factor EMBP-1 wheat (T.a.) Em gene See S000015 Binding site of ABFs ABFs (ABRE binding factors) were isolated from Arabidopsis by a yeast one-hybrid screening system Expression ABFs is induced by ABA and various stress treatment ABFs belongs to a distinct subfamily of bZIP proteins Involved in ABA-mediated stress-signaling pathway
B3dTF_VP1	ABA	RYREPEATBNNAPA	539	0.0358378	CATGCA	RYREPEATBNNAPA "RY repeat" found in RYG box (the complex containing the two RY repeats and the G-box) of napA gene in Brassica napus (B.n.) Found between -78 and -50 Required for seed specific expression See S000262, S000263 dist B ABRE mediated transactivation by ABI3 adn ABI3-dependent response to ABA a tetramer of the composite RYG complex mediated only ABA-independent transactivation by ABI3 …
FUS3, TRAB1, bZIP	ABA	RYREPEATVFLEB4	128	0.00851064	CATGCATG	RYREPEATVFLEB4 "RY repeat motif" quantitative seed expression Gene: Vicia faba LeB4 Soybean glycinin (Gy2) other dicot and monocot seed protein genes "Sph box" found in rice (O.s.) Osem gene promoter See S000010, S000299, S000300 Binding site of Arabidopsis B3-domain-containing transcription factor FUS3 TRAB1, bZIP transcription factor, interacts with VP1 and mediates abscisic acid-induced transc…
ABF bZIP, AP2/ERF (CBF2)	ABA_ethylene	ABREZMRAB28	28	0.0018617	CCACGTGG	ABREZMRAB28 ABRE ABA and water-stress responses Found in maize (Z.m.) rab28 maize rab28 is ABA-inducible in embryos and vegetative tissues Found in the Arabidopsis (A.t.) alcohol dehydrogenase (Adh) gene promoter "ABRE2" Found in the maize (Z.m.) Cat1 gene promoter Responsible for the induction by ABA Binding site of CBF2 Arabidopsis CBF1 overexpression induces COR genes and enhances freezing tol…
AP2/ERF_DREB_(CBF1)	ABA_ethylene	LTRECOREATCOR15	717	0.0476729	CCGAC	LTRECOREATCOR15 Core of low temperature responsive element (LTRE) of cor15a gene in Arabidopsis (A.t.) A portion of repeat-C (C-repeat), TGGCCGAC, which is repeated twice in cor15a promoter (Baker et al., 1994) ABA responsiveness Involved in cold induction of BN115 gene from winter Brassica napus LTRE See S000157, S000152 Light signaling mediated by phytochrome is necessary for cold- or drought- …
ABF_bZIP	ABA	ABREA2HVA1	5	0.000332447	CCTACGTGGC	ABREA2HVA1 A2 of ABRC3 ABRC3 (ABA response complex 3) of HVA1 consists of CE3 and A2 ABA responsive element stress response Found in barley HVA1 gene encoding a class 3 late embryogenesis-abundant (Lea) protein ABRC1 OF HVA22 consists of CE1 and A3 CE1=S000014 A3=ABRE3=S000118 See S000118
R2R3_MYB	ABA	MYBATRD22	54	0.00359043	CTAACCA	MYBATRD22 Binding site for MYB (ATMYB2) in dehydration-responsive gene, rd22 MYB binding site in rd22 gene of Arabidopsis thaliana ABA-induction Located at ca. -141 of rd22 gene Also MYC at ca. -200 of rd22 gene See S000174 (MYCATRD22) See S000355
SURE	auxin	SURECOREATSULTR11	678	0.0450798	GAGAC	SURECOREATSULTR11 Core of sulfur-responsive element (SURE) found in the promoter of SULTR11 high-affinity sulfate transporter gene in Arabidopsis SURE contains auxin response factor (ARF) binding sequence (GAGACA)(see S000270 ARF:TGTCTC its complementary seq is GAGACA), and this core sequence is a part of it this core seq is involved in -S response Beware of other SURE (sucrose responsive element…
AP2/ERF	ET, JA	GCCCORE	1558	0.10359	GCCGCC	GCCCORE Core of GCC-box found in many pathogen-responsive genes such as PDF1.2, Thi2.1, and PR4 Has been shown to function as ethylene-responsive element See S000036, S000232, S000332 Appears to play important roles in regulating jasmonate-responsive gene expression Tomato Pti4 (ERF) regulates defence-related gene expression via GCC box and non-GCC box cis elements (Myb1 (GTTAGTT) and G-box(CACGT…
SBP	ethylene	CURECORECR	2318	0.154122	GTAC	CURECORECR GTAC is the core of a CuRE (copper-response element) found in Cyc6 and Cpx1 genes in Chlamydomonas Also involved in oxygen-response of these genes For CuRE, see Quin and Merchant, 1995
AP2/ERF_DREB_(CBF2)	ethylene	CRTDREHVCBF2	173	0.0115027	GTCGAC	CRTDREHVCBF2 Preferred sequence for AP2 transcriptional activator HvCBF2 of barley "Core CRTDRE motif" HvCBF2 bound to a (Ga)(Tc)CGAC core motif (Xue, 2003) DNA binding is regulated by temperature This motif was erroneously ID-labeled in PLACEdb as CDTDREHVCBF2, and was corrected on 22 June, 2006
R2R3_MYB	GA	MYBGAHV	72	0.00478723	TAACAAA	MYBGAHV Central element of gibberellin (GA) response complex (GARC) in high-pI alpha-amylase gene in barley (H.v.) Similar to c-myb and v-myb consensus binding site GAmyb binds specifically to the TAACAAA box in vitro GAmyb is the sole GA-regulated transcriptional factor required for transcriptional activation of the high-pI alpha-amylase GARC consist of the pyrimidine, TAACAAA and TATCCAC boxes …
R2R3_MYB	GA	GARE1OSREP1	20	0.00132979	TAACAGA	GARE1OSREP1 "Gibberellin-responsive element (GARE)" found in the promoter region of a cystein proteinase (REP-1) gene in rice See S000020
R2R3_MYB	GA	GARE2OSREP1	18	0.00119681	TAACGTA	GARE2OSREP1 "Gibberellin-responsive element (GARE)" found in the promoter region of a cystein proteinase (REP-1) gene in rice See S000020
ABF bZIP (TRAB1)	ABA	ACGTABREMOTIFAOSOSEM	19	0.0012633	TACGTGTC	ACGTABREMOTIFAOSOSEM "ABRE motif A" found in the promoter of the rice (O.s.) Osem gene ACGT-containing ABRE Required for ABA-responsiveness and VP1 activation Binding site of TRAB1 Motif A and CE3 (S000282) are functionally equivalent TRAB1, bZIP transcription factor, interacts with VP1 and mediates abscisic acid-induced transcritption. Interacts with VP1
R2R3_MYB	GA	TATCCACHVAL21	42	0.00279255	TATCCAC	TATCCACHVAL21 "TATCCAC box" is a part of the conserved cis-acting response complex (GARC) that most often contain three sequence motifs, the TAACAAA box (see S000181), or GA-responsive element (GARE) the pyrimidine box, CCTTTT (see S000259) and the TATCCAC box, which are necessary for a full GA response
NP_TCA1	SA	TCA1MOTIF	6	0.000398936	TCATCTTCTT	TCA1MOTIF TCA-1 (tobacco nuclear protein 1) binding site Related to salicylic acid-inducible expression of many genes Found in barley beta-1,3-glucanase and over 30 different plant genes which are known to be induced by one or more forms of stress A similar sequence (TCATTTCTT) was found in tobacco Tnt1 retrotransposon promoter (Mhiri et al., 1997)
ABF_bZIP	ABA	ABREBZMRAB28	7	0.000465426	TCCACGTCTC	ABREBZMRAB28 ABA-responsive element (ABRE B) found at -105 to -96 in maize (Z.m.) rab28 (Busk & Pages, 1997) Maize rab28 is ABA-inducible in embryos and vegetative tissues
WRKY	GA	WRKY71OS	2500	0.166223	TGAC	WRKY71OS "A core of TGAC-containing W-box" of, e.g., Amy32b promoter Binding site of rice WRKY71, a transcriptional repressor of the gibberellin signaling pathway Parsley WRKY proteins bind specifically to TGAC-containing W box elements within the Pathogenesis-Related Class10 (PR-10) genes (Eulgem et al., 1999) See S000390 (TTGAC), S000442 (TGACT)
TGA1_bZIP	auxin,SA	ASF1MOTIFCAMV	503	0.0334441	TGACG	ASF1MOTIFCAMV "ASF-1 binding site" in CaMV 35S promoter ASF-1 binds to two TGACG motifs See S000023 (AS1) Found in HBP-1 binding site of wheat histone H3 gene TGACG motifs are found in many promoters and are involved in transcriptional activation of several genes by auxin andor salicylic acid May be relevant to light regulation Binding site of tobacco TGA1a TGA1a and b show homology to CREB TGA6 …
bZIP (NP)	auxin	AUXRETGA1GMGH3	8	0.000531915	TGACGTAA	AUXRETGA1GMGH3 "TGA-box #1" in putative auxin-resonsive element (AUXRE) of soybean (G.m.) GH3 promoter Strong binding site for proteins in plant nuclear extracts
ABF_bZIP	ABA	ABRECE1HVA22	4	0.000265957	TGCCACCGG	ABRECE1HVA22 CE1(coupling element 1) of barley HVA22 gene possible binding site for nuclear bZIP protein ABA responsive complex consists of a G-box, namely ABRE3 (GCCACGTACA), and CE1. Interact with VP1
ARF1	auxin	ARFAT	177	0.0118351	TGTCTC	ARFAT ARF (auxin response factor) binding site found in the promoters of primaryearly auxin response genes of Arabidopsis thaliana (A.t.) AuxRE See S000337 Binding site of Arabidopsis ARF1 (Auxin response factor1) Sequence found in NDE element in Soybean (G.m.) SAUR (Small Auxin-Up RNA) 15A gene promoter See S000359, S000360 Found in D1 or D4 element in Soybean (G.m.) GH3 promoter This element wa…
WRKY	SA	WBOXATNPR1	664	0.0441489	TTGAC	WBOXATNPR1 "W-box" found in promoter of Arabidopsis thaliana (A.t.) NPR1 gene Located between +70 and +79 in tandem They were recognized specifically by salicylic acid (SA)-induced WRKY DNA binding proteins See S000142 (SQ=TTGACC) See S000310 (SQ=TTTGACY) A cluster of WRKY binding sites act as negative regulatory elements for the inducible expression of AtWRKY18 (Chena and Chen, 2002) See also S0…
R2R3_MYB	GA	PYRIMIDINEBOXHVEPB1	83	0.00551862	TTTTTTCC	PYRIMIDINEBOXHVEPB1 "Pyrimidine box" found in the barley (H.v.) EPB-1 (cysteine proteinase) gene promoter Located between -120 to -113 Required for GA induction See S000297, S000259
