# Supplementary material for: Impact and mechanism of sulphur-deficiency on modern wheat farming nitrogen-related sustainability and gliadin content
Source: Commun Biol. 2021 Aug 6;4:945. doi: 10.1038/s42003-021-02458-7 (PMC8346565; doi:10.1038/s42003-021-02458-7)
Supplement: Supplementary file 9 — Supplementary Data 7 [file 42003_2021_2458_MOESM9_ESM.xlsx]

## Sheet: 416_DEGs
Gene_id	HS14 vs HS7	HS21 vs HS14	LS14 vs LS7	LS21 vs LS14
Traes_5DL_91B56C21D	-6.8357	0.44677	-6.1211	-1.0015
Traes_7DS_E373FDD65	-2.7865	-0.050607	-2.8231	0.39737
Traes_5BL_EB8877B9B	-2.6642	1.8801	-1.3713	0.83384
Traes_1BS_16602BCEC	-2.4448	2.2318	-0.37545	-2.094
Traes_2AS_901012670	-2.4407	2.0125	-2.1971	0.4643
Traes_6DL_D0F16DC8E	-2.433	1.9898	-1.2227	-0.5084
Traes_4DL_80F9D8740	-2.4296	2.9459	-2.0029	0.9483
Traes_1AL_C65571370	-2.291	3.4533	-1.9664	1.5931
Traes_5DS_D49B88C00	-2.2548	1.2938	-1.3948	-0.14106
Traes_1DL_8902C5092	-2.212	0.81826	-2.2127	1.1366
Traes_2BL_E366A5226	-2.1818	2.6865	-2.4552	2.2215
Traes_6AL_C7D2C37F4	-2.1651	2.5374	-1.6106	1.0595
Traes_5AL_52D8C19CB	-2.1161	1.3434	-1.5981	0.02109
Traes_2DS_6FA5738431	-2.0982	1.3089	-10	10
Traes_7DL_CA10CAC0C	-2.0726	0.078943	-1.4791	-0.10559
TRAES3BF030900010CFD	-2.0692	0.6589	-1.5777	-0.28691
Traes_7AS_BD45B6DF6	-2.0649	-0.47692	-2.358	0.10858
Traes_4DS_A22E1D4E5	-2.0566	1.0133	-1.9573	0.2481
Traes_5BL_023F3390F	-2.0527	1.0836	-1.7217	0.078978
Traes_5BL_B37F69F82	-2.0272	1.1686	-1.638	-0.0083897
Traes_1BL_3CF664331	-1.9951	1.5133	-1.4601	0.28747
Traes_7DL_9A558BB33	-1.9683	1.0104	-1.7206	-0.77137
Traes_7AL_0F6AEC3A5	-1.9631	0.48285	-1.7105	-0.37289
Traes_6DL_FC2D4958C	-1.9574	0.89343	-1.7235	-0.61802
Traes_2AL_C743B8664	-1.9333	0.77705	-1.9594	-0.81123
Traes_6AL_E321E35A0	-1.9018	0.94221	-2.2452	0.25185
Traes_2DS_733027CCF	-1.9	1.0847	-1.9178	0.44771
Traes_2DL_CB0208DE0	-1.8759	0.77958	-1.7235	-0.96452
Traes_6DL_1BCF08167	-1.8748	1.2749	-2.3452	0.32793
Traes_6BL_7A67E53BB	-1.8709	1.0227	-2.3963	0.95587
Traes_1BL_282ACB9CF	-1.8634	0.85592	-2.2702	0.39024
Traes_2AS_817653A8F	-1.8464	1.2156	-2.0284	0.16716
Traes_3AL_197871859	-1.773	4.2386	-0.27911	3.1954
Traes_2AS_4CB8AF22D	-1.7648	0.74164	-2.0008	0.13561
Traes_2BL_8E3548827	-1.7565	0.83881	-2.3645	-1.0579
Traes_6AL_51D8375EF	-1.7518	1.4813	-2.4378	0.9913
Traes_3DS_275106BBA	-1.7484	3.2676	-0.48406	1.92
Traes_4AL_6401281CF	-1.6978	0.59851	-1.1623	-0.034032
Traes_5AS_B639E026B	-1.6831	0.98208	-1.9757	0.57036
Traes_5AL_B9943E321	-1.6816	0.23325	-1.3588	-0.6116
Traes_5AS_07D391F79	-1.6704	1.2816	-1.4175	0.5493
Traes_5AL_AB5831D39	-1.6664	1.0882	-1.2498	0.064911
Traes_2AL_D6DB7DA57	-1.6626	0.90839	-1.7903	-0.41762
Traes_4DL_A96F886D3	-1.6489	0.73365	-2.4277	1.4909
Traes_5DL_160DE1CF7	-1.6311	0.55365	-1.8009	-0.18974
Traes_2BS_CA64D790B	-1.6097	1.2435	-1.9207	0.32303
Traes_2BS_7C5E4A8F7	-1.6087	0.71971	-1.5517	-0.38885
Traes_2DL_06E6A2543	-1.6042	1.1752	-1.5059	0.44443
Traes_5BS_BA0400E10	-1.5981	0.72505	-1.6942	0.18578
Traes_2AL_B6190F6BA	-1.5938	0.79866	-2.0465	0.58468
Traes_4BS_23B3F9BB5	-1.5892	0.57399	-1.5487	-0.76171
Traes_4DL_5CD84D440	-1.5769	1.2063	-1.5845	1.2936
Traes_1BL_10F7957C1	-1.559	0.27809	-0.88737	-2.2334
Traes_5AL_727C588D0	-1.552	2.3293	-1.5046	2.7318
Traes_3AL_8D04D14EA	-1.5401	1.0217	-1.1757	-0.52074
Traes_2DL_611BC53C7	-1.5212	1.0683	-1.6286	0.10258
Traes_1DL_BFC72DDF8	-1.5019	0.1405	-0.99815	-1.6827
Traes_7BL_850250C2D	-1.4749	0.038385	-0.98958	-0.68899
Traes_3DL_B63AF687B	-1.4574	0.31416	-1.0942	-0.45834
Traes_6AS_626388FA8	-1.4559	1.4305	-1.7473	1.0796
Traes_5DL_3BEACBDF2	-1.4456	0.4598	-1.2493	-0.40214
Traes_2AL_2224DCC1A	-1.423	4.4606	-1.2054	3.3846
Traes_4AS_6B9C879AF	-1.4123	-0.071073	-1.6679	0.37929
Traes_4DL_1A67E5A11	-1.4112	2.1925	-1.2864	2.3405
Traes_2DS_B81752301	-1.4057	1.0035	-1.8476	0.4809
Traes_6AL_56A5F98E3	-1.3646	0.61606	-1.0012	-0.18667
Traes_2AS_0F2464DE7	-1.3428	0.5207	-1.536	-0.029109
Traes_7DL_ADFCB28B3	-1.3137	1.071	-1.4805	0.8762
Traes_4AS_4348EDC8F	-1.2825	0.64238	-1.3045	0.032525
Traes_5AS_BAB2E495B	-1.2733	0.87614	-1.4315	0.34893
Traes_5BS_66CC1F128	-1.2703	1.0627	-1.1275	0.45112
Traes_7BL_B270DEE29	-1.261	0.15535	-1.0696	-0.0090351
Traes_2DL_B18351047	-1.248	0.60563	-0.75205	-0.045887
Traes_4DL_E4CF2BFBC	-1.2252	0.068143	-0.60253	-0.49416
Traes_4BL_606BED645	-1.2222	0.95712	-0.5265	-0.5827
Traes_1DL_C49D3DA38	-1.2082	0.37436	-1.6256	-0.30861
Traes_5BL_FADBBD901	-1.2081	2.2776	-1.9711	3.3951
Traes_4BL_DD6DD7487	-1.2065	3.0228	-1.8359	1.8029
Traes_4AL_267FD0D43	-1.1993	0.63416	-1.064	0.16883
Traes_6BL_FBA80D37C	-1.1977	0.63271	-1.4968	-0.037275
Traes_6AL_AE7423361	-1.1802	0.82009	-0.94586	-0.6185
TRAES3BF026100070CFD	-1.1794	2.1672	-0.88153	1.8411
Traes_3DL_A51D7C6E3	-1.1669	0.10999	-0.48306	-0.35473
Traes_6AL_6E7FFF693	-1.1487	0.83647	-1.0409	0.37378
Traes_2BL_433D3147C	-1.148	0.91224	-1.5124	0.065243
Traes_7BL_7862FCABE	-1.1435	-0.89693	0.43499	-2.586
Traes_7BL_AEA8574A0	-1.1233	0.39451	-0.93006	-0.048496
Traes_4AL_FE0C5AEF4	-1.1229	-0.30548	-1.3057	0.22056
Traes_3AS_6B10E85CF	-1.1083	0.35043	-0.70298	-1.2078
Traes_3DS_B1B60B81C	-1.0998	1.8585	-1.1774	1.2323
Traes_3AL_57252611A	-1.0923	0.079585	-0.86623	-1.0338
Traes_5AL_A33DF5E3A	-1.0853	0.11358	-1.0859	-0.49152
Traes_1AS_901DE7BD0	-1.0803	0.85004	-4.2826	3.6086
Traes_1AL_8EA518264	-1.0519	0.73183	-0.80813	0.11684
Traes_4DL_42EA23191	-1.0401	0.38446	-1.019	0.025282
Traes_4BS_31D2C245A	-1.0367	3.0479	-1.5967	2.2685
Traes_1AL_0815BD32E	-1.0052	0.8773	-1.5402	0.71886
Traes_6BL_02C69069F	-0.99683	5.4294	-10	10
Traes_5DL_D93D4EE55	-0.98593	2.6972	-1.5475	3.0098
Traes_7AL_54790F481	-0.98238	1.642	-1.1772	0.85183
Traes_4BL_0E455CCE8	-0.97846	0.47482	-1.1585	-0.027236
Traes_4DL_12D926DB7	-0.96412	0.29287	-0.7548	-0.63628
Traes_4AS_3C32B4B06	-0.95309	0.22161	-1.0398	-0.08014
Traes_2BS_E15A746F5	-0.87114	-0.099795	-1.4078	0.27301
Traes_5DL_17E38786F	-0.85069	0.19561	-1.0117	0.010682
Traes_6BL_0D293749F	-0.82804	0.025567	-0.63186	-0.30092
Traes_2DL_3C51B3AAE	-0.82451	0.59787	-0.8774	0.11484
Traes_5BL_6AD1640CB	-0.80517	1.0441	-0.96131	1.1607
Traes_6DS_5DBF48560	-0.74959	1.6181	-0.72707	1.7293
Traes_2DL_69EB061DB	-0.67741	1.0169	-1.2869	1.0927
Traes_4DL_CBBA40A58	-0.67157	1.2715	-1.3749	0.83515
Traes_1BL_F92C3459D	-0.65793	0.85839	-0.39167	0.226
Traes_2DS_1966D084E	-0.64415	0.16761	-0.75213	0.23466
Traes_4DL_A74B9AF77	-0.62941	-1.6824	0.32359	-1.4454
Traes_7DS_7E8A31C82	-0.62771	1.5871	-1.0428	1.1704
Traes_7AL_226028C17	-0.62127	0.43239	-1.0552	0.16859
Traes_3DS_116082A6F	-0.61414	0.333	-0.93846	0.18162
Traes_3DS_24D3ADC8F	-0.60629	1.4059	-0.64911	1.4904
Traes_5DL_0251861181	-0.59961	1.2372	-0.77183	0.9798
Traes_5AL_0B9E87942	-0.59745	0.041696	-0.81964	-0.15017
Traes_5BL_3ED1B0234	-0.56614	1.6204	-1.2446	2.1912
Traes_4AS_C983F8C8B	-0.5574	2.4636	-0.20437	1.5597
Traes_4AL_9A608867D	-0.51135	-2.4237	0.0040653	-2.4592
Traes_5BS_34EDA6E3A	-0.49247	2.5487	-0.85849	2.0406
Traes_6AL_AE01DC0EA	-0.48997	1.2352	-0.92006	1.2025
Traes_3DL_345C2A3A8	-0.4467	3.5475	-0.84961	3.7205
Traes_5BL_D5F2A5070	-0.44211	0.28156	-1.1108	0.024691
Traes_7AL_0443F324A	-0.43362	1.8277	-0.52081	1.0456
Traes_7DS_15236AEA2	-0.42041	-10	0.21408	-5.8219
Traes_3AS_52C1D8E52	-0.41239	0.33115	-0.28529	-0.78964
Traes_4AS_C19AB3A1A	-0.39948	-4.6369	0.035699	-3.3367
Traes_4BS_E85B59834	-0.39709	2.0885	-1.2957	2.7355
Traes_6AL_94CA6F0D8	-0.38308	-3.3279	0.60314	-2.1275
Traes_4BS_D497C4CC9	-0.38268	0.29324	-0.59737	0.7491
Traes_2AL_F83C1236C	-0.36747	1.0091	-1.8306	1.6172
Traes_4AL_6564AE92F	-0.36673	-3.8728	0.24055	-3.172
Traes_4DL_D2423513A	-0.31859	-0.39777	0.20605	-1.0358
Traes_5DL_11B81FEA2	-0.3095	-2.7488	1.4314	-2.6257
Traes_4AL_835BEC4D1	-0.30447	-0.88196	0.49697	-0.12379
Traes_2AL_D9106B0A2	-0.2818	1.546	-1.0197	2.389
Traes_2BL_68B449D21	-0.25442	-1.5413	0.027166	-1.2845
TRAES3BF042200040CFD	-0.25139	0.99889	-1.1745	1.2219
Traes_2DS_1DFE5EFEC	-0.25085	2.0623	-0.6997	1.3989
Traes_6AL_174253A751	-0.24594	-1.2514	0.22656	-1.0713
Traes_7DL_9A83FC7CF	-0.22729	1.9508	0.58701	1.808
Traes_2DL_676AA4883	-0.20506	0.88908	0.023086	1.3263
Traes_6BS_6477278C5	-0.20488	0.87867	-0.48284	1.4813
Traes_3AS_FC23F0238	-0.19584	1.5811	0.038435	1.4791
Traes_4DL_CDDD5E13E	-0.19189	-0.74752	0.14598	-1.0848
Traes_4DS_29F298799	-0.18554	-0.75306	0.42731	-0.88934
Traes_6BL_FBF9DA7CE	-0.17793	1.1221	-0.65416	0.84766
Traes_5BL_48ACBA3E0	-0.17312	-3.519	1.6261	-3.0151
Traes_5DL_0927957E4	-0.17292	1.4403	-0.26515	0.88798
Traes_1AL_1A9810B01	-0.17123	-2.0722	0.043734	-1.4541
Traes_4BL_A4E24EA8F	-0.17123	0.72563	-0.4013	1.0176
Traes_4AS_80C28495A	-0.17075	-5.594	0.082571	-4.0987
Traes_2BL_F032351C0	-0.16996	2.4319	-1.1937	3.1594
Traes_5BL_7D5EC9052	-0.16781	-1.7834	0.034678	-1.3231
Traes_5DL_C9BA7BC3C	-0.1675	2.843	-1.9054	2.3026
Traes_5DS_9277AC663	-0.16728	1.3938	0.21432	0.95527
Traes_3AL_D3A1F0D64	-0.15603	2.3879	-2.1388	3.1278
Traes_5DS_F55FF8108	-0.13846	-0.79036	0.63541	-1.1764
Traes_2DS_708F03DA3	-0.13608	5.2742	-10	10
Traes_7DL_A79EE6AAB	-0.1122	-1.0698	0.2495	-0.88233
Traes_2AS_A4A5BE528	-0.10257	-0.27994	-0.87459	0.039363
Traes_5DL_D7DBD15C8	-0.084813	2.0794	-0.1726	2.0639
TRAES3BF280800020CFD	-0.073726	3.5017	0.27883	3.7425
TRAES3BF011700010CFD	-0.066386	6.0305	0.61677	5.2228
Traes_7DL_067B618A0	-0.064038	-0.997	0.78316	-1.2836
Traes_5BL_5081CE9EC	-0.060936	-2.2743	0.25598	-2.8806
Traes_5AL_31CDB68F2	-0.051916	1.2575	-0.24681	0.98335
Traes_2DL_955B1070C	-0.045812	-1.0469	0.041665	-1.1715
Traes_2DS_ECBFB4D8C	-0.044065	-2.3365	0.92778	-2.2419
Traes_7AS_1F679FE25	-0.024118	-1.0844	0.7373	-1.0263
Traes_6AS_E2A8B7A3E	-0.019551	-1.9097	0.57191	-1.1719
TRAES3BF082300050CFD	-0.009147	2.6274	-0.55491	2.4703
Traes_4BS_C9070AEA4	-0.0081077	0.65798	-0.83229	0.88893
Traes_5AS_116663495	-0.00070677	-1.2765	0.72178	-1.0991
Traes_3DL_F982BF0FB	0.0022311	1.768	-1.0078	0.92152
Traes_5DL_CBFCCC451	0.0036066	-0.84423	0.67206	-0.99815
Traes_2BL_3BEFDDAA1	0.0036921	3.8216	-10	10
Traes_5AL_89F608111	0.0065521	-1.006	0.25076	-0.51599
Traes_5DL_34500E36F	0.0076635	-4.4384	0.55141	-3.2652
Traes_6DS_CDB16CE3F	0.0079299	-1.104	0.47928	-0.67237
Traes_5DL_343F3EE59	0.015293	-1.8673	-0.42624	-0.6822
Traes_4DS_CC9F9317E	0.015296	-1.5277	-0.26354	-0.76608
Traes_7BL_E14B151E3	0.019737	-1.0057	0.54165	-0.92704
Traes_2AL_F4F6F518D	0.029292	-0.23645	0.47433	-0.37747
Traes_5DL_7DB3B9A14	0.02969	-1.6701	0.61005	-0.92206
Traes_6AL_5DF4A5674	0.035479	1.0752	-0.083902	0.91138
Traes_2DS_5814764C5	0.037711	-1.2621	-0.29223	-0.82438
Traes_5BS_F56E72D93	0.040527	-1.4821	0.64035	-1.3825
Traes_1DL_C4BCF25A2	0.046817	-1.2332	0.60635	-0.91413
TRAES3BF078000040CFD	0.053621	1.3514	-0.12833	1.3502
Traes_1DS_55D10B1E9	0.074029	-2.1213	0.14631	-1.5607
Traes_2BL_D506EE7D2	0.094668	1.2249	-0.65463	1.2983
Traes_1BS_9DE1487A4	0.097985	1.6239	-0.4774	1.3191
Traes_2DL_62DA30872	0.099495	-0.745	-0.98188	-2.8196
Traes_2DS_0028CD306	0.1006	-0.94927	1.0445	-0.91173
Traes_7DS_226F2DC27	0.10727	-1.6655	0.11152	-1.1881
Traes_2AL_CC968FC52	0.10913	-1.0445	0.90564	-1.0551
Traes_3AL_85A7AF612	0.12017	-1.1207	0.67222	-0.59478
Traes_5BL_6FB7A4B58	0.12272	-1.5015	-0.33525	-0.99871
Traes_2BS_96ECE84C2	0.12684	-2.2431	1.1818	-2.1687
Traes_5BL_3093A1A63	0.13374	2.2828	-0.058656	2.3841
Traes_4AL_84CD4FDBD	0.13405	-1.6934	-0.13681	-0.88169
Traes_1DL_D5F3DA85C	0.13867	-1.8944	0.41653	-1.5738
Traes_6AS_A34A8593D	0.14007	1.0572	-0.080921	1.0253
Traes_7BL_580CFC05F	0.14712	-1.5566	0.37355	-0.81899
Traes_6DS_A879508C3	0.14806	1.4336	-0.15295	1.4744
Traes_5BL_BBF7FDD73	0.14849	-1.4526	1.0438	-1.3055
Traes_4AS_85F059C27	0.15738	-2.2818	-0.039385	-2.4437
Traes_6BL_4660848A8	0.15882	-0.87092	-0.035654	-0.95878
Traes_3DL_C5D9E24D5	0.16238	-0.8025	0.45741	0.0036248
Traes_2DL_FBE8DBDCF	0.1654	-1.7496	1.2693	-1.5206
Traes_2BL_FD8F6184B	0.18428	-0.57071	0.58841	-0.92343
Traes_2BS_C25203771	0.18675	-1.1336	0.42063	-1.2996
Traes_4AL_82DD84446	0.19658	-1.8818	0.52116	-1.0284
Traes_6BL_0A6B5575F	0.19715	-1.004	0.76074	-1.2738
Traes_4BS_A666283DF	0.20117	-1.7281	-0.14926	-0.91363
Traes_4DL_6CA7BA51C	0.20872	2.5336	-0.64497	2.0662
Traes_7DL_6DF800365	0.21377	2.5703	-0.44027	2.3701
Traes_5DL_CB059AB1D	0.21394	-1.658	0.37545	-1.2842
Traes_4AS_E54C88DDB	0.21624	-0.48392	0.88511	-0.89708
Traes_7DL_DF9BB0988	0.22025	0.79384	-0.4484	1.4938
Traes_4DS_78D7F1E8E	0.22745	-2.2771	0.59294	-1.4627
Traes_4DL_3DD859576	0.24497	-0.64222	1.4654	-2.1447
Traes_3AS_2BA6CAF50	0.25629	1.7532	-2.4452	3.8833
Traes_2BL_A21853144	0.25818	-3.4995	-0.29281	-2.6442
Traes_1AL_C42DE440F	0.26521	-1.1765	-0.29322	-0.50399
Traes_1AL_2EC98608D	0.26584	0.86536	-0.70374	1.198
Traes_3AS_E8F7CBED7	0.26692	-0.97041	1.3758	-0.85992
TRAES3BF066400020CFD	0.27363	-1.3998	0.46751	-1.4056
Traes_1AL_031E97FA1	0.27716	-1.5286	-0.084526	-0.74231
Traes_5BL_E3BC16326	0.27837	-1.7713	-0.30506	-0.5234
Traes_3DL_6207B0CD3	0.28069	-0.63359	0.41879	-1.2731
Traes_5BL_A2B216782	0.29872	-1.0897	0.41549	-0.76367
Traes_6BS_1C714CE3E	0.29969	1.7357	-0.17404	1.633
Traes_5DL_ED441B7EB	0.30121	-3.1113	1.0531	-2.9791
Traes_4DS_86CE18C61	0.30612	-2.0081	0.56421	-2.9246
Traes_5BL_5343EFE77	0.31243	-1.4608	0.43026	-0.55477
Traes_4DL_06C6DB821	0.31494	-3.9773	0.9787	-2.8735
Traes_7BL_82850CC15	0.31908	-1.1489	0.26778	-1.2233
Traes_5DL_64F27292C	0.32748	-1.2319	1.1573	-1.133
Traes_2AS_1B8504694	0.32902	-0.16606	0.88836	-0.31404
Traes_7AL_96CE50D0D	0.33787	-1.2204	0.26059	-0.8262
Traes_6BL_99D26BD69	0.34369	-1.9531	1.1682	-2.1829
Traes_7DS_23A24DA87	0.3539	-1.4487	0.95011	-1.0396
Traes_4AS_60155447D	0.35459	1.3341	-0.15353	1.5256
Traes_6DL_84E14AD8D	0.35882	-2.5449	1.3104	-2.2976
Traes_1AL_1DC9BD199	0.35958	-0.75499	0.84468	-0.88334
Traes_7DL_FE457F7CD	0.35996	3.0942	-0.46598	2.644
Traes_2AL_FC76D3EB9	0.36162	-1.2874	0.65567	-0.91699
Traes_4BS_A4FF7F3EA	0.36301	1.288	-0.26045	1.5511
Traes_6BL_ED40C8806	0.38143	0.79243	0.66525	-0.034812
Traes_6AL_856B15B49	0.39391	-1.0848	0.67839	-0.31057
Traes_2DL_647B61E84	0.3961	-0.94479	1.1517	-0.97637
Traes_3AS_AE3D5013D	0.3999	-0.72025	0.77206	-0.33781
Traes_5BL_29847C42C	0.40238	-1.7856	0.087387	-0.75928
Traes_2AS_F2967D6F7	0.41084	-2.1731	1.6927	-2.2044
Traes_2BL_F95E57A0C	0.41465	-0.4016	0.70311	-0.10229
Traes_1AL_82B241CB7	0.41491	-2.648	1.3643	-2.9895
Traes_7DS_E8721D2B0	0.44274	-3.6419	0.91112	-3.6692
Traes_4DS_47A04A098	0.44429	0.94412	-0.29216	1.4003
Traes_7DL_961822B36	0.4453	-0.45998	0.81181	-0.53373
Traes_5BL_CA33BB947	0.44798	-1.9384	1.6179	-1.7434
Traes_2BL_F22336B90	0.45576	-3.2682	-0.074528	-2.5813
Traes_1DS_0435E9A1F	0.46007	-0.91158	1.2847	-0.70514
Traes_2DS_4C162DAFF	0.47098	0.41688	-0.67162	1.0567
Traes_3AS_CC857D372	0.48343	2.3926	-0.013948	1.8723
Traes_1BS_757804D58	0.4845	-0.59155	1.0234	-0.46324
Traes_5AL_B507D4790	0.493	-1.214	1.5374	-1.3581
Traes_7AL_D93FC054C	0.49858	-0.62224	0.74596	-0.55072
Traes_6DL_E3AEC5E67	0.50032	-1.2451	0.90847	-0.45734
Traes_6AL_7139677C8	0.5079	-1.1974	1.0697	-0.87634
Traes_7AL_2096BB4DF	0.52058	-0.87918	2.065	-1.3243
Traes_5AL_F32C664AF	0.52368	-1.7752	0.56532	-0.4717
Traes_2BL_24D7D2D19	0.53468	-0.94371	1.0199	-1.2383
Traes_2AS_BDB406ADE	0.54087	1.079	-0.29511	1.6206
Traes_1DL_B390265A2	0.55857	-2.363	0.94003	-1.8241
Traes_7AS_FE1EDFC3A	0.56636	-1.1014	1.1628	-1.2078
Traes_2DL_3C229EB92	0.57078	-3.5169	-0.29294	-2.5964
TRAES3BF043700120CFD	0.57114	-0.45019	0.78013	-1.0204
Traes_1DL_E0BBD66F4	0.58923	-2.3464	1.4692	-2.3177
Traes_5AL_ED21C722B	0.59262	-1.5739	1.6486	-1.2415
Traes_5DL_282EFEC16	0.61326	0.76851	-0.51332	1.5797
Traes_1BL_0D7C2EB91	0.618	-1.5866	1.3489	-1.2488
Traes_5AL_A2F15F340	0.62291	-4.0779	1.5137	-3.8549
Traes_6DL_763A2ADFB	0.62756	-1.1262	1.0326	-0.99322
Traes_1BL_91A98E876	0.632	-1.7173	0.73122	-1.0802
Traes_1BL_0C1AA36CC	0.63448	-1.1374	1.0971	-1.2961
Traes_2DL_8BDBBE693	0.63766	0.84217	-0.33342	1.6241
Traes_4BL_CE89EFA19	0.64309	-5.2591	1.7968	-2.7612
Traes_2BL_5B0460EA4	0.64663	-1.7475	2.0046	-1.531
Traes_6AL_BFB21AE09	0.65605	-3.1386	0.29803	-0.72457
Traes_2DL_0032C6179	0.65862	-2.1112	0.1367	-2.3066
Traes_7BL_D5E233F60	0.66454	-0.18758	1.1737	-0.15176
Traes_1BS_926E33B9F	0.67121	-1.4195	1.2316	-0.47559
TRAES3BF096900050CFD	0.67328	0.89209	-0.21393	1.6915
Traes_3AL_441C0AE1B	0.67351	-1.0749	0.9652	-0.40481
Traes_1DL_BA7674D7C	0.68922	-1.7747	1.2333	-0.95261
Traes_5BL_62D9B877B	0.69061	-0.45844	1.1217	-0.3217
Traes_5DL_A2A5A19B4	0.69096	-0.43544	1.0867	-0.45803
Traes_7BS_7222935B8	0.69384	-1.3162	1.6876	-1.1697
Traes_5BS_681A69B60	0.69803	-1.401	1.5927	-0.58839
Traes_2BL_A3FAE4AE7	0.71541	-1.7321	1.7904	-1.4199
Traes_7DS_529BAB150	0.72934	-1.2895	1.072	-0.44851
Traes_1BL_3071A7152	0.81716	-1.1609	1.1938	-0.81176
Traes_7DS_B30C70553	0.83259	-1.1096	1.8637	-1.0793
TRAES3BF063400100CFD	0.84156	1.4802	-0.2259	2.151
TRAES3BF107400010CFD	0.87604	-0.84888	1.0631	0.16995
Traes_1AS_15042FFA7	0.87701	-2.5533	1.5884	-1.1533
Traes_3AL_7476159C8	0.89749	-1.4885	1.5689	-0.71488
Traes_7BS_4FBE4B00A	0.9002	-1.1133	2.4873	-1.0533
Traes_2AL_77043B634	0.93251	-1.1212	2.0394	-0.77855
Traes_1BS_625234AEF	0.94622	-2.8563	0.68978	-2.2038
Traes_4DL_90DB24B4F	0.94992	2.9582	-0.27539	2.8655
Traes_7BS_7BEAF5EC0	0.96629	-1.7648	2.164	-1.1892
Traes_6AS_A00425DAD1	0.96875	-0.43584	1.0513	-1.5371
Traes_7AS_313168056	0.98309	-10	0.35242	-0.72499
TRAES3BF016200050CFD	0.98435	0.90011	-1.0964	1.7938
Traes_5DL_5E3329221	0.99399	-10	0.018197	-4.2023
Traes_1BS_6A84E22E2	1.0067	1.7586	-0.21948	2.656
Traes_7DS_7094F3B4D	1.0739	-2.7167	2.9502	-2.3776
Traes_2DS_432EA86CA	1.0889	-0.20084	0.83256	1.428
Traes_5AL_EE59BB19D	1.1069	-0.34813	2.0273	-0.2306
Traes_1DL_88D2ACD05	1.107	-0.89048	2.2624	-0.9418
Traes_2AS_7DFCB009C	1.1138	-1.8773	1.4061	-0.46112
Traes_1AL_7531AC097	1.1372	-1.148	1.8233	-1.2805
Traes_7DL_E6C167469	1.1467	-1.6049	1.4319	-1.3691
Traes_2DL_BCE40F3F4	1.1661	-3.6777	-0.24739	-1.3945
Traes_7AS_6B30CACDB	1.1667	-0.16343	1.1047	0.35362
Traes_2DS_D5428D609	1.1734	4.2065	-10	10
Traes_7DS_02539EB3B	1.2191	-1.1205	2.7981	-1.091
Traes_2AS_65AE95B94	1.2401	3.8685	-1.3425	5.2672
Traes_5BL_94F42F9A7	1.2444	-0.11071	2.3608	0.30008
Traes_7AS_712114E89	1.2604	-1.4614	2.2258	-1.0842
Traes_7BL_91C7CD5C5	1.2869	-1.0266	0.71316	-0.40191
Traes_7AS_1B2A8C929	1.2933	-0.98316	2.9205	-0.88534
Traes_5DL_E0E9376BF	1.3166	-0.029379	1.5689	0.49329
Traes_1DS_08DB46EF9	1.3284	-1.2763	2.154	-1.0365
Traes_3AL_681758236	1.3312	-1.1543	1.813	-0.2705
Traes_7DL_C8D5535E3	1.3524	-0.92797	0.89663	-0.29667
TRAES3BF026100050CFD	1.3547	-0.8404	1.1499	-0.22378
Traes_2AS_3C5CB1C2C	1.3848	-0.54334	2.1803	-0.22111
Traes_7DL_3EC952C13	1.3887	-1.1576	1.4117	-0.8879
Traes_1BS_85C42AB87	1.3918	-1.3729	1.3242	-0.72926
TRAES3BF130100010CFD	1.4134	-0.39208	1.7252	0.012517
Traes_3AL_98C6EC421	1.4483	-1.4334	1.2657	-1.2809
Traes_1AL_0226AAD07	1.4975	-0.27289	2.7718	-0.14318
Traes_1AS_C1BD73C48	1.5039	-0.8937	2.1521	-0.70458
Traes_7AS_63A586587	1.5153	-2.1402	1.8724	-2.5167
Traes_3AS_925DAF2BE	1.5397	-1.2913	1.0078	-0.22523
Traes_7AL_49DFB511F	1.5825	-0.9271	1.673	-0.15618
Traes_1AL_D0CB07C73	1.5868	-0.58464	2.4308	-0.28568
TRAES3BF128500160CFD	1.5876	-0.9395	-10	10
Traes_7DL_C074DC1F6	1.5892	3.0151	-10	10
Traes_4DS_5862C19E6	1.606	-1.2602	3.3204	-0.95486
Traes_7DL_35652B3F0	1.6115	-0.60788	2.3275	-0.91819
Traes_2BS_C02C5A463	1.7255	3.4207	-0.67846	5.1817
Traes_2AL_A45F6AEBE	1.732	-0.11396	0.81626	1.2564
Traes_7BS_3622C9D4C	1.7485	-0.7475	2.0082	-0.50457
Traes_7DS_80FFAA42F	1.8221	-0.061399	2.5125	0.24668
Traes_7DS_B99710EAD	1.8378	-0.81927	2.7973	-0.44037
Traes_2AL_E0AC9DBC7	1.8442	-4.0323	0.58122	-2.8697
Traes_1DL_90B0CF996	1.907	-3.5237	0.75249	-0.22657
TRAES3BF066200020CFD	1.9122	-0.77848	2.0873	0.013606
Traes_3DS_7512B723D	1.9301	-0.89866	2.2358	-0.2366
Traes_4DL_D7237EFB9	1.9601	-0.041032	2.0676	0.79146
Traes_3DS_9C313E1BB	1.9823	-0.60052	3.0751	0.012199
Traes_1DL_8F7356527	2.0551	-10	-1.69	-10
Traes_6AS_49369258C	2.0906	-1.3227	4.4771	-1.4969
Traes_4AS_CECD2CB54	2.123	-2.4854	3.1982	-2.1186
Traes_3AS_11871046C	2.1234	-0.75081	3.6783	-0.16362
Traes_2AL_8DA6ECACE	2.149	-0.019413	0.46467	1.3258
Traes_4DL_5153CCCAC	2.2013	-10	-2.0144	-10
Traes_1BL_AAC4D956E	2.3506	-1.2014	3.8411	-1.1405
Traes_7BS_4DBCF2E29	2.5019	-0.12158	3.9295	0.28029
Traes_6AL_02ECEFFB7	2.7077	-0.65082	1.4379	-0.16065
Traes_2DL_BC7F606B9	2.7591	5.777	-10	10
Traes_2BL_C80835336	2.9277	-0.00046932	3.4632	0.75006
Traes_3DS_4311F22B1	3.3861	-0.87238	5.0602	-0.15904
Traes_3DL_1EBA52CC3	3.5518	-0.2929	3.6299	-1.2396
Traes_6DS_B8F70E63B	3.5823	-2.3282	10	-2.2506
Traes_5BL_38E2D5024	3.9171	1.975	-0.32274	4.2188
TRAES3BF091900050CFD	4.0282	-0.86195	4.9054	0.099797
Traes_2BS_24FFAB957	4.3355	-2.686	2.839	-0.95965
Traes_2AL_E80BC759C	4.5249	-0.74804	7.5737	-0.44887
Traes_2BL_07EC87598	4.8451	4.6405	-10	10
Traes_1BS_C26CCE0E9	4.9138	-2.4223	3.1976	-2.9644
Traes_5BL_7C7817ACA	5.337	-2.6659	5.0907	-2.1609
Traes_6DL_FD60D1003	6.9646	-2.6747	8.4649	-1.3323
Traes_6DL_E534517F1	7.1342	-2.3522	6.6992	-0.98187
Traes_6BL_B0E975EF6	8.5021	-3.1226	10	-1.2673
Traes_1BS_5BC7AE9FB	10	0.26919	0.75254	-0.71718
Traes_3DS_38A6CC983	10	-10	0.068191	-10
Traes_4AL_82AB2E772	10	-1.3896	10	-2.3782
Traes_4AS_3BF02DA54	10	2.3555	-10	10
Traes_4AS_DDCD1C0BE	10	-10	NA	NA
Traes_4BL_9A5A51DCB	10	1.9981	-1.5978	4.7412
Traes_5DL_9F128B9DC	10	4.7384	-10	10
Traes_2DL_7FA15081B	NA	10	-10	10
Traes_5AL_D1B2D9277	NA	NA	0.64351	-10
Traes_7AS_3985EF8D4	NA	NA	-10	NA
TRAES3BF051200040CFD	NA	10	-10	10
Traes_1AL_EA8BACE9E	-10	NA	-10	NA
Traes_1AS_EB43CB105	-10	10	-10	10
Traes_2AL_D2FF0ECB4	-10	10	10	4.5069
Traes_2BL_7911433A3	-10	NA	-10	NA
Traes_2BL_E761CDF1A	-10	10	0.25026	1.6822
Traes_4BL_A33060036	-10	10	2.3181	0.87681
Traes_4DL_4C587188B	-10	10	-1.4235	0.40966
Traes_5AL_3BD3DF934	-10	10	-0.58216	2.114
Traes_5BL_D1DF6C31E	-10	NA	-10	NA
Traes_6AS_482B76EBE	-10	10	0.33965	2.0645
Traes_7AL_AB00F8D69	-10	10	NA	NA
