# Supplementary material for: Impact and mechanism of sulphur-deficiency on modern wheat farming nitrogen-related sustainability and gliadin content
Source: Commun Biol. 2021 Aug 6;4:945. doi: 10.1038/s42003-021-02458-7 (PMC8346565; doi:10.1038/s42003-021-02458-7)
Supplement: Supplementary file 10 — Supplementary Data 8 [file 42003_2021_2458_MOESM10_ESM.xlsx]

## Sheet: 264_DEGs
Gene_id	HS14 vs HS7	HS21 vs HS14	LS14 vs LS7	LS21 vs LS14	Transcription_factor
Traes_2DL_1074BF139	0	10	0	10	ERF
Traes_4BL_D4491E3AB	0	10	0	10	ERF
Traes_7BS_51188D64E	0	0	0	10	ERF
Traes_2DL_490C926F8	0	10	0	10	ERF
Traes_2DL_81E326F1A	10	3.2219	0	10	ERF
Traes_6DL_31D678054	10	3.8586	0	10	ERF
Traes_5BL_60510E4A7	10	1.7457	-1.2211	2.1466	ERF
Traes_2BL_B397F2CE3	4.3336	-0.50437	7.167	0.2635	ERF
Traes_7AS_A70A185F1	2.9232	0.21036	10	-0.95831	ERF
Traes_6BL_340C2A897	2.2658	-0.38948	4.1753	0.11369	ERF
Traes_6AL_9BE9CB5E8	1.9609	-1.2798	0.67931	0.089148	ERF
Traes_5DL_62A4CE1CC	1.7756	-0.15396	0.87262	1.2158	ERF
TRAES3BF114600210CFD	1.5582	3.6149	-0.22147	3.064	ERF
Traes_2DS_D2EF60FE1	1.5163	-2.3114	0.34401	-0.76106	ERF
Traes_2AS_72E9B68D2	1.4041	-2.0101	0.79262	-0.70359	ERF
TRAES3BF051200070CFD	1.3414	5.5024	-0.33826	4.1454	ERF
Traes_2BL_E5F50498D	1.2888	0.67204	-0.33452	2.1481	ERF
Traes_6DL_DD82BD107	0.94758	-1.4394	0.82598	-1.2251	ERF
TRAES3BF171600010CFD	0.83251	-1.3075	1.7954	-0.80548	ERF
Traes_5DL_41E3B1B23	0.75734	-1.226	1.4973	0.39163	ERF
Traes_6DL_3019F176A	0.71632	-0.044435	0.80295	-0.0081618	ERF
TRAES3BF176500010CFD	0.69719	-1.6777	0.27876	-1.4616	ERF
Traes_5DL_B25AF1570	0.67607	1.7761	-1.0068	3.0014	ERF
Traes_2DL_CB03F0D2A	0.64858	-1.2533	0.37698	-1.1381	ERF
Traes_1AL_88D49649D	0.54618	1.3769	-1.2379	2.2378	ERF
Traes_6AS_8E7166D79	0.48039	-1.5685	-0.41773	-1.4953	ERF
Traes_6AL_DAA2D7F8A	0.42657	-1.0859	0.59063	-0.63934	ERF
Traes_6BL_6AEADC565	0.33801	-1.5252	0.090084	-1.1368	ERF
Traes_6AL_13895C140	0.15344	0.14114	0.93646	-0.12384	ERF
Traes_5DS_B58E43114	0.13323	0.19693	0.82506	-0.14233	ERF
Traes_2AL_61DB73424	0.031273	-1.8879	-0.66834	-1.4905	ERF
Traes_6DS_E6A0BE6CD	-0.42409	-1.373	0.059882	-1.6593	ERF
Traes_7BL_0712EF0CA	-0.72634	0.12361	-0.68476	-0.42223	ERF
TRAES3BF075600050CFD	-0.83606	2.5565	-0.97327	1.2322	ERF
Traes_5DL_96CF2E239	-0.86358	0.61948	-0.94409	0.62234	ERF
Traes_5AL_06DC5CDA7	-0.90862	1.1702	-1.2294	1.1187	ERF
Traes_4BL_71E35BBC1	-1.1282	0.68878	-1.4772	0.24592	ERF
Traes_2BL_593E1CCC2	-1.6002	0.79074	-2.6884	-0.47125	ERF
Traes_4BL_21E038CCB	-1.8312	0.0045278	-3.0012	0.67388	ERF
TRAES3BF099200070CFD	-1.9169	0.49891	-3.4338	0.57518	ERF
TRAES3BF017100030CFD	-2.2022	1.7824	-2.3053	0.11324	ERF
Traes_4DL_D96E9236F	-2.44	1.6489	-0.61732	-0.25205	ERF
Traes_5BL_B6C71B544	-3.1547	1.0305	-1.3006	-1.7795	ERF
Traes_6AS_A9D28899F	-10	0	-2.7651	-10	ERF
Traes_6AL_3C182DED5	-10	0	-10	0	ERF
Traes_6BL_A8D141E69	-10	0	-10	0	ERF
Traes_7DL_1717A9083	0	10	-10	10	bHLH
Traes_1BL_AF69F4610	0	10	0	10	bHLH
Traes_6AL_775D5A865	0	10	0	10	bHLH
Traes_4DS_E4442B2FF	0	10	0	10	bHLH
Traes_4BL_A2B32FCEE	10	1.9738	-10	10	bHLH
Traes_5BL_39FD9626E	10	0.27752	1.2142	-0.55205	bHLH
Traes_6AS_4C2F64614	3.3522	-0.24742	10	1.7874	bHLH
Traes_6AL_9437F730F	2.0247	1.4155	-10	10	bHLH
Traes_7BS_13A10F9A4	1.4477	-0.13737	1.6667	0.37131	bHLH
Traes_6AL_842E10085	1.318	-1.9204	1.2312	-0.50904	bHLH
Traes_5BL_054434680	1.3046	-0.005074	0.83415	1.1025	bHLH
Traes_3DL_4544FA87D	1.1955	-0.22872	1.7397	0.90331	bHLH
Traes_5BL_B820523A7	1.0714	0.52975	-1.4978	2.0685	bHLH
Traes_5BL_6CFCBCCE6	0.98503	-0.1587	1.5415	-0.24053	bHLH
Traes_6AL_FD6EC5EA9	0.8134	0.0063763	2.1744	-0.060736	bHLH
Traes_7AS_4FAB72487	0.80034	-0.42214	0.3245	0.57342	bHLH
Traes_7AS_D56F0F9E5	0.77374	-0.32741	1.0476	0.23643	bHLH
Traes_7DL_67FF12B6A	0.6988	0.0096156	-0.37878	1.1279	bHLH
Traes_2BL_C594B831F	0.69831	-0.23743	1.1403	-0.013808	bHLH
Traes_5BL_8C181ECA8	0.65952	-0.45532	0.68856	-0.20046	bHLH
TRAES3BF135900010CFD	0.64917	1.1711	-0.16469	0.98385	bHLH
TRAES3BF001100060CFD	0.6028	-0.047637	1.1192	0.61034	bHLH
Traes_7BS_BFA4F9A4A	0.58761	2.8265	-10	10	bHLH
Traes_6BS_487628194	0.57887	-0.18131	0.81859	0.10167	bHLH
Traes_4AS_D95D10893	0.4058	-0.052417	0.6771	0.06816	bHLH
Traes_5BL_AAC9C7238	0.35497	-0.61962	-0.054961	-0.53974	bHLH
Traes_7BL_6324A95B5	0.31368	-0.37624	-0.39135	-0.80088	bHLH
Traes_2AS_FE9AC4EDD	0.28713	-0.127	0.62543	-0.21712	bHLH
Traes_5AL_0D4BDDDCD	0.14115	-0.50936	0.3082	-0.92552	bHLH
Traes_7AL_B9345EB83	0.031755	0.15179	-0.63747	-0.47052	bHLH
Traes_1BS_D1FCBFBE8	-0.22942	0.84866	-1.3541	1.1277	bHLH
Traes_7BL_BF5300D88	-0.40522	-0.3562	-1.795	0.36652	bHLH
Traes_4AS_DD5072A70	-0.45783	-0.65277	-2.085	0.98334	bHLH
Traes_7AL_ACAC47D88	-0.56453	0.20386	-2.1071	1.8565	bHLH
Traes_5DL_7A35CD284	-0.66099	2.5322	-1.4212	1.7054	bHLH
TRAES3BF130100030CFD	-0.84101	2.4564	0.41628	0.1954	bHLH
Traes_1DS_55E91A134	-0.90674	1.0508	-1.554	1.0044	bHLH
Traes_7DL_2A7EF919F	-0.98983	0.66807	-1.8137	0.75224	bHLH
Traes_5BL_71717F042	-1.6698	3.0257	-3.029	2.8693	bHLH
Traes_4BL_A48C29364	-3.3334	0.22573	-2.5378	-0.1753	bHLH
Traes_4AL_EE88645E2	-3.6466	0.77918	-1.8258	-2.8722	bHLH
Traes_4DL_0075CCAD9	-3.9861	0.35472	-2.0157	0.42833	bHLH
Traes_4DS_7B0E8D459	-4.1915	1.5566	-6.2467	3.2949	bHLH
Traes_3AS_6AE36A662	-10	0	-3.1711	-10	bZIP
Traes_6AL_E0ED0DE45	-10	10	-10	10	bZIP
Traes_5AL_F013240B3	-3.1772	-0.80942	-4.9201	0.32549	bZIP
Traes_2DL_1F0CDB1CE1	-1.7867	1.9068	-2.8211	-1.7677	bZIP
Traes_5BL_573ABF1D7	-1.3501	1.0102	-1.987	0.36083	bZIP
Traes_4DS_0521C8ABF	-0.86614	0.82449	-1.8546	-0.0057184	bZIP
Traes_5BS_FC54F9BEA	-0.25259	0.54434	0.83548	0.1762	bZIP
Traes_4BL_9422485B3	-0.22217	0.058348	-0.99375	1.0507	bZIP
Traes_2BL_94E5996F7	-0.18344	0.54385	-1.1881	1.0574	bZIP
Traes_4AS_F9C171219	-0.14336	1.8672	-0.076068	1.0579	bZIP
Traes_2AL_723E42163	-0.060143	0.95523	-0.35051	0.34766	bZIP
Traes_1AL_2AC682D6D	0.12077	2.7919	-2.9013	3.4073	bZIP
Traes_2BL_5CA3D3163	0.20431	-1.1758	0.065482	-0.4381	bZIP
Traes_7AL_25850F96F	0.41195	-1.2769	0.23085	-0.43835	bZIP
Traes_2AL_FA1957F59	0.42827	-1.6461	0.59444	-0.79291	bZIP
Traes_2DL_C4C47B5B8	0.45483	-0.63674	0.78547	0.26344	bZIP
Traes_4BL_4C9A415F3	0.46701	0.57773	-1.0004	1.3646	bZIP
Traes_7BL_625F55A12	0.47012	-1.0803	0.35091	-0.55525	bZIP
Traes_1AL_1FFBFB058	0.51892	-0.43824	0.79903	-0.10264	bZIP
TRAES3BF003000030CFD	0.55373	0.0021001	0.83888	-0.05184	bZIP
Traes_3AL_5490CF370	0.58385	1.1953	-0.57335	0.99189	bZIP
Traes_1DS_62FDD3493	0.60072	-0.14795	0.62727	-0.12937	bZIP
Traes_7DL_3CE000E38	0.61007	-1.1975	0.52461	-0.70987	bZIP
Traes_6AL_E8CD2C02B	0.62326	-0.67031	1.2486	-0.085791	bZIP
Traes_1DL_D9BA83221	0.682	-0.95008	0.80525	-0.11366	bZIP
TRAES3BF111600160CFD	0.70919	-0.24707	1.0278	-0.1575	bZIP
Traes_3DL_20ED2EA4C	0.74325	0.12884	0.99046	-0.097922	bZIP
Traes_5AL_0C11447DF	0.75552	-0.9273	1.3808	-0.91246	bZIP
Traes_5AL_D9A4DFF71	0.90302	-0.62207	0.5176	0.052594	bZIP
Traes_1BL_DE2CF9613	0.91752	-0.67625	1.2159	0.10503	bZIP
Traes_3AL_FC5523394	0.92274	-0.026804	1.5036	0.25091	bZIP
TRAES3BF111600080CFD	0.97839	-0.16796	1.4676	0.22738	bZIP
Traes_5DL_9935B1BF4	1.089	-0.69218	1.7843	-0.78747	bZIP
Traes_5BL_C08428870	1.0947	-0.14558	1.5586	0.28229	bZIP
Traes_5AL_39649C38E	1.0953	-0.55962	1.3403	0.05916	bZIP
Traes_6AS_9916DDE4D	1.0959	-0.49213	2.4508	-0.73111	bZIP
TRAES3BF019000220CFD	1.1504	-0.013738	0.6526	0.892	bZIP
Traes_2BS_169BEF991	1.187	-0.96068	1.0381	0.41824	bZIP
Traes_5DL_1950C1FC2	1.2459	-0.38737	1.2968	-0.0093048	bZIP
Traes_5BL_A4B8421A7	1.2991	-0.81487	1.4019	-0.53754	bZIP
Traes_2DS_5FA136FBB	1.3366	-0.6317	1.4472	-0.1031	bZIP
Traes_5DL_67A38E9B7	1.454	-0.81535	1.6341	-0.30424	bZIP
Traes_5DL_73CE92096	1.4566	-0.45582	1.1728	0.26152	bZIP
TRAES3BF066100070CFD	1.99	-0.04655	1.3891	1.1602	bZIP
Traes_7DL_C343BA649	2.1806	0.88831	2.9517	-0.12557	bZIP
Traes_5DL_A528A05A3	10	4.5462	0	10	bZIP
Traes_6BS_65CDD608F	10	0.65725	2.2622	-0.60061	bZIP
Traes_5AL_09C375647	0	10	0	10	bZIP
Traes_1BL_C664E8E1E	-4.1926	1.8696	-0.92279	-1.7203	MYB
Traes_1DS_5BAD8947E	-2.9926	-0.56338	-2.6336	0.83965	MYB
TRAES3BF059600070CFD	-2.7606	-10	-10	0	MYB
Traes_4AL_7A841CAD2	-2.5361	0.28863	-1.3153	-0.83346	MYB
Traes_3AL_825A1B8BD	-2.4118	3.8696	1.2773	0.95751	MYB
Traes_4DL_FD6DBA41D	-2.1231	2.0452	-10	0	MYB
Traes_1DS_5EEED86AD	-1.752	0.40941	-1.6334	-0.42651	MYB
Traes_1AS_61D017632	-1.7065	0.56014	-2.21	-2.0893	MYB
Traes_2AL_CC403D182	-1.619	2.9828	-2.349	3.236	MYB
Traes_5BS_E635B0A281	-1.5521	1.7183	-2.1122	0.87218	MYB
Traes_3AS_09025DA2E	-1.4813	0.044516	-1.3295	-1.4365	MYB
Traes_5DL_4F38323F3	-1.4214	0.39318	-1.0477	0.67824	MYB
Traes_5BL_9B80DEC84	-1.3184	1.0585	-1.1922	-0.15359	MYB
TRAES3BF018800030CFD	-1.222	1.7801	-1.5121	0.48138	MYB
Traes_5AL_78AD0AF8E	-1.189	0.51353	-0.76103	0.095105	MYB
Traes_5DL_F8A3FF311	-1.1658	0.67256	-1.0229	0.055791	MYB
Traes_4BS_189002AB8	-1.0367	1.765	-10	10	MYB
Traes_2BS_E1E541767	-1.0317	0.082136	-1.8396	-0.24315	MYB
Traes_4AS_3883DC244	-0.94877	2.0134	0.6009	0.70668	MYB
Traes_5BS_95A52A87F	-0.93608	2.7237	-0.63074	2.1414	MYB
Traes_2DL_BDECC07BD	-0.89429	0.047582	-1.3058	1.0934	MYB
Traes_2BS_1DB727AD1	-0.88685	0.037783	-0.79123	0.033717	MYB
Traes_4DL_967152326	-0.88588	2.0066	0.71196	2.0662	MYB
Traes_5AL_F18440729	-0.81119	0.23817	-0.61613	-0.18289	MYB
Traes_5BL_AED68C680	-0.76733	1.2979	-0.080926	0.9619	MYB
Traes_5DS_8F3BD4450	-0.71336	1.6884	-2.0242	1.8298	MYB
Traes_2DS_61B920833	-0.69795	3.9918	10	3.3731	MYB
Traes_5BL_71FC575B0	-0.68712	0.17968	-0.50551	-0.079286	MYB
TRAES3BF082500050CFD	-0.63225	0.063633	-2.9216	-0.23869	MYB
Traes_1BL_C25B5DDB4	-0.51269	-2.037	0.0036296	-1.7598	MYB
Traes_7DL_6B4FA59C6	-0.47497	0.071949	-0.79287	0.0037383	MYB
Traes_1AL_1A93B0C96	-0.45178	0.35472	10	2.4705	MYB
Traes_2AL_097BADCFE	-0.34408	-0.38665	-3.7675	1.402	MYB
Traes_2AL_839C94CA3	-0.31058	-5.4266	0.3614	-5.8477	MYB
Traes_2DS_3569AEDFB	-0.18787	0.021105	-1.3781	0.41635	MYB
Traes_4BS_AAFB56987	-0.16558	2.4691	0.71244	2.6951	MYB
Traes_3DS_901181FDD	-0.12148	-0.82516	0.78411	-1.8858	MYB
Traes_5DL_E482A7B18	0.087085	0.30118	0.7021	-0.12644	MYB
Traes_2BL_1B7CF183F	0.090176	-0.54429	0.52238	-1.0665	MYB
Traes_3AL_12B53AB09	0.14463	0.79867	-0.487	0.86699	MYB
Traes_3DL_6BBC889A1	0.23062	-0.72588	0.62981	-0.73169	MYB
Traes_4AS_759D8DDBB	0.34835	-0.30395	0.6347	0.22992	MYB
Traes_6DL_29EF04226	0.36412	0.93681	-0.51045	0.6236	MYB
Traes_5AS_8756ECB5A	0.37628	-0.12792	0.67604	0.38632	MYB
Traes_3B_934488D20	0.39501	-1.8223	0.56814	-1.9765	MYB
Traes_1BS_282C4747C	0.44229	-0.51302	0.62128	-0.26199	MYB
Traes_7BL_BA181D2AD	0.46554	-1.9508	1.6807	-0.44134	MYB
Traes_2DL_C964675DE	0.49732	-2.6962	0.15475	-2.4673	MYB
Traes_2BL_0501BC320	0.52147	0.29333	-0.018947	0.79179	MYB
Traes_6AL_C0A2B4F041	0.58761	3.3401	-10	10	MYB
Traes_7AL_B2419B703	0.6222	0.017133	1.2567	-0.018764	MYB
Traes_7AS_458B5662C	0.66086	-4.3096	1.3319	-2.4022	MYB
Traes_6AL_1EDDDC063	0.83465	-0.15263	0.48629	0.65613	MYB
Traes_7DS_8DF2537B8	0.84667	-4.6574	1.1539	-2.9767	MYB
Traes_7DL_AB55D9F4E	0.85942	0.20016	2.1388	-0.13912	MYB
Traes_4AL_CC5803BED	0.87111	-0.33408	0.7689	0.38804	MYB
Traes_3DL_D9A29948B	0.92691	-0.045911	1.5612	-0.16211	MYB
Traes_7AS_FD974A17F	0.94363	-4.2156	1.2947	-2.4635	MYB
Traes_2BL_216652F6B	0.96415	-1.8456	0.38001	-2.5594	MYB
Traes_1BL_CF98E922B	0.97732	-0.74394	1.4587	-0.19543	MYB
Traes_7AL_665B92F4E	1.0234	-1.4944	1.9871	0.33052	MYB
Traes_6AL_D10CBA40D	1.0629	-0.11861	1.4587	0.62903	MYB
Traes_1AL_F0688BFDE	1.0704	-1.4599	0.29962	-0.074563	MYB
Traes_3AL_152A7186A	1.0732	-0.71392	1.5601	-0.26243	MYB
Traes_4BL_545A5716E	1.131	-0.079098	1.5049	0.51939	MYB
Traes_4DL_D41CB81EA	1.148	-0.081925	1.7835	0.72139	MYB
Traes_3DL_30CF35BB3	1.1964	-0.5703	1.9653	-0.85297	MYB
Traes_5AL_56F30392D	1.2602	0.72596	-0.84449	2.6834	MYB
Traes_2BS_CA02DC5B2	1.3338	-0.822	1.6183	-0.43334	MYB
Traes_2AL_AF9357B4C	1.4574	-0.2943	1.2166	-0.023484	MYB
Traes_4BS_6253482BD	1.4623	-0.53588	1.5347	0.46328	MYB
Traes_7DL_1FA87027B	1.463	-0.95916	0.89845	0.6215	MYB
Traes_2AS_40FA27AE7	1.6383	-0.44013	1.2172	0.63992	MYB
Traes_3AL_A8AF980F3	1.666	-0.81312	2.3079	0.23644	MYB
Traes_2DS_EEE59C2E7	1.7934	-0.32076	3.575	-0.19586	MYB
TRAES3BF020200120CFD	1.822	-0.33799	2.255	-0.27936	MYB
Traes_6DL_41CBE9959	1.8468	-0.64122	1.4818	-0.14573	MYB
Traes_4AL_98EA87DFA1	1.9402	-0.28469	1.6226	0.57909	MYB
Traes_2AS_239CDF865	1.9404	-0.52331	1.7248	0.0014057	MYB
Traes_5BS_D1C03C165	1.985	-0.26044	2.1986	0.30159	MYB
Traes_2DL_7034372AC	2.1081	-3.1676	0.093373	-0.97382	MYB
TRAES3BF034000040CFD	3.2819	0.35476	5.1107	-0.15654	MYB
Traes_4AS_E4294BADC	10	-0.7682	-10	10	MYB
Traes_1AL_93E51B797	10	-10	10	-2.8696	MYB
Traes_5BL_87924B626	10	-10	10	-10	MYB
Traes_4AL_9BF07972C	10	2.3974	0	10	MYB
Traes_4DS_926486EE0	10	4.5101	-10	10	MYB
Traes_1DL_EDA7A1267	0	10	0	10	MYB
Traes_5DL_1521D205A	0	10	10	1.9483	MYB
Traes_1AS_1EE692FDC	-10	10	-3.9393	1.5289	MYB
TRAES3BF054400190CFD	0	10	10	2.7118	ABI3VP1
Traes_4DL_D0F3E9568	0	10	0	10	ABI3VP1
Traes_5AS_3D6AA43B5	10	2.9682	-10	10	ABI3VP1
Traes_3DL_01DA17F63	10	1.9203	0	10	ABI3VP1
Traes_2DL_2128A95BD	1.3615	1.9569	-0.27695	3.0786	ABI3VP1
Traes_3DL_2C29058E6	1.2066	-0.84093	2.1076	-0.049069	ABI3VP1
TRAES3BF111700070CFD	0.97282	-0.92086	1.2039	-0.36834	ABI3VP1
Traes_4DL_59B1C9052	0.93361	1.4524	0	10	ABI3VP1
Traes_2DS_3E4E3BEFC	0.85416	-0.42867	0.99283	-0.14118	ABI3VP1
Traes_1AS_02E068C7E	0.80562	-0.53594	0.95392	-0.31349	ABI3VP1
Traes_1BS_03473DC22	0.7881	-0.51737	1.2177	-0.30261	ABI3VP1
Traes_2AS_C4FD8E351	0.59078	-0.18003	0.65564	0.057258	ABI3VP1
Traes_2BS_5B00A8C50	0.42462	0.65833	-0.10761	0.96829	ABI3VP1
Traes_5AL_0A37969AE	0.18993	0.13017	-0.76288	-1.8553	ABI3VP1
Traes_2AL_B518C11E4	-0.0087993	-1.0291	0.44127	-0.58817	ABI3VP1
Traes_5DL_CACDF70D6	-0.22314	3.1063	1.4217	2.628	ABI3VP1
Traes_7BL_6183FA9D4	-0.40854	-0.35563	0.025865	-0.75203	ABI3VP1
Traes_5BL_B98E347A8	-0.41082	4.0349	0.7829	4.1736	ABI3VP1
Traes_2BS_667E8520D	-0.45082	0.033549	-1.073	-0.18988	ABI3VP1
Traes_2AS_7A127A218	-0.68858	0.6506	-1.2214	-0.66048	ABI3VP1
Traes_7AS_A4B5D1816	-0.8681	-0.20004	-1.8416	1.0497	ABI3VP1
Traes_2DS_896F9F33B	-0.97141	0.41342	-1.2014	-1.1633	ABI3VP1
Traes_7DS_C57224E6E	-1.2332	0.15884	-1.2561	-0.33477	ABI3VP1
Traes_4AL_4F2E6EF28	-1.4585	0.16481	-3.3345	2.2052	ABI3VP1
Traes_7DS_A234A13E1	-1.4949	0.21832	-1.9721	-0.1692	ABI3VP1
Traes_5DL_F38B6F5C2	-1.5604	0.22289	-0.97616	-0.88062	ABI3VP1
Traes_4AL_538993FFD	-1.5618	0.20713	-1.3494	-0.29321	ABI3VP1
Traes_7BS_9D1E05CB7	-1.5945	-0.72328	-1.9073	0.0104	ABI3VP1
Traes_6AL_78DDE990E	-1.6492	0.39359	-0.41819	-10	ABI3VP1
Traes_4BL_87A0339AD	-1.9279	0.52364	-1.7855	1.1508	ABI3VP1
Traes_4DL_58F3F93CA	-1.9533	1.1589	-1.2955	0.44292	ABI3VP1
Traes_4DS_E6210A614	-2.7574	1.5571	-2.5903	0.64836	ABI3VP1
Traes_4AL_DECF2895B	-4.0839	3.5971	-2.2662	0.26215	ABI3VP1
Traes_2BS_8AD8CD022	-10	0	-10	0	ABI3VP1
TRAES3BF118000010CFD	-10	0	-10	0	ABI3VP1
TRAES3BF043700270CFD	-10	10	-3.8825	-10	ABI3VP1
Traes_4AS_A7507A8AF	-10	10	-10	10	ABI3VP1
