# Supplementary material for: Impact and mechanism of sulphur-deficiency on modern wheat farming nitrogen-related sustainability and gliadin content
Source: Commun Biol. 2021 Aug 6;4:945. doi: 10.1038/s42003-021-02458-7 (PMC8346565; doi:10.1038/s42003-021-02458-7)
Supplement: Supplementary file 11 — Supplementary Data 9 [file 42003_2021_2458_MOESM11_ESM.xlsx]

## Sheet: Gene_ID_conversion
Old stable ID	Matched new stable ID(s)	Releases
TRAES3BF001100060CFD	TraesCS3B02G476000	102: TraesCS3B02G476000.1
		93: TraesCS3B02G476000.1
TRAES3BF001100060CFD	TraesCS3D02G434900	102: TraesCS3D02G434900.1
		93: TraesCS3D02G434900.1
TRAES3BF001100060CFD	TraesCS3A02G442200	102: TraesCS3A02G442200.1
		93: TraesCS3A02G442200.1
TRAES3BF003000030CFD	TraesCS3B02G220400	102: TraesCS3B02G220400.1
		93: TraesCS3B02G220400.1
TRAES3BF003000030CFD	TraesCS3D02G194800	102: TraesCS3D02G194800.1
		93: TraesCS3D02G194800.1
TRAES3BF003000030CFD	TraesCS3A02G190700	102: TraesCS3A02G190700.1
		93: TraesCS3A02G190700.1
TRAES3BF008700010CFD	TraesCS3A02G191700	102: TraesCS3A02G191700.1
		93: TraesCS3A02G191700.1
TRAES3BF008700010CFD	TraesCS3D02G194300	102: TraesCS3D02G194300.1
		93: TraesCS3D02G194300.1
TRAES3BF008700010CFD	TraesCS3B02G219700	102: TraesCS3B02G219700.1
		93: TraesCS3B02G219700.1
TRAES3BF011700010CFD	TraesCS3D02G260500	102: TraesCS3D02G260500.1
		93: TraesCS3D02G260500.1
TRAES3BF011700010CFD	TraesCS3A02G260100	102: TraesCS3A02G260100.1
		93: TraesCS3A02G260100.1
TRAES3BF011700010CFD	TraesCS3B02G293400	102: TraesCS3B02G293400.1
		93: TraesCS3B02G293400.1
TRAES3BF011700010CFD	TraesCS3A02G260200	102: TraesCS3A02G260200.1
		93: TraesCS3A02G260200.1
TRAES3BF012300010CFD	TraesCS3B02G400000	102: TraesCS3B02G400000.1
		93: TraesCS3B02G400000.1
TRAES3BF012300010CFD	TraesCS3A02G368400	102: TraesCS3A02G368400.1
		93: TraesCS3A02G368400.1
TRAES3BF012300010CFD	TraesCS3D02G361300	102: TraesCS3D02G361300.1
		93: TraesCS3D02G361300.1
TRAES3BF013000030CFD	TraesCS3D02G322700	102: TraesCS3D02G322700.1
		93: TraesCS3D02G322700.1
TRAES3BF013000030CFD	TraesCS3A02G329200	102: TraesCS3A02G329200.1
		93: TraesCS3A02G329200.1
TRAES3BF013000030CFD	TraesCS3B02G359400	102: TraesCS3B02G359400.1
		93: TraesCS3B02G359400.1
TRAES3BF016200050CFD	TraesCS3A02G285900	102: TraesCS3A02G285900.1
		93: TraesCS3A02G285900.1
TRAES3BF016200050CFD	TraesCS3B02G320200	102: TraesCS3B02G320200.1
		93: TraesCS3B02G320200.1
TRAES3BF016200050CFD	TraesCS3D02G285700	102: TraesCS3D02G285700.1
		93: TraesCS3D02G285700.1
TRAES3BF017100030CFD	TraesCS3A02G149000	102: TraesCS3A02G149000.1
		93: TraesCS3A02G149000.1
TRAES3BF017100030CFD	TraesCS3D02G157100	102: TraesCS3D02G157100.1
		93: TraesCS3D02G157100.1
TRAES3BF017100030CFD	TraesCS3B02G176200	102: TraesCS3B02G176200.1
		93: TraesCS3B02G176200.1
TRAES3BF018800030CFD	TraesCS3B02G399300	102: TraesCS3B02G399300.1
		93: TraesCS3B02G399300.1
TRAES3BF018800030CFD	TraesCS3A02G367600	102: TraesCS3A02G367600.1
		93: TraesCS3A02G367600.1
TRAES3BF018800030CFD	TraesCS3D02G360500	102: TraesCS3D02G360500.1
		93: TraesCS3D02G360500.1
TRAES3BF019000220CFD	TraesCS3B02G411300	102: TraesCS3B02G411300.1
		93: TraesCS3B02G411300.1
TRAES3BF019000220CFD	TraesCS3A02G378700	102: TraesCS3A02G378700.1
		93: TraesCS3A02G378700.1
TRAES3BF019000220CFD	TraesCS3D02G371900	102: TraesCS3D02G371900.1
		93: TraesCS3D02G371900.1
TRAES3BF020200120CFD	TraesCS2D02G258400	102: TraesCS2D02G258400.1
		93: TraesCS2D02G258400.1
TRAES3BF020200120CFD	TraesCS3A02G223800	102: TraesCS3A02G223800.1
		93: TraesCS3A02G223800.1
TRAES3BF026100050CFD	TraesCS3B02G258100	102: TraesCS3B02G258100.1
		93: TraesCS3B02G258100.1
TRAES3BF026100050CFD	TraesCS3A02G226400	102: TraesCS3A02G226400.1
		93: TraesCS3A02G226400.1
TRAES3BF026100050CFD	TraesCS3D02G224400	102: TraesCS3D02G224400.1
		93: TraesCS3D02G224400.1
TRAES3BF026100070CFD	TraesCS3D02G224600	102: TraesCS3D02G224600.1
		93: TraesCS3D02G224600.1
TRAES3BF026100070CFD	TraesCS3B02G257900	102: TraesCS3B02G257900.1
		93: TraesCS3B02G257900.1
TRAES3BF026100070CFD	TraesCS3A02G226600	102: TraesCS3A02G226600.1
		93: TraesCS3A02G226600.1
TRAES3BF030900010CFD	TraesCS3A02G321500	102: TraesCS3A02G321500.1
		93: TraesCS3A02G321500.1
TRAES3BF030900010CFD	TraesCS3D02G309800	102: TraesCS3D02G309800.1
		93: TraesCS3D02G309800.1
TRAES3BF030900010CFD	TraesCS3B02G343500	102: TraesCS3B02G343500.1
		93: TraesCS3B02G343500.1
TRAES3BF032000030CFD	TraesCS3D02G396800	102: TraesCS3D02G396800.1
		93: TraesCS3D02G396800.1
TRAES3BF032000030CFD	TraesCS3A02G401900	102: TraesCS3A02G401900.1
		93: TraesCS3A02G401900.1
TRAES3BF032000030CFD	TraesCS3B02G435100	102: TraesCS3B02G435100.1
		93: TraesCS3B02G435100.1
TRAES3BF034000040CFD	TraesCS3B02G039100	102: TraesCS3B02G039100.1
		93: TraesCS3B02G039100.1
TRAES3BF034000040CFD	TraesCS3D02G036200	102: TraesCS3D02G036200.1
		93: TraesCS3D02G036200.1
TRAES3BF034000040CFD	TraesCS3A02G044700	102: TraesCS3A02G044700.1
		93: TraesCS3A02G044700.1
TRAES3BF042200040CFD	TraesCS3A02G150600	102: TraesCS3A02G150600.1
		93: TraesCS3A02G150600.1
TRAES3BF042200040CFD	TraesCS3D02G158500	102: TraesCS3D02G158500.1
		93: TraesCS3D02G158500.1
TRAES3BF042200040CFD	TraesCS3B02G177600	102: TraesCS3B02G177600.1
		93: TraesCS3B02G177600.1
TRAES3BF043700120CFD	TraesCS3D02G378700	102: TraesCS3D02G378700.1
		93: TraesCS3D02G378700.1
TRAES3BF043700120CFD	TraesCS3B02G417800	102: TraesCS3B02G417800.1
		93: TraesCS3B02G417800.1
TRAES3BF043700120CFD	TraesCS3A02G385600	102: TraesCS3A02G385600.1
		93: TraesCS3A02G385600.1
TRAES3BF044000030CFD	TraesCS3A02G391100	102: TraesCS3A02G391100.1
		93: TraesCS3A02G391100.1
TRAES3BF044000030CFD	TraesCS3D02G384000	102: TraesCS3D02G384000.1
		93: TraesCS3D02G384000.1
TRAES3BF044000030CFD	TraesCS3B02G422900	102: TraesCS3B02G422900.1
		93: TraesCS3B02G422900.1
TRAES3BF045900050CFD	TraesCS3D02G545100	102: TraesCS3D02G545100.1
		93: TraesCS3D02G545100.1
TRAES3BF045900050CFD	TraesCSU02G047800	102: TraesCSU02G047800.1
		93: TraesCSU02G047800.1
TRAES3BF048200040CFD	TraesCS3A02G130000	102: TraesCS3A02G130000.1
		93: TraesCS3A02G130000.1
TRAES3BF048200040CFD	TraesCS3B02G149100	102: TraesCS3B02G149100.1
		93: TraesCS3B02G149100.1
TRAES3BF048200040CFD	TraesCS3D02G130900	102: TraesCS3D02G130900.1
		93: TraesCS3D02G130900.1
TRAES3BF050800360CFD	TraesCS3D02G023900	102: TraesCS3D02G023900.1
		93: TraesCS3D02G023900.1
TRAES3BF050800360CFD	TraesCS3A02G022600	102: TraesCS3A02G022600.1
		93: TraesCS3A02G022600.1
TRAES3BF050800360CFD	TraesCS3B02G022900	102: TraesCS3B02G022900.1
		93: TraesCS3B02G022900.1
TRAES3BF051200040CFD	TraesCS3B02G267100	102: TraesCS3B02G267100.1
		93: TraesCS3B02G267100.1
TRAES3BF051200040CFD	TraesCS3D02G239000	102: TraesCS3D02G239000.1
		93: TraesCS3D02G239000.1
TRAES3BF051200040CFD	TraesCS3A02G238600	102: TraesCS3A02G238600.1
		93: TraesCS3A02G238600.1
TRAES3BF051200070CFD	TraesCS3B02G266800	102: TraesCS3B02G266800.1
		93: TraesCS3B02G266800.1
TRAES3BF051200070CFD	TraesCS3A02G238300	102: TraesCS3A02G238300.1
		93: TraesCS3A02G238300.1
TRAES3BF051200070CFD	TraesCS3D02G238600	102: TraesCS3D02G238600.1
		93: TraesCS3D02G238600.1
TRAES3BF059600070CFD	TraesCS3A02G094300	102: TraesCS3A02G094300.1
		93: TraesCS3A02G094300.1
TRAES3BF059600070CFD	TraesCS3D02G094500	102: TraesCS3D02G094500.1
		93: TraesCS3D02G094500.1
TRAES3BF059600070CFD	TraesCS3B02G109800	102: TraesCS3B02G109800.1
		93: TraesCS3B02G109800.1
TRAES3BF063400100CFD	TraesCS3B02G272100	102: TraesCS3B02G272100.1
		93: TraesCS3B02G272100.1
TRAES3BF063400100CFD	TraesCS3D02G244200	102: TraesCS3D02G244200.1
		93: TraesCS3D02G244200.1
TRAES3BF066100070CFD	TraesCS3A02G128900	102: TraesCS3A02G128900.1
		93: TraesCS3A02G128900.1
TRAES3BF066100070CFD	TraesCS3D02G129800	102: TraesCS3D02G129800.1
		93: TraesCS3D02G129800.1
TRAES3BF066200020CFD	TraesCS3B02G148500	102: TraesCS3B02G148500.1
		93: TraesCS3B02G148500.1
TRAES3BF066200020CFD	TraesCS3A02G129400	102: TraesCS3A02G129400.1
		93: TraesCS3A02G129400.1
TRAES3BF066200020CFD	TraesCS3D02G130300	102: TraesCS3D02G130300.1
		93: TraesCS3D02G130300.1
TRAES3BF066400020CFD	TraesCS3A02G417200	102: TraesCS3A02G417200.1
		93: TraesCS3A02G417200.1
TRAES3BF066400020CFD	TraesCS3B02G452100	102: TraesCS3B02G452100.1
		93: TraesCS3B02G452100.1
TRAES3BF066400020CFD	TraesCS3D02G412700	102: TraesCS3D02G412700.1
		93: TraesCS3D02G412700.1
TRAES3BF066900020CFD	TraesCS3B02G309700	102: TraesCS3B02G309700.1
		93: TraesCS3B02G309700.1
TRAES3BF066900020CFD	TraesCS3A02G276100	102: TraesCS3A02G276100.1
		93: TraesCS3A02G276100.1
TRAES3BF066900020CFD	TraesCS3D02G276000	102: TraesCS3D02G276000.1
		93: TraesCS3D02G276000.1
TRAES3BF075200030CFD	TraesCS3D02G318800	102: TraesCS3D02G318800.1
		93: TraesCS3D02G318800.1
TRAES3BF075200030CFD	TraesCS3A02G325500	102: TraesCS3A02G325500.1
		93: TraesCS3A02G325500.1
TRAES3BF075200030CFD	TraesCS3B02G354300	102: TraesCS3B02G354300.1
		93: TraesCS3B02G354300.1
TRAES3BF075600050CFD	TraesCS3A02G328000	102: TraesCS3A02G328000.1
		93: TraesCS3A02G328000.1
TRAES3BF075600050CFD	TraesCS3D02G321500	102: TraesCS3D02G321500.1
		93: TraesCS3D02G321500.1
TRAES3BF075600050CFD	TraesCS3B02G357500	102: TraesCS3B02G357500.1
		93: TraesCS3B02G357500.1
TRAES3BF078000040CFD	TraesCS3B02G433000	102: TraesCS3B02G433000.1
		93: TraesCS3B02G433000.1
TRAES3BF078000040CFD	TraesCS3A02G400000	102: TraesCS3A02G400000.1
		93: TraesCS3A02G400000.1
TRAES3BF078000040CFD	TraesCS3D02G394200	102: TraesCS3D02G394200.1
		93: TraesCS3D02G394200.1
TRAES3BF079100070CFD	TraesCS3A02G073300	102: TraesCS3A02G073300.1
		93: TraesCS3A02G073300.1
TRAES3BF079100070CFD	TraesCS3D02G073000	102: TraesCS3D02G073000.1
		93: TraesCS3D02G073000.1
TRAES3BF079100070CFD	TraesCS3B02G087400	102: TraesCS3B02G087400.1
		93: TraesCS3B02G087400.1
TRAES3BF082300050CFD	TraesCS3D02G110300	102: TraesCS3D02G110300.1
		93: TraesCS3D02G110300.1
TRAES3BF082300050CFD	TraesCS3A02G108500	102: TraesCS3A02G108500.1
		93: TraesCS3A02G108500.1
TRAES3BF082300050CFD	TraesCS3B02G127500	102: TraesCS3B02G127500.1
		93: TraesCS3B02G127500.1
TRAES3BF082400010CFD	TraesCS3B02G128000	102: TraesCS3B02G128000.1
		93: TraesCS3B02G128000.1
TRAES3BF082400010CFD	TraesCS3A02G108900	102: TraesCS3A02G108900.1
		93: TraesCS3A02G108900.1
TRAES3BF082400010CFD	TraesCS3D02G110700	102: TraesCS3D02G110700.1
		93: TraesCS3D02G110700.1
TRAES3BF082500050CFD	TraesCS3A02G254500	102: TraesCS3A02G254500.1
		93: TraesCS3A02G254500.1
TRAES3BF082500050CFD	TraesCS3B02G286500	102: TraesCS3B02G286500.1
		93: TraesCS3B02G286500.1
TRAES3BF082500050CFD	TraesCS3D02G255400	102: TraesCS3D02G255400.1
		93: TraesCS3D02G255400.1
TRAES3BF087900030CFD	TraesCS3B02G435500	102: TraesCS3B02G435500.1
		93: TraesCS3B02G435500.1
TRAES3BF091600250CFD	TraesCS3A02G425500	102: TraesCS3A02G425500.1
		93: TraesCS3A02G425500.1
TRAES3BF091600250CFD	TraesCS3D02G420300	102: TraesCS3D02G420300.1
		93: TraesCS3D02G420300.1
TRAES3BF091600250CFD	TraesCS3B02G461800	102: TraesCS3B02G461800.1
		93: TraesCS3B02G461800.1
TRAES3BF091900050CFD	TraesCS3D02G104300	102: TraesCS3D02G104300.1
		93: TraesCS3D02G104300.1
TRAES3BF091900050CFD	TraesCS3B02G119800	102: TraesCS3B02G119800.1
		93: TraesCS3B02G119800.1
TRAES3BF091900050CFD	TraesCS3A02G102100	102: TraesCS3A02G102100.1
		93: TraesCS3A02G102100.1
TRAES3BF096900050CFD	TraesCS3A02G107600	102: TraesCS3A02G107600.1
		93: TraesCS3A02G107600.1
TRAES3BF096900050CFD	TraesCS3D02G109600	102: TraesCS3D02G109600.1
		93: TraesCS3D02G109600.1
TRAES3BF096900050CFD	TraesCS3B02G126400	102: TraesCS3B02G126400.1
		93: TraesCS3B02G126400.1
TRAES3BF099200070CFD	TraesCS3D02G330400	102: TraesCS3D02G330400.1
		93: TraesCS3D02G330400.1
TRAES3BF099200070CFD	TraesCS3B02G368400	102: TraesCS3B02G368400.1
		93: TraesCS3B02G368400.1
TRAES3BF104600020CFD	TraesCS3A02G359400	102: TraesCS3A02G359400.1
		93: TraesCS3A02G359400.1
TRAES3BF104600020CFD	TraesCS3B02G392000	102: TraesCS3B02G392000.1
		93: TraesCS3B02G392000.1
TRAES3BF107400010CFD	TraesCS3B02G423200	102: TraesCS3B02G423200.1
		93: TraesCS3B02G423200.1
TRAES3BF107400010CFD	TraesCS3A02G391500	102: TraesCS3A02G391500.1
		93: TraesCS3A02G391500.1
TRAES3BF107400010CFD	TraesCS3D02G384100	102: TraesCS3D02G384100.1
		93: TraesCS3D02G384100.1
TRAES3BF111600160CFD	TraesCS3A02G371800	102: TraesCS3A02G371800.1
		93: TraesCS3A02G371800.1
TRAES3BF111600160CFD	TraesCS3B02G404200	102: TraesCS3B02G404200.1
		93: TraesCS3B02G404200.1
TRAES3BF111700070CFD	TraesCS3A02G249100	102: TraesCS3A02G249100.1
		93: TraesCS3A02G249100.1
TRAES3BF111700070CFD	TraesCS3D02G249100	102: TraesCS3D02G249100.1
		93: TraesCS3D02G249100.1
TRAES3BF111700070CFD	TraesCS3B02G278000	102: TraesCS3B02G278000.1
		93: TraesCS3B02G278000.1
TRAES3BF114600210CFD	TraesCS3A02G395500	102: TraesCS3A02G395500.1
		93: TraesCS3A02G395500.1
TRAES3BF114600210CFD	TraesCS3B02G427300	102: TraesCS3B02G427300.1
		93: TraesCS3B02G427300.1
TRAES3BF114600210CFD	TraesCS3D02G389100	102: TraesCS3D02G389100.1
		93: TraesCS3D02G389100.1
TRAES3BF115600250CFD	TraesCS3D02G106100	102: TraesCS3D02G106100.1
		93: TraesCS3D02G106100.1
TRAES3BF115600250CFD	TraesCS3A02G103800	102: TraesCS3A02G103800.1
		93: TraesCS3A02G103800.1
TRAES3BF115600250CFD	TraesCS3B02G121200	102: TraesCS3B02G121200.1
		93: TraesCS3B02G121200.1
TRAES3BF130100010CFD	TraesCS3D02G104500	102: TraesCS3D02G104500.1
		93: TraesCS3D02G104500.1
TRAES3BF130100010CFD	TraesCS3B02G120000	102: TraesCS3B02G120000.1
		93: TraesCS3B02G120000.1
TRAES3BF130100010CFD	TraesCS3A02G102200	102: TraesCS3A02G102200.1
		93: TraesCS3A02G102200.1
TRAES3BF130100030CFD	TraesCS3B02G120500	102: TraesCS3B02G120500.1
		93: TraesCS3B02G120500.1
TRAES3BF130100030CFD	TraesCS3D02G105100	102: TraesCS3D02G105100.1
		93: TraesCS3D02G105100.1
TRAES3BF130100030CFD	TraesCS3D02G104800	102: TraesCS3D02G104800.1
		93: TraesCS3D02G104800.1
TRAES3BF130100030CFD	TraesCS3A02G102900	102: TraesCS3A02G102900.1
		93: TraesCS3A02G102900.1
TRAES3BF130100030CFD	TraesCS3B02G120200	102: TraesCS3B02G120200.1
		93: TraesCS3B02G120200.1
TRAES3BF130100030CFD	TraesCS3A02G102600	102: TraesCS3A02G102600.1
		93: TraesCS3A02G102600.1
TRAES3BF135900010CFD	TraesCS3B02G426900	102: TraesCS3B02G426900.1
		93: TraesCS3B02G426900.1
TRAES3BF135900010CFD	TraesCS3A02G395000	102: TraesCS3A02G395000.1
		93: TraesCS3A02G395000.1
TRAES3BF135900010CFD	TraesCS3D02G388700	102: TraesCS3D02G388700.1
		93: TraesCS3D02G388700.1
TRAES3BF171700070CFD	TraesCS3D02G031800	102: TraesCS3D02G031800.1
		93: TraesCS3D02G031800.1
TRAES3BF171700070CFD	TraesCS3B02G034300	102: TraesCS3B02G034300.1
		93: TraesCS3B02G034300.1
TRAES3BF266400020CFD	TraesCS3A02G531900	102: TraesCS3A02G531900.1
		93: TraesCS3A02G531900.1
TRAES3BF266400020CFD	TraesCSU02G055800	102: TraesCSU02G055800.1
		93: TraesCSU02G055800.1
TRAES3BF266400020CFD	TraesCS3D02G537300	102: TraesCS3D02G537300.1
		93: TraesCS3D02G537300.1
TRAES3BF266400020CFD	TraesCS4B02G268500	102: TraesCS4B02G268500.1
		93: TraesCS4B02G268500.1
TRAES3BF266400020CFD	TraesCSU02G195800	102: TraesCSU02G195800.1
		93: TraesCSU02G195800.1
TRAES3BF266400020CFD	TraesCSU02G174900	102: TraesCSU02G174900.1
		93: TraesCSU02G174900.1
TRAES3BF273200020CFD	TraesCS3B02G108000	102: TraesCS3B02G108000.1
		93: TraesCS3B02G108000.1
TRAES3BF273200020CFD	TraesCS3D02G092900	102: TraesCS3D02G092900.1
		93: TraesCS3D02G092900.1
TRAES3BF273200020CFD	TraesCS3A02G092800	102: TraesCS3A02G092800.1
		93: TraesCS3A02G092800.1
TRAES3BF280800020CFD	TraesCS3D02G260300	102: TraesCS3D02G260300.1
		93: TraesCS3D02G260300.1
TRAES3BF280800020CFD	TraesCS3A02G260200	102: TraesCS3A02G260200.1
		93: TraesCS3A02G260200.1
TRAES3BF280800020CFD	TraesCS3B02G293200	102: TraesCS3B02G293200.1
		93: TraesCS3B02G293200.1
TRAES3BF280800020CFD	TraesCS3A02G260100	102: TraesCS3A02G260100.1
		93: TraesCS3A02G260100.1
Traes_1AL_0226AAD07	TraesCS1A02G370100	102: TraesCS1A02G370100.1
		93: TraesCS1A02G370100.1
Traes_1AL_0226AAD07	TraesCS1B02G389200	102: TraesCS1B02G389200.1
		93: TraesCS1B02G389200.1
Traes_1AL_031E97FA1	TraesCS1A02G437600	102: TraesCS1A02G437600.1
		93: TraesCS1A02G437600.1
Traes_1AL_031E97FA1	TraesCS1B02G472200	102: TraesCS1B02G472200.1
		93: TraesCS1B02G472200.1
Traes_1AL_0815BD32E	TraesCS1D02G215900	102: TraesCS1D02G215900.1
		93: TraesCS1D02G215900.1
Traes_1AL_0815BD32E	TraesCS1B02G226500	102: TraesCS1B02G226500.1
		93: TraesCS1B02G226500.1
Traes_1AL_0815BD32E	TraesCS1A02G213000	102: TraesCS1A02G213000.1
		93: TraesCS1A02G213000.1
Traes_1AL_0F39673AF1	TraesCS1B02G388200	102: TraesCS1B02G388200.1
		93: TraesCS1B02G388200.1
Traes_1AL_0F39673AF1	TraesCS1B02G388500	102: TraesCS1B02G388500.1
		93: TraesCS1B02G388500.1
Traes_1AL_0F39673AF1	TraesCS1D02G374900	102: TraesCS1D02G374900.1
		93: TraesCS1D02G374900.1
Traes_1AL_0F39673AF1	TraesCSU02G167700	102: TraesCSU02G167700.1
		93: TraesCSU02G167700.1
Traes_1AL_0F39673AF1	TraesCS1B02G388300	102: TraesCS1B02G388300.1
		93: TraesCS1B02G388300.1
Traes_1AL_0F39673AF1	TraesCS1D02G375000	102: TraesCS1D02G375000.1
		93: TraesCS1D02G375000.1
Traes_1AL_1A93B0C96	TraesCS1D02G371900	102: TraesCS1D02G371900.1
		93: TraesCS1D02G371900.1
Traes_1AL_1A93B0C96	TraesCS1A02G366300	102: TraesCS1A02G366300.1
		93: TraesCS1A02G366300.1
Traes_1AL_1A93B0C96	TraesCS1B02G383800	102: TraesCS1B02G383800.1
		93: TraesCS1B02G383800.1
Traes_1AL_1A93B0C96	TraesCS1B02G383900	102: TraesCS1B02G383900.1
		93: TraesCS1B02G383900.1
Traes_1AL_1A9810B01	TraesCS1A02G196700	102: TraesCS1A02G196700.1
		93: TraesCS1A02G196700.1
Traes_1AL_1A9810B01	TraesCS1D02G200200	102: TraesCS1D02G200200.1
		93: TraesCS1D02G200200.1
Traes_1AL_1A9810B01	TraesCS1B02G211300	102: TraesCS1B02G211300.1
		93: TraesCS1B02G211300.1
Traes_1AL_1DC9BD199	TraesCS1A02G411900	102: TraesCS1A02G411900.1
		93: TraesCS1A02G411900.1
Traes_1AL_1DC9BD199	TraesCS1D02G419800	102: TraesCS1D02G419800.1
		93: TraesCS1D02G419800.1
Traes_1AL_1DC9BD199	TraesCS1B02G442300	102: TraesCS1B02G442300.1
		93: TraesCS1B02G442300.1
Traes_1AL_1FFBFB058	TraesCS1A02G306300	102: TraesCS1A02G306300.1
		93: TraesCS1A02G306300.1
Traes_1AL_1FFBFB058	TraesCS1B02G317100	102: TraesCS1B02G317100.1
		93: TraesCS1B02G317100.1
Traes_1AL_1FFBFB058	TraesCS1D02G306000	102: TraesCS1D02G306000.1
		93: TraesCS1D02G306000.1
Traes_1AL_2AC682D6D	TraesCS1A02G186000	102: TraesCS1A02G186000.1
		93: TraesCS1A02G186000.1
Traes_1AL_2AC682D6D	TraesCS1B02G193800	102: TraesCS1B02G193800.1
		93: TraesCS1B02G193800.1
Traes_1AL_2AC682D6D	TraesCS1D02G191000	102: TraesCS1D02G191000.1
		93: TraesCS1D02G191000.1
Traes_1AL_2EC98608D	TraesCS1A02G348500	102: TraesCS1A02G348500.1
		93: TraesCS1A02G348500.1
Traes_1AL_2EC98608D	TraesCS1D02G351500	102: TraesCS1D02G351500.1
		93: TraesCS1D02G351500.1
Traes_1AL_2EC98608D	TraesCS1B02G363100	102: TraesCS1B02G363100.1
		93: TraesCS1B02G363100.1
Traes_1AL_37E52E57D	TraesCS1B02G266500	102: TraesCS1B02G266500.1
		93: TraesCS1B02G266500.1
Traes_1AL_37E52E57D	TraesCS1A02G255800	102: TraesCS1A02G255800.1
		93: TraesCS1A02G255800.1
Traes_1AL_37E52E57D	TraesCS1D02G255100	102: TraesCS1D02G255100.1
		93: TraesCS1D02G255100.1
Traes_1AL_43793ABCE	TraesCS1A02G250100	102: TraesCS1A02G250100.1
		93: TraesCS1A02G250100.1
Traes_1AL_43793ABCE	TraesCS1D02G249700	102: TraesCS1D02G249700.1
		93: TraesCS1D02G249700.1
Traes_1AL_43793ABCE	TraesCS1B02G260800	102: TraesCS1B02G260800.1
		93: TraesCS1B02G260800.1
Traes_1AL_4A7E8FE4E	TraesCS1D02G232700	102: TraesCS1D02G232700.1
		93: TraesCS1D02G232700.1
Traes_1AL_4A7E8FE4E	TraesCS1A02G229300	102: TraesCS1A02G229300.1
		93: TraesCS1A02G229300.1
Traes_1AL_4A7E8FE4E	TraesCS1B02G244800	102: TraesCS1B02G244800.1
		93: TraesCS1B02G244800.1
Traes_1AL_4F38F3938	TraesCS1B02G309300	102: TraesCS1B02G309300.1
		93: TraesCS1B02G309300.1
Traes_1AL_4F38F3938	TraesCS1A02G299500	102: TraesCS1A02G299500.1
		93: TraesCS1A02G299500.1
Traes_1AL_4F38F3938	TraesCS1D02G298400	102: TraesCS1D02G298400.1
		93: TraesCS1D02G298400.1
Traes_1AL_7531AC097	TraesCS1B02G197900	102: TraesCS1B02G197900.1
		93: TraesCS1B02G197900.1
Traes_1AL_7531AC097	TraesCS1A02G183000	102: TraesCS1A02G183000.1
		93: TraesCS1A02G183000.1
Traes_1AL_7531AC097	TraesCS1D02G186500	102: TraesCS1D02G186500.1
		93: TraesCS1D02G186500.1
Traes_1AL_7C91EF27D	TraesCS1D02G313800	102: TraesCS1D02G313800.1
		93: TraesCS1D02G313800.1
Traes_1AL_7C91EF27D	TraesCS1B02G325100	102: TraesCS1B02G325100.1
		93: TraesCS1B02G325100.1
Traes_1AL_7C91EF27D	TraesCS1A02G313300	102: TraesCS1A02G313300.1
		93: TraesCS1A02G313300.1
Traes_1AL_82B241CB7	TraesCS1D02G218300	102: TraesCS1D02G218300.1
		93: TraesCS1D02G218300.1
Traes_1AL_82B241CB7	TraesCS1B02G229700	102: TraesCS1B02G229700.1
		93: TraesCS1B02G229700.1
Traes_1AL_88D49649D	TraesCS1B02G233300	102: TraesCS1B02G233300.1
		93: TraesCS1B02G233300.1
Traes_1AL_88D49649D	TraesCS1D02G221500	102: TraesCS1D02G221500.1
		93: TraesCS1D02G221500.1
Traes_1AL_88D49649D	TraesCS1A02G220000	102: TraesCS1A02G220000.1
		93: TraesCS1A02G220000.1
Traes_1AL_8E8E7401B	TraesCS1A02G259800	102: TraesCS1A02G259800.1
		93: TraesCS1A02G259800.1
Traes_1AL_8E8E7401B	TraesCS1B02G270100	102: TraesCS1B02G270100.1
		93: TraesCS1B02G270100.1
Traes_1AL_8E8E7401B	TraesCS1D02G259600	102: TraesCS1D02G259600.1
		93: TraesCS1D02G259600.1
Traes_1AL_8EA518264	TraesCS1B02G207100	102: TraesCS1B02G207100.1
		93: TraesCS1B02G207100.1
Traes_1AL_8EA518264	TraesCS1D02G195700	102: TraesCS1D02G195700.1
		93: TraesCS1D02G195700.1
Traes_1AL_8EA518264	TraesCS1A02G192300	102: TraesCS1A02G192300.1
		93: TraesCS1A02G192300.1
Traes_1AL_931BB17DA	TraesCS1D02G252900	102: TraesCS1D02G252900.1
		93: TraesCS1D02G252900.1
Traes_1AL_931BB17DA	TraesCS1A02G253200	102: TraesCS1A02G253200.1
		93: TraesCS1A02G253200.1
Traes_1AL_931BB17DA	TraesCS1B02G264900	102: TraesCS1B02G264900.1
		93: TraesCS1B02G264900.1
Traes_1AL_93E51B797	TraesCS1A02G404800	102: TraesCS1A02G404800.1
		93: TraesCS1A02G404800.1
Traes_1AL_93E51B797	TraesCS1D02G412800	102: TraesCS1D02G412800.1
		93: TraesCS1D02G412800.1
Traes_1AL_93E51B797	TraesCS1B02G434600	102: TraesCS1B02G434600.1
		93: TraesCS1B02G434600.1
Traes_1AL_9D3A2CA99	TraesCS1A02G443900	102: TraesCS1A02G443900.1
		93: TraesCS1A02G443900.1
Traes_1AL_9D3A2CA99	TraesCS1D02G451900	102: TraesCS1D02G451900.1
		93: TraesCS1D02G451900.1
Traes_1AL_9D3A2CA99	TraesCS1B02G478400	102: TraesCS1B02G478400.1
		93: TraesCS1B02G478400.1
Traes_1AL_A0B81FF76	TraesCS1A02G310500	102: TraesCS1A02G310500.1
		93: TraesCS1A02G310500.1
Traes_1AL_A0B81FF76	TraesCS1B02G321800	102: TraesCS1B02G321800.1
		93: TraesCS1B02G321800.1
Traes_1AL_A0B81FF76	TraesCS1D02G310000	102: TraesCS1D02G310000.1
		93: TraesCS1D02G310000.1
Traes_1AL_A11AD1B0D	TraesCS1D02G357100	102: TraesCS1D02G357100.1
		93: TraesCS1D02G357100.1
Traes_1AL_A11AD1B0D	TraesCS1B02G368900	102: TraesCS1B02G368900.1
		93: TraesCS1B02G368900.1
Traes_1AL_A11AD1B0D	TraesCS1A02G353000	102: TraesCS1A02G353000.1
		93: TraesCS1A02G353000.1
Traes_1AL_A1B2A8EB0	TraesCS1A02G419600	102: TraesCS1A02G419600.1
		93: TraesCS1A02G419600.1
Traes_1AL_A1B2A8EB0	TraesCS1D02G427400	102: TraesCS1D02G427400.1
		93: TraesCS1D02G427400.1
Traes_1AL_A1B2A8EB0	TraesCS1B02G449700	102: TraesCS1B02G449700.1
		93: TraesCS1B02G449700.1
Traes_1AL_C42DE440F	TraesCS1B02G420100	102: TraesCS1B02G420100.1
		93: TraesCS1B02G420100.1
Traes_1AL_C42DE440F	TraesCS1A02G392000	102: TraesCS1A02G392000.1
		93: TraesCS1A02G392000.1
Traes_1AL_C42DE440F	TraesCS1D02G400100	102: TraesCS1D02G400100.1
		93: TraesCS1D02G400100.1
Traes_1AL_C65571370	TraesCS1A02G150900	102: TraesCS1A02G150900.1
		93: TraesCS1A02G150900.1
Traes_1AL_C65571370	TraesCS1D02G147900	102: TraesCS1D02G147900.1
		93: TraesCS1D02G147900.1
Traes_1AL_C65571370	TraesCS1B02G168500	102: TraesCS1B02G168500.1
		93: TraesCS1B02G168500.1
Traes_1AL_D0CB07C73	TraesCS1A02G409900	102: TraesCS1A02G409900.1
		93: TraesCS1A02G409900.1
Traes_1AL_D0CB07C73	TraesCS1D02G417300	102: TraesCS1D02G417300.1
		93: TraesCS1D02G417300.1
Traes_1AL_D0CB07C73	TraesCS1B02G439900	102: TraesCS1B02G439900.1
		93: TraesCS1B02G439900.1
Traes_1AL_D1D0C2774	TraesCS1D02G264100	102: TraesCS1D02G264100.1
		93: TraesCS1D02G264100.1
Traes_1AL_D1D0C2774	TraesCS1B02G274600	102: TraesCS1B02G274600.1
		93: TraesCS1B02G274600.1
Traes_1AL_D1D0C2774	TraesCS1A02G264000	102: TraesCS1A02G264000.1
		93: TraesCS1A02G264000.1
Traes_1AL_DA0EE1337	TraesCS1A02G273900	102: TraesCS1A02G273900.1
		93: TraesCS1A02G273900.1
Traes_1AL_DA0EE1337	TraesCS1D02G274000	102: TraesCS1D02G274000.1
		93: TraesCS1D02G274000.1
Traes_1AL_DA0EE1337	TraesCS1D02G274200	102: TraesCS1D02G274200.1
		93: TraesCS1D02G274200.1
Traes_1AL_DA0EE1337	TraesCS1B02G283600	102: TraesCS1B02G283600.1
		93: TraesCS1B02G283600.1
Traes_1AL_E9BA105D1	TraesCS1A02G182100	102: TraesCS1A02G182100.1
		93: TraesCS1A02G182100.1
Traes_1AL_E9BA105D1	TraesCS1B02G198900	102: TraesCS1B02G198900.1
		93: TraesCS1B02G198900.1
Traes_1AL_E9BA105D1	TraesCS1D02G185200	102: TraesCS1D02G185200.1
		93: TraesCS1D02G185200.1
Traes_1AL_EA8BACE9E	TraesCS1B02G248900	102: TraesCS1B02G248900.1
		93: TraesCS1B02G248900.1
Traes_1AL_EA8BACE9E	TraesCS1D02G237400	102: TraesCS1D02G237400.1
		93: TraesCS1D02G237400.1
Traes_1AL_EA8BACE9E	TraesCS1A02G234700	102: TraesCS1A02G234700.1
		93: TraesCS1A02G234700.1
Traes_1AL_F0688BFDE	TraesCS1A02G379700	102: TraesCS1A02G379700.1
		93: TraesCS1A02G379700.1
Traes_1AL_F0688BFDE	TraesCS1B02G401700	102: TraesCS1B02G401700.1
		93: TraesCS1B02G401700.1
Traes_1AL_F0688BFDE	TraesCS1D02G387100	102: TraesCS1D02G387100.1
		93: TraesCS1D02G387100.1
Traes_1AS_15042FFA7	TraesCS1A02G113600	102: TraesCS1A02G113600.1
		93: TraesCS1A02G113600.1
Traes_1AS_15042FFA7	TraesCS1B02G133900	102: TraesCS1B02G133900.1
		93: TraesCS1B02G133900.1
Traes_1AS_171AA28CA	TraesCS1D02G109600	102: TraesCS1D02G109600.1
		93: TraesCS1D02G109600.1
Traes_1AS_171AA28CA	TraesCS1A02G105600	102: TraesCS1A02G105600.1
		93: TraesCS1A02G105600.1
Traes_1AS_171AA28CA	TraesCS1B02G131300	102: TraesCS1B02G131300.1
		93: TraesCS1B02G131300.1
Traes_1AS_61D017632	TraesCS1A02G129300	102: TraesCS1A02G129300.1
		93: TraesCS1A02G129300.1
Traes_1AS_61D017632	TraesCS1B02G147800	102: TraesCS1B02G147800.1
		93: TraesCS1B02G147800.1
Traes_1AS_61D017632	TraesCS1D02G125400	102: TraesCS1D02G125400.1
		93: TraesCS1D02G125400.1
Traes_1AS_901DE7BD0	TraesCS1D02G067500	102: TraesCS1D02G067500.1
		93: TraesCS1D02G067500.1
Traes_1AS_901DE7BD0	TraesCS1B02G084700	102: TraesCS1B02G084700.1
		93: TraesCS1B02G084700.1
Traes_1AS_901DE7BD0	TraesCS1A02G066400	102: TraesCS1A02G066400.1
		93: TraesCS1A02G066400.1
Traes_1AS_AEED1F1D7	TraesCS1D02G058300	102: TraesCS1D02G058300.1
		93: TraesCS1D02G058300.1
Traes_1AS_AEED1F1D7	TraesCS1A02G057200	102: TraesCS1A02G057200.1
		93: TraesCS1A02G057200.1
Traes_1AS_AEED1F1D7	TraesCS1B02G075200	102: TraesCS1B02G075200.1
		93: TraesCS1B02G075200.1
Traes_1AS_C1BD73C48	TraesCS1A02G050100	102: TraesCS1A02G050100.1
		93: TraesCS1A02G050100.1
Traes_1AS_C1BD73C48	TraesCS1B02G066400	102: TraesCS1B02G066400.1
		93: TraesCS1B02G066400.1
Traes_1AS_C1BD73C48	TraesCS1D02G052200	102: TraesCS1D02G052200.1
		93: TraesCS1D02G052200.1
Traes_1AS_EB43CB105	TraesCS1A02G108400	102: TraesCS1A02G108400.1
		93: TraesCS1A02G108400.1
Traes_1AS_EB43CB105	TraesCS1D02G110600	102: TraesCS1D02G110600.1
		93: TraesCS1D02G110600.1
Traes_1BL_0C1AA36CC	TraesCS1D02G218300	102: TraesCS1D02G218300.1
		93: TraesCS1D02G218300.1
Traes_1BL_0C1AA36CC	TraesCS1B02G229700	102: TraesCS1B02G229700.1
		93: TraesCS1B02G229700.1
Traes_1BL_0D7C2EB91	TraesCS1A02G164800	102: TraesCS1A02G164800.1
		93: TraesCS1A02G164800.1
Traes_1BL_0D7C2EB91	TraesCS1D02G161900	102: TraesCS1D02G161900.1
		93: TraesCS1D02G161900.1
Traes_1BL_0D7C2EB91	TraesCS1B02G181800	102: TraesCS1B02G181800.1
		93: TraesCS1B02G181800.1
Traes_1BL_10F7957C1	TraesCS1A02G299500	102: TraesCS1A02G299500.1
		93: TraesCS1A02G299500.1
Traes_1BL_10F7957C1	TraesCS1D02G298400	102: TraesCS1D02G298400.1
		93: TraesCS1D02G298400.1
Traes_1BL_10F7957C1	TraesCS1B02G309300	102: TraesCS1B02G309300.1
		93: TraesCS1B02G309300.1
Traes_1BL_282ACB9CF	TraesCS2A02G119400	102: TraesCS2A02G119400.1
		93: TraesCS2A02G119400.1
Traes_1BL_282ACB9CF	TraesCS1B02G379200	102: TraesCS1B02G379200.1
		93: TraesCS1B02G379200.1
Traes_1BL_282ACB9CF	TraesCS2D02G120400	102: TraesCS2D02G120400.1
		93: TraesCS2D02G120400.1
Traes_1BL_3071A7152	TraesCS1B02G351600	102: TraesCS1B02G351600.1
		93: TraesCS1B02G351600.1
Traes_1BL_3071A7152	TraesCS1A02G339300	102: TraesCS1A02G339300.1
		93: TraesCS1A02G339300.1
Traes_1BL_3071A7152	TraesCS1D02G341100	102: TraesCS1D02G341100.1
		93: TraesCS1D02G341100.1
Traes_1BL_34814DE4A	TraesCS1B02G172400	102: TraesCS1B02G172400.1
		93: TraesCS1B02G172400.1
Traes_1BL_34814DE4A	TraesCS1A02G155200	102: TraesCS1A02G155200.1
		93: TraesCS1A02G155200.1
Traes_1BL_34814DE4A	TraesCS1D02G153900	102: TraesCS1D02G153900.1
		93: TraesCS1D02G153900.1
Traes_1BL_3CF664331	TraesCS1A02G340000	102: TraesCS1A02G340000.1
		93: TraesCS1A02G340000.1
Traes_1BL_3CF664331	TraesCS1B02G352300	102: TraesCS1B02G352300.1
		93: TraesCS1B02G352300.1
Traes_1BL_3CF664331	TraesCS1D02G342000	102: TraesCS1D02G342000.1
		93: TraesCS1D02G342000.1
Traes_1BL_51D441018	TraesCS3A02G212300	102: TraesCS3A02G212300.1
		93: TraesCS3A02G212300.1
Traes_1BL_51D441018	TraesCS1B02G321900	102: TraesCS1B02G321900.1
		93: TraesCS1B02G321900.1
Traes_1BL_51D441018	TraesCS1D02G310100	102: TraesCS1D02G310100.1
		93: TraesCS1D02G310100.1
Traes_1BL_51D441018	TraesCS1A02G310600	102: TraesCS1A02G310600.1
		93: TraesCS1A02G310600.1
Traes_1BL_61C78B94D	TraesCS1A02G361800	102: TraesCS1A02G361800.1
		93: TraesCS1A02G361800.1
Traes_1BL_61C78B94D	TraesCS1B02G379000	102: TraesCS1B02G379000.1
		93: TraesCS1B02G379000.1
Traes_1BL_61C78B94D	TraesCS1D02G366700	102: TraesCS1D02G366700.1
		93: TraesCS1D02G366700.1
Traes_1BL_850B64FB8	TraesCS1B02G274600	102: TraesCS1B02G274600.1
		93: TraesCS1B02G274600.1
Traes_1BL_850B64FB8	TraesCS1A02G264000	102: TraesCS1A02G264000.1
		93: TraesCS1A02G264000.1
Traes_1BL_850B64FB8	TraesCS1D02G264100	102: TraesCS1D02G264100.1
		93: TraesCS1D02G264100.1
Traes_1BL_858B71505	TraesCS1B02G248300	102: TraesCS1B02G248300.1
		93: TraesCS1B02G248300.1
Traes_1BL_858B71505	TraesCS1A02G235100	102: TraesCS1A02G235100.1
		93: TraesCS1A02G235100.1
Traes_1BL_858B71505	TraesCS1D02G236800	102: TraesCS1D02G236800.1
		93: TraesCS1D02G236800.1
Traes_1BL_91A98E876	TraesCS1B02G472200	102: TraesCS1B02G472200.1
		93: TraesCS1B02G472200.1
Traes_1BL_91A98E876	TraesCS1A02G437600	102: TraesCS1A02G437600.1
		93: TraesCS1A02G437600.1
Traes_1BL_AAC4D956E	TraesCS1D02G252900	102: TraesCS1D02G252900.1
		93: TraesCS1D02G252900.1
Traes_1BL_AAC4D956E	TraesCS1A02G253200	102: TraesCS1A02G253200.1
		93: TraesCS1A02G253200.1
Traes_1BL_AAC4D956E	TraesCS1B02G264900	102: TraesCS1B02G264900.1
		93: TraesCS1B02G264900.1
Traes_1BL_AAC4D956E	TraesCS1A02G253400	102: TraesCS1A02G253400.1
		93: TraesCS1A02G253400.1
Traes_1BL_AF69F4610	TraesCS1A02G212700	102: TraesCS1A02G212700.1
		93: TraesCS1A02G212700.1
Traes_1BL_AF69F4610	TraesCS1B02G226200	102: TraesCS1B02G226200.1
		93: TraesCS1B02G226200.1
Traes_1BL_AF69F4610	TraesCS1D02G215600	102: TraesCS1D02G215600.1
		93: TraesCS1D02G215600.1
Traes_1BL_C25B5DDB4	TraesCS1B02G293300	102: TraesCS1B02G293300.1
		93: TraesCS1B02G293300.1
Traes_1BL_C25B5DDB4	TraesCS1A02G284000	102: TraesCS1A02G284000.1
		93: TraesCS1A02G284000.1
Traes_1BL_C25B5DDB4	TraesCS1D02G283100	102: TraesCS1D02G283100.1
		93: TraesCS1D02G283100.1
Traes_1BL_CDA467E56	TraesCS1B02G244800	102: TraesCS1B02G244800.1
		93: TraesCS1B02G244800.1
Traes_1BL_CDA467E56	TraesCS1A02G229300	102: TraesCS1A02G229300.1
		93: TraesCS1A02G229300.1
Traes_1BL_CDA467E56	TraesCS1D02G232700	102: TraesCS1D02G232700.1
		93: TraesCS1D02G232700.1
Traes_1BL_CF98E922B	TraesCS1B02G318800	102: TraesCS1B02G318800.1
		93: TraesCS1B02G318800.1
Traes_1BL_CF98E922B	TraesCS1D02G307500	102: TraesCS1D02G307500.1
		93: TraesCS1D02G307500.1
Traes_1BL_CF98E922B	TraesCS1A02G308100	102: TraesCS1A02G308100.1
		93: TraesCS1A02G308100.1
Traes_1BL_D4C3EE5DD	TraesCS1B02G445000	102: TraesCS1B02G445000.1
		93: TraesCS1B02G445000.1
Traes_1BL_D66BA864F	TraesCS1B02G439900	102: TraesCS1B02G439900.1
		93: TraesCS1B02G439900.1
Traes_1BL_D66BA864F	TraesCS1A02G409900	102: TraesCS1A02G409900.1
		93: TraesCS1A02G409900.1
Traes_1BL_D66BA864F	TraesCS1D02G417300	102: TraesCS1D02G417300.1
		93: TraesCS1D02G417300.1
Traes_1BL_DE2CF9613	TraesCS1A02G306300	102: TraesCS1A02G306300.1
		93: TraesCS1A02G306300.1
Traes_1BL_DE2CF9613	TraesCS1B02G317100	102: TraesCS1B02G317100.1
		93: TraesCS1B02G317100.1
Traes_1BL_E38BBC0DA1	TraesCS1D02G306200	102: TraesCS1D02G306200.1
		93: TraesCS1D02G306200.1
Traes_1BL_E38BBC0DA1	TraesCS1A02G306600	102: TraesCS1A02G306600.1
		93: TraesCS1A02G306600.1
Traes_1BL_E38BBC0DA1	TraesCS1B02G317500	102: TraesCS1B02G317500.1
		93: TraesCS1B02G317500.1
Traes_1BS_03473DC22	TraesCS1A02G039100	102: TraesCS1A02G039100.1
		93: TraesCS1A02G039100.1
Traes_1BS_03473DC22	TraesCS1B02G051600	102: TraesCS1B02G051600.1
		93: TraesCS1B02G051600.1
Traes_1BS_03473DC22	TraesCS1D02G040700	102: TraesCS1D02G040700.1
		93: TraesCS1D02G040700.1
Traes_1BS_19899B6B7	TraesCS1D02G086400	102: TraesCS1D02G086400.1
		93: TraesCS1D02G086400.1
Traes_1BS_19899B6B7	TraesCS1A02G085000	102: TraesCS1A02G085000.1
		93: TraesCS1A02G085000.1
Traes_1BS_19899B6B7	TraesCS1B02G102200	102: TraesCS1B02G102200.1
		93: TraesCS1B02G102200.1
Traes_1BS_625234AEF	TraesCS1B02G127500	102: TraesCS1B02G127500.1
		93: TraesCS1B02G127500.1
Traes_1BS_625234AEF	TraesCS1D02G105200	102: TraesCS1D02G105200.1
		93: TraesCS1D02G105200.1
Traes_1BS_625234AEF	TraesCS1A02G096200	102: TraesCS1A02G096200.1
		93: TraesCS1A02G096200.1
Traes_1BS_6A84E22E2	TraesCS1D02G123700	102: TraesCS1D02G123700.1
		93: TraesCS1D02G123700.1
Traes_1BS_6A84E22E2	TraesCS1A02G122800	102: TraesCS1A02G122800.1
		93: TraesCS1A02G122800.1
Traes_1BS_6A84E22E2	TraesCS1B02G142000	102: TraesCS1B02G142000.1
		93: TraesCS1B02G142000.1
Traes_1BS_757804D58	TraesCS1A02G040600	102: TraesCS1A02G040600.1
		93: TraesCS1A02G040600.1
Traes_1BS_757804D58	TraesCS1D02G041200	102: TraesCS1D02G041200.1
		93: TraesCS1D02G041200.1
Traes_1BS_757804D58	TraesCS1B02G053600	102: TraesCS1B02G053600.1
		93: TraesCS1B02G053600.1
Traes_1BS_85C42AB87	TraesCS1B02G133900	102: TraesCS1B02G133900.1
		93: TraesCS1B02G133900.1
Traes_1BS_85C42AB87	TraesCS1A02G113600	102: TraesCS1A02G113600.1
		93: TraesCS1A02G113600.1
Traes_1BS_926E33B9F	TraesCS1B02G104200	102: TraesCS1B02G104200.1
		93: TraesCS1B02G104200.1
Traes_1BS_9DE1487A4	TraesCS1D02G130200	102: TraesCS1D02G130200.1
		93: TraesCS1D02G130200.1
Traes_1BS_9DE1487A4	TraesCS1B02G142800	102: TraesCS1B02G142800.1
		93: TraesCS1B02G142800.1
Traes_1BS_9DE1487A4	TraesCS1A02G124200	102: TraesCS1A02G124200.1
		93: TraesCS1A02G124200.1
Traes_1BS_C26CCE0E9	TraesCS1B02G048400	102: TraesCS1B02G048400.1
		93: TraesCS1B02G048400.1
Traes_1BS_C26CCE0E9	TraesCS1D02G039400	102: TraesCS1D02G039400.1
		93: TraesCS1D02G039400.1
Traes_1BS_CD0B11493	TraesCS1D02G074600	102: TraesCS1D02G074600.1
		93: TraesCS1D02G074600.1
Traes_1BS_CD0B11493	TraesCS1A02G072200	102: TraesCS1A02G072200.1
		93: TraesCS1A02G072200.1
Traes_1BS_CD0B11493	TraesCS1B02G090600	102: TraesCS1B02G090600.1
		93: TraesCS1B02G090600.1
Traes_1BS_D1FCBFBE8	TraesCS1D02G084200	102: TraesCS1D02G084200.1
		93: TraesCS1D02G084200.1
Traes_1BS_D1FCBFBE8	TraesCS1A02G083000	102: TraesCS1A02G083000.1
		93: TraesCS1A02G083000.1
Traes_1BS_D1FCBFBE8	TraesCS1B02G100400	102: TraesCS1B02G100400.1
		93: TraesCS1B02G100400.1
Traes_1BS_EEE51F4ED	TraesCS2D02G057000	102: TraesCS2D02G057000.1
		93: TraesCS2D02G057000.1
Traes_1BS_EEE51F4ED	TraesCS2A02G058100	102: TraesCS2A02G058100.1
		93: TraesCS2A02G058100.1
Traes_1BS_EEE51F4ED	TraesCS1B02G064600	102: TraesCS1B02G064600.1
		93: TraesCS1B02G064600.1
Traes_1BS_F16CD9F23	TraesCS1B02G024000	102: TraesCS1B02G024000.1
		93: TraesCS1B02G024000.1
Traes_1BS_F16CD9F23	TraesCS1A02G019900	102: TraesCS1A02G019900.1
		93: TraesCS1A02G019900.1
Traes_1BS_F16CD9F23	TraesCS1D02G019400	102: TraesCS1D02G019400.1
		93: TraesCS1D02G019400.1
Traes_1DL_4E4F196E7	TraesCS1B02G270100	102: TraesCS1B02G270100.1
		93: TraesCS1B02G270100.1
Traes_1DL_4E4F196E7	TraesCS1A02G259800	102: TraesCS1A02G259800.1
		93: TraesCS1A02G259800.1
Traes_1DL_4E4F196E7	TraesCS1D02G259600	102: TraesCS1D02G259600.1
		93: TraesCS1D02G259600.1
Traes_1DL_77A0F46E8	TraesCS1B02G432700	102: TraesCS1B02G432700.1
		93: TraesCS1B02G432700.1
Traes_1DL_77A0F46E8	TraesCS1D02G411300	102: TraesCS1D02G411300.1
		93: TraesCS1D02G411300.1
Traes_1DL_77A0F46E8	TraesCS1A02G403300	102: TraesCS1A02G403300.1
		93: TraesCS1A02G403300.1
Traes_1DL_84C15D335	TraesCS1A02G306600	102: TraesCS1A02G306600.1
		93: TraesCS1A02G306600.1
Traes_1DL_84C15D335	TraesCS1D02G306200	102: TraesCS1D02G306200.1
		93: TraesCS1D02G306200.1
Traes_1DL_84C15D335	TraesCS1B02G317500	102: TraesCS1B02G317500.1
		93: TraesCS1B02G317500.1
Traes_1DL_9F02FFABA	TraesCS1A02G229300	102: TraesCS1A02G229300.1
		93: TraesCS1A02G229300.1
Traes_1DL_9F02FFABA	TraesCS1D02G232700	102: TraesCS1D02G232700.1
		93: TraesCS1D02G232700.1
Traes_1DL_9F02FFABA	TraesCS1B02G244800	102: TraesCS1B02G244800.1
		93: TraesCS1B02G244800.1
Traes_1DL_A6E0B4612	TraesCS1D02G375000	102: TraesCS1D02G375000.1
		93: TraesCS1D02G375000.1
Traes_1DL_A6E0B4612	TraesCS1B02G388300	102: TraesCS1B02G388300.1
		93: TraesCS1B02G388300.1
Traes_1DL_A6E0B4612	TraesCSU02G167700	102: TraesCSU02G167700.1
		93: TraesCSU02G167700.1
Traes_1DL_B390265A2	TraesCS1D02G200200	102: TraesCS1D02G200200.1
		93: TraesCS1D02G200200.1
Traes_1DL_B390265A2	TraesCS1A02G196700	102: TraesCS1A02G196700.1
		93: TraesCS1A02G196700.1
Traes_1DL_B390265A2	TraesCS1B02G211300	102: TraesCS1B02G211300.1
		93: TraesCS1B02G211300.1
Traes_1DL_BA7674D7C	TraesCS1B02G389200	102: TraesCS1B02G389200.1
		93: TraesCS1B02G389200.1
Traes_1DL_BA7674D7C	TraesCS1D02G376300	102: TraesCS1D02G376300.1
		93: TraesCS1D02G376300.1
Traes_1DL_BFC72DDF8	TraesCS1A02G299500	102: TraesCS1A02G299500.1
		93: TraesCS1A02G299500.1
Traes_1DL_BFC72DDF8	TraesCS1D02G298400	102: TraesCS1D02G298400.1
		93: TraesCS1D02G298400.1
Traes_1DL_BFC72DDF8	TraesCS1B02G309300	102: TraesCS1B02G309300.1
		93: TraesCS1B02G309300.1
Traes_1DL_C49D3DA38	TraesCS1A02G213000	102: TraesCS1A02G213000.1
		93: TraesCS1A02G213000.1
Traes_1DL_C49D3DA38	TraesCS1D02G215900	102: TraesCS1D02G215900.1
		93: TraesCS1D02G215900.1
Traes_1DL_C49D3DA38	TraesCS1B02G226500	102: TraesCS1B02G226500.1
		93: TraesCS1B02G226500.1
Traes_1DL_C4BCF25A2	TraesCS1B02G172400	102: TraesCS1B02G172400.1
		93: TraesCS1B02G172400.1
Traes_1DL_C4BCF25A2	TraesCS1A02G155200	102: TraesCS1A02G155200.1
		93: TraesCS1A02G155200.1
Traes_1DL_C4BCF25A2	TraesCS1D02G153900	102: TraesCS1D02G153900.1
		93: TraesCS1D02G153900.1
Traes_1DL_D5F3DA85C	TraesCS1B02G181800	102: TraesCS1B02G181800.1
		93: TraesCS1B02G181800.1
Traes_1DL_D5F3DA85C	TraesCS1D02G161900	102: TraesCS1D02G161900.1
		93: TraesCS1D02G161900.1
Traes_1DL_D5F3DA85C	TraesCS1A02G164800	102: TraesCS1A02G164800.1
		93: TraesCS1A02G164800.1
Traes_1DL_D9BA83221	TraesCS1A02G306300	102: TraesCS1A02G306300.1
		93: TraesCS1A02G306300.1
Traes_1DL_D9BA83221	TraesCS1D02G306000	102: TraesCS1D02G306000.1
		93: TraesCS1D02G306000.1
Traes_1DL_E0BBD66F4	TraesCS1B02G229700	102: TraesCS1B02G229700.1
		93: TraesCS1B02G229700.1
Traes_1DL_E0BBD66F4	TraesCS1D02G218300	102: TraesCS1D02G218300.1
		93: TraesCS1D02G218300.1
Traes_1DL_E23AC4445	TraesCS1D02G274000	102: TraesCS1D02G274000.1
		93: TraesCS1D02G274000.1
Traes_1DL_E23AC4445	TraesCS1A02G273900	102: TraesCS1A02G273900.1
		93: TraesCS1A02G273900.1
Traes_1DL_E23AC4445	TraesCS1B02G283600	102: TraesCS1B02G283600.1
		93: TraesCS1B02G283600.1
Traes_1DL_E4C722A62	TraesCS1D02G264100	102: TraesCS1D02G264100.1
		93: TraesCS1D02G264100.1
Traes_1DL_E4C722A62	TraesCS1B02G274600	102: TraesCS1B02G274600.1
		93: TraesCS1B02G274600.1
Traes_1DL_E4C722A62	TraesCS1A02G264000	102: TraesCS1A02G264000.1
		93: TraesCS1A02G264000.1
Traes_1DL_E53D205AE	TraesCS1D02G274200	102: TraesCS1D02G274200.1
		93: TraesCS1D02G274200.1
Traes_1DL_E53D205AE	TraesCS1B02G283600	102: TraesCS1B02G283600.1
		93: TraesCS1B02G283600.1
Traes_1DL_E53D205AE	TraesCS1A02G273900	102: TraesCS1A02G273900.1
		93: TraesCS1A02G273900.1
Traes_1DL_EDA7A1267	TraesCS1A02G366300	102: TraesCS1A02G366300.1
		93: TraesCS1A02G366300.1
Traes_1DL_EDA7A1267	TraesCS1D02G371900	102: TraesCS1D02G371900.1
		93: TraesCS1D02G371900.1
Traes_1DL_EDA7A1267	TraesCS1B02G383900	102: TraesCS1B02G383900.1
		93: TraesCS1B02G383900.1
Traes_1DL_EDA7A1267	TraesCS1B02G383800	102: TraesCS1B02G383800.1
		93: TraesCS1B02G383800.1
Traes_1DL_FD9D52784	TraesCS1D02G357100	102: TraesCS1D02G357100.1
		93: TraesCS1D02G357100.1
Traes_1DL_FD9D52784	TraesCS1B02G368900	102: TraesCS1B02G368900.1
		93: TraesCS1B02G368900.1
Traes_1DL_FD9D52784	TraesCS1A02G353000	102: TraesCS1A02G353000.1
		93: TraesCS1A02G353000.1
Traes_1DS_0435E9A1F	TraesCS1D02G041200	102: TraesCS1D02G041200.1
		93: TraesCS1D02G041200.1
Traes_1DS_0435E9A1F	TraesCS1B02G053600	102: TraesCS1B02G053600.1
		93: TraesCS1B02G053600.1
Traes_1DS_0435E9A1F	TraesCS1A02G040600	102: TraesCS1A02G040600.1
		93: TraesCS1A02G040600.1
Traes_1DS_08DB46EF9	TraesCS1A02G050100	102: TraesCS1A02G050100.1
		93: TraesCS1A02G050100.1
Traes_1DS_08DB46EF9	TraesCS1D02G052200	102: TraesCS1D02G052200.1
		93: TraesCS1D02G052200.1
Traes_1DS_08DB46EF9	TraesCS1B02G066400	102: TraesCS1B02G066400.1
		93: TraesCS1B02G066400.1
Traes_1DS_55D10B1E9	TraesCS1D02G071800	102: TraesCS1D02G071800.1
		93: TraesCS1D02G071800.1
Traes_1DS_55D10B1E9	TraesCS1A02G069300	102: TraesCS1A02G069300.1
		93: TraesCS1A02G069300.1
Traes_1DS_55E91A134	TraesCS1D02G084200	102: TraesCS1D02G084200.1
		93: TraesCS1D02G084200.1
Traes_1DS_55E91A134	TraesCS1B02G100400	102: TraesCS1B02G100400.1
		93: TraesCS1B02G100400.1
Traes_1DS_55E91A134	TraesCS1A02G083000	102: TraesCS1A02G083000.1
		93: TraesCS1A02G083000.1
Traes_1DS_5BAD8947E	TraesCS1A02G083100	102: TraesCS1A02G083100.1
		93: TraesCS1A02G083100.1
Traes_1DS_5BAD8947E	TraesCS1B02G100600	102: TraesCS1B02G100600.1
		93: TraesCS1B02G100600.1
Traes_1DS_5BAD8947E	TraesCS1D02G084400	102: TraesCS1D02G084400.1
		93: TraesCS1D02G084400.1
Traes_1DS_62FDD3493	TraesCS1A02G072600	102: TraesCS1A02G072600.1
		93: TraesCS1A02G072600.1
Traes_1DS_62FDD3493	TraesCS1D02G075500	102: TraesCS1D02G075500.1
		93: TraesCS1D02G075500.1
Traes_1DS_62FDD3493	TraesCS1B02G091500	102: TraesCS1B02G091500.1
		93: TraesCS1B02G091500.1
Traes_1DS_8BCA18CB2	TraesCS1D02G125300	102: TraesCS1D02G125300.1
		93: TraesCS1D02G125300.1
Traes_1DS_8BCA18CB2	TraesCS1B02G146200	102: TraesCS1B02G146200.1
		93: TraesCS1B02G146200.1
Traes_1DS_8BCA18CB2	TraesCS1A02G129400	102: TraesCS1A02G129400.1
		93: TraesCS1A02G129400.1
Traes_1DS_A4EA9281D	TraesCS1D02G019400	102: TraesCS1D02G019400.1
		93: TraesCS1D02G019400.1
Traes_1DS_A4EA9281D	TraesCS1A02G019900	102: TraesCS1A02G019900.1
		93: TraesCS1A02G019900.1
Traes_1DS_A4EA9281D	TraesCS1B02G024000	102: TraesCS1B02G024000.1
		93: TraesCS1B02G024000.1
Traes_1DS_B73475505	TraesCS1D02G058300	102: TraesCS1D02G058300.1
		93: TraesCS1D02G058300.1
Traes_1DS_B73475505	TraesCS1B02G075200	102: TraesCS1B02G075200.1
		93: TraesCS1B02G075200.1
Traes_1DS_B73475505	TraesCS1A02G057200	102: TraesCS1A02G057200.1
		93: TraesCS1A02G057200.1
Traes_1DS_D46002062	TraesCS1D02G107400	102: TraesCS1D02G107400.1
		93: TraesCS1D02G107400.1
Traes_1DS_D46002062	TraesCS1B02G124900	102: TraesCS1B02G124900.1
		93: TraesCS1B02G124900.1
Traes_1DS_D46002062	TraesCS1A02G099500	102: TraesCS1A02G099500.1
		93: TraesCS1A02G099500.1
Traes_1DS_DB6D05EE4	TraesCS1D02G013000	102: TraesCS1D02G013000.1
		93: TraesCS1D02G013000.1
Traes_1DS_DB6D05EE4	TraesCS4B02G048500	102: TraesCS4B02G048500.1
		93: TraesCS4B02G048500.1
Traes_2AL_0158D6AD3	TraesCS2A02G502100	102: TraesCS2A02G502100.1
		93: TraesCS2A02G502100.1
Traes_2AL_0158D6AD3	TraesCS2B02G530200	102: TraesCS2B02G530200.1
		93: TraesCS2B02G530200.1
Traes_2AL_0158D6AD3	TraesCS2D02G502600	102: TraesCS2D02G502600.1
		93: TraesCS2D02G502600.1
Traes_2AL_02A33DC90	TraesCS2B02G406900	102: TraesCS2B02G406900.1
		93: TraesCS2B02G406900.1
Traes_2AL_02A33DC90	TraesCS2A02G388900	102: TraesCS2A02G388900.1
		93: TraesCS2A02G388900.1
Traes_2AL_02A33DC90	TraesCS2D02G386700	102: TraesCS2D02G386700.1
		93: TraesCS2D02G386700.1
Traes_2AL_097BADCFE	TraesCS2A02G552400	102: TraesCS2A02G552400.1
		93: TraesCS2A02G552400.1
Traes_2AL_097BADCFE	TraesCS2B02G583800	102: TraesCS2B02G583800.1
		93: TraesCS2B02G583800.1
Traes_2AL_0FD8B0953	TraesCS2A02G401300	102: TraesCS2A02G401300.1
		93: TraesCS2A02G401300.1
Traes_2AL_0FD8B0953	TraesCS2B02G419300	102: TraesCS2B02G419300.1
		93: TraesCS2B02G419300.1
Traes_2AL_14B62F6C1	TraesCS2A02G252600	102: TraesCS2A02G252600.1
		93: TraesCS2A02G252600.1
Traes_2AL_14B62F6C1	TraesCS2D02G253200	102: TraesCS2D02G253200.1
		93: TraesCS2D02G253200.1
Traes_2AL_14B62F6C1	TraesCS2B02G272300	102: TraesCS2B02G272300.1
		93: TraesCS2B02G272300.1
Traes_2AL_180E4BAFE	TraesCS2B02G388300	102: TraesCS2B02G388300.1
		93: TraesCS2B02G388300.1
Traes_2AL_180E4BAFE	TraesCS2A02G371000	102: TraesCS2A02G371000.1
		93: TraesCS2A02G371000.1
Traes_2AL_180E4BAFE	TraesCS2D02G367400	102: TraesCS2D02G367400.1
		93: TraesCS2D02G367400.1
Traes_2AL_210FE485C	TraesCS2A02G367200	102: TraesCS2A02G367200.1
		93: TraesCS2A02G367200.1
Traes_2AL_210FE485C	TraesCS2D02G364100	102: TraesCS2D02G364100.1
		93: TraesCS2D02G364100.1
Traes_2AL_210FE485C	TraesCS2B02G384600	102: TraesCS2B02G384600.1
		93: TraesCS2B02G384600.1
Traes_2AL_2224DCC1A	TraesCS2A02G571300	102: TraesCS2A02G571300.1
		93: TraesCS2A02G571300.1
Traes_2AL_2224DCC1A	TraesCS2B02G615800	102: TraesCS2B02G615800.1
		93: TraesCS2B02G615800.1
Traes_2AL_2224DCC1A	TraesCS2D02G583000	102: TraesCS2D02G583000.1
		93: TraesCS2D02G583000.1
Traes_2AL_229EBA080	TraesCS2D02G582900	102: TraesCS2D02G582900.1
		93: TraesCS2D02G582900.1
Traes_2AL_229EBA080	TraesCS2B02G615900	102: TraesCS2B02G615900.1
		93: TraesCS2B02G615900.1
Traes_2AL_45CEAFCF2	TraesCS2D02G550500	102: TraesCS2D02G550500.1
		93: TraesCS2D02G550500.1
Traes_2AL_45CEAFCF2	TraesCS2A02G548600	102: TraesCS2A02G548600.1
		93: TraesCS2A02G548600.1
Traes_2AL_45CEAFCF2	TraesCS2A02G548500	102: TraesCS2A02G548500.1
		93: TraesCS2A02G548500.1
Traes_2AL_45CEAFCF2	TraesCS2A02G549500	102: TraesCS2A02G549500.1
		93: TraesCS2A02G549500.1
Traes_2AL_4885854CD	TraesCS2B02G350500	102: TraesCS2B02G350500.1
		93: TraesCS2B02G350500.1
Traes_2AL_4885854CD	TraesCS2D02G331200	102: TraesCS2D02G331200.1
		93: TraesCS2D02G331200.1
Traes_2AL_4885854CD	TraesCS2A02G331700	102: TraesCS2A02G331700.1
		93: TraesCS2A02G331700.1
Traes_2AL_490129FAB	TraesCS2D02G381000	102: TraesCS2D02G381000.1
		93: TraesCS2D02G381000.1
Traes_2AL_490129FAB	TraesCS2B02G401500	102: TraesCS2B02G401500.1
		93: TraesCS2B02G401500.1
Traes_2AL_490129FAB	TraesCS2A02G384300	102: TraesCS2A02G384300.1
		93: TraesCS2A02G384300.1
Traes_2AL_61DB73424	TraesCS2B02G531100	102: TraesCS2B02G531100.1
		93: TraesCS2B02G531100.1
Traes_2AL_61DB73424	TraesCS2D02G503900	102: TraesCS2D02G503900.1
		93: TraesCS2D02G503900.1
Traes_2AL_61DB73424	TraesCS2A02G503100	102: TraesCS2A02G503100.1
		93: TraesCS2A02G503100.1
Traes_2AL_6A8D574C4	TraesCS2A02G367700	102: TraesCS2A02G367700.1
		93: TraesCS2A02G367700.1
Traes_2AL_6A8D574C4	TraesCS2D02G364600	102: TraesCS2D02G364600.1
		93: TraesCS2D02G364600.1
Traes_2AL_723E42163	TraesCS2B02G269600	102: TraesCS2B02G269600.1
		93: TraesCS2B02G269600.1
Traes_2AL_723E42163	TraesCS2D02G236200	102: TraesCS2D02G236200.1
		93: TraesCS2D02G236200.1
Traes_2AL_723E42163	TraesCS2A02G245700	102: TraesCS2A02G245700.1
		93: TraesCS2A02G245700.1
Traes_2AL_75396858D	TraesCS2D02G493400	102: TraesCS2D02G493400.1
		93: TraesCS2D02G493400.1
Traes_2AL_75396858D	TraesCS2A02G493500	102: TraesCS2A02G493500.1
		93: TraesCS2A02G493500.1
Traes_2AL_75396858D	TraesCS2B02G521500	102: TraesCS2B02G521500.1
		93: TraesCS2B02G521500.1
Traes_2AL_78B25BEC4	TraesCS2A02G479000	102: TraesCS2A02G479000.1
		93: TraesCS2A02G479000.1
Traes_2AL_78B25BEC4	TraesCS2B02G503400	102: TraesCS2B02G503400.1
		93: TraesCS2B02G503400.1
Traes_2AL_78B25BEC4	TraesCS2D02G478300	102: TraesCS2D02G478300.1
		93: TraesCS2D02G478300.1
Traes_2AL_805027C23	TraesCS2B02G615000	102: TraesCS2B02G615000.1
		93: TraesCS2B02G615000.1
Traes_2AL_805027C23	TraesCS2D02G583900	102: TraesCS2D02G583900.1
		93: TraesCS2D02G583900.1
Traes_2AL_805027C23	TraesCS2A02G572600	102: TraesCS2A02G572600.1
		93: TraesCS2A02G572600.1
Traes_2AL_830D29808	TraesCS2D02G309500	102: TraesCS2D02G309500.1
		93: TraesCS2D02G309500.1
Traes_2AL_830D29808	TraesCS2B02G328200	102: TraesCS2B02G328200.1
		93: TraesCS2B02G328200.1
Traes_2AL_8DA6ECACE	TraesCS2B02G594600	102: TraesCS2B02G594600.1
		93: TraesCS2B02G594600.1
Traes_2AL_8DA6ECACE	TraesCS2A02G588300	102: TraesCS2A02G588300.1
		93: TraesCS2A02G588300.1
Traes_2AL_8DA6ECACE	TraesCS2B02G594900	102: TraesCS2B02G594900.1
		93: TraesCS2B02G594900.1
Traes_2AL_8DA6ECACE	TraesCS2D02G564900	102: TraesCS2D02G564900.1
		93: TraesCS2D02G564900.1
Traes_2AL_8E8343BA5	TraesCS2B02G424300	102: TraesCS2B02G424300.1
		93: TraesCS2B02G424300.1
Traes_2AL_8E8343BA5	TraesCS2A02G406700	102: TraesCS2A02G406700.1
		93: TraesCS2A02G406700.1
Traes_2AL_8E8343BA5	TraesCS2D02G403600	102: TraesCS2D02G403600.1
		93: TraesCS2D02G403600.1
Traes_2AL_90AC53EFF	TraesCS2A02G344000	102: TraesCS2A02G344000.1
		93: TraesCS2A02G344000.1
Traes_2AL_90AC53EFF	TraesCS2D02G322300	102: TraesCS2D02G322300.1
		93: TraesCS2D02G322300.1
Traes_2AL_90AC53EFF	TraesCS2B02G341500	102: TraesCS2B02G341500.1
		93: TraesCS2B02G341500.1
Traes_2AL_9D78F85E2	TraesCS2B02G398000	102: TraesCS2B02G398000.1
		93: TraesCS2B02G398000.1
Traes_2AL_9D78F85E2	TraesCS2B02G398100	102: TraesCS2B02G398100.1
		93: TraesCS2B02G398100.1
Traes_2AL_9D78F85E2	TraesCS2A02G380800	102: TraesCS2A02G380800.1
		93: TraesCS2A02G380800.1
Traes_2AL_9D78F85E2	TraesCS2D02G377200	102: TraesCS2D02G377200.1
		93: TraesCS2D02G377200.1
Traes_2AL_A45F6AEBE	TraesCS2A02G573500	102: TraesCS2A02G573500.1
		93: TraesCS2A02G573500.1
Traes_2AL_A45F6AEBE	TraesCS2B02G614100	102: TraesCS2B02G614100.1
		93: TraesCS2B02G614100.1
Traes_2AL_A45F6AEBE	TraesCS2D02G584700	102: TraesCS2D02G584700.1
		93: TraesCS2D02G584700.1
Traes_2AL_AA9826E22	TraesCS2B02G341300	102: TraesCS2B02G341300.1
		93: TraesCS2B02G341300.1
Traes_2AL_AA9826E22	TraesCS2D02G322100	102: TraesCS2D02G322100.1
		93: TraesCS2D02G322100.1
Traes_2AL_AA9826E22	TraesCS2A02G343800	102: TraesCS2A02G343800.1
		93: TraesCS2A02G343800.1
Traes_2AL_ACC48534E	TraesCS2A02G573700	102: TraesCS2A02G573700.1
		93: TraesCS2A02G573700.1
Traes_2AL_AEB11A672	TraesCSU02G036600	102: TraesCSU02G036600.1
		93: TraesCSU02G036600.1
Traes_2AL_AEB11A672	TraesCS2B02G599900	102: TraesCS2B02G599900.1
		93: TraesCS2B02G599900.1
Traes_2AL_AEB11A672	TraesCS2B02G599800	102: TraesCS2B02G599800.1
		93: TraesCS2B02G599800.1
Traes_2AL_AEB11A672	TraesCS2B02G600100	102: TraesCS2B02G600100.1
		93: TraesCS2B02G600100.1
Traes_2AL_AEB11A672	TraesCS2D02G594400	102: TraesCS2D02G594400.1
		93: TraesCS2D02G594400.1
Traes_2AL_AEB11A672	TraesCS2B02G600200	102: TraesCS2B02G600200.1
		93: TraesCS2B02G600200.1
Traes_2AL_AEB11A672	TraesCS2B02G600000	102: TraesCS2B02G600000.1
		93: TraesCS2B02G600000.1
Traes_2AL_AF9357B4C	TraesCS2B02G387800	102: TraesCS2B02G387800.1
		93: TraesCS2B02G387800.1
Traes_2AL_AF9357B4C	TraesCS2A02G370700	102: TraesCS2A02G370700.1
		93: TraesCS2A02G370700.1
Traes_2AL_AF9357B4C	TraesCS2D02G367000	102: TraesCS2D02G367000.1
		93: TraesCS2D02G367000.1
Traes_2AL_B518C11E4	TraesCS2D02G560000	102: TraesCS2D02G560000.1
		93: TraesCS2D02G560000.1
Traes_2AL_B518C11E4	TraesCS2A02G554300	102: TraesCS2A02G554300.1
		93: TraesCS2A02G554300.1
Traes_2AL_B518C11E4	TraesCS2B02G589800	102: TraesCS2B02G589800.1
		93: TraesCS2B02G589800.1
Traes_2AL_C743B8664	TraesCS2A02G283300	102: TraesCS2A02G283300.1
		93: TraesCS2A02G283300.1
Traes_2AL_C743B8664	TraesCS2D02G282000	102: TraesCS2D02G282000.1
		93: TraesCS2D02G282000.1
Traes_2AL_C743B8664	TraesCS2B02G300400	102: TraesCS2B02G300400.1
		93: TraesCS2B02G300400.1
Traes_2AL_C9805C935	TraesCS2A02G558000	102: TraesCS2A02G558000.1
		93: TraesCS2A02G558000.1
Traes_2AL_C9805C935	TraesCS2D02G571600	102: TraesCS2D02G571600.1
		93: TraesCS2D02G571600.1
Traes_2AL_C9805C935	TraesCS2B02G622400	102: TraesCS2B02G622400.1
		93: TraesCS2B02G622400.1
Traes_2AL_CC403D182	TraesCS2A02G445500	102: TraesCS2A02G445500.1
		93: TraesCS2A02G445500.1
Traes_2AL_CC403D182	TraesCS2D02G444300	102: TraesCS2D02G444300.1
		93: TraesCS2D02G444300.1
Traes_2AL_CC403D182	TraesCS2D02G444200	102: TraesCS2D02G444200.1
		93: TraesCS2D02G444200.1
Traes_2AL_CC403D182	TraesCS2B02G466500	102: TraesCS2B02G466500.1
		93: TraesCS2B02G466500.1
Traes_2AL_CC403D182	TraesCS2B02G466400	102: TraesCS2B02G466400.1
		93: TraesCS2B02G466400.1
Traes_2AL_CC968FC52	TraesCS2B02G309500	102: TraesCS2B02G309500.1
		93: TraesCS2B02G309500.1
Traes_2AL_CC968FC52	TraesCS2D02G290800	102: TraesCS2D02G290800.1
		93: TraesCS2D02G290800.1
Traes_2AL_CC968FC52	TraesCS2A02G293400	102: TraesCS2A02G293400.1
		93: TraesCS2A02G293400.1
Traes_2AL_D6DB7DA57	TraesCS2B02G382000	102: TraesCS2B02G382000.1
		93: TraesCS2B02G382000.1
Traes_2AL_D6DB7DA57	TraesCS2A02G364000	102: TraesCS2A02G364000.1
		93: TraesCS2A02G364000.1
Traes_2AL_D6DB7DA57	TraesCS2D02G361800	102: TraesCS2D02G361800.1
		93: TraesCS2D02G361800.1
Traes_2AL_D9106B0A2	TraesCS2B02G373000	102: TraesCS2B02G373000.1
		93: TraesCS2B02G373000.1
Traes_2AL_D9106B0A2	TraesCS2D02G353000	102: TraesCS2D02G353000.1
		93: TraesCS2D02G353000.1
Traes_2AL_D9106B0A2	TraesCS2A02G355300	102: TraesCS2A02G355300.1
		93: TraesCS2A02G355300.1
Traes_2AL_D917E21F6	TraesCS2D02G382600	102: TraesCS2D02G382600.1
		93: TraesCS2D02G382600.1
Traes_2AL_D917E21F6	TraesCS2A02G386100	102: TraesCS2A02G386100.1
		93: TraesCS2A02G386100.1
Traes_2AL_D917E21F6	TraesCS2B02G403000	102: TraesCS2B02G403000.1
		93: TraesCS2B02G403000.1
Traes_2AL_DF262E611	TraesCS2D02G425000	102: TraesCS2D02G425000.1
		93: TraesCS2D02G425000.1
Traes_2AL_DF262E611	TraesCS2B02G447300	102: TraesCS2B02G447300.1
		93: TraesCS2B02G447300.1
Traes_2AL_DF262E611	TraesCS2A02G426900	102: TraesCS2A02G426900.1
		93: TraesCS2A02G426900.1
Traes_2AL_E0AC9DBC7	TraesCS2D02G563700	102: TraesCS2D02G563700.1
		93: TraesCS2D02G563700.1
Traes_2AL_E0AC9DBC7	TraesCS2D02G563600	102: TraesCS2D02G563600.1
		93: TraesCS2D02G563600.1
Traes_2AL_E0AC9DBC7	TraesCS2A02G590600	102: TraesCS2A02G590600.1
		93: TraesCS2A02G590600.1
Traes_2AL_E0AC9DBC7	TraesCS2B02G593000	102: TraesCS2B02G593000.1
		93: TraesCS2B02G593000.1
Traes_2AL_E7B360A43	TraesCS2D02G320900	102: TraesCS2D02G320900.1
		93: TraesCS2D02G320900.1
Traes_2AL_E7B360A43	TraesCS2B02G340300	102: TraesCS2B02G340300.1
		93: TraesCS2B02G340300.1
Traes_2AL_E7B360A43	TraesCS2A02G342600	102: TraesCS2A02G342600.1
		93: TraesCS2A02G342600.1
Traes_2AL_E80BC759C	TraesCS2D02G489200	102: TraesCS2D02G489200.1
		93: TraesCS2D02G489200.1
Traes_2AL_E80BC759C	TraesCS2A02G488900	102: TraesCS2A02G488900.1
		93: TraesCS2A02G488900.1
Traes_2AL_E80BC759C	TraesCS2B02G516700	102: TraesCS2B02G516700.1
		93: TraesCS2B02G516700.1
Traes_2AL_E99159E61	TraesCS2B02G402500	102: TraesCS2B02G402500.1
		93: TraesCS2B02G402500.1
Traes_2AL_E99159E61	TraesCS2A02G385600	102: TraesCS2A02G385600.1
		93: TraesCS2A02G385600.1
Traes_2AL_E99159E61	TraesCS2D02G382300	102: TraesCS2D02G382300.1
		93: TraesCS2D02G382300.1
Traes_2AL_ED4D3BEC1	TraesCS2B02G558400	102: TraesCS2B02G558400.1
		93: TraesCS2B02G558400.1
Traes_2AL_ED4D3BEC1	TraesCS2D02G530600	102: TraesCS2D02G530600.1
		93: TraesCS2D02G530600.1
Traes_2AL_ED4D3BEC1	TraesCS2A02G527700	102: TraesCS2A02G527700.1
		93: TraesCS2A02G527700.1
Traes_2AL_EEBA32A49	TraesCS2B02G434800	102: TraesCS2B02G434800.1
		93: TraesCS2B02G434800.1
Traes_2AL_EEBA32A49	TraesCS2D02G412800	102: TraesCS2D02G412800.1
		93: TraesCS2D02G412800.1
Traes_2AL_EEBA32A49	TraesCS2A02G415800	102: TraesCS2A02G415800.1
		93: TraesCS2A02G415800.1
Traes_2AL_F83C1236C	TraesCS2B02G489800	102: TraesCS2B02G489800.1
		93: TraesCS2B02G489800.1
Traes_2AL_F83C1236C	TraesCS2D02G467000	102: TraesCS2D02G467000.1
		93: TraesCS2D02G467000.1
Traes_2AL_F83C1236C	TraesCS2A02G467000	102: TraesCS2A02G467000.1
		93: TraesCS2A02G467000.1
Traes_2AL_FA1957F59	TraesCS2A02G352100	102: TraesCS2A02G352100.1
		93: TraesCS2A02G352100.1
Traes_2AL_FC76D3EB9	TraesCS3D02G285000	102: TraesCS3D02G285000.1
		93: TraesCS3D02G285000.1
Traes_2AL_FC76D3EB9	TraesCS2B02G348500	102: TraesCS2B02G348500.1
		93: TraesCS2B02G348500.1
Traes_2AL_FC76D3EB9	TraesCS2D02G329500	102: TraesCS2D02G329500.1
		93: TraesCS2D02G329500.1
Traes_2AL_FC76D3EB9	TraesCS2A02G335200	102: TraesCS2A02G335200.1
		93: TraesCS2A02G335200.1
Traes_2AL_FE11B55BA	TraesCS2D02G308600	102: TraesCS2D02G308600.1
		93: TraesCS2D02G308600.1
Traes_2AL_FE11B55BA	TraesCS2B02G327300	102: TraesCS2B02G327300.1
		93: TraesCS2B02G327300.1
Traes_2AL_FE11B55BA	TraesCS2A02G310300	102: TraesCS2A02G310300.1
		93: TraesCS2A02G310300.1
Traes_2AS_0F2464DE7	TraesCS2D02G120400	102: TraesCS2D02G120400.1
		93: TraesCS2D02G120400.1
Traes_2AS_0F2464DE7	TraesCS1B02G379200	102: TraesCS1B02G379200.1
		93: TraesCS1B02G379200.1
Traes_2AS_0F2464DE7	TraesCS2A02G119400	102: TraesCS2A02G119400.1
		93: TraesCS2A02G119400.1
Traes_2AS_1B8504694	TraesCS2D02G188800	102: TraesCS2D02G188800.1
		93: TraesCS2D02G188800.1
Traes_2AS_1B8504694	TraesCS2A02G180200	102: TraesCS2A02G180200.1
		93: TraesCS2A02G180200.1
Traes_2AS_239CDF865	TraesCS2D02G163700	102: TraesCS2D02G163700.1
		93: TraesCS2D02G163700.1
Traes_2AS_239CDF865	TraesCS2B02G183100	102: TraesCS2B02G183100.1
		93: TraesCS2B02G183100.1
Traes_2AS_239CDF865	TraesCS2A02G157600	102: TraesCS2A02G157600.1
		93: TraesCS2A02G157600.1
Traes_2AS_3953901E4	TraesCS2D02G065200	102: TraesCS2D02G065200.1
		93: TraesCS2D02G065200.1
Traes_2AS_3953901E4	TraesCS2A02G066800	102: TraesCS2A02G066800.1
		93: TraesCS2A02G066800.1
Traes_2AS_3953901E4	TraesCS2B02G079200	102: TraesCS2B02G079200.1
		93: TraesCS2B02G079200.1
Traes_2AS_3C5CB1C2C	TraesCS2A02G159300	102: TraesCS2A02G159300.1
		93: TraesCS2A02G159300.1
Traes_2AS_3C5CB1C2C	TraesCS2D02G166600	102: TraesCS2D02G166600.1
		93: TraesCS2D02G166600.1
Traes_2AS_3C5CB1C2C	TraesCS2B02G184900	102: TraesCS2B02G184900.1
		93: TraesCS2B02G184900.1
Traes_2AS_40FA27AE7	TraesCS2D02G234000	102: TraesCS2D02G234000.1
		93: TraesCS2D02G234000.1
Traes_2AS_40FA27AE7	TraesCS2B02G252000	102: TraesCS2B02G252000.1
		93: TraesCS2B02G252000.1
Traes_2AS_40FA27AE7	TraesCS2A02G230400	102: TraesCS2A02G230400.1
		93: TraesCS2A02G230400.1
Traes_2AS_4CB8AF22D	TraesCS2D02G128600	102: TraesCS2D02G128600.1
		93: TraesCS2D02G128600.1
Traes_2AS_4CB8AF22D	TraesCS2B02G148000	102: TraesCS2B02G148000.1
		93: TraesCS2B02G148000.1
Traes_2AS_4CB8AF22D	TraesCS2A02G125500	102: TraesCS2A02G125500.1
		93: TraesCS2A02G125500.1
Traes_2AS_65AE95B94	TraesCS2D02G099900	102: TraesCS2D02G099900.1
		93: TraesCS2D02G099900.1
Traes_2AS_65AE95B94	TraesCS2D02G090400	102: TraesCS2D02G090400.1
		93: TraesCS2D02G090400.1
Traes_2AS_65AE95B94	TraesCS2A02G100400	102: TraesCS2A02G100400.1
		93: TraesCS2A02G100400.1
Traes_2AS_6B8CE04FD	TraesCS2B02G233400	102: TraesCS2B02G233400.1
		93: TraesCS2B02G233400.1
Traes_2AS_6B8CE04FD	TraesCS2A02G206200	102: TraesCS2A02G206200.1
		93: TraesCS2A02G206200.1
Traes_2AS_6B8CE04FD	TraesCS2D02G209900	102: TraesCS2D02G209900.1
		93: TraesCS2D02G209900.1
Traes_2AS_6CAD77868	TraesCS2D02G180300	102: TraesCS2D02G180300.1
		93: TraesCS2D02G180300.1
Traes_2AS_6CAD77868	TraesCS2B02G199400	102: TraesCS2B02G199400.1
		93: TraesCS2B02G199400.1
Traes_2AS_6CAD77868	TraesCS2A02G173200	102: TraesCS2A02G173200.1
		93: TraesCS2A02G173200.1
Traes_2AS_72E9B68D2	TraesCS2B02G127800	102: TraesCS2B02G127800.1
		93: TraesCS2B02G127800.1
Traes_2AS_72E9B68D2	TraesCS2D02G110000	102: TraesCS2D02G110000.1
		93: TraesCS2D02G110000.1
Traes_2AS_72E9B68D2	TraesCS2A02G109800	102: TraesCS2A02G109800.1
		93: TraesCS2A02G109800.1
Traes_2AS_7A127A218	TraesCS2D02G158500	102: TraesCS2D02G158500.1
		93: TraesCS2D02G158500.1
Traes_2AS_7A127A218	TraesCS2B02G178300	102: TraesCS2B02G178300.1
		93: TraesCS2B02G178300.1
Traes_2AS_7A127A218	TraesCS2A02G153200	102: TraesCS2A02G153200.1
		93: TraesCS2A02G153200.1
Traes_2AS_7DFCB009C	TraesCS2A02G161000	102: TraesCS2A02G161000.1
		93: TraesCS2A02G161000.1
Traes_2AS_7DFCB009C	TraesCS2B02G187000	102: TraesCS2B02G187000.1
		93: TraesCS2B02G187000.1
Traes_2AS_7DFCB009C	TraesCS2D02G168100	102: TraesCS2D02G168100.1
		93: TraesCS2D02G168100.1
Traes_2AS_901012670	TraesCS2D02G157000	102: TraesCS2D02G157000.1
		93: TraesCS2D02G157000.1
Traes_2AS_901012670	TraesCS2B02G177000	102: TraesCS2B02G177000.1
		93: TraesCS2B02G177000.1
Traes_2AS_901012670	TraesCS2A02G151800	102: TraesCS2A02G151800.1
		93: TraesCS2A02G151800.1
Traes_2AS_901012670	TraesCS2D02G156900	102: TraesCS2D02G156900.1
		93: TraesCS2D02G156900.1
Traes_2AS_A4A5BE528	TraesCS2B02G216400	102: TraesCS2B02G216400.1
		93: TraesCS2B02G216400.1
Traes_2AS_A4A5BE528	TraesCS2D02G197300	102: TraesCS2D02G197300.1
		93: TraesCS2D02G197300.1
Traes_2AS_A4A5BE528	TraesCS2A02G190700	102: TraesCS2A02G190700.1
		93: TraesCS2A02G190700.1
Traes_2AS_BDB406ADE	TraesCS2A02G123800	102: TraesCS2A02G123800.1
		93: TraesCS2A02G123800.1
Traes_2AS_BDB406ADE	TraesCS2D02G126600	102: TraesCS2D02G126600.1
		93: TraesCS2D02G126600.1
Traes_2AS_BDB406ADE	TraesCS2B02G145700	102: TraesCS2B02G145700.1
		93: TraesCS2B02G145700.1
Traes_2AS_C3EF3A27F	TraesCS2D02G065600	102: TraesCS2D02G065600.1
		93: TraesCS2D02G065600.1
Traes_2AS_C3EF3A27F	TraesCS2B02G079500	102: TraesCS2B02G079500.1
		93: TraesCS2B02G079500.1
Traes_2AS_C3EF3A27F	TraesCS2A02G067300	102: TraesCS2A02G067300.1
		93: TraesCS2A02G067300.1
Traes_2AS_D26D32A7C	TraesCS2B02G133500	102: TraesCS2B02G133500.1
		93: TraesCS2B02G133500.1
Traes_2AS_D26D32A7C	TraesCS2A02G114400	102: TraesCS2A02G114400.1
		93: TraesCS2A02G114400.1
Traes_2AS_D26D32A7C	TraesCS2D02G115200	102: TraesCS2D02G115200.1
		93: TraesCS2D02G115200.1
Traes_2AS_DCACC5AF9	TraesCS2B02G187300	102: TraesCS2B02G187300.1
		93: TraesCS2B02G187300.1
Traes_2AS_DCACC5AF9	TraesCS2A02G161300	102: TraesCS2A02G161300.1
		93: TraesCS2A02G161300.1
Traes_2AS_DCACC5AF9	TraesCS2D02G168400	102: TraesCS2D02G168400.1
		93: TraesCS2D02G168400.1
Traes_2AS_E509AB03B	TraesCS2A02G107200	102: TraesCS2A02G107200.1
		93: TraesCS2A02G107200.1
Traes_2AS_E509AB03B	TraesCS2D02G107400	102: TraesCS2D02G107400.1
		93: TraesCS2D02G107400.1
Traes_2AS_E6E3B4B88	TraesCS2B02G090100	102: TraesCS2B02G090100.1
		93: TraesCS2B02G090100.1
Traes_2AS_E6E3B4B88	TraesCS2A02G075200	102: TraesCS2A02G075200.1
		93: TraesCS2A02G075200.1
Traes_2AS_E6E3B4B88	TraesCS2D02G073900	102: TraesCS2D02G073900.1
		93: TraesCS2D02G073900.1
Traes_2AS_F2967D6F7	TraesCS2D02G175600	102: TraesCS2D02G175600.1
		93: TraesCS2D02G175600.1
Traes_2AS_F2967D6F7	TraesCS2A02G168200	102: TraesCS2A02G168200.1
		93: TraesCS2A02G168200.1
Traes_2AS_F2967D6F7	TraesCS2B02G194200	102: TraesCS2B02G194200.1
		93: TraesCS2B02G194200.1
Traes_2AS_FE9AC4EDD	TraesCS2D02G221200	102: TraesCS2D02G221200.1
		93: TraesCS2D02G221200.1
Traes_2AS_FE9AC4EDD	TraesCS2A02G215600	102: TraesCS2A02G215600.1
		93: TraesCS2A02G215600.1
Traes_2AS_FE9AC4EDD	TraesCS2B02G240600	102: TraesCS2B02G240600.1
		93: TraesCS2B02G240600.1
Traes_2AS_FFDC54E99	TraesCS2A02G191700	102: TraesCS2A02G191700.1
		93: TraesCS2A02G191700.1
Traes_2AS_FFDC54E99	TraesCS2D02G195800	102: TraesCS2D02G195800.1
		93: TraesCS2D02G195800.1
Traes_2AS_FFDC54E99	TraesCS2B02G215000	102: TraesCS2B02G215000.1
		93: TraesCS2B02G215000.1
Traes_2BL_037B89A3A	TraesCS2D02G309500	102: TraesCS2D02G309500.1
		93: TraesCS2D02G309500.1
Traes_2BL_037B89A3A	TraesCS2B02G328200	102: TraesCS2B02G328200.1
		93: TraesCS2B02G328200.1
Traes_2BL_04FAB4405	TraesCS2A02G502100	102: TraesCS2A02G502100.1
		93: TraesCS2A02G502100.1
Traes_2BL_04FAB4405	TraesCS2D02G502600	102: TraesCS2D02G502600.1
		93: TraesCS2D02G502600.1
Traes_2BL_04FAB4405	TraesCS2B02G530200	102: TraesCS2B02G530200.1
		93: TraesCS2B02G530200.1
Traes_2BL_0501BC320	TraesCS2B02G399200	102: TraesCS2B02G399200.1
		93: TraesCS2B02G399200.1
Traes_2BL_0501BC320	TraesCS2D02G378400	102: TraesCS2D02G378400.1
		93: TraesCS2D02G378400.1
Traes_2BL_0501BC320	TraesCS2A02G381900	102: TraesCS2A02G381900.1
		93: TraesCS2A02G381900.1
Traes_2BL_07EC87598	TraesCS2B02G558400	102: TraesCS2B02G558400.1
		93: TraesCS2B02G558400.1
Traes_2BL_07EC87598	TraesCS2D02G530600	102: TraesCS2D02G530600.1
		93: TraesCS2D02G530600.1
Traes_2BL_07EC87598	TraesCS2A02G527700	102: TraesCS2A02G527700.1
		93: TraesCS2A02G527700.1
Traes_2BL_0ED5DCF4B	TraesCS2B02G350500	102: TraesCS2B02G350500.1
		93: TraesCS2B02G350500.1
Traes_2BL_0ED5DCF4B	TraesCS2D02G331200	102: TraesCS2D02G331200.1
		93: TraesCS2D02G331200.1
Traes_2BL_0ED5DCF4B	TraesCS2A02G331700	102: TraesCS2A02G331700.1
		93: TraesCS2A02G331700.1
Traes_2BL_16B7CE123	TraesCS2D02G564900	102: TraesCS2D02G564900.1
		93: TraesCS2D02G564900.1
Traes_2BL_16B7CE123	TraesCS2A02G588300	102: TraesCS2A02G588300.1
		93: TraesCS2A02G588300.1
Traes_2BL_16B7CE123	TraesCS2B02G594900	102: TraesCS2B02G594900.1
		93: TraesCS2B02G594900.1
Traes_2BL_232B84604	TraesCS2D02G335500	102: TraesCS2D02G335500.1
		93: TraesCS2D02G335500.1
Traes_2BL_232B84604	TraesCS2A02G327400	102: TraesCS2A02G327400.1
		93: TraesCS2A02G327400.1
Traes_2BL_232B84604	TraesCS2B02G354600	102: TraesCS2B02G354600.1
		93: TraesCS2B02G354600.1
Traes_2BL_24D7D2D19	TraesCS2D02G321800	102: TraesCS2D02G321800.1
		93: TraesCS2D02G321800.1
Traes_2BL_24D7D2D19	TraesCS2A02G343500	102: TraesCS2A02G343500.1
		93: TraesCS2A02G343500.1
Traes_2BL_24D7D2D19	TraesCS2B02G341100	102: TraesCS2B02G341100.1
		93: TraesCS2B02G341100.1
Traes_2BL_2C16150A2	TraesCS2B02G419300	102: TraesCS2B02G419300.1
		93: TraesCS2B02G419300.1
Traes_2BL_2C16150A2	TraesCS2A02G401300	102: TraesCS2A02G401300.1
		93: TraesCS2A02G401300.1
Traes_2BL_309B78688	TraesCS2B02G384600	102: TraesCS2B02G384600.1
		93: TraesCS2B02G384600.1
Traes_2BL_309B78688	TraesCS2D02G364100	102: TraesCS2D02G364100.1
		93: TraesCS2D02G364100.1
Traes_2BL_309B78688	TraesCS2A02G367200	102: TraesCS2A02G367200.1
		93: TraesCS2A02G367200.1
Traes_2BL_3BEFDDAA1	TraesCS2D02G412800	102: TraesCS2D02G412800.1
		93: TraesCS2D02G412800.1
Traes_2BL_3BEFDDAA1	TraesCS2B02G434800	102: TraesCS2B02G434800.1
		93: TraesCS2B02G434800.1
Traes_2BL_3BEFDDAA1	TraesCS2A02G415800	102: TraesCS2A02G415800.1
		93: TraesCS2A02G415800.1
Traes_2BL_433D3147C	TraesCS2D02G361800	102: TraesCS2D02G361800.1
		93: TraesCS2D02G361800.1
Traes_2BL_433D3147C	TraesCS2B02G382000	102: TraesCS2B02G382000.1
		93: TraesCS2B02G382000.1
Traes_2BL_433D3147C	TraesCS2A02G364000	102: TraesCS2A02G364000.1
		93: TraesCS2A02G364000.1
Traes_2BL_4AA60700A	TraesCS2D02G344200	102: TraesCS2D02G344200.1
		93: TraesCS2D02G344200.1
Traes_2BL_4AA60700A	TraesCS2B02G364000	102: TraesCS2B02G364000.1
		93: TraesCS2B02G364000.1
Traes_2BL_4AA60700A	TraesCS2A02G345500	102: TraesCS2A02G345500.1
		93: TraesCS2A02G345500.1
Traes_2BL_52480A403	TraesCS2A02G486900	102: TraesCS2A02G486900.1
		93: TraesCS2A02G486900.1
Traes_2BL_52480A403	TraesCS2D02G486900	102: TraesCS2D02G486900.1
		93: TraesCS2D02G486900.1
Traes_2BL_52480A403	TraesCS2B02G513700	102: TraesCS2B02G513700.1
		93: TraesCS2B02G513700.1
Traes_2BL_5880DAAC3	TraesCS2D02G364600	102: TraesCS2D02G364600.1
		93: TraesCS2D02G364600.1
Traes_2BL_5880DAAC3	TraesCS2D02G364500	102: TraesCS2D02G364500.1
		93: TraesCS2D02G364500.1
Traes_2BL_5880DAAC3	TraesCS2A02G367700	102: TraesCS2A02G367700.1
		93: TraesCS2A02G367700.1
Traes_2BL_593E1CCC2	TraesCS2D02G412400	102: TraesCS2D02G412400.1
		93: TraesCS2D02G412400.1
Traes_2BL_593E1CCC2	TraesCS2A02G415300	102: TraesCS2A02G415300.1
		93: TraesCS2A02G415300.1
Traes_2BL_593E1CCC2	TraesCS2B02G434300	102: TraesCS2B02G434300.1
		93: TraesCS2B02G434300.1
Traes_2BL_5B0460EA4	TraesCS2D02G308600	102: TraesCS2D02G308600.1
		93: TraesCS2D02G308600.1
Traes_2BL_5B0460EA4	TraesCS2B02G327300	102: TraesCS2B02G327300.1
		93: TraesCS2B02G327300.1
Traes_2BL_5B0460EA4	TraesCS2A02G310300	102: TraesCS2A02G310300.1
		93: TraesCS2A02G310300.1
Traes_2BL_5CA3D3163	TraesCS2A02G352100	102: TraesCS2A02G352100.1
		93: TraesCS2A02G352100.1
Traes_2BL_716275274	TraesCS2D02G550400	102: TraesCS2D02G550400.1
		93: TraesCS2D02G550400.1
Traes_2BL_716275274	TraesCS2A02G548900	102: TraesCS2A02G548900.1
		93: TraesCS2A02G548900.1
Traes_2BL_716275274	TraesCS2B02G580100	102: TraesCS2B02G580100.1
		93: TraesCS2B02G580100.1
Traes_2BL_789FD6D01	TraesCS2B02G317700	102: TraesCS2B02G317700.1
		93: TraesCS2B02G317700.1
Traes_2BL_789FD6D01	TraesCS2D02G300200	102: TraesCS2D02G300200.1
		93: TraesCS2D02G300200.1
Traes_2BL_7911433A3	TraesCS2A02G549800	102: TraesCS2A02G549800.1
		93: TraesCS2A02G549800.1
Traes_2BL_7911433A3	TraesCS2A02G549600	102: TraesCS2A02G549600.1
		93: TraesCS2A02G549600.1
Traes_2BL_7911433A3	TraesCS2D02G550700	102: TraesCS2D02G550700.1
		93: TraesCS2D02G550700.1
Traes_2BL_7911433A3	TraesCS2A02G549700	102: TraesCS2A02G549700.1
		93: TraesCS2A02G549700.1
Traes_2BL_7911433A3	TraesCS2B02G580300	102: TraesCS2B02G580300.1
		93: TraesCS2B02G580300.1
Traes_2BL_7E386E5FA	TraesCS2D02G320900	102: TraesCS2D02G320900.1
		93: TraesCS2D02G320900.1
Traes_2BL_7E386E5FA	TraesCS2B02G340300	102: TraesCS2B02G340300.1
		93: TraesCS2B02G340300.1
Traes_2BL_7E386E5FA	TraesCS2A02G342600	102: TraesCS2A02G342600.1
		93: TraesCS2A02G342600.1
Traes_2BL_7F9F8D481	TraesCS2A02G488900	102: TraesCS2A02G488900.1
		93: TraesCS2A02G488900.1
Traes_2BL_7F9F8D481	TraesCS2D02G489200	102: TraesCS2D02G489200.1
		93: TraesCS2D02G489200.1
Traes_2BL_7F9F8D481	TraesCS2B02G516700	102: TraesCS2B02G516700.1
		93: TraesCS2B02G516700.1
Traes_2BL_8E3548827	TraesCS2B02G300400	102: TraesCS2B02G300400.1
		93: TraesCS2B02G300400.1
Traes_2BL_8E3548827	TraesCS2D02G282000	102: TraesCS2D02G282000.1
		93: TraesCS2D02G282000.1
Traes_2BL_8E3548827	TraesCS2A02G283300	102: TraesCS2A02G283300.1
		93: TraesCS2A02G283300.1
Traes_2BL_94E5996F7	TraesCS2A02G467100	102: TraesCS2A02G467100.1
		93: TraesCS2A02G467100.1
Traes_2BL_94E5996F7	TraesCS2B02G489900	102: TraesCS2B02G489900.1
		93: TraesCS2B02G489900.1
Traes_2BL_94E5996F7	TraesCS2D02G467100	102: TraesCS2D02G467100.1
		93: TraesCS2D02G467100.1
Traes_2BL_A21853144	TraesCS2D02G396600	102: TraesCS2D02G396600.1
		93: TraesCS2D02G396600.1
Traes_2BL_A21853144	TraesCS2A02G399100	102: TraesCS2A02G399100.1
		93: TraesCS2A02G399100.1
Traes_2BL_A21853144	TraesCS2B02G417100	102: TraesCS2B02G417100.1
		93: TraesCS2B02G417100.1
Traes_2BL_A3FAE4AE7	TraesCS2B02G309500	102: TraesCS2B02G309500.1
		93: TraesCS2B02G309500.1
Traes_2BL_A3FAE4AE7	TraesCS2A02G293400	102: TraesCS2A02G293400.1
		93: TraesCS2A02G293400.1
Traes_2BL_A3FAE4AE7	TraesCS2D02G290800	102: TraesCS2D02G290800.1
		93: TraesCS2D02G290800.1
Traes_2BL_B36482127	TraesCS2D02G583100	102: TraesCS2D02G583100.1
		93: TraesCS2D02G583100.1
Traes_2BL_B36482127	TraesCS2B02G615700	102: TraesCS2B02G615700.1
		93: TraesCS2B02G615700.1
Traes_2BL_B36482127	TraesCS2A02G571500	102: TraesCS2A02G571500.1
		93: TraesCS2A02G571500.1
Traes_2BL_B38832294	TraesCS2A02G386100	102: TraesCS2A02G386100.1
		93: TraesCS2A02G386100.1
Traes_2BL_B38832294	TraesCS2D02G382600	102: TraesCS2D02G382600.1
		93: TraesCS2D02G382600.1
Traes_2BL_B38832294	TraesCS2B02G403000	102: TraesCS2B02G403000.1
		93: TraesCS2B02G403000.1
Traes_2BL_B397F2CE3	TraesCS2B02G529200	102: TraesCS2B02G529200.1
		93: TraesCS2B02G529200.1
Traes_2BL_B614F03D1	TraesCS2B02G272300	102: TraesCS2B02G272300.1
		93: TraesCS2B02G272300.1
Traes_2BL_B614F03D1	TraesCS2A02G252600	102: TraesCS2A02G252600.1
		93: TraesCS2A02G252600.1
Traes_2BL_B614F03D1	TraesCS2D02G253200	102: TraesCS2D02G253200.1
		93: TraesCS2D02G253200.1
Traes_2BL_B6CA439C5	TraesCS2B02G341400	102: TraesCS2B02G341400.1
		93: TraesCS2B02G341400.1
Traes_2BL_B6CA439C5	TraesCS2D02G322200	102: TraesCS2D02G322200.1
		93: TraesCS2D02G322200.1
Traes_2BL_B6CA439C5	TraesCS2A02G343900	102: TraesCS2A02G343900.1
		93: TraesCS2A02G343900.1
Traes_2BL_BB77D1B1A	TraesCS2B02G456200	102: TraesCS2B02G456200.1
		93: TraesCS2B02G456200.1
Traes_2BL_BB77D1B1A	TraesCS2A02G437100	102: TraesCS2A02G437100.1
		93: TraesCS2A02G437100.1
Traes_2BL_BB77D1B1A	TraesCS2D02G432900	102: TraesCS2D02G432900.1
		93: TraesCS2D02G432900.1
Traes_2BL_C594B831F	TraesCS2B02G273500	102: TraesCS2B02G273500.1
		93: TraesCS2B02G273500.1
Traes_2BL_C594B831F	TraesCS2D02G254400	102: TraesCS2D02G254400.1
		93: TraesCS2D02G254400.1
Traes_2BL_C594B831F	TraesCS2A02G253900	102: TraesCS2A02G253900.1
		93: TraesCS2A02G253900.1
Traes_2BL_C80835336	TraesCS2B02G401500	102: TraesCS2B02G401500.1
		93: TraesCS2B02G401500.1
Traes_2BL_C80835336	TraesCS2D02G381000	102: TraesCS2D02G381000.1
		93: TraesCS2D02G381000.1
Traes_2BL_C80835336	TraesCS2A02G384300	102: TraesCS2A02G384300.1
		93: TraesCS2A02G384300.1
Traes_2BL_C963272C8	TraesCS2D02G403600	102: TraesCS2D02G403600.1
		93: TraesCS2D02G403600.1
Traes_2BL_C963272C8	TraesCS2A02G406700	102: TraesCS2A02G406700.1
		93: TraesCS2A02G406700.1
Traes_2BL_C963272C8	TraesCS2B02G424300	102: TraesCS2B02G424300.1
		93: TraesCS2B02G424300.1
Traes_2BL_D4E0B8FE11	TraesCS2D02G290300	102: TraesCS2D02G290300.1
		93: TraesCS2D02G290300.1
Traes_2BL_D4E0B8FE11	TraesCS2B02G308900	102: TraesCS2B02G308900.1
		93: TraesCS2B02G308900.1
Traes_2BL_D4E0B8FE11	TraesCS2A02G292400	102: TraesCS2A02G292400.1
		93: TraesCS2A02G292400.1
Traes_2BL_D506EE7D2	TraesCS2A02G354500	102: TraesCS2A02G354500.1
		93: TraesCS2A02G354500.1
Traes_2BL_D506EE7D2	TraesCS2D02G354300	102: TraesCS2D02G354300.1
		93: TraesCS2D02G354300.1
Traes_2BL_D506EE7D2	TraesCS2B02G374600	102: TraesCS2B02G374600.1
		93: TraesCS2B02G374600.1
Traes_2BL_E366A5226	TraesCS2A02G350700	102: TraesCS2A02G350700.1
		93: TraesCS2A02G350700.1
Traes_2BL_E366A5226	TraesCS2B02G369000	102: TraesCS2B02G369000.1
		93: TraesCS2B02G369000.1
Traes_2BL_E366A5226	TraesCS2D02G348800	102: TraesCS2D02G348800.1
		93: TraesCS2D02G348800.1
Traes_2BL_E3C1E6450	TraesCS2A02G493500	102: TraesCS2A02G493500.1
		93: TraesCS2A02G493500.1
Traes_2BL_E3C1E6450	TraesCS2B02G521500	102: TraesCS2B02G521500.1
		93: TraesCS2B02G521500.1
Traes_2BL_E3C1E6450	TraesCS2D02G493400	102: TraesCS2D02G493400.1
		93: TraesCS2D02G493400.1
Traes_2BL_E5F50498D	TraesCS2B02G304800	102: TraesCS2B02G304800.1
		93: TraesCS2B02G304800.1
Traes_2BL_E5F50498D	TraesCS2A02G288000	102: TraesCS2A02G288000.1
		93: TraesCS2A02G288000.1
Traes_2BL_E5F50498D	TraesCS2D02G286300	102: TraesCS2D02G286300.1
		93: TraesCS2D02G286300.1
Traes_2BL_E761CDF1A	TraesCS2D02G478300	102: TraesCS2D02G478300.1
		93: TraesCS2D02G478300.1
Traes_2BL_E761CDF1A	TraesCS2B02G503400	102: TraesCS2B02G503400.1
		93: TraesCS2B02G503400.1
Traes_2BL_E761CDF1A	TraesCS2A02G479000	102: TraesCS2A02G479000.1
		93: TraesCS2A02G479000.1
Traes_2BL_F032351C0	TraesCS2D02G353000	102: TraesCS2D02G353000.1
		93: TraesCS2D02G353000.1
Traes_2BL_F032351C0	TraesCS2B02G373000	102: TraesCS2B02G373000.1
		93: TraesCS2B02G373000.1
Traes_2BL_F032351C0	TraesCS2A02G355300	102: TraesCS2A02G355300.1
		93: TraesCS2A02G355300.1
Traes_2BL_F22336B90	TraesCS2D02G563600	102: TraesCS2D02G563600.1
		93: TraesCS2D02G563600.1
Traes_2BL_F22336B90	TraesCS2B02G593000	102: TraesCS2B02G593000.1
		93: TraesCS2B02G593000.1
Traes_2BL_F22336B90	TraesCS2D02G563700	102: TraesCS2D02G563700.1
		93: TraesCS2D02G563700.1
Traes_2BL_F22336B90	TraesCS2A02G590600	102: TraesCS2A02G590600.1
		93: TraesCS2A02G590600.1
Traes_2BL_F95E57A0C	TraesCS2A02G343600	102: TraesCS2A02G343600.1
		93: TraesCS2A02G343600.1
Traes_2BL_F95E57A0C	TraesCS2D02G321900	102: TraesCS2D02G321900.1
		93: TraesCS2D02G321900.1
Traes_2BL_F95E57A0C	TraesCS2B02G341200	102: TraesCS2B02G341200.1
		93: TraesCS2B02G341200.1
Traes_2BL_FD8F6184B	TraesCS2D02G335300	102: TraesCS2D02G335300.1
		93: TraesCS2D02G335300.1
Traes_2BL_FD8F6184B	TraesCS2B02G354400	102: TraesCS2B02G354400.1
		93: TraesCS2B02G354400.1
Traes_2BL_FD8F6184B	TraesCS2A02G327600	102: TraesCS2A02G327600.1
		93: TraesCS2A02G327600.1
Traes_2BS_06BA9F0D9	TraesCS2D02G180300	102: TraesCS2D02G180300.1
		93: TraesCS2D02G180300.1
Traes_2BS_06BA9F0D9	TraesCS2B02G199400	102: TraesCS2B02G199400.1
		93: TraesCS2B02G199400.1
Traes_2BS_06BA9F0D9	TraesCS2A02G173200	102: TraesCS2A02G173200.1
		93: TraesCS2A02G173200.1
Traes_2BS_0FA5E53AD	TraesCS2A02G035300	102: TraesCS2A02G035300.1
		93: TraesCS2A02G035300.1
Traes_2BS_0FA5E53AD	TraesCS2D02G034500	102: TraesCS2D02G034500.1
		93: TraesCS2D02G034500.1
Traes_2BS_0FA5E53AD	TraesCS2B02G048400	102: TraesCS2B02G048400.1
		93: TraesCS2B02G048400.1
Traes_2BS_169BEF991	TraesCS2B02G167900	102: TraesCS2B02G167900.1
		93: TraesCS2B02G167900.1
Traes_2BS_169BEF991	TraesCS2D02G146100	102: TraesCS2D02G146100.1
		93: TraesCS2D02G146100.1
Traes_2BS_169BEF991	TraesCS2A02G142800	102: TraesCS2A02G142800.1
		93: TraesCS2A02G142800.1
Traes_2BS_1CC6B989C	TraesCS2A02G191700	102: TraesCS2A02G191700.1
		93: TraesCS2A02G191700.1
Traes_2BS_1CC6B989C	TraesCS2D02G195800	102: TraesCS2D02G195800.1
		93: TraesCS2D02G195800.1
Traes_2BS_1CC6B989C	TraesCS2B02G215000	102: TraesCS2B02G215000.1
		93: TraesCS2B02G215000.1
Traes_2BS_23E094F33	TraesCS2A02G066700	102: TraesCS2A02G066700.1
		93: TraesCS2A02G066700.1
Traes_2BS_23E094F33	TraesCS2B02G078900	102: TraesCS2B02G078900.1
		93: TraesCS2B02G078900.1
Traes_2BS_23E094F33	TraesCS2B02G079100	102: TraesCS2B02G079100.1
		93: TraesCS2B02G079100.1
Traes_2BS_23E094F33	TraesCS2D02G065100	102: TraesCS2D02G065100.1
		93: TraesCS2D02G065100.1
Traes_2BS_2EDCB210E	TraesCS2A02G134300	102: TraesCS2A02G134300.1
		93: TraesCS2A02G134300.1
Traes_2BS_2EDCB210E	TraesCS2B02G157800	102: TraesCS2B02G157800.1
		93: TraesCS2B02G157800.1
Traes_2BS_2EDCB210E	TraesCS2D02G136500	102: TraesCS2D02G136500.1
		93: TraesCS2D02G136500.1
Traes_2BS_42BB38B51	TraesCS2B02G187200	102: TraesCS2B02G187200.1
		93: TraesCS2B02G187200.1
Traes_2BS_42BB38B51	TraesCS2D02G168300	102: TraesCS2D02G168300.1
		93: TraesCS2D02G168300.1
Traes_2BS_4FF4CEA9F	TraesCS2D02G108500	102: TraesCS2D02G108500.1
		93: TraesCS2D02G108500.1
Traes_2BS_4FF4CEA9F	TraesCS2A02G108600	102: TraesCS2A02G108600.1
		93: TraesCS2A02G108600.1
Traes_2BS_4FF4CEA9F	TraesCS2B02G126200	102: TraesCS2B02G126200.1
		93: TraesCS2B02G126200.1
Traes_2BS_5B00A8C50	TraesCS2B02G122500	102: TraesCS2B02G122500.1
		93: TraesCS2B02G122500.1
Traes_2BS_5B00A8C50	TraesCS2A02G105600	102: TraesCS2A02G105600.1
		93: TraesCS2A02G105600.1
Traes_2BS_5B00A8C50	TraesCS2D02G105300	102: TraesCS2D02G105300.1
		93: TraesCS2D02G105300.1
Traes_2BS_667E8520D	TraesCS2A02G153200	102: TraesCS2A02G153200.1
		93: TraesCS2A02G153200.1
Traes_2BS_667E8520D	TraesCS2D02G158500	102: TraesCS2D02G158500.1
		93: TraesCS2D02G158500.1
Traes_2BS_667E8520D	TraesCS2B02G178300	102: TraesCS2B02G178300.1
		93: TraesCS2B02G178300.1
Traes_2BS_7C5E4A8F7	TraesCS2B02G148000	102: TraesCS2B02G148000.1
		93: TraesCS2B02G148000.1
Traes_2BS_7C5E4A8F7	TraesCS2D02G128600	102: TraesCS2D02G128600.1
		93: TraesCS2D02G128600.1
Traes_2BS_7C5E4A8F7	TraesCS2A02G125500	102: TraesCS2A02G125500.1
		93: TraesCS2A02G125500.1
Traes_2BS_8D01B66C0	TraesCS2A02G159300	102: TraesCS2A02G159300.1
		93: TraesCS2A02G159300.1
Traes_2BS_8D01B66C0	TraesCS2B02G184900	102: TraesCS2B02G184900.1
		93: TraesCS2B02G184900.1
Traes_2BS_8D01B66C0	TraesCS2D02G166600	102: TraesCS2D02G166600.1
		93: TraesCS2D02G166600.1
Traes_2BS_8F766B5E9	TraesCS2A02G108600	102: TraesCS2A02G108600.1
		93: TraesCS2A02G108600.1
Traes_2BS_8F766B5E9	TraesCS2B02G125800	102: TraesCS2B02G125800.1
		93: TraesCS2B02G125800.1
Traes_2BS_8F766B5E9	TraesCS2D02G108500	102: TraesCS2D02G108500.1
		93: TraesCS2D02G108500.1
Traes_2BS_96ECE84C2	TraesCS2A02G168200	102: TraesCS2A02G168200.1
		93: TraesCS2A02G168200.1
Traes_2BS_96ECE84C2	TraesCS2B02G194200	102: TraesCS2B02G194200.1
		93: TraesCS2B02G194200.1
Traes_2BS_96ECE84C2	TraesCS2D02G175600	102: TraesCS2D02G175600.1
		93: TraesCS2D02G175600.1
Traes_2BS_9AC70EA61	TraesCS2D02G073900	102: TraesCS2D02G073900.1
		93: TraesCS2D02G073900.1
Traes_2BS_9AC70EA61	TraesCS2B02G090100	102: TraesCS2B02G090100.1
		93: TraesCS2B02G090100.1
Traes_2BS_9AC70EA61	TraesCS2A02G075200	102: TraesCS2A02G075200.1
		93: TraesCS2A02G075200.1
Traes_2BS_9F970FFE5	TraesCS2A02G134500	102: TraesCS2A02G134500.1
		93: TraesCS2A02G134500.1
Traes_2BS_9F970FFE5	TraesCS2B02G158000	102: TraesCS2B02G158000.1
		93: TraesCS2B02G158000.1
Traes_2BS_9F970FFE5	TraesCS2D02G136700	102: TraesCS2D02G136700.1
		93: TraesCS2D02G136700.1
Traes_2BS_A3FACFBB7	TraesCS2D02G027700	102: TraesCS2D02G027700.1
		93: TraesCS2D02G027700.1
Traes_2BS_A3FACFBB7	TraesCS2A02G025700	102: TraesCS2A02G025700.1
		93: TraesCS2A02G025700.1
Traes_2BS_A3FACFBB7	TraesCS2B02G038700	102: TraesCS2B02G038700.1
		93: TraesCS2B02G038700.1
Traes_2BS_A5BF49CE9	TraesCS2A02G161100	102: TraesCS2A02G161100.1
		93: TraesCS2A02G161100.1
Traes_2BS_A5BF49CE9	TraesCS2A02G161200	102: TraesCS2A02G161200.1
		93: TraesCS2A02G161200.1
Traes_2BS_A5BF49CE9	TraesCS2B02G187100	102: TraesCS2B02G187100.1
		93: TraesCS2B02G187100.1
Traes_2BS_A5BF49CE9	TraesCS2D02G168200	102: TraesCS2D02G168200.1
		93: TraesCS2D02G168200.1
Traes_2BS_ADC2F0EB8	TraesCS2D02G065200	102: TraesCS2D02G065200.1
		93: TraesCS2D02G065200.1
Traes_2BS_ADC2F0EB8	TraesCS2A02G066800	102: TraesCS2A02G066800.1
		93: TraesCS2A02G066800.1
Traes_2BS_ADC2F0EB8	TraesCS2B02G079200	102: TraesCS2B02G079200.1
		93: TraesCS2B02G079200.1
Traes_2BS_B6E90913E	TraesCS2B02G189300	102: TraesCS2B02G189300.1
		93: TraesCS2B02G189300.1
Traes_2BS_B6E90913E	TraesCS2A02G163600	102: TraesCS2A02G163600.1
		93: TraesCS2A02G163600.1
Traes_2BS_B6E90913E	TraesCS2D02G170400	102: TraesCS2D02G170400.1
		93: TraesCS2D02G170400.1
Traes_2BS_C02C5A463	TraesCS2A02G100400	102: TraesCS2A02G100400.1
		93: TraesCS2A02G100400.1
Traes_2BS_C25203771	TraesCS2D02G188800	102: TraesCS2D02G188800.1
		93: TraesCS2D02G188800.1
Traes_2BS_C25203771	TraesCS2A02G180200	102: TraesCS2A02G180200.1
		93: TraesCS2A02G180200.1
Traes_2BS_CA02DC5B2	TraesCS2B02G252000	102: TraesCS2B02G252000.1
		93: TraesCS2B02G252000.1
Traes_2BS_CA02DC5B2	TraesCS2D02G234000	102: TraesCS2D02G234000.1
		93: TraesCS2D02G234000.1
Traes_2BS_CA02DC5B2	TraesCS2A02G230400	102: TraesCS2A02G230400.1
		93: TraesCS2A02G230400.1
Traes_2BS_CADAA49C9	TraesCS2B02G174400	102: TraesCS2B02G174400.1
		93: TraesCS2B02G174400.1
Traes_2BS_CADAA49C9	TraesCS2D02G154300	102: TraesCS2D02G154300.1
		93: TraesCS2D02G154300.1
Traes_2BS_D45DA069F	TraesCS2B02G221500	102: TraesCS2B02G221500.1
		93: TraesCS2B02G221500.1
Traes_2BS_D45DA069F	TraesCS2A02G185800	102: TraesCS2A02G185800.1
		93: TraesCS2A02G185800.1
Traes_2BS_D45DA069F	TraesCS2D02G201900	102: TraesCS2D02G201900.1
		93: TraesCS2D02G201900.1
Traes_2BS_E15A746F5	TraesCS2B02G016000	102: TraesCS2B02G016000.1
		93: TraesCS2B02G016000.1
Traes_2BS_E15A746F5	TraesCS2A02G005200	102: TraesCS2A02G005200.1
		93: TraesCS2A02G005200.1
Traes_2BS_E15A746F5	TraesCS2D02G006600	102: TraesCS2D02G006600.1
		93: TraesCS2D02G006600.1
Traes_2BS_E63580979	TraesCS2D02G073900	102: TraesCS2D02G073900.1
		93: TraesCS2D02G073900.1
Traes_2BS_E63580979	TraesCS2B02G090100	102: TraesCS2B02G090100.1
		93: TraesCS2B02G090100.1
Traes_2BS_E63580979	TraesCS2A02G075200	102: TraesCS2A02G075200.1
		93: TraesCS2A02G075200.1
Traes_2BS_EAB2C09D0	TraesCS2B02G124600	102: TraesCS2B02G124600.1
		93: TraesCS2B02G124600.1
Traes_2BS_EAB2C09D0	TraesCS2D02G107600	102: TraesCS2D02G107600.1
		93: TraesCS2D02G107600.1
Traes_2DL_0032C6179	TraesCS2B02G341300	102: TraesCS2B02G341300.1
		93: TraesCS2B02G341300.1
Traes_2DL_0032C6179	TraesCS2D02G322100	102: TraesCS2D02G322100.1
		93: TraesCS2D02G322100.1
Traes_2DL_0032C6179	TraesCS2A02G343800	102: TraesCS2A02G343800.1
		93: TraesCS2A02G343800.1
Traes_2DL_00618F315	TraesCS2D02G364500	102: TraesCS2D02G364500.1
		93: TraesCS2D02G364500.1
Traes_2DL_06E6A2543	TraesCS2B02G362700	102: TraesCS2B02G362700.1
		93: TraesCS2B02G362700.1
Traes_2DL_06E6A2543	TraesCS2A02G320400	102: TraesCS2A02G320400.1
		93: TraesCS2A02G320400.1
Traes_2DL_1074BF139	TraesCS2D02G506500	102: TraesCS2D02G506500.1
		93: TraesCS2D02G506500.1
Traes_2DL_1074BF139	TraesCS2A02G505600	102: TraesCS2A02G505600.1
		93: TraesCS2A02G505600.1
Traes_2DL_1074BF139	TraesCS2B02G534000	102: TraesCS2B02G534000.1
		93: TraesCS2B02G534000.1
Traes_2DL_1F0CDB1CE1	TraesCS2B02G489900	102: TraesCS2B02G489900.1
		93: TraesCS2B02G489900.1
Traes_2DL_1F0CDB1CE1	TraesCS2A02G467100	102: TraesCS2A02G467100.1
		93: TraesCS2A02G467100.1
Traes_2DL_1F0CDB1CE1	TraesCS2D02G467100	102: TraesCS2D02G467100.1
		93: TraesCS2D02G467100.1
Traes_2DL_2128A95BD	TraesCS2A02G460700	102: TraesCS2A02G460700.1
		93: TraesCS2A02G460700.1
Traes_2DL_2128A95BD	TraesCS2B02G482400	102: TraesCS2B02G482400.1
		93: TraesCS2B02G482400.1
Traes_2DL_2128A95BD	TraesCS2D02G460900	102: TraesCS2D02G460900.1
		93: TraesCS2D02G460900.1
Traes_2DL_22482812B	TraesCS2B02G424300	102: TraesCS2B02G424300.1
		93: TraesCS2B02G424300.1
Traes_2DL_22482812B	TraesCS2A02G406700	102: TraesCS2A02G406700.1
		93: TraesCS2A02G406700.1
Traes_2DL_22482812B	TraesCS2D02G403600	102: TraesCS2D02G403600.1
		93: TraesCS2D02G403600.1
Traes_2DL_24AC58D40	TraesCS2D02G381000	102: TraesCS2D02G381000.1
		93: TraesCS2D02G381000.1
Traes_2DL_24AC58D40	TraesCS2A02G384300	102: TraesCS2A02G384300.1
		93: TraesCS2A02G384300.1
Traes_2DL_24AC58D40	TraesCS2B02G401500	102: TraesCS2B02G401500.1
		93: TraesCS2B02G401500.1
Traes_2DL_30F23E577	TraesCS2D02G425000	102: TraesCS2D02G425000.1
		93: TraesCS2D02G425000.1
Traes_2DL_30F23E577	TraesCS2B02G447300	102: TraesCS2B02G447300.1
		93: TraesCS2B02G447300.1
Traes_2DL_30F23E577	TraesCS2A02G426900	102: TraesCS2A02G426900.1
		93: TraesCS2A02G426900.1
Traes_2DL_3C229EB92	TraesCS2D02G563700	102: TraesCS2D02G563700.1
		93: TraesCS2D02G563700.1
Traes_2DL_3C229EB92	TraesCS2D02G563600	102: TraesCS2D02G563600.1
		93: TraesCS2D02G563600.1
Traes_2DL_3C229EB92	TraesCS2B02G593000	102: TraesCS2B02G593000.1
		93: TraesCS2B02G593000.1
Traes_2DL_3C229EB92	TraesCS2A02G590600	102: TraesCS2A02G590600.1
		93: TraesCS2A02G590600.1
Traes_2DL_3C51B3AAE	TraesCS2B02G307300	102: TraesCS2B02G307300.1
		93: TraesCS2B02G307300.1
Traes_2DL_3C51B3AAE	TraesCS2A02G290900	102: TraesCS2A02G290900.1
		93: TraesCS2A02G290900.1
Traes_2DL_3C51B3AAE	TraesCS2D02G288800	102: TraesCS2D02G288800.1
		93: TraesCS2D02G288800.1
Traes_2DL_45B648B2D	TraesCS2D02G300200	102: TraesCS2D02G300200.1
		93: TraesCS2D02G300200.1
Traes_2DL_45B648B2D	TraesCS2B02G317700	102: TraesCS2B02G317700.1
		93: TraesCS2B02G317700.1
Traes_2DL_490C926F8	TraesCS2D02G357600	102: TraesCS2D02G357600.1
		93: TraesCS2D02G357600.1
Traes_2DL_490C926F8	TraesCS2B02G378100	102: TraesCS2B02G378100.1
		93: TraesCS2B02G378100.1
Traes_2DL_527E6E688	TraesCS2A02G367200	102: TraesCS2A02G367200.1
		93: TraesCS2A02G367200.1
Traes_2DL_527E6E688	TraesCS2D02G364100	102: TraesCS2D02G364100.1
		93: TraesCS2D02G364100.1
Traes_2DL_527E6E688	TraesCS2B02G384600	102: TraesCS2B02G384600.1
		93: TraesCS2B02G384600.1
Traes_2DL_611BC53C7	TraesCS2D02G446600	102: TraesCS2D02G446600.1
		93: TraesCS2D02G446600.1
Traes_2DL_611BC53C7	TraesCS2A02G447700	102: TraesCS2A02G447700.1
		93: TraesCS2A02G447700.1
Traes_2DL_611BC53C7	TraesCS2B02G468100	102: TraesCS2B02G468100.1
		93: TraesCS2B02G468100.1
Traes_2DL_647B61E84	TraesCS2A02G293400	102: TraesCS2A02G293400.1
		93: TraesCS2A02G293400.1
Traes_2DL_647B61E84	TraesCS2D02G290800	102: TraesCS2D02G290800.1
		93: TraesCS2D02G290800.1
Traes_2DL_647B61E84	TraesCS2B02G309500	102: TraesCS2B02G309500.1
		93: TraesCS2B02G309500.1
Traes_2DL_66F9CEA3C	TraesCS2B02G570900	102: TraesCS2B02G570900.1
		93: TraesCS2B02G570900.1
Traes_2DL_66F9CEA3C	TraesCS2D02G542100	102: TraesCS2D02G542100.1
		93: TraesCS2D02G542100.1
Traes_2DL_66F9CEA3C	TraesCS2A02G540400	102: TraesCS2A02G540400.1
		93: TraesCS2A02G540400.1
Traes_2DL_69EB061DB	TraesCS2B02G517500	102: TraesCS2B02G517500.1
		93: TraesCS2B02G517500.1
Traes_2DL_69EB061DB	TraesCS2A02G489600	102: TraesCS2A02G489600.1
		93: TraesCS2A02G489600.1
Traes_2DL_69EB061DB	TraesCS2D02G489900	102: TraesCS2D02G489900.1
		93: TraesCS2D02G489900.1
Traes_2DL_7FA15081B	TraesCS2A02G490100	102: TraesCS2A02G490100.1
		93: TraesCS2A02G490100.1
Traes_2DL_7FA15081B	TraesCS2D02G490500	102: TraesCS2D02G490500.1
		93: TraesCS2D02G490500.1
Traes_2DL_7FA15081B	TraesCS2B02G518400	102: TraesCS2B02G518400.1
		93: TraesCS2B02G518400.1
Traes_2DL_8BDBBE693	TraesCS2A02G354500	102: TraesCS2A02G354500.1
		93: TraesCS2A02G354500.1
Traes_2DL_8BDBBE693	TraesCS2D02G354300	102: TraesCS2D02G354300.1
		93: TraesCS2D02G354300.1
Traes_2DL_8BDBBE693	TraesCS2B02G374600	102: TraesCS2B02G374600.1
		93: TraesCS2B02G374600.1
Traes_2DL_955B1070C	TraesCS2D02G432900	102: TraesCS2D02G432900.1
		93: TraesCS2D02G432900.1
Traes_2DL_955B1070C	TraesCS2B02G456200	102: TraesCS2B02G456200.1
		93: TraesCS2B02G456200.1
Traes_2DL_955B1070C	TraesCS2A02G437100	102: TraesCS2A02G437100.1
		93: TraesCS2A02G437100.1
Traes_2DL_A8A840559	TraesCS2B02G403000	102: TraesCS2B02G403000.1
		93: TraesCS2B02G403000.1
Traes_2DL_A8A840559	TraesCS2A02G386100	102: TraesCS2A02G386100.1
		93: TraesCS2A02G386100.1
Traes_2DL_A8A840559	TraesCS2D02G382600	102: TraesCS2D02G382600.1
		93: TraesCS2D02G382600.1
Traes_2DL_B18351047	TraesCS2A02G416500	102: TraesCS2A02G416500.1
		93: TraesCS2A02G416500.1
Traes_2DL_B18351047	TraesCS2D02G413500	102: TraesCS2D02G413500.1
		93: TraesCS2D02G413500.1
Traes_2DL_B18351047	TraesCS2B02G435400	102: TraesCS2B02G435400.1
		93: TraesCS2B02G435400.1
Traes_2DL_B896BF8FB	TraesCS2B02G350500	102: TraesCS2B02G350500.1
		93: TraesCS2B02G350500.1
Traes_2DL_B896BF8FB	TraesCS2D02G331200	102: TraesCS2D02G331200.1
		93: TraesCS2D02G331200.1
Traes_2DL_B896BF8FB	TraesCS2A02G331700	102: TraesCS2A02G331700.1
		93: TraesCS2A02G331700.1
Traes_2DL_B9574CFF6	TraesCS2D02G582900	102: TraesCS2D02G582900.1
		93: TraesCS2D02G582900.1
Traes_2DL_B9574CFF6	TraesCS2B02G615900	102: TraesCS2B02G615900.1
		93: TraesCS2B02G615900.1
Traes_2DL_BC7F606B9	TraesCS2B02G558400	102: TraesCS2B02G558400.1
		93: TraesCS2B02G558400.1
Traes_2DL_BC7F606B9	TraesCS2D02G530600	102: TraesCS2D02G530600.1
		93: TraesCS2D02G530600.1
Traes_2DL_BC7F606B9	TraesCS2A02G527700	102: TraesCS2A02G527700.1
		93: TraesCS2A02G527700.1
Traes_2DL_BCE40F3F4	TraesCS2A02G481400	102: TraesCS2A02G481400.1
		93: TraesCS2A02G481400.1
Traes_2DL_BCE40F3F4	TraesCS2B02G507700	102: TraesCS2B02G507700.1
		93: TraesCS2B02G507700.1
Traes_2DL_BCE40F3F4	TraesCS2D02G481700	102: TraesCS2D02G481700.1
		93: TraesCS2D02G481700.1
Traes_2DL_C4C47B5B8	TraesCS2A02G352100	102: TraesCS2A02G352100.1
		93: TraesCS2A02G352100.1
Traes_2DL_C964675DE	TraesCS2B02G343800	102: TraesCS2B02G343800.1
		93: TraesCS2B02G343800.1
Traes_2DL_C964675DE	TraesCS2A02G338200	102: TraesCS2A02G338200.1
		93: TraesCS2A02G338200.1
Traes_2DL_C964675DE	TraesCS2D02G324800	102: TraesCS2D02G324800.1
		93: TraesCS2D02G324800.1
Traes_2DL_CB0208DE0	TraesCS2B02G382000	102: TraesCS2B02G382000.1
		93: TraesCS2B02G382000.1
Traes_2DL_CB0208DE0	TraesCS2D02G361800	102: TraesCS2D02G361800.1
		93: TraesCS2D02G361800.1
Traes_2DL_CB0208DE0	TraesCS2A02G364000	102: TraesCS2A02G364000.1
		93: TraesCS2A02G364000.1
Traes_2DL_D11B74156	TraesCS2A02G548500	102: TraesCS2A02G548500.1
		93: TraesCS2A02G548500.1
Traes_2DL_D11B74156	TraesCS2A02G549500	102: TraesCS2A02G549500.1
		93: TraesCS2A02G549500.1
Traes_2DL_D11B74156	TraesCS2A02G548600	102: TraesCS2A02G548600.1
		93: TraesCS2A02G548600.1
Traes_2DL_D11B74156	TraesCS2D02G550500	102: TraesCS2D02G550500.1
		93: TraesCS2D02G550500.1
Traes_2DL_DF2F64147	TraesCS2D02G309500	102: TraesCS2D02G309500.1
		93: TraesCS2D02G309500.1
Traes_2DL_DF2F64147	TraesCS2B02G328200	102: TraesCS2B02G328200.1
		93: TraesCS2B02G328200.1
Traes_2DL_E075C5750	TraesCS2B02G272300	102: TraesCS2B02G272300.1
		93: TraesCS2B02G272300.1
Traes_2DL_E075C5750	TraesCS2D02G253200	102: TraesCS2D02G253200.1
		93: TraesCS2D02G253200.1
Traes_2DL_E075C5750	TraesCS2A02G252600	102: TraesCS2A02G252600.1
		93: TraesCS2A02G252600.1
Traes_2DL_F47B9B20E	TraesCS2D02G493400	102: TraesCS2D02G493400.1
		93: TraesCS2D02G493400.1
Traes_2DL_F47B9B20E	TraesCS2B02G521500	102: TraesCS2B02G521500.1
		93: TraesCS2B02G521500.1
Traes_2DL_F47B9B20E	TraesCS2A02G493500	102: TraesCS2A02G493500.1
		93: TraesCS2A02G493500.1
Traes_2DL_F8CF41335	TraesCS2D02G367400	102: TraesCS2D02G367400.1
		93: TraesCS2D02G367400.1
Traes_2DL_F8CF41335	TraesCS2A02G371000	102: TraesCS2A02G371000.1
		93: TraesCS2A02G371000.1
Traes_2DL_F8CF41335	TraesCS2B02G388300	102: TraesCS2B02G388300.1
		93: TraesCS2B02G388300.1
Traes_2DL_FBE8DBDCF	TraesCS2D02G308600	102: TraesCS2D02G308600.1
		93: TraesCS2D02G308600.1
Traes_2DL_FBE8DBDCF	TraesCS2B02G327300	102: TraesCS2B02G327300.1
		93: TraesCS2B02G327300.1
Traes_2DL_FBE8DBDCF	TraesCS2A02G310300	102: TraesCS2A02G310300.1
		93: TraesCS2A02G310300.1
Traes_2DS_0028CD306	TraesCS2B02G253100	102: TraesCS2B02G253100.1
		93: TraesCS2B02G253100.1
Traes_2DS_0028CD306	TraesCS2A02G238400	102: TraesCS2A02G238400.1
		93: TraesCS2A02G238400.1
Traes_2DS_0028CD306	TraesCS2D02G236500	102: TraesCS2D02G236500.1
		93: TraesCS2D02G236500.1
Traes_2DS_15F511161	TraesCS2B02G187200	102: TraesCS2B02G187200.1
		93: TraesCS2B02G187200.1
Traes_2DS_15F511161	TraesCS2D02G168300	102: TraesCS2D02G168300.1
		93: TraesCS2D02G168300.1
Traes_2DS_1966D084E	TraesCS2B02G012500	102: TraesCS2B02G012500.1
		93: TraesCS2B02G012500.1
Traes_2DS_1966D084E	TraesCS2D02G010700	102: TraesCS2D02G010700.1
[truncated: 3,671 more rows]
