# Supplementary material for: Impact and mechanism of sulphur-deficiency on modern wheat farming nitrogen-related sustainability and gliadin content
Source: Commun Biol. 2021 Aug 6;4:945. doi: 10.1038/s42003-021-02458-7 (PMC8346565; doi:10.1038/s42003-021-02458-7)
Supplement: Supplementary file 12 — Supplementary Data 10 [file 42003_2021_2458_MOESM12_ESM.xlsx]

## Sheet: metadata_for_RNAseq
Accession	Run	study	bioproject_accession	biosample_accession	sample_name	library_ID	Sulphur_treatment	grain_developing_stage	Biologically_independent_Replicate (pot)	title	library_strategy	library_source	library_selection	library_layout	platform	instrument_model	design_description	filetype	fasta_file	assembly	filename
					MU_Sulphur_project	HS_71_1				RNA-seq of S-deficiency on wheat	RNA-Seq	TRANSCRIPTOMIC	cDNA	paired	ILLUMINA	HiSeq X Ten	The final cDNA library is ready after a round of purification, terminal repair, A-tailing, ligation of sequencing adapters, size selection and PCRenrichment.	fastq			LS_73_2.fq.gz
SRX10503839	SRR14133875	SRP313200	PRJNA719174	SAMN18590533	MU_Sulphur_project	HS_71_2	S30	7DPA	1	RNA-seq of S-deficiency on wheat	RNA-Seq	TRANSCRIPTOMIC	cDNA	paired	ILLUMINA	HiSeq X Ten	The final cDNA library is ready after a round of purification, terminal repair, A-tailing, ligation of sequencing adapters, size selection and PCRenrichment.	fastq			LS_73_1.fq.gz
					MU_Sulphur_project	HS_72_1				RNA-seq of S-deficiency on wheat	RNA-Seq	TRANSCRIPTOMIC	cDNA	paired	ILLUMINA	HiSeq X Ten	The final cDNA library is ready after a round of purification, terminal repair, A-tailing, ligation of sequencing adapters, size selection and PCRenrichment.	fastq			LS_72_2.fq.gz
SRX10503831	SRR14133883	SRP313200	PRJNA719174	SAMN18590533	MU_Sulphur_project	HS_72_2	S30	7DPA	2	RNA-seq of S-deficiency on wheat	RNA-Seq	TRANSCRIPTOMIC	cDNA	paired	ILLUMINA	HiSeq X Ten	The final cDNA library is ready after a round of purification, terminal repair, A-tailing, ligation of sequencing adapters, size selection and PCRenrichment.	fastq			LS_72_1.fq.gz
					MU_Sulphur_project	HS_73_1				RNA-seq of S-deficiency on wheat	RNA-Seq	TRANSCRIPTOMIC	cDNA	paired	ILLUMINA	HiSeq X Ten	The final cDNA library is ready after a round of purification, terminal repair, A-tailing, ligation of sequencing adapters, size selection and PCRenrichment.	fastq			LS_71_2.fq.gz
SRX10503833	SRR14133881	SRP313200	PRJNA719174	SAMN18590533	MU_Sulphur_project	HS_73_2	S30	7DPA	3	RNA-seq of S-deficiency on wheat	RNA-Seq	TRANSCRIPTOMIC	cDNA	paired	ILLUMINA	HiSeq X Ten	The final cDNA library is ready after a round of purification, terminal repair, A-tailing, ligation of sequencing adapters, size selection and PCRenrichment.	fastq			LS_71_1.fq.gz
					MU_Sulphur_project	HS_141_1				RNA-seq of S-deficiency on wheat	RNA-Seq	TRANSCRIPTOMIC	cDNA	paired	ILLUMINA	HiSeq X Ten	The final cDNA library is ready after a round of purification, terminal repair, A-tailing, ligation of sequencing adapters, size selection and PCRenrichment.	fastq			LS_213_2.fq.gz
SRX10503832	SRR14133882	SRP313200	PRJNA719174	SAMN18590533	MU_Sulphur_project	HS_141_2	S30	14DPA	1	RNA-seq of S-deficiency on wheat	RNA-Seq	TRANSCRIPTOMIC	cDNA	paired	ILLUMINA	HiSeq X Ten	The final cDNA library is ready after a round of purification, terminal repair, A-tailing, ligation of sequencing adapters, size selection and PCRenrichment.	fastq			LS_213_1.fq.gz
					MU_Sulphur_project	HS_142_1				RNA-seq of S-deficiency on wheat	RNA-Seq	TRANSCRIPTOMIC	cDNA	paired	ILLUMINA	HiSeq X Ten	The final cDNA library is ready after a round of purification, terminal repair, A-tailing, ligation of sequencing adapters, size selection and PCRenrichment.	fastq			LS_212_2.fq.gz
SRX10503830	SRR14133884	SRP313200	PRJNA719174	SAMN18590533	MU_Sulphur_project	HS_142_2	S30	14DPA	2	RNA-seq of S-deficiency on wheat	RNA-Seq	TRANSCRIPTOMIC	cDNA	paired	ILLUMINA	HiSeq X Ten	The final cDNA library is ready after a round of purification, terminal repair, A-tailing, ligation of sequencing adapters, size selection and PCRenrichment.	fastq			LS_212_1.fq.gz
					MU_Sulphur_project	HS_143_1				RNA-seq of S-deficiency on wheat	RNA-Seq	TRANSCRIPTOMIC	cDNA	paired	ILLUMINA	HiSeq X Ten	The final cDNA library is ready after a round of purification, terminal repair, A-tailing, ligation of sequencing adapters, size selection and PCRenrichment.	fastq			LS_211_2.fq.gz
SRX10503829	SRR14133885	SRP313200	PRJNA719174	SAMN18590533	MU_Sulphur_project	HS_143_2	S30	14DPA	3	RNA-seq of S-deficiency on wheat	RNA-Seq	TRANSCRIPTOMIC	cDNA	paired	ILLUMINA	HiSeq X Ten	The final cDNA library is ready after a round of purification, terminal repair, A-tailing, ligation of sequencing adapters, size selection and PCRenrichment.	fastq			LS_211_1.fq.gz
					MU_Sulphur_project	HS_211_1				RNA-seq of S-deficiency on wheat	RNA-Seq	TRANSCRIPTOMIC	cDNA	paired	ILLUMINA	HiSeq X Ten	The final cDNA library is ready after a round of purification, terminal repair, A-tailing, ligation of sequencing adapters, size selection and PCRenrichment.	fastq			LS_143_2.fq.gz
SRX10503828	SRR14133886	SRP313200	PRJNA719174	SAMN18590533	MU_Sulphur_project	HS_211_2	S30	21DPA	1	RNA-seq of S-deficiency on wheat	RNA-Seq	TRANSCRIPTOMIC	cDNA	paired	ILLUMINA	HiSeq X Ten	The final cDNA library is ready after a round of purification, terminal repair, A-tailing, ligation of sequencing adapters, size selection and PCRenrichment.	fastq			LS_143_1.fq.gz
					MU_Sulphur_project	HS_212_1				RNA-seq of S-deficiency on wheat	RNA-Seq	TRANSCRIPTOMIC	cDNA	paired	ILLUMINA	HiSeq X Ten	The final cDNA library is ready after a round of purification, terminal repair, A-tailing, ligation of sequencing adapters, size selection and PCRenrichment.	fastq			LS_142_2.fq.gz
SRX10503838	SRR14133876	SRP313200	PRJNA719174	SAMN18590533	MU_Sulphur_project	HS_212_2	S30	21DPA	2	RNA-seq of S-deficiency on wheat	RNA-Seq	TRANSCRIPTOMIC	cDNA	paired	ILLUMINA	HiSeq X Ten	The final cDNA library is ready after a round of purification, terminal repair, A-tailing, ligation of sequencing adapters, size selection and PCRenrichment.	fastq			LS_142_1.fq.gz
					MU_Sulphur_project	HS_213_1				RNA-seq of S-deficiency on wheat	RNA-Seq	TRANSCRIPTOMIC	cDNA	paired	ILLUMINA	HiSeq X Ten	The final cDNA library is ready after a round of purification, terminal repair, A-tailing, ligation of sequencing adapters, size selection and PCRenrichment.	fastq			LS_141_2.fq.gz
SRX10503827	SRR14133887	SRP313200	PRJNA719174	SAMN18590533	MU_Sulphur_project	HS_213_2	S30	21DPA	3	RNA-seq of S-deficiency on wheat	RNA-Seq	TRANSCRIPTOMIC	cDNA	paired	ILLUMINA	HiSeq X Ten	The final cDNA library is ready after a round of purification, terminal repair, A-tailing, ligation of sequencing adapters, size selection and PCRenrichment.	fastq			LS_141_1.fq.gz
					MU_Sulphur_project	LS_71_1				RNA-seq of S-deficiency on wheat	RNA-Seq	TRANSCRIPTOMIC	cDNA	paired	ILLUMINA	HiSeq X Ten	The final cDNA library is ready after a round of purification, terminal repair, A-tailing, ligation of sequencing adapters, size selection and PCRenrichment.	fastq			HS_73_2.fq.gz
SRX10503837	SRR14133877	SRP313200	PRJNA719174	SAMN18590533	MU_Sulphur_project	LS_71_2	S0	7DPA	1	RNA-seq of S-deficiency on wheat	RNA-Seq	TRANSCRIPTOMIC	cDNA	paired	ILLUMINA	HiSeq X Ten	The final cDNA library is ready after a round of purification, terminal repair, A-tailing, ligation of sequencing adapters, size selection and PCRenrichment.	fastq			HS_73_1.fq.gz
					MU_Sulphur_project	LS_72_1				RNA-seq of S-deficiency on wheat	RNA-Seq	TRANSCRIPTOMIC	cDNA	paired	ILLUMINA	HiSeq X Ten	The final cDNA library is ready after a round of purification, terminal repair, A-tailing, ligation of sequencing adapters, size selection and PCRenrichment.	fastq			HS_72_2.fq.gz
SRX10503826	SRR14133888	SRP313200	PRJNA719174	SAMN18590533	MU_Sulphur_project	LS_72_2	S0	7DPA	2	RNA-seq of S-deficiency on wheat	RNA-Seq	TRANSCRIPTOMIC	cDNA	paired	ILLUMINA	HiSeq X Ten	The final cDNA library is ready after a round of purification, terminal repair, A-tailing, ligation of sequencing adapters, size selection and PCRenrichment.	fastq			HS_72_1.fq.gz
					MU_Sulphur_project	LS_73_1				RNA-seq of S-deficiency on wheat	RNA-Seq	TRANSCRIPTOMIC	cDNA	paired	ILLUMINA	HiSeq X Ten	The final cDNA library is ready after a round of purification, terminal repair, A-tailing, ligation of sequencing adapters, size selection and PCRenrichment.	fastq			HS_71_2.fq.gz
SRX10503825	SRR14133889	SRP313200	PRJNA719174	SAMN18590533	MU_Sulphur_project	LS_73_2	S0	7DPA	3	RNA-seq of S-deficiency on wheat	RNA-Seq	TRANSCRIPTOMIC	cDNA	paired	ILLUMINA	HiSeq X Ten	The final cDNA library is ready after a round of purification, terminal repair, A-tailing, ligation of sequencing adapters, size selection and PCRenrichment.	fastq			HS_71_1.fq.gz
					MU_Sulphur_project	LS_141_1				RNA-seq of S-deficiency on wheat	RNA-Seq	TRANSCRIPTOMIC	cDNA	paired	ILLUMINA	HiSeq X Ten	The final cDNA library is ready after a round of purification, terminal repair, A-tailing, ligation of sequencing adapters, size selection and PCRenrichment.	fastq			HS_213_2.fq.gz
SRX10503835	SRR14133879	SRP313200	PRJNA719174	SAMN18590533	MU_Sulphur_project	LS_141_2	S0	14DPA	1	RNA-seq of S-deficiency on wheat	RNA-Seq	TRANSCRIPTOMIC	cDNA	paired	ILLUMINA	HiSeq X Ten	The final cDNA library is ready after a round of purification, terminal repair, A-tailing, ligation of sequencing adapters, size selection and PCRenrichment.	fastq			HS_213_1.fq.gz
					MU_Sulphur_project	LS_142_1				RNA-seq of S-deficiency on wheat	RNA-Seq	TRANSCRIPTOMIC	cDNA	paired	ILLUMINA	HiSeq X Ten	The final cDNA library is ready after a round of purification, terminal repair, A-tailing, ligation of sequencing adapters, size selection and PCRenrichment.	fastq			HS_212_2.fq.gz
SRX10503824	SRR14133890	SRP313200	PRJNA719174	SAMN18590533	MU_Sulphur_project	LS_142_2	S0	14DPA	2	RNA-seq of S-deficiency on wheat	RNA-Seq	TRANSCRIPTOMIC	cDNA	paired	ILLUMINA	HiSeq X Ten	The final cDNA library is ready after a round of purification, terminal repair, A-tailing, ligation of sequencing adapters, size selection and PCRenrichment.	fastq			HS_212_1.fq.gz
					MU_Sulphur_project	LS_143_1				RNA-seq of S-deficiency on wheat	RNA-Seq	TRANSCRIPTOMIC	cDNA	paired	ILLUMINA	HiSeq X Ten	The final cDNA library is ready after a round of purification, terminal repair, A-tailing, ligation of sequencing adapters, size selection and PCRenrichment.	fastq			HS_211_2.fq.gz
SRX10503836	SRR14133878	SRP313200	PRJNA719174	SAMN18590533	MU_Sulphur_project	LS_143_2	S0	14DPA	3	RNA-seq of S-deficiency on wheat	RNA-Seq	TRANSCRIPTOMIC	cDNA	paired	ILLUMINA	HiSeq X Ten	The final cDNA library is ready after a round of purification, terminal repair, A-tailing, ligation of sequencing adapters, size selection and PCRenrichment.	fastq			HS_211_1.fq.gz
					MU_Sulphur_project	LS_211_1				RNA-seq of S-deficiency on wheat	RNA-Seq	TRANSCRIPTOMIC	cDNA	paired	ILLUMINA	HiSeq X Ten	The final cDNA library is ready after a round of purification, terminal repair, A-tailing, ligation of sequencing adapters, size selection and PCRenrichment.	fastq			HS_143_2.fq.gz
SRX10503823	SRR14133891	SRP313200	PRJNA719174	SAMN18590533	MU_Sulphur_project	LS_211_2	S0	21DPA	1	RNA-seq of S-deficiency on wheat	RNA-Seq	TRANSCRIPTOMIC	cDNA	paired	ILLUMINA	HiSeq X Ten	The final cDNA library is ready after a round of purification, terminal repair, A-tailing, ligation of sequencing adapters, size selection and PCRenrichment.	fastq			HS_143_1.fq.gz
					MU_Sulphur_project	LS_212_1				RNA-seq of S-deficiency on wheat	RNA-Seq	TRANSCRIPTOMIC	cDNA	paired	ILLUMINA	HiSeq X Ten	The final cDNA library is ready after a round of purification, terminal repair, A-tailing, ligation of sequencing adapters, size selection and PCRenrichment.	fastq			HS_142_2.fq.gz
SRX10503822	SRR14133892	SRP313200	PRJNA719174	SAMN18590533	MU_Sulphur_project	LS_212_2	S0	21DPA	2	RNA-seq of S-deficiency on wheat	RNA-Seq	TRANSCRIPTOMIC	cDNA	paired	ILLUMINA	HiSeq X Ten	The final cDNA library is ready after a round of purification, terminal repair, A-tailing, ligation of sequencing adapters, size selection and PCRenrichment.	fastq			HS_142_1.fq.gz
					MU_Sulphur_project	LS_213_1				RNA-seq of S-deficiency on wheat	RNA-Seq	TRANSCRIPTOMIC	cDNA	paired	ILLUMINA	HiSeq X Ten	The final cDNA library is ready after a round of purification, terminal repair, A-tailing, ligation of sequencing adapters, size selection and PCRenrichment.	fastq			HS_141_2.fq.gz
SRX10503834	SRR14133880	SRP313200	PRJNA719174	SAMN18590533	MU_Sulphur_project	LS_213_2	S0	21DPA	3	RNA-seq of S-deficiency on wheat	RNA-Seq	TRANSCRIPTOMIC	cDNA	paired	ILLUMINA	HiSeq X Ten	The final cDNA library is ready after a round of purification, terminal repair, A-tailing, ligation of sequencing adapters, size selection and PCRenrichment.	fastq			HS_141_1.fq.gz
